# Supplementary material for: Dimeric Pillar[5]arene as a Novel Fluorescent Host for Controllable Fabrication of Supramolecular Assemblies and Their Photocatalytic Applications
Source: Adv Sci (Weinh). 2023 Jan 22;10(9):2206897. doi: 10.1002/advs.202206897 (PMC10037968; doi:10.1002/advs.202206897)
Supplement: Supplementary file 2 — Supporting Information [file ADVS-10-2206897-s002.zip]

Archive with 6 entries (6 files):
- EtP5 Dimer.cif
- EtP5 Dimer.pdf
- EtP5 Dimer-G1.cif
- EtP5 Dimer-G1.pdf
- EtP5 Dimer-G2.cif
- EtP5 Dimer-G2.pdf
