# Supplementary material for: Dimeric Pillar[5]arene as a Novel Fluorescent Host for Controllable Fabrication of Supramolecular Assemblies and Their Photocatalytic Applications
Source: Adv Sci (Weinh). 2023 Jan 22;10(9):2206897. doi: 10.1002/advs.202206897 (PMC10037968; doi:10.1002/advs.202206897)
Supplement: Supplementary file 2 — Supporting Information [file ADVS-10-2206897-s002.zip › EtP5 Dimer.cif]

data_111
_audit_creation_date               2022-05-17
_audit_creation_method
;
Olex2 1.5
(compiled 2022.04.07 svn.rca3783a0 for OlexSys, GUI svn.r6498)
;
_shelx_SHELXL_version_number       '2018/3'
_audit_contact_author_address      ?
_audit_contact_author_email        ?
_audit_contact_author_name         ''
_audit_contact_author_phone        ?
_publ_contact_author_id_orcid      ?
_publ_section_references
;
Dolomanov, O.V., Bourhis, L.J., Gildea, R.J, Howard, J.A.K. & Puschmann, H.
 (2009), J. Appl. Cryst. 42, 339-341.

Sheldrick, G.M. (2015). Acta Cryst. C71, 3-8.
;
_chemical_name_common              ?
_chemical_name_systematic          ?
_chemical_formula_moiety           '0.017(C110 H136 O20), 0.035(C H2 Cl2)'
_chemical_formula_sum              'C1.95 H2.43 Cl0.07 O0.35'
_chemical_formula_weight           33.88
_chemical_melting_point            ?
loop_
  _atom_type_symbol
  _atom_type_description
  _atom_type_scat_dispersion_real
  _atom_type_scat_dispersion_imag
  _atom_type_scat_source
 'C' 'C' 0.0181 0.0091 'International Tables Vol C Tables 4.2.6.8 and 6.1.1.4'
 'H' 'H' 0.0000 0.0000 'International Tables Vol C Tables 4.2.6.8 and 6.1.1.4'
 'Cl' 'Cl' 0.3639 0.7018 'International Tables Vol C Tables 4.2.6.8 and 6.1.1.4'
 'O' 'O' 0.0492 0.0322 'International Tables Vol C Tables 4.2.6.8 and 6.1.1.4'

_shelx_space_group_comment
;
The symmetry employed for this shelxl refinement is uniquely defined
by the following loop, which should always be used as a source of
symmetry information in preference to the above space-group names.
They are only intended as comments.
;
_space_group_crystal_system        'monoclinic'
_space_group_IT_number             15
_space_group_name_H-M_alt          'C 1 2/c 1'
_space_group_name_Hall             '-C 2yc'
loop_
  _space_group_symop_operation_xyz
 'x, y, z'
 '-x, y, -z+1/2'
 'x+1/2, y+1/2, z'
 '-x+1/2, y+1/2, -z+1/2'
 '-x, -y, -z'
 'x, -y, z-1/2'
 '-x+1/2, -y+1/2, -z'
 'x+1/2, -y+1/2, z-1/2'

_cell_length_a                     45.5081(17)
_cell_length_b                     12.6360(5)
_cell_length_c                     22.2910(9)
_cell_angle_alpha                  90
_cell_angle_beta                   116.231(2)
_cell_angle_gamma                  90
_cell_volume                       11498.2(8)
_cell_formula_units_Z              230
_cell_measurement_reflns_used      5100
_cell_measurement_temperature      150.0
_cell_measurement_theta_max        74.403
_cell_measurement_theta_min        3.662
_shelx_estimated_absorpt_T_max     ?
_shelx_estimated_absorpt_T_min     ?
_exptl_absorpt_coefficient_mu      1.433
_exptl_absorpt_correction_T_max    0.0872
_exptl_absorpt_correction_T_min    0.0107
_exptl_absorpt_correction_type     none
_exptl_absorpt_process_details
;
SADABS-2016/2 (Bruker,2016/2) was used for absorption correction.
wR2(int) was 0.0860 before and 0.0574 after correction.
The Ratio of minimum to maximum transmission is 0.1227.
The \l/2 correction factor is Not present.
;
_exptl_absorpt_special_details     ?
_exptl_crystal_colour              ?
_exptl_crystal_density_diffrn      1.125
_exptl_crystal_density_meas        ?
_exptl_crystal_density_method      ?
_exptl_crystal_description         block
_exptl_crystal_F_000               4160
_exptl_crystal_size_max            ?
_exptl_crystal_size_mid            ?
_exptl_crystal_size_min            ?
_exptl_transmission_factor_max     ?
_exptl_transmission_factor_min     ?
_diffrn_reflns_av_R_equivalents    0.0420
_diffrn_reflns_av_unetI/netI       0.0497
_diffrn_reflns_Laue_measured_fraction_full  0.997
_diffrn_reflns_Laue_measured_fraction_max  0.990
_diffrn_reflns_limit_h_max         50
_diffrn_reflns_limit_h_min         -56
_diffrn_reflns_limit_k_max         13
_diffrn_reflns_limit_k_min         -15
_diffrn_reflns_limit_l_max         27
_diffrn_reflns_limit_l_min         -27
_diffrn_reflns_number              36066
_diffrn_reflns_point_group_measured_fraction_full  0.997
_diffrn_reflns_point_group_measured_fraction_max  0.990
_diffrn_reflns_theta_full          67.679
_diffrn_reflns_theta_max           74.628
_diffrn_reflns_theta_min           2.165
_diffrn_ambient_temperature        150.00
_diffrn_detector_area_resol_mean   ?
_diffrn_measured_fraction_theta_full  0.997
_diffrn_measured_fraction_theta_max  0.990
_diffrn_measurement_device_type    'CCD area detector'
_diffrn_measurement_method         'phi and omega scans'
_diffrn_radiation_type             CuK\a
_diffrn_radiation_wavelength       1.54178
_diffrn_source                     ?
_reflns_Friedel_coverage           0.000
_reflns_Friedel_fraction_full      .
_reflns_Friedel_fraction_max       .
_reflns_number_gt                  8599
_reflns_number_total               11652
_reflns_special_details
;
 Reflections were merged by SHELXL according to the crystal
 class for the calculation of statistics and refinement.
 
 _reflns_Friedel_fraction is defined as the number of unique
 Friedel pairs measured divided by the number that would be
 possible theoretically, ignoring centric projections and
 systematic absences.
;
_reflns_threshold_expression       'I > 2\s(I)'
_computing_cell_refinement         'SAINT V8.40B (?, 2016)'
_computing_data_collection         ?
_computing_data_reduction          'SAINT V8.40B (?, 2016)'
_computing_molecular_graphics      'Olex2 1.5 (Dolomanov et al., 2009)'
_computing_publication_material    'Olex2 1.5 (Dolomanov et al., 2009)'
_computing_structure_refinement    'SHELXL 2018/3 (Sheldrick, 2015)'
_computing_structure_solution      'SHELXS  (Sheldrick, 2008)'
_refine_diff_density_max           1.269
_refine_diff_density_min           -0.434
_refine_diff_density_rms           0.144
_refine_ls_extinction_coef         .
_refine_ls_extinction_method       none
_refine_ls_goodness_of_fit_ref     1.379
_refine_ls_hydrogen_treatment      constr
_refine_ls_matrix_type             full
_refine_ls_number_parameters       566
_refine_ls_number_reflns           11652
_refine_ls_number_restraints       92
_refine_ls_R_factor_all            0.1346
_refine_ls_R_factor_gt             0.1193
_refine_ls_restrained_S_all        1.374
_refine_ls_shift/su_max            0.000
_refine_ls_shift/su_mean           0.000
_refine_ls_structure_factor_coef   Fsqd
_refine_ls_weighting_details      
 'w=1/[\s^2^(Fo^2^)+(0.2000P)^2^] where P=(Fo^2^+2Fc^2^)/3'
_refine_ls_weighting_scheme        calc
_refine_ls_wR_factor_gt            0.3269
_refine_ls_wR_factor_ref           0.3513
_refine_special_details            ?
_olex2_refinement_description
;
1. Fixed Uiso
 At 1.2 times of:
  All C(H) groups, All C(H,H) groups
 At 1.5 times of:
  All C(H,H,H) groups
2. Restrained distances
 C62-C60 \\sim C42-C56 \\sim C58-C55 \\sim C54-C63 \\sim C49-C47 \\sim C48-C51
\\sim C57-C64 \\sim C52-C61
 \\sim C43-C53 \\sim C67-C65
 with sigma of 0.02
 C22-O2 \\sim C27-O5 \\sim C17-O6 \\sim C13-O1 \\sim C40-O11 \\sim C14-O4 \\sim
C26-O7 \\sim C15-O8 \\sim C29-
 O10 \\sim C30-O3
 with sigma of 0.02
 Cl4-C6 \\sim C6-Cl3
 with sigma of 0.02
 Cl2-C3 \\sim C3-Cl1
 with sigma of 0.02
3. Uiso/Uaniso restraints and constraints
Uanis(Cl4) = Uanis(C6) = Uanis(Cl3)
Uanis(Cl1) = Uanis(C3) = Uanis(Cl2)
4. Others
 Fixed Sof: Cl3(0.6) Cl4(0.6) C6(0.6) H6A(0.6) H6B(0.6) Cl1(0.4) Cl2(0.4)
 C3(0.4) H3A(0.4) H3B(0.4)
5.a Secondary CH2 refined with riding coordinates:
 C42(H42A,H42B), C43(H43A,H43B), C44(H44A,H44B), C45(H45A,H45B), C46(H46A,
 H46B), C48(H48A,H48B), C49(H49A,H49B), C50(H50A,H50B), C52(H52A,H52B),
 C54(H54A,H54B), C57(H57A,H57B), C58(H58A,H58B), C62(H62A,H62B), C67(H67A,H67B),
  C6(H6A,H6B), C3(H3A,H3B)
5.b Aromatic/amide H refined with riding coordinates:
 C34(H34), C35(H35), C25(H25), C31(H31), C39(H39), C32(H32), C36(H36),
 C28(H28), C37(H37), C38(H38)
5.c Fitted hexagon refined as free rotating group:
 C9(C30,C34,C16,C40,C35), C21(C25,C13,C12,C31,C29), C23(C39,C17,C20,C32,C15),
 C24(C14,C36,C19,C22,C28), C33(C26,C37,C18,C27,C38)
5.d Idealised Me refined as rotating group:
 C47(H47A,H47B,H47C), C51(H51A,H51B,H51C), C53(H53A,H53B,H53C), C55(H55A,H55B,
 H55C), C56(H56A,H56B,H56C), C60(H60A,H60B,H60C), C61(H61A,H61B,H61C), C63(H63A,
 H63B,H63C), C64(H64A,H64B,H64C), C65(H65A,H65B,H65C)
;
_atom_sites_solution_hydrogens     geom
_atom_sites_solution_primary       ?
_atom_sites_solution_secondary     ?
loop_
  _atom_site_label
  _atom_site_type_symbol
  _atom_site_fract_x
  _atom_site_fract_y
  _atom_site_fract_z
  _atom_site_U_iso_or_equiv
  _atom_site_adp_type
  _atom_site_occupancy
  _atom_site_site_symmetry_order
  _atom_site_calc_flag
  _atom_site_refinement_flags_posn
  _atom_site_refinement_flags_adp
  _atom_site_refinement_flags_occupancy
  _atom_site_disorder_assembly
  _atom_site_disorder_group
 O1 O 0.16686(5) 0.38474(16) 0.45148(11) 0.0635(5) Uani 1 1 d D . . . .
 O2 O 0.03478(6) 0.42287(17) 0.07955(11) 0.0659(5) Uani 1 1 d D . . . .
 O3 O 0.10993(5) 0.01840(16) 0.40130(11) 0.0648(5) Uani 1 1 d D . . . .
 O4 O 0.01448(5) 0.04084(16) 0.17757(11) 0.0652(5) Uani 1 1 d D . . . .
 O5 O 0.14776(5) 0.40625(17) 0.09314(12) 0.0681(5) Uani 1 1 d D . . . .
 O6 O 0.23523(6) 0.39619(17) 0.32684(11) 0.0680(5) Uani 1 1 d D . . . .
 O7 O 0.07122(5) 0.04512(17) 0.02840(12) 0.0665(5) Uani 1 1 d D . . . .
 O8 O 0.19630(5) 0.02548(17) 0.18051(10) 0.0656(5) Uani 1 1 d D . . . .
 C9 C 0.10851(3) 0.20244(13) 0.41883(8) 0.0556(6) Uani 1 1 d G . . . .
 C30 C 0.09298(4) 0.11301(11) 0.38224(9) 0.0576(6) Uani 1 1 d DG . . . .
 C34 C 0.06212(4) 0.12161(11) 0.32851(8) 0.0581(6) Uani 1 1 d G . . . .
 H34 H 0.051506 0.060491 0.303507 0.070 Uiso 1 1 calc R U . . .
 C16 C 0.04678(3) 0.21966(13) 0.31136(8) 0.0548(6) Uani 1 1 d G . . . .
 C40 C 0.06231(4) 0.30909(10) 0.34795(9) 0.0585(6) Uani 1 1 d DG . . . .
 C35 C 0.09318(4) 0.30048(11) 0.40168(9) 0.0588(6) Uani 1 1 d G . . . .
 H35 H 0.103790 0.361607 0.426681 0.071 Uiso 1 1 calc R U . . .
 O10 O 0.22799(6) 0.01705(17) 0.43117(13) 0.0713(6) Uani 1 1 d D . . . .
 O11 O 0.04639(5) 0.40472(16) 0.32632(11) 0.0674(5) Uani 1 1 d D . . . .
 C21 C 0.22270(4) 0.20254(14) 0.42327(9) 0.0570(6) Uani 1 1 d G . . . .
 C25 C 0.20777(4) 0.29623(11) 0.42768(9) 0.0579(6) Uani 1 1 d G . . . .
 H25 H 0.215182 0.361967 0.418759 0.069 Uiso 1 1 calc R U . . .
 C13 C 0.18200(4) 0.29375(11) 0.44515(9) 0.0572(6) Uani 1 1 d DG . . . .
 C12 C 0.17115(4) 0.19757(13) 0.45821(9) 0.0562(6) Uani 1 1 d G . . . .
 C31 C 0.18608(4) 0.10388(11) 0.45379(9) 0.0592(6) Uani 1 1 d G . . . .
 H31 H 0.178673 0.038146 0.462716 0.071 Uiso 1 1 calc R U . . .
 C29 C 0.21186(4) 0.10636(11) 0.43632(9) 0.0603(6) Uani 1 1 d DG . . . .
 C23 C 0.19982(4) 0.21190(14) 0.18393(6) 0.0580(6) Uani 1 1 d G . . . .
 C39 C 0.20923(5) 0.30661(11) 0.21905(8) 0.0609(6) Uani 1 1 d G . . . .
 H39 H 0.204142 0.372025 0.195632 0.073 Uiso 1 1 calc R U . . .
 C17 C 0.22607(5) 0.30562(11) 0.28844(8) 0.0605(6) Uani 1 1 d DG . . . .
 C20 C 0.23350(4) 0.20991(14) 0.32271(6) 0.0589(6) Uani 1 1 d G . . . .
 C32 C 0.22410(4) 0.11520(11) 0.28759(8) 0.0594(6) Uani 1 1 d G . . . .
 H32 H 0.229186 0.049788 0.311015 0.071 Uiso 1 1 calc R U . . .
 C15 C 0.20726(4) 0.11619(11) 0.21820(8) 0.0584(6) Uani 1 1 d DG . . . .
 C24 C 0.01771(4) 0.22772(13) 0.18399(7) 0.0560(6) Uani 1 1 d G . . . .
 C14 C 0.01921(4) 0.13498(11) 0.15192(8) 0.0575(6) Uani 1 1 d DG . . . .
 C36 C 0.02546(4) 0.13950(11) 0.09631(8) 0.0597(6) Uani 1 1 d G . . . .
 H36 H 0.026492 0.076118 0.074397 0.072 Uiso 1 1 calc R U . . .
 C19 C 0.03020(4) 0.23675(14) 0.07277(7) 0.0570(6) Uani 1 1 d G . . . .
 C22 C 0.02869(4) 0.32949(11) 0.10483(8) 0.0578(6) Uani 1 1 d DG . . . .
 C28 C 0.02245(4) 0.32497(11) 0.16044(8) 0.0574(6) Uani 1 1 d G . . . .
 H28 H 0.021415 0.388354 0.182355 0.069 Uiso 1 1 calc R U . . .
 C33 C 0.07582(3) 0.23065(14) 0.03665(10) 0.0567(6) Uani 1 1 d G . . . .
 C26 C 0.09117(4) 0.13299(11) 0.04477(9) 0.0581(6) Uani 1 1 d DG . . . .
 C37 C 0.12497(4) 0.12778(11) 0.06820(9) 0.0582(6) Uani 1 1 d G . . . .
 H37 H 0.135461 0.061030 0.073749 0.070 Uiso 1 1 calc R U . . .
 C18 C 0.14341(3) 0.22023(14) 0.08352(10) 0.0571(6) Uani 1 1 d G . . . .
 C27 C 0.12805(4) 0.31789(11) 0.07540(9) 0.0596(6) Uani 1 1 d DG . . . .
 C38 C 0.09426(4) 0.32310(11) 0.05197(9) 0.0606(6) Uani 1 1 d G . . . .
 H38 H 0.083767 0.389853 0.046417 0.073 Uiso 1 1 calc R U . . .
 C41 C 0.01446(7) 0.2253(2) 0.24879(14) 0.0557(6) Uani 1 1 d . . . . .
 C42 C 0.08658(7) -0.0558(3) 0.03784(18) 0.0688(7) Uani 1 1 d D . . . .
 H42A H 0.101241 -0.067238 0.085849 0.083 Uiso 1 1 calc R U . . .
 H42B H 0.099876 -0.059590 0.012752 0.083 Uiso 1 1 calc R U . . .
 C43 C 0.17928(8) 0.4830(2) 0.44066(17) 0.0666(7) Uani 1 1 d D . . . .
 H43A H 0.177367 0.485508 0.394683 0.080 Uiso 1 1 calc R U . . .
 H43B H 0.202689 0.490518 0.472580 0.080 Uiso 1 1 calc R U . . .
 C44 C 0.24953(6) 0.2077(2) 0.39962(14) 0.0601(6) Uani 1 1 d . . . . .
 H44A H 0.264035 0.145157 0.416174 0.072 Uiso 1 1 calc R U . . .
 H44B H 0.262981 0.272040 0.417601 0.072 Uiso 1 1 calc R U . . .
 C45 C 0.03861(7) 0.2390(2) 0.01350(14) 0.0596(6) Uani 1 1 d . . . . .
 H45A H 0.030428 0.305777 -0.011679 0.072 Uiso 1 1 calc R U . . .
 H45B H 0.027482 0.179479 -0.016970 0.072 Uiso 1 1 calc R U . . .
 C46 C 0.18060(7) 0.2135(2) 0.10741(14) 0.0594(6) Uani 1 1 d . . . . .
 H46A H 0.185705 0.148518 0.089016 0.071 Uiso 1 1 calc R U . . .
 H46B H 0.187805 0.274943 0.089715 0.071 Uiso 1 1 calc R U . . .
 C47 C 0.11593(9) -0.1687(3) 0.39828(18) 0.0757(8) Uani 1 1 d D . . . .
 H47A H 0.133819 -0.160886 0.385442 0.114 Uiso 1 1 calc R U . . .
 H47B H 0.104187 -0.234911 0.379885 0.114 Uiso 1 1 calc R U . . .
 H47C H 0.124931 -0.170001 0.447154 0.114 Uiso 1 1 calc R U . . .
 C48 C 0.02938(9) 0.5208(3) 0.10424(18) 0.0718(8) Uani 1 1 d D . . . .
 H48A H 0.042136 0.523681 0.153488 0.086 Uiso 1 1 calc R U . . .
 H48B H 0.005873 0.528988 0.092893 0.086 Uiso 1 1 calc R U . . .
 C49 C 0.09240(8) -0.0759(2) 0.37090(18) 0.0720(8) Uani 1 1 d D . . . .
 H49A H 0.083961 -0.071798 0.321708 0.086 Uiso 1 1 calc R U . . .
 H49B H 0.073591 -0.084960 0.381469 0.086 Uiso 1 1 calc R U . . .
 C50 C 0.14294(6) 0.1935(2) 0.47811(14) 0.0589(6) Uani 1 1 d . . . . .
 H50A H 0.145793 0.251831 0.509865 0.071 Uiso 1 1 calc R U . . .
 H50B H 0.144306 0.126033 0.501788 0.071 Uiso 1 1 calc R U . . .
 C51 C 0.04011(10) 0.6069(3) 0.0724(2) 0.0766(8) Uani 1 1 d D . . . .
 H51A H 0.028505 0.600000 0.023612 0.115 Uiso 1 1 calc R U . . .
 H51B H 0.063760 0.601290 0.086816 0.115 Uiso 1 1 calc R U . . .
 H51C H 0.035110 0.675826 0.085788 0.115 Uiso 1 1 calc R U . . .
 C52 C 0.22160(8) 0.4949(2) 0.29453(18) 0.0699(7) Uani 1 1 d D . . . .
 H52A H 0.197371 0.491194 0.272855 0.084 Uiso 1 1 calc R U . . .
 H52B H 0.228954 0.510482 0.259780 0.084 Uiso 1 1 calc R U . . .
 C53 C 0.15967(10) 0.5714(3) 0.4506(2) 0.0802(9) Uani 1 1 d D . . . .
 H53A H 0.136777 0.565824 0.417118 0.120 Uiso 1 1 calc R U . . .
 H53B H 0.168630 0.639653 0.445758 0.120 Uiso 1 1 calc R U . . .
 H53C H 0.160842 0.566340 0.495507 0.120 Uiso 1 1 calc R U . . .
 C54 C 0.21637(9) -0.0834(3) 0.4387(2) 0.0756(8) Uani 1 1 d D . . . .
 H54A H 0.192892 -0.090999 0.407217 0.091 Uiso 1 1 calc R U . . .
 H54B H 0.218898 -0.092245 0.484829 0.091 Uiso 1 1 calc R U . . .
 C55 C 0.18856(10) -0.1589(3) 0.1635(2) 0.0829(10) Uani 1 1 d D . . . .
 H55A H 0.196646 -0.150825 0.129634 0.124 Uiso 1 1 calc R U . . .
 H55B H 0.164613 -0.153381 0.142092 0.124 Uiso 1 1 calc R U . . .
 H55C H 0.195106 -0.228194 0.185014 0.124 Uiso 1 1 calc R U . . .
 C56 C 0.06025(9) -0.1393(3) 0.0129(2) 0.0786(9) Uani 1 1 d D . . . .
 H56A H 0.046983 -0.130907 -0.035406 0.118 Uiso 1 1 calc R U . . .
 H56B H 0.046242 -0.131618 0.035704 0.118 Uiso 1 1 calc R U . . .
 H56C H 0.070384 -0.209563 0.022174 0.118 Uiso 1 1 calc R U . . .
 C57 C 0.13232(9) 0.5061(3) 0.08777(19) 0.0765(8) Uani 1 1 d D . . . .
 H57A H 0.119991 0.506542 0.114897 0.092 Uiso 1 1 calc R U . . .
 H57B H 0.116818 0.520500 0.040615 0.092 Uiso 1 1 calc R U . . .
 C58 C 0.20290(8) -0.0729(3) 0.21537(17) 0.0710(8) Uani 1 1 d D . . . .
 H58A H 0.192740 -0.074317 0.246523 0.085 Uiso 1 1 calc R U . . .
 H58B H 0.226814 -0.083173 0.241480 0.085 Uiso 1 1 calc R U . . .
 C60 C 0.00942(12) -0.1456(3) 0.1781(2) 0.0875(10) Uani 1 1 d D . . . .
 H60A H 0.007348 -0.210308 0.152263 0.131 Uiso 1 1 calc R U . . .
 H60B H -0.010646 -0.134744 0.183286 0.131 Uiso 1 1 calc R U . . .
 H60C H 0.028118 -0.152295 0.222250 0.131 Uiso 1 1 calc R U . . .
 C61 C 0.23311(11) 0.5801(3) 0.3469(2) 0.0813(9) Uani 1 1 d D . . . .
 H61A H 0.224390 0.648561 0.325999 0.122 Uiso 1 1 calc R U . . .
 H61B H 0.257102 0.582580 0.368424 0.122 Uiso 1 1 calc R U . . .
 H61C H 0.225342 0.564663 0.380609 0.122 Uiso 1 1 calc R U . . .
 C62 C 0.01468(11) -0.0531(3) 0.1420(2) 0.0805(9) Uani 1 1 d D . . . .
 H62A H 0.035926 -0.060181 0.140146 0.097 Uiso 1 1 calc R U . . .
 H62B H -0.002957 -0.049957 0.095685 0.097 Uiso 1 1 calc R U . . .
 C63 C 0.23644(13) -0.1649(3) 0.4238(3) 0.0942(12) Uani 1 1 d D . . . .
 H63A H 0.232545 -0.158402 0.377096 0.141 Uiso 1 1 calc R U . . .
 H63B H 0.230100 -0.235869 0.431510 0.141 Uiso 1 1 calc R U . . .
 H63C H 0.259739 -0.153441 0.453270 0.141 Uiso 1 1 calc R U . . .
 C64 C 0.15890(12) 0.5891(3) 0.1130(2) 0.0922(12) Uani 1 1 d D . . . .
 H64A H 0.171687 0.585281 0.087400 0.138 Uiso 1 1 calc R U . . .
 H64B H 0.173324 0.576451 0.160433 0.138 Uiso 1 1 calc R U . . .
 H64C H 0.148954 0.659387 0.107585 0.138 Uiso 1 1 calc R U . . .
 C65 C 0.03892(10) 0.5889(3) 0.3363(3) 0.0882(11) Uani 1 1 d D . . . .
 H65A H 0.041418 0.604061 0.295631 0.132 Uiso 1 1 calc R U . . .
 H65B H 0.046656 0.649615 0.366655 0.132 Uiso 1 1 calc R U . . .
 H65C H 0.015777 0.575835 0.324392 0.132 Uiso 1 1 calc R U . . .
 C67 C 0.05866(9) 0.4930(3) 0.3700(2) 0.0811(10) Uani 1 1 d D . . . .
 H67A H 0.081980 0.504892 0.380895 0.097 Uiso 1 1 calc R U . . .
 H67B H 0.057073 0.479212 0.412196 0.097 Uiso 1 1 calc R U . . .
 Cl3 Cl 0.14451(7) 0.3312(4) 0.24916(16) 0.1711(11) Uani 0.6 1 d D . P . .
 Cl4 Cl 0.10482(7) 0.4880(4) 0.26709(16) 0.1711(11) Uani 0.6 1 d D . P . .
 C6 C 0.1115(3) 0.3575(12) 0.2628(7) 0.1711(11) Uani 0.6 1 d D . P . .
 H6A H 0.091812 0.325730 0.226294 0.205 Uiso 0.6 1 calc R U P . .
 H6B H 0.114550 0.323500 0.305208 0.205 Uiso 0.6 1 calc R U P . .
 Cl1 Cl 0.09786(9) 0.0800(6) 0.2119(2) 0.1718(17) Uani 0.4 1 d D . P . .
 Cl2 Cl 0.13908(9) -0.1023(6) 0.2621(2) 0.1718(17) Uani 0.4 1 d D . P . .
 C3 C 0.1379(4) 0.0405(15) 0.2796(9) 0.1718(17) Uani 0.4 1 d D . P A 1
 H3A H 0.138663 0.052222 0.324242 0.206 Uiso 0.4 1 calc R U P A 1
 H3B H 0.156116 0.079360 0.276824 0.206 Uiso 0.4 1 calc R U P A 1

loop_
  _atom_site_aniso_label
  _atom_site_aniso_U_11
  _atom_site_aniso_U_22
  _atom_site_aniso_U_33
  _atom_site_aniso_U_23
  _atom_site_aniso_U_13
  _atom_site_aniso_U_12
 O1 0.0622(10) 0.0513(10) 0.0788(12) -0.0015(9) 0.0328(9) -0.0001(8)
 O2 0.0794(12) 0.0541(11) 0.0699(12) 0.0025(9) 0.0380(10) 0.0023(9)
 O3 0.0606(10) 0.0512(11) 0.0700(11) -0.0025(9) 0.0174(8) 0.0030(8)
 O4 0.0759(12) 0.0530(11) 0.0699(11) -0.0067(9) 0.0350(10) -0.0075(9)
 O5 0.0687(11) 0.0542(11) 0.0763(12) 0.0011(9) 0.0273(10) -0.0040(9)
 O6 0.0749(12) 0.0560(12) 0.0649(11) -0.0079(9) 0.0233(9) -0.0080(9)
 O7 0.0589(10) 0.0558(11) 0.0851(13) -0.0077(10) 0.0321(9) -0.0018(8)
 O8 0.0732(11) 0.0546(11) 0.0626(11) -0.0049(8) 0.0243(9) -0.0021(9)
 C9 0.0510(12) 0.0586(15) 0.0562(13) -0.0012(11) 0.0229(10) -0.0015(10)
 C30 0.0565(13) 0.0558(15) 0.0598(13) 0.0001(11) 0.0250(11) 0.0010(11)
 C34 0.0563(13) 0.0560(14) 0.0598(13) -0.0053(11) 0.0236(11) -0.0032(11)
 C16 0.0519(12) 0.0548(14) 0.0585(13) -0.0016(11) 0.0251(10) -0.0016(10)
 C40 0.0568(13) 0.0545(14) 0.0622(14) -0.0012(11) 0.0244(11) 0.0012(11)
 C35 0.0539(12) 0.0557(15) 0.0647(14) -0.0079(11) 0.0241(11) -0.0051(11)
 O10 0.0724(12) 0.0555(12) 0.0893(14) 0.0003(10) 0.0388(11) 0.0044(9)
 O11 0.0600(10) 0.0539(11) 0.0755(12) -0.0052(9) 0.0183(9) 0.0014(8)
 C21 0.0527(12) 0.0585(15) 0.0531(12) -0.0010(11) 0.0173(10) -0.0008(11)
 C25 0.0539(12) 0.0584(15) 0.0549(13) 0.0009(11) 0.0180(10) -0.0023(11)
 C13 0.0544(12) 0.0542(14) 0.0571(13) -0.0031(11) 0.0192(10) 0.0001(10)
 C12 0.0533(12) 0.0576(15) 0.0502(12) -0.0013(10) 0.0161(10) -0.0034(10)
 C31 0.0566(13) 0.0550(14) 0.0588(13) 0.0009(11) 0.0191(11) -0.0022(11)
 C29 0.0611(13) 0.0533(15) 0.0591(14) -0.0006(11) 0.0200(11) 0.0020(11)
 C23 0.0540(12) 0.0588(15) 0.0609(14) -0.0021(11) 0.0251(11) -0.0030(11)
 C39 0.0606(14) 0.0567(15) 0.0629(15) 0.0015(12) 0.0250(12) -0.0031(11)
 C17 0.0596(13) 0.0560(15) 0.0654(15) -0.0077(12) 0.0272(12) -0.0067(11)
 C20 0.0530(12) 0.0615(16) 0.0600(14) -0.0021(12) 0.0230(11) -0.0004(11)
 C32 0.0576(13) 0.0570(15) 0.0621(14) 0.0002(12) 0.0252(11) 0.0018(11)
 C15 0.0560(12) 0.0555(15) 0.0614(14) -0.0056(11) 0.0238(11) -0.0021(11)
 C24 0.0487(11) 0.0573(14) 0.0589(13) -0.0008(11) 0.0210(10) -0.0011(10)
 C14 0.0556(12) 0.0529(14) 0.0606(13) -0.0031(11) 0.0225(11) -0.0025(11)
 C36 0.0560(12) 0.0579(15) 0.0615(14) -0.0082(12) 0.0226(11) -0.0026(11)
 C19 0.0516(12) 0.0590(15) 0.0566(13) -0.0042(11) 0.0205(10) 0.0015(11)
 C22 0.0541(12) 0.0557(14) 0.0605(14) 0.0019(11) 0.0226(10) 0.0034(11)
 C28 0.0566(13) 0.0540(14) 0.0587(13) -0.0038(11) 0.0228(11) 0.0037(11)
 C33 0.0576(13) 0.0588(15) 0.0528(12) 0.0002(11) 0.0237(10) 0.0027(11)
 C26 0.0602(13) 0.0570(15) 0.0580(13) -0.0025(11) 0.0268(11) -0.0041(11)
 C37 0.0594(13) 0.0538(14) 0.0604(13) -0.0015(11) 0.0256(11) 0.0035(11)
 C18 0.0582(13) 0.0560(15) 0.0544(13) -0.0011(11) 0.0225(10) -0.0011(11)
 C27 0.0636(14) 0.0562(15) 0.0556(13) 0.0004(11) 0.0233(11) -0.0050(11)
 C38 0.0639(14) 0.0563(15) 0.0610(14) 0.0032(12) 0.0272(12) 0.0046(12)
 C41 0.0548(12) 0.0498(13) 0.0598(13) -0.0014(11) 0.0230(10) -0.0009(10)
 C42 0.0631(15) 0.0581(16) 0.0840(19) -0.0051(14) 0.0313(14) -0.0006(13)
 C43 0.0671(15) 0.0542(15) 0.0781(18) 0.0022(13) 0.0317(14) -0.0005(12)
 C44 0.0524(12) 0.0630(16) 0.0596(14) -0.0033(12) 0.0199(11) -0.0012(11)
 C45 0.0565(13) 0.0641(16) 0.0545(13) -0.0004(11) 0.0210(10) 0.0032(11)
 C46 0.0598(13) 0.0608(15) 0.0568(13) -0.0032(11) 0.0251(11) -0.0035(11)
 C47 0.086(2) 0.0576(17) 0.0758(18) 0.0004(14) 0.0293(16) 0.0088(15)
 C48 0.0815(18) 0.0574(17) 0.0790(18) -0.0007(14) 0.0377(16) -0.0001(14)
 C49 0.0677(16) 0.0552(16) 0.0807(19) -0.0045(14) 0.0216(14) -0.0002(13)
 C50 0.0532(12) 0.0623(16) 0.0563(13) -0.0024(11) 0.0197(10) -0.0030(11)
 C51 0.086(2) 0.0581(18) 0.087(2) 0.0058(15) 0.0403(17) 0.0034(15)
 C52 0.0754(17) 0.0552(16) 0.0778(18) -0.0049(13) 0.0328(15) -0.0017(13)
 C53 0.087(2) 0.0581(18) 0.101(2) 0.0003(17) 0.0459(19) 0.0020(16)
 C54 0.0829(19) 0.0566(17) 0.086(2) 0.0013(15) 0.0360(17) 0.0051(15)
 C55 0.084(2) 0.0581(18) 0.085(2) -0.0090(16) 0.0187(17) -0.0055(15)
 C56 0.0749(18) 0.0602(18) 0.100(2) -0.0075(16) 0.0374(17) -0.0068(15)
 C57 0.084(2) 0.0572(17) 0.0763(18) 0.0032(14) 0.0246(15) -0.0022(15)
 C58 0.0755(17) 0.0567(16) 0.0709(17) -0.0029(13) 0.0233(14) -0.0054(14)
 C60 0.119(3) 0.0585(19) 0.092(2) -0.0057(17) 0.053(2) -0.0095(19)
 C61 0.099(2) 0.0643(19) 0.090(2) -0.0123(16) 0.051(2) -0.0121(17)
 C62 0.110(3) 0.0573(17) 0.081(2) -0.0130(15) 0.0485(19) -0.0108(17)
 C63 0.116(3) 0.061(2) 0.110(3) 0.0019(19) 0.055(3) 0.016(2)
 C64 0.109(3) 0.0584(19) 0.087(2) 0.0045(17) 0.023(2) -0.0164(18)
 C65 0.078(2) 0.0569(18) 0.115(3) -0.0068(18) 0.030(2) 0.0060(15)
 C67 0.0695(17) 0.0599(18) 0.092(2) -0.0115(16) 0.0164(16) 0.0044(14)
 Cl3 0.0997(10) 0.294(4) 0.1202(13) -0.0127(17) 0.0489(10) -0.0197(15)
 Cl4 0.0997(10) 0.294(4) 0.1202(13) -0.0127(17) 0.0489(10) -0.0197(15)
 C6 0.0997(10) 0.294(4) 0.1202(13) -0.0127(17) 0.0489(10) -0.0197(15)
 Cl1 0.0954(14) 0.309(5) 0.1198(18) 0.020(3) 0.0558(13) 0.008(2)
 Cl2 0.0954(14) 0.309(5) 0.1198(18) 0.020(3) 0.0558(13) 0.008(2)
 C3 0.0954(14) 0.309(5) 0.1198(18) 0.020(3) 0.0558(13) 0.008(2)

_geom_special_details
;
 All esds (except the esd in the dihedral angle between two l.s. planes)
 are estimated using the full covariance matrix.  The cell esds are taken
 into account individually in the estimation of esds in distances, angles
 and torsion angles; correlations between esds in cell parameters are only
 used when they are defined by crystal symmetry.  An approximate (isotropic)
 treatment of cell esds is used for estimating esds involving l.s. planes.
;
loop_
  _geom_bond_atom_site_label_1
  _geom_bond_atom_site_label_2
  _geom_bond_distance
  _geom_bond_site_symmetry_2
  _geom_bond_publ_flag
 O1 C13 1.379(2) . ?
 O1 C43 1.428(4) . ?
 O2 C22 1.387(2) . ?
 O2 C48 1.419(4) . ?
 O3 C30 1.384(2) . ?
 O3 C49 1.427(4) . ?
 O4 C14 1.377(2) . ?
 O4 C62 1.430(4) . ?
 O5 C27 1.376(2) . ?
 O5 C57 1.423(4) . ?
 O6 C17 1.379(2) . ?
 O6 C52 1.437(4) . ?
 O7 C26 1.378(2) . ?
 O7 C42 1.424(4) . ?
 O8 C15 1.378(2) . ?
 O8 C58 1.426(4) . ?
 C9 C30 1.3900 . ?
 C9 C35 1.3900 . ?
 C9 C50 1.544(3) . ?
 C30 C34 1.3900 . ?
 C34 H34 0.9500 . ?
 C34 C16 1.3900 . ?
 C16 C40 1.3900 . ?
 C16 C41 1.517(3) . ?
 C40 C35 1.3900 . ?
 C40 O11 1.382(2) . ?
 C35 H35 0.9500 . ?
 O10 C29 1.379(2) . ?
 O10 C54 1.413(4) . ?
 O11 C67 1.423(4) . ?
 C21 C25 1.3900 . ?
 C21 C29 1.3900 . ?
 C21 C44 1.530(3) . ?
 C25 H25 0.9500 . ?
 C25 C13 1.3900 . ?
 C13 C12 1.3900 . ?
 C12 C31 1.3900 . ?
 C12 C50 1.533(3) . ?
 C31 H31 0.9500 . ?
 C31 C29 1.3900 . ?
 C23 C39 1.3900 . ?
 C23 C15 1.3900 . ?
 C23 C46 1.535(3) . ?
 C39 H39 0.9500 . ?
 C39 C17 1.3900 . ?
 C17 C20 1.3900 . ?
 C20 C32 1.3900 . ?
 C20 C44 1.538(3) . ?
 C32 H32 0.9500 . ?
 C32 C15 1.3900 . ?
 C24 C14 1.3900 . ?
 C24 C28 1.3900 . ?
 C24 C41 1.516(3) . ?
 C14 C36 1.3900 . ?
 C36 H36 0.9500 . ?
 C36 C19 1.3900 . ?
 C19 C22 1.3900 . ?
 C19 C45 1.530(3) . ?
 C22 C28 1.3900 . ?
 C28 H28 0.9500 . ?
 C33 C26 1.3900 . ?
 C33 C38 1.3900 . ?
 C33 C45 1.540(3) . ?
 C26 C37 1.3900 . ?
 C37 H37 0.9500 . ?
 C37 C18 1.3900 . ?
 C18 C27 1.3900 . ?
 C18 C46 1.536(3) . ?
 C27 C38 1.3900 . ?
 C38 H38 0.9500 . ?
 C41 C41 1.340(6) 2 ?
 C42 H42A 0.9900 . ?
 C42 H42B 0.9900 . ?
 C42 C56 1.506(4) . ?
 C43 H43A 0.9900 . ?
 C43 H43B 0.9900 . ?
 C43 C53 1.507(4) . ?
 C44 H44A 0.9900 . ?
 C44 H44B 0.9900 . ?
 C45 H45A 0.9900 . ?
 C45 H45B 0.9900 . ?
 C46 H46A 0.9900 . ?
 C46 H46B 0.9900 . ?
 C47 H47A 0.9800 . ?
 C47 H47B 0.9800 . ?
 C47 H47C 0.9800 . ?
 C47 C49 1.522(4) . ?
 C48 H48A 0.9900 . ?
 C48 H48B 0.9900 . ?
 C48 C51 1.495(5) . ?
 C49 H49A 0.9900 . ?
 C49 H49B 0.9900 . ?
 C50 H50A 0.9900 . ?
 C50 H50B 0.9900 . ?
 C51 H51A 0.9800 . ?
 C51 H51B 0.9800 . ?
 C51 H51C 0.9800 . ?
 C52 H52A 0.9900 . ?
 C52 H52B 0.9900 . ?
 C52 C61 1.502(5) . ?
 C53 H53A 0.9800 . ?
 C53 H53B 0.9800 . ?
 C53 H53C 0.9800 . ?
 C54 H54A 0.9900 . ?
 C54 H54B 0.9900 . ?
 C54 C63 1.507(5) . ?
 C55 H55A 0.9800 . ?
 C55 H55B 0.9800 . ?
 C55 H55C 0.9800 . ?
 C55 C58 1.509(4) . ?
 C56 H56A 0.9800 . ?
 C56 H56B 0.9800 . ?
 C56 H56C 0.9800 . ?
 C57 H57A 0.9900 . ?
 C57 H57B 0.9900 . ?
 C57 C64 1.509(5) . ?
 C58 H58A 0.9900 . ?
 C58 H58B 0.9900 . ?
 C60 H60A 0.9800 . ?
 C60 H60B 0.9800 . ?
 C60 H60C 0.9800 . ?
 C60 C62 1.496(5) . ?
 C61 H61A 0.9800 . ?
 C61 H61B 0.9800 . ?
 C61 H61C 0.9800 . ?
 C62 H62A 0.9900 . ?
 C62 H62B 0.9900 . ?
 C63 H63A 0.9800 . ?
 C63 H63B 0.9800 . ?
 C63 H63C 0.9800 . ?
 C64 H64A 0.9800 . ?
 C64 H64B 0.9800 . ?
 C64 H64C 0.9800 . ?
 C65 H65A 0.9800 . ?
 C65 H65B 0.9800 . ?
 C65 H65C 0.9800 . ?
 C65 C67 1.498(5) . ?
 C67 H67A 0.9900 . ?
 C67 H67B 0.9900 . ?
 Cl3 C6 1.694(10) . ?
 Cl4 C6 1.687(13) . ?
 C6 H6A 0.9900 . ?
 C6 H6B 0.9900 . ?
 Cl1 C3 1.848(14) . ?
 Cl2 C3 1.852(18) . ?
 C3 H3A 0.9900 . ?
 C3 H3B 0.9900 . ?

loop_
  _geom_angle_atom_site_label_1
  _geom_angle_atom_site_label_2
  _geom_angle_atom_site_label_3
  _geom_angle
  _geom_angle_site_symmetry_1
  _geom_angle_site_symmetry_3
  _geom_angle_publ_flag
 C13 O1 C43 117.1(2) . . ?
 C22 O2 C48 118.9(2) . . ?
 C30 O3 C49 117.17(19) . . ?
 C14 O4 C62 116.5(2) . . ?
 C27 O5 C57 117.4(2) . . ?
 C17 O6 C52 117.7(2) . . ?
 C26 O7 C42 117.33(19) . . ?
 C15 O8 C58 117.4(2) . . ?
 C30 C9 C35 120.0 . . ?
 C30 C9 C50 120.20(15) . . ?
 C35 C9 C50 119.79(15) . . ?
 O3 C30 C9 116.89(13) . . ?
 O3 C30 C34 123.09(13) . . ?
 C9 C30 C34 120.0 . . ?
 C30 C34 H34 120.0 . . ?
 C16 C34 C30 120.0 . . ?
 C16 C34 H34 120.0 . . ?
 C34 C16 C41 117.35(14) . . ?
 C40 C16 C34 120.0 . . ?
 C40 C16 C41 122.45(14) . . ?
 C16 C40 C35 120.0 . . ?
 O11 C40 C16 117.01(13) . . ?
 O11 C40 C35 122.92(13) . . ?
 C9 C35 H35 120.0 . . ?
 C40 C35 C9 120.0 . . ?
 C40 C35 H35 120.0 . . ?
 C29 O10 C54 119.0(2) . . ?
 C40 O11 C67 117.4(2) . . ?
 C25 C21 C29 120.0 . . ?
 C25 C21 C44 118.54(16) . . ?
 C29 C21 C44 121.35(16) . . ?
 C21 C25 H25 120.0 . . ?
 C21 C25 C13 120.0 . . ?
 C13 C25 H25 120.0 . . ?
 O1 C13 C25 122.09(13) . . ?
 O1 C13 C12 117.90(13) . . ?
 C12 C13 C25 120.0 . . ?
 C13 C12 C31 120.0 . . ?
 C13 C12 C50 120.67(15) . . ?
 C31 C12 C50 119.33(15) . . ?
 C12 C31 H31 120.0 . . ?
 C29 C31 C12 120.0 . . ?
 C29 C31 H31 120.0 . . ?
 O10 C29 C21 116.54(14) . . ?
 O10 C29 C31 123.46(14) . . ?
 C31 C29 C21 120.0 . . ?
 C39 C23 C15 120.0 . . ?
 C39 C23 C46 119.80(16) . . ?
 C15 C23 C46 120.19(16) . . ?
 C23 C39 H39 120.0 . . ?
 C17 C39 C23 120.0 . . ?
 C17 C39 H39 120.0 . . ?
 O6 C17 C39 123.37(14) . . ?
 O6 C17 C20 116.60(14) . . ?
 C39 C17 C20 120.0 . . ?
 C17 C20 C44 120.59(16) . . ?
 C32 C20 C17 120.0 . . ?
 C32 C20 C44 119.21(16) . . ?
 C20 C32 H32 120.0 . . ?
 C15 C32 C20 120.0 . . ?
 C15 C32 H32 120.0 . . ?
 O8 C15 C23 117.01(14) . . ?
 O8 C15 C32 122.96(14) . . ?
 C32 C15 C23 120.0 . . ?
 C14 C24 C28 120.0 . . ?
 C14 C24 C41 121.36(14) . . ?
 C28 C24 C41 118.34(14) . . ?
 O4 C14 C24 117.54(14) . . ?
 O4 C14 C36 122.46(14) . . ?
 C36 C14 C24 120.0 . . ?
 C14 C36 H36 120.0 . . ?
 C14 C36 C19 120.0 . . ?
 C19 C36 H36 120.0 . . ?
 C36 C19 C45 118.86(16) . . ?
 C22 C19 C36 120.0 . . ?
 C22 C19 C45 121.08(16) . . ?
 O2 C22 C19 116.36(14) . . ?
 O2 C22 C28 123.60(14) . . ?
 C19 C22 C28 120.0 . . ?
 C24 C28 H28 120.0 . . ?
 C22 C28 C24 120.0 . . ?
 C22 C28 H28 120.0 . . ?
 C26 C33 C38 120.0 . . ?
 C26 C33 C45 121.31(16) . . ?
 C38 C33 C45 118.65(16) . . ?
 O7 C26 C33 116.51(13) . . ?
 O7 C26 C37 123.48(13) . . ?
 C33 C26 C37 120.0 . . ?
 C26 C37 H37 120.0 . . ?
 C18 C37 C26 120.0 . . ?
 C18 C37 H37 120.0 . . ?
 C37 C18 C46 119.46(15) . . ?
 C27 C18 C37 120.0 . . ?
 C27 C18 C46 120.52(15) . . ?
 O5 C27 C18 117.17(14) . . ?
 O5 C27 C38 122.81(14) . . ?
 C18 C27 C38 120.0 . . ?
 C33 C38 H38 120.0 . . ?
 C27 C38 C33 120.0 . . ?
 C27 C38 H38 120.0 . . ?
 C24 C41 C16 114.4(2) . . ?
 C41 C41 C16 122.2(3) 2 . ?
 C41 C41 C24 123.3(3) 2 . ?
 O7 C42 H42A 110.0 . . ?
 O7 C42 H42B 110.0 . . ?
 O7 C42 C56 108.3(3) . . ?
 H42A C42 H42B 108.4 . . ?
 C56 C42 H42A 110.0 . . ?
 C56 C42 H42B 110.0 . . ?
 O1 C43 H43A 110.0 . . ?
 O1 C43 H43B 110.0 . . ?
 O1 C43 C53 108.4(3) . . ?
 H43A C43 H43B 108.4 . . ?
 C53 C43 H43A 110.0 . . ?
 C53 C43 H43B 110.0 . . ?
 C21 C44 C20 109.09(19) . . ?
 C21 C44 H44A 109.9 . . ?
 C21 C44 H44B 109.9 . . ?
 C20 C44 H44A 109.9 . . ?
 C20 C44 H44B 109.9 . . ?
 H44A C44 H44B 108.3 . . ?
 C19 C45 C33 111.53(19) . . ?
 C19 C45 H45A 109.3 . . ?
 C19 C45 H45B 109.3 . . ?
 C33 C45 H45A 109.3 . . ?
 C33 C45 H45B 109.3 . . ?
 H45A C45 H45B 108.0 . . ?
 C23 C46 C18 112.7(2) . . ?
 C23 C46 H46A 109.1 . . ?
 C23 C46 H46B 109.1 . . ?
 C18 C46 H46A 109.1 . . ?
 C18 C46 H46B 109.1 . . ?
 H46A C46 H46B 107.8 . . ?
 H47A C47 H47B 109.5 . . ?
 H47A C47 H47C 109.5 . . ?
 H47B C47 H47C 109.5 . . ?
 C49 C47 H47A 109.5 . . ?
 C49 C47 H47B 109.5 . . ?
 C49 C47 H47C 109.5 . . ?
 O2 C48 H48A 110.2 . . ?
 O2 C48 H48B 110.2 . . ?
 O2 C48 C51 107.5(3) . . ?
 H48A C48 H48B 108.5 . . ?
 C51 C48 H48A 110.2 . . ?
 C51 C48 H48B 110.2 . . ?
 O3 C49 C47 107.8(3) . . ?
 O3 C49 H49A 110.1 . . ?
 O3 C49 H49B 110.1 . . ?
 C47 C49 H49A 110.1 . . ?
 C47 C49 H49B 110.1 . . ?
 H49A C49 H49B 108.5 . . ?
 C9 C50 H50A 108.7 . . ?
 C9 C50 H50B 108.7 . . ?
 C12 C50 C9 114.4(2) . . ?
 C12 C50 H50A 108.7 . . ?
 C12 C50 H50B 108.7 . . ?
 H50A C50 H50B 107.6 . . ?
 C48 C51 H51A 109.5 . . ?
 C48 C51 H51B 109.5 . . ?
 C48 C51 H51C 109.5 . . ?
 H51A C51 H51B 109.5 . . ?
 H51A C51 H51C 109.5 . . ?
 H51B C51 H51C 109.5 . . ?
 O6 C52 H52A 110.1 . . ?
 O6 C52 H52B 110.1 . . ?
 O6 C52 C61 107.9(3) . . ?
 H52A C52 H52B 108.4 . . ?
 C61 C52 H52A 110.1 . . ?
 C61 C52 H52B 110.1 . . ?
 C43 C53 H53A 109.5 . . ?
 C43 C53 H53B 109.5 . . ?
 C43 C53 H53C 109.5 . . ?
 H53A C53 H53B 109.5 . . ?
 H53A C53 H53C 109.5 . . ?
 H53B C53 H53C 109.5 . . ?
 O10 C54 H54A 110.3 . . ?
 O10 C54 H54B 110.3 . . ?
 O10 C54 C63 107.0(3) . . ?
 H54A C54 H54B 108.6 . . ?
 C63 C54 H54A 110.3 . . ?
 C63 C54 H54B 110.3 . . ?
 H55A C55 H55B 109.5 . . ?
 H55A C55 H55C 109.5 . . ?
 H55B C55 H55C 109.5 . . ?
 C58 C55 H55A 109.5 . . ?
 C58 C55 H55B 109.5 . . ?
 C58 C55 H55C 109.5 . . ?
 C42 C56 H56A 109.5 . . ?
 C42 C56 H56B 109.5 . . ?
 C42 C56 H56C 109.5 . . ?
 H56A C56 H56B 109.5 . . ?
 H56A C56 H56C 109.5 . . ?
 H56B C56 H56C 109.5 . . ?
 O5 C57 H57A 110.2 . . ?
 O5 C57 H57B 110.2 . . ?
 O5 C57 C64 107.4(3) . . ?
 H57A C57 H57B 108.5 . . ?
 C64 C57 H57A 110.2 . . ?
 C64 C57 H57B 110.2 . . ?
 O8 C58 C55 107.1(3) . . ?
 O8 C58 H58A 110.3 . . ?
 O8 C58 H58B 110.3 . . ?
 C55 C58 H58A 110.3 . . ?
 C55 C58 H58B 110.3 . . ?
 H58A C58 H58B 108.5 . . ?
 H60A C60 H60B 109.5 . . ?
 H60A C60 H60C 109.5 . . ?
 H60B C60 H60C 109.5 . . ?
 C62 C60 H60A 109.5 . . ?
 C62 C60 H60B 109.5 . . ?
 C62 C60 H60C 109.5 . . ?
 C52 C61 H61A 109.5 . . ?
 C52 C61 H61B 109.5 . . ?
 C52 C61 H61C 109.5 . . ?
 H61A C61 H61B 109.5 . . ?
 H61A C61 H61C 109.5 . . ?
 H61B C61 H61C 109.5 . . ?
 O4 C62 C60 108.0(3) . . ?
 O4 C62 H62A 110.1 . . ?
 O4 C62 H62B 110.1 . . ?
 C60 C62 H62A 110.1 . . ?
 C60 C62 H62B 110.1 . . ?
 H62A C62 H62B 108.4 . . ?
 C54 C63 H63A 109.5 . . ?
 C54 C63 H63B 109.5 . . ?
 C54 C63 H63C 109.5 . . ?
 H63A C63 H63B 109.5 . . ?
 H63A C63 H63C 109.5 . . ?
 H63B C63 H63C 109.5 . . ?
 C57 C64 H64A 109.5 . . ?
 C57 C64 H64B 109.5 . . ?
 C57 C64 H64C 109.5 . . ?
 H64A C64 H64B 109.5 . . ?
 H64A C64 H64C 109.5 . . ?
 H64B C64 H64C 109.5 . . ?
 H65A C65 H65B 109.5 . . ?
 H65A C65 H65C 109.5 . . ?
 H65B C65 H65C 109.5 . . ?
 C67 C65 H65A 109.5 . . ?
 C67 C65 H65B 109.5 . . ?
 C67 C65 H65C 109.5 . . ?
 O11 C67 C65 108.9(3) . . ?
 O11 C67 H67A 109.9 . . ?
 O11 C67 H67B 109.9 . . ?
 C65 C67 H67A 109.9 . . ?
 C65 C67 H67B 109.9 . . ?
 H67A C67 H67B 108.3 . . ?
 Cl3 C6 H6A 108.9 . . ?
 Cl3 C6 H6B 108.9 . . ?
 Cl4 C6 Cl3 113.4(9) . . ?
 Cl4 C6 H6A 108.9 . . ?
 Cl4 C6 H6B 108.9 . . ?
 H6A C6 H6B 107.7 . . ?
 Cl1 C3 Cl2 101.6(11) . . ?
 Cl1 C3 H3A 111.4 . . ?
 Cl1 C3 H3B 111.4 . . ?
 Cl2 C3 H3A 111.4 . . ?
 Cl2 C3 H3B 111.4 . . ?
 H3A C3 H3B 109.3 . . ?

loop_
  _geom_torsion_atom_site_label_1
  _geom_torsion_atom_site_label_2
  _geom_torsion_atom_site_label_3
  _geom_torsion_atom_site_label_4
  _geom_torsion
  _geom_torsion_site_symmetry_1
  _geom_torsion_site_symmetry_2
  _geom_torsion_site_symmetry_3
  _geom_torsion_site_symmetry_4
  _geom_torsion_publ_flag
 O1 C13 C12 C31 -178.71(17) . . . . ?
 O1 C13 C12 C50 0.8(2) . . . . ?
 O2 C22 C28 C24 -177.75(18) . . . . ?
 O3 C30 C34 C16 -178.7(2) . . . . ?
 O4 C14 C36 C19 -179.69(18) . . . . ?
 O5 C27 C38 C33 -178.2(2) . . . . ?
 O6 C17 C20 C32 177.89(18) . . . . ?
 O6 C17 C20 C44 3.1(2) . . . . ?
 O7 C26 C37 C18 179.9(2) . . . . ?
 C9 C30 C34 C16 0.0 . . . . ?
 C30 O3 C49 C47 179.0(2) . . . . ?
 C30 C9 C35 C40 0.0 . . . . ?
 C30 C9 C50 C12 84.4(2) . . . . ?
 C30 C34 C16 C40 0.0 . . . . ?
 C30 C34 C16 C41 174.97(19) . . . . ?
 C34 C16 C40 C35 0.0 . . . . ?
 C34 C16 C40 O11 177.05(19) . . . . ?
 C34 C16 C41 C24 -78.7(2) . . . . ?
 C34 C16 C41 C41 99.68(13) . . . 2 ?
 C16 C40 C35 C9 0.0 . . . . ?
 C16 C40 O11 C67 168.1(3) . . . . ?
 C40 C16 C41 C24 96.1(2) . . . . ?
 C40 C16 C41 C41 -85.48(15) . . . 2 ?
 C40 O11 C67 C65 177.8(3) . . . . ?
 C35 C9 C30 O3 178.81(19) . . . . ?
 C35 C9 C30 C34 0.0 . . . . ?
 C35 C9 C50 C12 -95.0(2) . . . . ?
 C35 C40 O11 C67 -14.9(3) . . . . ?
 O11 C40 C35 C9 -176.9(2) . . . . ?
 C21 C25 C13 O1 178.66(18) . . . . ?
 C21 C25 C13 C12 0.0 . . . . ?
 C25 C21 C29 O10 -179.74(19) . . . . ?
 C25 C21 C29 C31 0.0 . . . . ?
 C25 C21 C44 C20 -83.1(2) . . . . ?
 C25 C13 C12 C31 0.0 . . . . ?
 C25 C13 C12 C50 179.48(18) . . . . ?
 C13 O1 C43 C53 -179.4(2) . . . . ?
 C13 C12 C31 C29 0.0 . . . . ?
 C13 C12 C50 C9 80.2(2) . . . . ?
 C12 C31 C29 O10 179.7(2) . . . . ?
 C12 C31 C29 C21 0.0 . . . . ?
 C31 C12 C50 C9 -100.3(2) . . . . ?
 C29 O10 C54 C63 174.5(3) . . . . ?
 C29 C21 C25 C13 0.0 . . . . ?
 C29 C21 C44 C20 93.0(2) . . . . ?
 C23 C39 C17 O6 -177.74(19) . . . . ?
 C23 C39 C17 C20 0.0 . . . . ?
 C39 C23 C15 O8 177.94(18) . . . . ?
 C39 C23 C15 C32 0.0 . . . . ?
 C39 C23 C46 C18 -88.1(2) . . . . ?
 C39 C17 C20 C32 0.0 . . . . ?
 C39 C17 C20 C44 -174.8(2) . . . . ?
 C17 O6 C52 C61 175.9(2) . . . . ?
 C17 C20 C32 C15 0.0 . . . . ?
 C17 C20 C44 C21 91.6(2) . . . . ?
 C20 C32 C15 O8 -177.81(19) . . . . ?
 C20 C32 C15 C23 0.0 . . . . ?
 C32 C20 C44 C21 -83.3(2) . . . . ?
 C15 O8 C58 C55 180.0(3) . . . . ?
 C15 C23 C39 C17 0.0 . . . . ?
 C15 C23 C46 C18 90.6(2) . . . . ?
 C24 C14 C36 C19 0.0 . . . . ?
 C14 O4 C62 C60 179.6(3) . . . . ?
 C14 C24 C28 C22 0.0 . . . . ?
 C14 C24 C41 C16 87.8(2) . . . . ?
 C14 C24 C41 C41 -90.59(13) . . . 2 ?
 C14 C36 C19 C22 0.0 . . . . ?
 C14 C36 C19 C45 177.18(18) . . . . ?
 C36 C19 C22 O2 177.91(17) . . . . ?
 C36 C19 C22 C28 0.0 . . . . ?
 C36 C19 C45 C33 -87.7(2) . . . . ?
 C19 C22 C28 C24 0.0 . . . . ?
 C22 O2 C48 C51 176.0(2) . . . . ?
 C22 C19 C45 C33 89.5(2) . . . . ?
 C28 C24 C14 O4 179.71(17) . . . . ?
 C28 C24 C14 C36 0.0 . . . . ?
 C28 C24 C41 C16 -85.9(2) . . . . ?
 C28 C24 C41 C41 95.72(12) . . . 2 ?
 C33 C26 C37 C18 0.0 . . . . ?
 C26 O7 C42 C56 -176.5(3) . . . . ?
 C26 C33 C38 C27 0.0 . . . . ?
 C26 C33 C45 C19 88.8(2) . . . . ?
 C26 C37 C18 C27 0.0 . . . . ?
 C26 C37 C18 C46 -178.2(2) . . . . ?
 C37 C18 C27 O5 178.30(19) . . . . ?
 C37 C18 C27 C38 0.0 . . . . ?
 C37 C18 C46 C23 -94.1(2) . . . . ?
 C18 C27 C38 C33 0.0 . . . . ?
 C27 O5 C57 C64 177.2(3) . . . . ?
 C27 C18 C46 C23 87.6(2) . . . . ?
 C38 C33 C26 O7 -179.89(18) . . . . ?
 C38 C33 C26 C37 0.0 . . . . ?
 C38 C33 C45 C19 -88.7(2) . . . . ?
 C41 C16 C40 C35 -174.7(2) . . . . ?
 C41 C16 C40 O11 2.3(2) . . . . ?
 C41 C24 C14 O4 6.1(2) . . . . ?
 C41 C24 C14 C36 -173.59(18) . . . . ?
 C41 C24 C28 C22 173.78(18) . . . . ?
 C42 O7 C26 C33 -178.6(2) . . . . ?
 C42 O7 C26 C37 1.5(3) . . . . ?
 C43 O1 C13 C25 -1.3(3) . . . . ?
 C43 O1 C13 C12 177.39(19) . . . . ?
 C44 C21 C25 C13 176.18(18) . . . . ?
 C44 C21 C29 O10 4.2(2) . . . . ?
 C44 C21 C29 C31 -176.07(19) . . . . ?
 C44 C20 C32 C15 174.91(19) . . . . ?
 C45 C19 C22 O2 0.8(2) . . . . ?
 C45 C19 C22 C28 -177.12(18) . . . . ?
 C45 C33 C26 O7 2.6(2) . . . . ?
 C45 C33 C26 C37 -177.5(2) . . . . ?
 C45 C33 C38 C27 177.58(19) . . . . ?
 C46 C23 C39 C17 178.7(2) . . . . ?
 C46 C23 C15 O8 -0.8(2) . . . . ?
 C46 C23 C15 C32 -178.7(2) . . . . ?
 C46 C18 C27 O5 -3.5(2) . . . . ?
 C46 C18 C27 C38 178.2(2) . . . . ?
 C48 O2 C22 C19 171.7(2) . . . . ?
 C48 O2 C22 C28 -10.4(3) . . . . ?
 C49 O3 C30 C9 170.8(2) . . . . ?
 C49 O3 C30 C34 -10.4(3) . . . . ?
 C50 C9 C30 O3 -0.6(2) . . . . ?
 C50 C9 C30 C34 -179.4(2) . . . . ?
 C50 C9 C35 C40 179.4(2) . . . . ?
 C50 C12 C31 C29 -179.49(18) . . . . ?
 C52 O6 C17 C39 11.6(3) . . . . ?
 C52 O6 C17 C20 -166.2(2) . . . . ?
 C54 O10 C29 C21 -175.0(2) . . . . ?
 C54 O10 C29 C31 5.2(3) . . . . ?
 C57 O5 C27 C18 -177.2(2) . . . . ?
 C57 O5 C27 C38 1.0(3) . . . . ?
 C58 O8 C15 C23 -178.1(2) . . . . ?
 C58 O8 C15 C32 -0.2(3) . . . . ?
 C62 O4 C14 C24 177.3(2) . . . . ?
 C62 O4 C14 C36 -3.0(3) . . . . ?

_shelx_res_file
;
TITL 111 in C2/c #15
    111.res
    created by SHELXL-2018/3 at 10:54:34 on 17-May-2022
REM reset to C2/c #15
CELL 1.54178 45.5081 12.636 22.291 90 116.231 90
ZERR 230 0.0017 0.0005 0.0009 0 0.002 0
LATT 7
SYMM -X,+Y,0.5-Z
SFAC C H Cl O
UNIT 448 560 16 80
SADI C62 C60 C42 C56 C58 C55 C54 C63 C49 C47 C48 C51 C57 C64 C52 C61 C43 =
 C53 C67 C65
SADI C22 O2 C27 O5 C17 O6 C13 O1 C40 O11 C14 O4 C26 O7 C15 O8 C29 O10 C30 O3
SADI Cl4 C6 C6 Cl3
EADP Cl4 C6 Cl3
SADI Cl2 C3 C3 Cl1
EADP Cl1 C3 Cl2

L.S. 30
PLAN  20
TEMP -123.15
CONF
BIND Cl2 C3
MORE -1
BOND $H
fmap 2
acta
OMIT -11 3 3
OMIT 3 3 3
OMIT -8 0 4
OMIT -20 0 6
OMIT 8 0 0
OMIT 6 0 0
OMIT 3 1 0
OMIT -1 3 5
REM <olex2.extras>
REM <HklSrc "%.\\111.hkl">
REM </olex2.extras>

WGHT    0.200000
FVAR       0.02912
O1    4    0.166864    0.384742    0.451484    11.00000    0.06224    0.05129 =
         0.07881   -0.00153    0.03281   -0.00009
O2    4    0.034785    0.422871    0.079553    11.00000    0.07940    0.05408 =
         0.06985    0.00250    0.03799    0.00234
O3    4    0.109933    0.018400    0.401302    11.00000    0.06065    0.05121 =
         0.06998   -0.00247    0.01740    0.00302
O4    4    0.014483    0.040837    0.177568    11.00000    0.07590    0.05300 =
         0.06986   -0.00673    0.03498   -0.00749
O5    4    0.147762    0.406249    0.093136    11.00000    0.06873    0.05419 =
         0.07629    0.00115    0.02729   -0.00401
O6    4    0.235225    0.396186    0.326835    11.00000    0.07485    0.05598 =
         0.06493   -0.00786    0.02332   -0.00799
O7    4    0.071216    0.045122    0.028405    11.00000    0.05888    0.05576 =
         0.08514   -0.00769    0.03212   -0.00181
O8    4    0.196297    0.025482    0.180509    11.00000    0.07323    0.05465 =
         0.06260   -0.00495    0.02431   -0.00208
AFIX  66
C9    1    0.108513    0.202440    0.418825    11.00000    0.05102    0.05865 =
         0.05622   -0.00115    0.02291   -0.00146
C30   1    0.092984    0.113007    0.382241    11.00000    0.05653    0.05583 =
         0.05976    0.00013    0.02500    0.00096
C34   1    0.062119    0.121615    0.328510    11.00000    0.05631    0.05602 =
         0.05977   -0.00534    0.02357   -0.00319
AFIX  43
H34   2    0.051506    0.060491    0.303507    11.00000   -1.20000
AFIX  65
C16   1    0.046784    0.219655    0.311363    11.00000    0.05187    0.05484 =
         0.05853   -0.00163    0.02507   -0.00162
C40   1    0.062312    0.309089    0.347947    11.00000    0.05677    0.05451 =
         0.06222   -0.00116    0.02438    0.00124
C35   1    0.093177    0.300483    0.401678    11.00000    0.05390    0.05566 =
         0.06468   -0.00787    0.02413   -0.00512
AFIX  43
H35   2    0.103790    0.361607    0.426681    11.00000   -1.20000
AFIX   0
O10   4    0.227991    0.017052    0.431173    11.00000    0.07237    0.05549 =
         0.08933    0.00027    0.03879    0.00441
O11   4    0.046386    0.404723    0.326319    11.00000    0.06004    0.05389 =
         0.07546   -0.00523    0.01828    0.00142
AFIX  66
C21   1    0.222702    0.202540    0.423269    11.00000    0.05274    0.05845 =
         0.05311   -0.00101    0.01726   -0.00079
C25   1    0.207771    0.296234    0.427682    11.00000    0.05387    0.05842 =
         0.05487    0.00091    0.01804   -0.00233
AFIX  43
H25   2    0.215182    0.361967    0.418759    11.00000   -1.20000
AFIX  65
C13   1    0.181997    0.293750    0.445150    11.00000    0.05436    0.05419 =
         0.05710   -0.00307    0.01916    0.00010
C12   1    0.171154    0.197573    0.458205    11.00000    0.05328    0.05762 =
         0.05022   -0.00126    0.01615   -0.00342
C31   1    0.186084    0.103879    0.453793    11.00000    0.05663    0.05502 =
         0.05880    0.00092    0.01909   -0.00221
AFIX  43
H31   2    0.178673    0.038146    0.462716    11.00000   -1.20000
AFIX  65
C29   1    0.211858    0.106361    0.436325    11.00000    0.06115    0.05333 =
         0.05907   -0.00060    0.02000    0.00204
AFIX  66
C23   1    0.199823    0.211903    0.183933    11.00000    0.05401    0.05880 =
         0.06090   -0.00211    0.02509   -0.00304
C39   1    0.209226    0.306613    0.219054    11.00000    0.06055    0.05667 =
         0.06293    0.00150    0.02502   -0.00307
AFIX  43
H39   2    0.204142    0.372025    0.195632    11.00000   -1.20000
AFIX  65
C17   1    0.226067    0.305617    0.288443    11.00000    0.05956    0.05598 =
         0.06542   -0.00769    0.02719   -0.00671
C20   1    0.233505    0.209910    0.322713    11.00000    0.05303    0.06152 =
         0.05997   -0.00209    0.02304   -0.00036
C32   1    0.224102    0.115199    0.287593    11.00000    0.05763    0.05698 =
         0.06205    0.00023    0.02518    0.00179
AFIX  43
H32   2    0.229186    0.049788    0.311015    11.00000   -1.20000
AFIX  65
C15   1    0.207261    0.116194    0.218204    11.00000    0.05597    0.05549 =
         0.06144   -0.00556    0.02377   -0.00212
AFIX  66
C24   1    0.017707    0.227720    0.183985    11.00000    0.04872    0.05733 =
         0.05888   -0.00080    0.02104   -0.00106
C14   1    0.019215    0.134984    0.151920    11.00000    0.05562    0.05293 =
         0.06061   -0.00314    0.02254   -0.00248
C36   1    0.025461    0.139499    0.096312    11.00000    0.05595    0.05791 =
         0.06154   -0.00817    0.02263   -0.00262
AFIX  43
H36   2    0.026492    0.076118    0.074397    11.00000   -1.20000
AFIX  65
C19   1    0.030200    0.236750    0.072768    11.00000    0.05160    0.05899 =
         0.05663   -0.00416    0.02048    0.00149
C22   1    0.028692    0.329486    0.104832    11.00000    0.05408    0.05568 =
         0.06051    0.00188    0.02257    0.00337
C28   1    0.022446    0.324973    0.160441    11.00000    0.05656    0.05396 =
         0.05869   -0.00383    0.02277    0.00366
AFIX  43
H28   2    0.021415    0.388354    0.182355    11.00000   -1.20000
AFIX  66
C33   1    0.075821    0.230655    0.036650    11.00000    0.05760    0.05879 =
         0.05283    0.00019    0.02373    0.00273
C26   1    0.091174    0.132993    0.044768    11.00000    0.06019    0.05696 =
         0.05796   -0.00254    0.02685   -0.00410
C37   1    0.124967    0.127778    0.068201    11.00000    0.05945    0.05379 =
         0.06041   -0.00147    0.02559    0.00353
AFIX  43
H37   2    0.135461    0.061030    0.073749    11.00000   -1.20000
AFIX  65
C18   1    0.143407    0.220225    0.083516    11.00000    0.05815    0.05601 =
         0.05443   -0.00114    0.02247   -0.00109
C27   1    0.128054    0.317888    0.075399    11.00000    0.06362    0.05621 =
         0.05557    0.00044    0.02333   -0.00504
C38   1    0.094261    0.323104    0.051965    11.00000    0.06394    0.05631 =
         0.06098    0.00315    0.02718    0.00457
AFIX  43
H38   2    0.083767    0.389853    0.046417    11.00000   -1.20000
AFIX   0
C41   1    0.014455    0.225253    0.248793    11.00000    0.05480    0.04985 =
         0.05985   -0.00141    0.02296   -0.00087
C42   1    0.086583   -0.055789    0.037841    11.00000    0.06307    0.05807 =
         0.08398   -0.00509    0.03132   -0.00058
AFIX  23
H42A  2    0.101241   -0.067238    0.085849    11.00000   -1.20000
H42B  2    0.099876   -0.059590    0.012752    11.00000   -1.20000
AFIX   0
C43   1    0.179279    0.483007    0.440661    11.00000    0.06706    0.05421 =
         0.07810    0.00217    0.03173   -0.00051
AFIX  23
H43A  2    0.177367    0.485508    0.394683    11.00000   -1.20000
H43B  2    0.202689    0.490518    0.472580    11.00000   -1.20000
AFIX   0
C44   1    0.249535    0.207658    0.399621    11.00000    0.05241    0.06305 =
         0.05959   -0.00335    0.01993   -0.00120
AFIX  23
H44A  2    0.264035    0.145157    0.416174    11.00000   -1.20000
H44B  2    0.262981    0.272040    0.417601    11.00000   -1.20000
AFIX   0
C45   1    0.038610    0.239038    0.013500    11.00000    0.05649    0.06406 =
         0.05448   -0.00042    0.02104    0.00315
AFIX  23
H45A  2    0.030428    0.305777   -0.011679    11.00000   -1.20000
H45B  2    0.027482    0.179479   -0.016970    11.00000   -1.20000
AFIX   0
C46   1    0.180604    0.213492    0.107405    11.00000    0.05982    0.06081 =
         0.05676   -0.00319    0.02509   -0.00353
AFIX  23
H46A  2    0.185705    0.148518    0.089016    11.00000   -1.20000
H46B  2    0.187805    0.274943    0.089715    11.00000   -1.20000
AFIX   0
C47   1    0.115929   -0.168680    0.398282    11.00000    0.08644    0.05757 =
         0.07583    0.00041    0.02930    0.00884
AFIX 137
H47A  2    0.133819   -0.160886    0.385442    11.00000   -1.50000
H47B  2    0.104187   -0.234911    0.379885    11.00000   -1.50000
H47C  2    0.124931   -0.170001    0.447154    11.00000   -1.50000
AFIX   0
C48   1    0.029382    0.520765    0.104241    11.00000    0.08150    0.05741 =
         0.07904   -0.00068    0.03767   -0.00011
AFIX  23
H48A  2    0.042136    0.523681    0.153488    11.00000   -1.20000
H48B  2    0.005873    0.528988    0.092893    11.00000   -1.20000
AFIX   0
C49   1    0.092405   -0.075883    0.370896    11.00000    0.06772    0.05518 =
         0.08070   -0.00448    0.02158   -0.00022
AFIX  23
H49A  2    0.083961   -0.071798    0.321708    11.00000   -1.20000
H49B  2    0.073591   -0.084960    0.381469    11.00000   -1.20000
AFIX   0
C50   1    0.142944    0.193493    0.478112    11.00000    0.05319    0.06232 =
         0.05625   -0.00243    0.01972   -0.00301
AFIX  23
H50A  2    0.145793    0.251831    0.509865    11.00000   -1.20000
H50B  2    0.144306    0.126033    0.501788    11.00000   -1.20000
AFIX   0
C51   1    0.040113    0.606884    0.072371    11.00000    0.08645    0.05807 =
         0.08737    0.00581    0.04035    0.00338
AFIX 137
H51A  2    0.028505    0.600000    0.023612    11.00000   -1.50000
H51B  2    0.063760    0.601290    0.086816    11.00000   -1.50000
H51C  2    0.035110    0.675826    0.085788    11.00000   -1.50000
AFIX   0
C52   1    0.221595    0.494928    0.294530    11.00000    0.07544    0.05524 =
         0.07776   -0.00489    0.03283   -0.00166
AFIX  23
H52A  2    0.197371    0.491194    0.272855    11.00000   -1.20000
H52B  2    0.228954    0.510482    0.259780    11.00000   -1.20000
AFIX   0
C53   1    0.159669    0.571432    0.450632    11.00000    0.08670    0.05811 =
         0.10071    0.00032    0.04592    0.00205
AFIX 137
H53A  2    0.136777    0.565824    0.417118    11.00000   -1.50000
H53B  2    0.168630    0.639653    0.445758    11.00000   -1.50000
H53C  2    0.160842    0.566340    0.495507    11.00000   -1.50000
AFIX   0
C54   1    0.216368   -0.083362    0.438664    11.00000    0.08293    0.05664 =
         0.08592    0.00132    0.03604    0.00507
AFIX  23
H54A  2    0.192892   -0.090999    0.407217    11.00000   -1.20000
H54B  2    0.218898   -0.092245    0.484829    11.00000   -1.20000
AFIX   0
C55   1    0.188560   -0.158855    0.163481    11.00000    0.08438    0.05806 =
         0.08547   -0.00901    0.01874   -0.00551
AFIX 137
H55A  2    0.196646   -0.150825    0.129634    11.00000   -1.50000
H55B  2    0.164613   -0.153381    0.142092    11.00000   -1.50000
H55C  2    0.195106   -0.228194    0.185014    11.00000   -1.50000
AFIX   0
C56   1    0.060247   -0.139261    0.012900    11.00000    0.07490    0.06015 =
         0.09956   -0.00752    0.03742   -0.00681
AFIX 137
H56A  2    0.046983   -0.130907   -0.035406    11.00000   -1.50000
H56B  2    0.046242   -0.131618    0.035704    11.00000   -1.50000
H56C  2    0.070384   -0.209563    0.022174    11.00000   -1.50000
AFIX   0
C57   1    0.132317    0.506105    0.087771    11.00000    0.08398    0.05717 =
         0.07630    0.00322    0.02459   -0.00225
AFIX  23
H57A  2    0.119991    0.506542    0.114897    11.00000   -1.20000
H57B  2    0.116818    0.520500    0.040615    11.00000   -1.20000
AFIX   0
C58   1    0.202900   -0.072896    0.215370    11.00000    0.07554    0.05668 =
         0.07092   -0.00288    0.02330   -0.00537
AFIX  23
H58A  2    0.192740   -0.074317    0.246523    11.00000   -1.20000
H58B  2    0.226814   -0.083173    0.241480    11.00000   -1.20000
AFIX   0
C60   1    0.009422   -0.145591    0.178063    11.00000    0.11897    0.05851 =
         0.09164   -0.00569    0.05266   -0.00950
AFIX 137
H60A  2    0.007348   -0.210308    0.152263    11.00000   -1.50000
H60B  2   -0.010646   -0.134744    0.183286    11.00000   -1.50000
H60C  2    0.028118   -0.152295    0.222250    11.00000   -1.50000
AFIX   0
C61   1    0.233108    0.580082    0.346945    11.00000    0.09946    0.06432 =
         0.09041   -0.01235    0.05127   -0.01206
AFIX 137
H61A  2    0.224390    0.648561    0.325999    11.00000   -1.50000
H61B  2    0.257102    0.582580    0.368424    11.00000   -1.50000
H61C  2    0.225342    0.564663    0.380609    11.00000   -1.50000
AFIX   0
C62   1    0.014683   -0.053138    0.142027    11.00000    0.11047    0.05728 =
         0.08063   -0.01296    0.04853   -0.01076
AFIX  23
H62A  2    0.035926   -0.060181    0.140146    11.00000   -1.20000
H62B  2   -0.002957   -0.049957    0.095685    11.00000   -1.20000
AFIX   0
C63   1    0.236444   -0.164901    0.423838    11.00000    0.11620    0.06116 =
         0.11020    0.00194    0.05457    0.01555
AFIX 137
H63A  2    0.232545   -0.158402    0.377096    11.00000   -1.50000
H63B  2    0.230100   -0.235869    0.431510    11.00000   -1.50000
H63C  2    0.259739   -0.153441    0.453270    11.00000   -1.50000
AFIX   0
C64   1    0.158901    0.589080    0.113010    11.00000    0.10946    0.05842 =
         0.08681    0.00445    0.02336   -0.01639
AFIX 137
H64A  2    0.171687    0.585281    0.087400    11.00000   -1.50000
H64B  2    0.173324    0.576451    0.160433    11.00000   -1.50000
H64C  2    0.148954    0.659387    0.107585    11.00000   -1.50000
AFIX   0
C65   1    0.038921    0.588924    0.336254    11.00000    0.07849    0.05689 =
         0.11481   -0.00683    0.02963    0.00596
AFIX 137
H65A  2    0.041418    0.604061    0.295631    11.00000   -1.50000
H65B  2    0.046656    0.649615    0.366655    11.00000   -1.50000
H65C  2    0.015777    0.575835    0.324392    11.00000   -1.50000
AFIX   0
C67   1    0.058659    0.493028    0.370007    11.00000    0.06952    0.05991 =
         0.09244   -0.01154    0.01636    0.00436
AFIX  23
H67A  2    0.081980    0.504892    0.380895    11.00000   -1.20000
H67B  2    0.057073    0.479212    0.412196    11.00000   -1.20000
AFIX   0

CL3   3    0.144505    0.331173    0.249156    10.60000    0.09974    0.29363 =
         0.12023   -0.01274    0.04889   -0.01973
CL4   3    0.104819    0.488026    0.267095    10.60000    0.09974    0.29363 =
         0.12023   -0.01274    0.04889   -0.01973
C6    1    0.111463    0.357503    0.262812    10.60000    0.09974    0.29363 =
         0.12023   -0.01274    0.04889   -0.01973
AFIX  23
H6A   2    0.091812    0.325730    0.226294    10.60000   -1.20000
H6B   2    0.114550    0.323500    0.305208    10.60000   -1.20000
AFIX   0
CL1   3    0.097859    0.079991    0.211903    10.40000    0.09537    0.30940 =
         0.11981    0.02007    0.05585    0.00806
CL2   3    0.139084   -0.102265    0.262142    10.40000    0.09537    0.30940 =
         0.11981    0.02007    0.05585    0.00806
PART 1
C3    1    0.137872    0.040527    0.279637    10.40000    0.09537    0.30940 =
         0.11981    0.02007    0.05585    0.00806
AFIX  23
H3A   2    0.138663    0.052222    0.324242    10.40000   -1.20000
H3B   2    0.156116    0.079360    0.276824    10.40000   -1.20000
AFIX   0
HKLF 4


REM  111 in C2/c #15
REM wR2 = 0.3513, GooF = S = 1.379, Restrained GooF = 1.374 for all data
REM R1 = 0.1193 for 8599 Fo > 4sig(Fo) and 0.1346 for all 11652 data
REM 566 parameters refined using 92 restraints

END

WGHT      0.2000      0.0000

REM Highest difference peak  1.269,  deepest hole -0.434,  1-sigma level  0.144
Q1    1   0.1051 -0.1226  0.2119  11.00000  0.05    1.27
Q2    1   0.1229  0.0616  0.2423  11.00000  0.05    1.17
Q3    1   0.1268  0.3649  0.2404  11.00000  0.05    1.00
Q4    1   0.1106  0.4438  0.2440  11.00000  0.05    0.96
Q5    1   0.1148  0.5384  0.2627  11.00000  0.05    0.91
Q6    1   0.1193 -0.2564  0.2211  11.00000  0.05    0.89
Q7    1   0.1114  0.2414  0.2393  11.00000  0.05    0.81
Q8    1   0.1522 -0.2792  0.2798  11.00000  0.05    0.64
Q9    1   0.0963  0.4780  0.2818  11.00000  0.05    0.62
Q10   1   0.0621  0.2330  0.0283  11.00000  0.05    0.51
Q11   1   0.0355  0.2403  0.0545  11.00000  0.05    0.47
Q12   1   0.1750  0.3417  0.4515  11.00000  0.05    0.46
Q13   1   0.1026  0.0682  0.3931  11.00000  0.05    0.46
Q14   1   0.1470  0.5470  0.1032  11.00000  0.05    0.42
Q15   1   0.1081  0.1610  0.3960  11.00000  0.05    0.39
Q16   1   0.0366  0.3784  0.0963  11.00000  0.05    0.39
Q17   1   0.1992  0.2961  0.4595  11.00000  0.05    0.38
Q18   1   0.1088  0.3140  0.0573  11.00000  0.05    0.38
Q19   1   0.1046 -0.1217  0.3876  11.00000  0.05    0.38
Q20   1   0.1923  0.0580  0.2008  11.00000  0.05    0.37
;
_shelx_res_checksum                81211
_shelx_hkl_file
;
  -2   0   0    0.00    0.00
   4   0   0    1.62    0.09
   6   0   0    1.96    0.11
  -6   0   0    1.75    0.12
  -8   0   0   45.46    2.41
  10   0   0    9.46    0.51
 -10   0   0    9.35    0.52
 -12   0   0   93.32    5.66
  12   0   0   93.04    5.51
  14   0   0   12.19    0.66
 -14   0   0   12.49    0.68
 -16   0   0   77.86    4.11
 -18   0   0    4.97    0.31
  18   0   0    5.50    0.30
 -20   0   0    3.38    0.20
  20   0   0    2.74    0.18
  22   0   0    3.17    0.19
  24   0   0   30.62    1.62
  26   0   0    2.77    0.17
  28   0   0    0.15    0.03
 -30   0   0    0.53    0.05
  30   0   0    0.50    0.04
 -32   0   0    1.53    0.10
  32   0   0    1.49    0.09
 -32   0   0    1.29    0.10
  34   0   0    0.35    0.04
 -34   0   0    0.26    0.04
 -34   0   0    0.38    0.04
  36   0   0    0.35    0.04
 -36   0   0    0.32    0.05
 -38   0   0    1.59    0.10
 -38   0   0    1.68    0.11
 -40   0   0    0.16    0.03
 -40   0   0    0.16    0.02
 -42   0   0    0.01    0.01
 -42   0   0    0.02    0.01
 -44   0   0    0.54    0.04
 -44   0   0    0.62    0.04
 -46   0   0    0.12    0.02
 -46   0   0    0.11    0.01
 -48   0   0    0.32    0.02
 -48   0   0    0.26    0.02
 -50   0   0    0.10    0.01
  -1   1   0   22.90    1.21
  -3  -1   0    2.64    0.16
   3   1   0    2.91    0.16
  -3   1   0    2.95    0.17
   5  -1   0    0.28    0.02
  -5   1   0    0.40    0.05
   5   1   0    0.28    0.03
  -7  -1   0   71.87    3.77
  -9  -1   0  213.67   12.38
   9  -1   0  213.62   11.71
   9   1   0  209.10   12.27
  -9   1   0  220.53   11.70
 -11   1   0   95.00    5.01
  13  -1   0    4.46    0.24
 -13  -1   0    4.27    0.26
  13   1   0    4.61    0.25
 -13   1   0    4.25    0.27
 -15  -1   0   71.17    3.74
 -15   1   0   70.72    3.76
  17  -1   0    1.53    0.10
 -17   1   0    1.42    0.18
  17   1   0    1.54    0.10
  19  -1   0    2.20    0.13
  19   1   0    2.27    0.14
 -19   1   0    1.87    0.15
  21  -1   0    0.05    0.02
 -21   1   0    0.06    0.03
  21   1   0    0.04    0.02
  23  -1   0    3.42    0.20
  23   1   0    3.38    0.20
  25  -1   0    5.47    0.30
  25   1   0    5.41    0.31
  27  -1   0    1.14    0.08
  27   1   0    1.05    0.08
  29  -1   0    2.07    0.13
  29   1   0    2.05    0.13
  31  -1   0    0.08    0.02
 -31  -1   0    0.08    0.04
 -31  -1   0    0.08    0.03
 -31   1   0    0.12    0.03
  31   1   0    0.10    0.03
 -31   1   0    0.06    0.02
 -33  -1   0    0.48    0.05
  33  -1   0    0.44    0.04
 -33  -1   0    0.43    0.04
 -33   1   0    0.49    0.05
 -33   1   0    0.43    0.05
  33   1   0    0.41    0.05
 -35  -1   0    0.00    0.02
 -35  -1   0    0.01    0.01
  35  -1   0    0.01    0.01
  35   1   0    0.00    0.01
 -35   1   0    0.00    0.01
 -35   1   0    0.01    0.02
 -37  -1   0    0.27    0.04
 -37  -1   0    0.33    0.04
 -37   1   0    0.36    0.04
 -37   1   0    0.36    0.04
 -39  -1   0    0.54    0.05
 -39  -1   0    0.56    0.05
 -39   1   0    0.52    0.05
 -39   1   0    0.56    0.05
 -41  -1   0    0.01    0.01
 -41  -1   0    0.02    0.01
 -41   1   0    0.02    0.01
 -41   1   0    0.02    0.01
 -43  -1   0    0.18    0.02
 -43  -1   0    0.19    0.02
 -43   1   0    0.21    0.02
 -43   1   0    0.17    0.02
 -45  -1   0    0.04    0.01
 -45  -1   0    0.05    0.01
 -45   1   0    0.03    0.01
 -45   1   0    0.03    0.01
 -47  -1   0    0.04    0.01
 -47   1   0    0.03    0.01
 -47   1   0    0.02    0.01
  47   1   0    0.06    0.02
 -49  -1   0    0.03    0.01
 -49   1   0    0.02    0.01
 -49   1   0    0.02    0.01
   0  -2   0    1.69    0.10
   0   2   0    1.61    0.11
  -2  -2   0    1.00    0.07
   2  -2   0    0.97    0.07
  -2   2   0    1.03    0.08
   2   2   0    1.02    0.07
   2   2   0    1.11    0.07
  -4  -2   0   14.36    0.77
   4  -2   0   14.26    0.76
  -6  -2   0   11.55    0.62
   6  -2   0   11.42    0.61
  -6   2   0   11.09    0.64
   6   2   0   11.73    0.62
  -8  -2   0    1.22    0.08
   8  -2   0    1.20    0.08
  -8   2   0    1.14    0.11
   8   2   0    1.16    0.08
  10  -2   0    9.54    0.52
  10   2   0    9.90    0.53
 -10   2   0    9.60    0.55
  12  -2   0    0.23    0.03
 -12   2   0    0.19    0.05
  12   2   0    0.19    0.03
  14  -2   0    0.53    0.04
  14   2   0    0.47    0.06
 -14   2   0    0.56    0.08
  16  -2   0    0.23    0.03
 -16   2   0    0.45    0.07
  16   2   0    0.25    0.04
  18  -2   0    9.74    0.53
  18   2   0    9.54    0.54
 -18   2   0   10.05    0.56
  20  -2   0    0.31    0.04
  20   2   0    0.28    0.04
 -20   2   0    0.27    0.06
  22  -2   0    0.24    0.03
 -22   2   0    0.28    0.06
  22   2   0    0.26    0.04
  24  -2   0    0.24    0.04
  24   2   0    0.24    0.04
 -24   2   0    0.16    0.05
  26  -2   0    1.75    0.10
  26   2   0    1.50    0.11
  28  -2   0    0.32    0.04
  28   2   0    0.31    0.04
  30  -2   0    1.39    0.09
 -30  -2   0    1.41    0.10
 -30   2   0    1.42    0.10
 -30   2   0    1.36    0.10
  32  -2   0    0.05    0.01
 -32  -2   0    0.03    0.02
 -32  -2   0    0.03    0.02
  32   2   0    0.03    0.02
 -32   2   0    0.03    0.02
 -32   2   0    0.01    0.02
  34  -2   0    0.87    0.06
 -34  -2   0    0.84    0.07
 -34  -2   0    0.90    0.07
  34   2   0    0.85    0.07
 -34   2   0    0.98    0.08
 -34   2   0    0.95    0.07
 -36  -2   0    0.13    0.03
 -36  -2   0    0.12    0.02
 -36   2   0    0.12    0.02
 -36   2   0    0.10    0.02
  36   2   0    0.12    0.03
 -38  -2   0    0.14    0.02
 -38  -2   0    0.11    0.02
 -38   2   0    0.17    0.03
 -38   2   0    0.19    0.03
 -40  -2   0    0.08    0.02
 -40  -2   0    0.07    0.02
 -40   2   0    0.08    0.02
 -40   2   0    0.10    0.02
 -42  -2   0    0.12    0.02
 -42  -2   0    0.12    0.02
 -42   2   0    0.12    0.02
 -42   2   0    0.12    0.02
 -44  -2   0    0.03    0.01
 -44  -2   0    0.01    0.01
 -44   2   0    0.04    0.01
 -44   2   0    0.03    0.01
 -46  -2   0    0.10    0.02
 -46   2   0    0.10    0.01
 -46   2   0    0.12    0.01
 -48  -2   0    0.15    0.02
 -48   2   0    0.13    0.01
 -48   2   0    0.14    0.01
 -50  -2   0    0.00    0.00
   1  -3   0   20.13    1.09
  -1  -3   0   20.57    1.09
   1   3   0   20.17    1.09
   3  -3   0    0.78    0.07
   3   3   0    0.83    0.07
   3   3   0    0.81    0.06
  -3   3   0    0.77    0.08
  -5  -3   0    4.99    0.29
   5  -3   0    4.90    0.28
   5   3   0    4.77    0.28
  -5   3   0    5.09    0.30
   7   3   0    0.21    0.04
   9  -3   0    0.14    0.03
  -9  -3   0    0.11    0.03
   9   3   0    0.11    0.03
  -9   3   0    0.22    0.05
 -11  -3   0    0.29    0.04
  11  -3   0    0.29    0.04
  11   3   0    0.18    0.03
 -11   3   0    0.54    0.07
  13  -3   0    3.32    0.20
  13   3   0    3.67    0.21
 -13   3   0    3.23    0.23
  15  -3   0    0.08    0.02
 -15   3   0    0.09    0.04
  15   3   0    0.07    0.02
  17  -3   0    9.73    0.53
  17   3   0   10.44    0.54
 -17   3   0    9.15    0.56
  19  -3   0    0.39    0.04
 -19   3   0    0.42    0.07
  19   3   0    0.31    0.05
  21  -3   0    0.06    0.02
 -21   3   0    0.12    0.04
  21   3   0    0.05    0.02
  23   3   0    0.02    0.02
 -23   3   0    0.06    0.04
  25  -3   0    2.10    0.13
 -25   3   0    2.38    0.16
  25   3   0    2.00    0.14
  27  -3   0    0.03    0.02
  27   3   0    0.02    0.02
 -29  -3   0    0.00    0.01
  29  -3   0    0.01    0.01
 -29   3   0    0.02    0.02
 -29   3   0    0.01    0.01
 -31  -3   0    0.06    0.03
 -31  -3   0    0.04    0.02
  31  -3   0    0.06    0.02
 -31   3   0    0.07    0.02
  31   3   0    0.05    0.02
 -31   3   0    0.04    0.02
 -33  -3   0    0.06    0.02
 -33  -3   0    0.05    0.02
  33   3   0    0.10    0.03
 -33   3   0    0.08    0.02
 -33   3   0    0.09    0.02
 -35  -3   0    0.00    0.01
 -35   3   0    0.02    0.02
 -35   3   0    0.00    0.01
  35   3   0    0.03    0.02
 -37  -3   0    0.25    0.03
 -37  -3   0    0.27    0.03
 -37   3   0    0.28    0.04
 -37   3   0    0.27    0.03
 -39  -3   0    0.01    0.01
 -39  -3   0    0.02    0.02
 -39   3   0    0.02    0.01
 -39   3   0    0.02    0.01
 -41  -3   0    0.01    0.01
 -41   3   0    0.00    0.01
 -41   3   0    0.00    0.01
 -43  -3   0    0.19    0.02
 -43   3   0    0.20    0.02
 -43   3   0    0.18    0.02
 -45  -3   0    0.00    0.01
 -45   3   0    0.00    0.00
 -45   3   0    0.00    0.01
 -47  -3   0    0.00    0.00
 -47   3   0    0.01    0.01
 -47   3   0    0.00    0.01
 -49  -3   0    0.06    0.01
 -49   3   0    0.04    0.01
 -49   3   0    0.05    0.01
   0  -4   0   13.60    0.73
   0   4   0   13.24    0.73
   2  -4   0    0.02    0.02
  -2  -4   0    0.03    0.02
   2   4   0   -0.01    0.02
  -2   4   0    0.03    0.03
  -4  -4   0    0.17    0.04
   4  -4   0    0.16    0.03
  -4   4   0    0.16    0.04
   4   4   0    0.23    0.03
  -6  -4   0    0.76    0.07
   6  -4   0    0.66    0.06
  -6   4   0    0.75    0.09
   6   4   0    0.73    0.07
  -8  -4   0    0.23    0.04
   8   4   0    0.27    0.04
  -8   4   0    0.31    0.06
  10  -4   0   13.75    0.73
 -10  -4   0   13.23    0.74
 -10   4   0   13.41    0.76
  12  -4   0    0.02    0.02
 -12  -4   0    0.06    0.03
 -12   4   0    0.03    0.03
  12   4   0    0.01    0.02
  14  -4   0    0.70    0.06
 -14  -4   0    0.90    0.07
  14   4   0    0.49    0.06
  16  -4   0    8.74    0.48
 -16   4   0    9.06    0.52
  16   4   0    8.64    0.49
  18  -4   0    0.03    0.02
  18   4   0    0.00    0.02
 -18   4   0    0.04    0.03
  20  -4   0    1.52    0.10
  20   4   0    1.31    0.11
  22  -4   0    0.24    0.04
  22   4   0    0.27    0.04
 -22   4   0    0.24    0.06
  24  -4   0    2.79    0.17
 -24   4   0    2.81    0.20
  24   4   0    2.78    0.18
  26  -4   0    1.27    0.08
  26   4   0    1.20    0.09
 -28  -4   0    2.05    0.13
  28  -4   0    2.03    0.13
 -28   4   0    1.90    0.14
  28   4   0    2.22    0.14
 -30  -4   0    0.09    0.02
  30  -4   0    0.09    0.02
 -30   4   0    0.09    0.03
 -30   4   0    0.05    0.02
  30   4   0    0.11    0.03
 -32  -4   0    2.20    0.13
  32  -4   0    1.99    0.12
 -32   4   0    2.06    0.13
 -32   4   0    2.10    0.14
  32   4   0    2.22    0.14
 -34  -4   0    0.86    0.06
 -34   4   0    0.77    0.07
 -34   4   0    0.79    0.06
 -36  -4   0    0.32    0.04
 -36   4   0    0.29    0.03
 -36   4   0    0.27    0.04
 -38  -4   0    0.02    0.01
 -38   4   0    0.01    0.01
 -38   4   0    0.01    0.01
 -40  -4   0    0.24    0.03
 -40   4   0    0.33    0.03
 -40   4   0    0.19    0.03
 -42  -4   0    1.31    0.08
 -42   4   0    1.23    0.08
 -42   4   0    1.25    0.08
 -44  -4   0    0.00    0.01
 -44   4   0   -0.01    0.01
 -44   4   0    0.00    0.01
 -46  -4   0    0.01    0.01
 -46   4   0    0.01    0.01
 -46   4   0    0.00    0.01
 -48  -4   0    0.24    0.02
 -48   4   0    0.22    0.02
   1  -5   0    0.56    0.07
  -1  -5   0    0.56    0.06
  -1   5   0    0.72    0.07
   1   5   0    0.66    0.07
   3  -5   0    0.65    0.07
  -3  -5   0    0.67    0.07
   3   5   0    0.69    0.06
  -3   5   0    0.67    0.08
   5  -5   0    8.93    0.50
  -5  -5   0    9.22    0.50
  -5   5   0    8.67    0.51
  -7  -5   0   45.81    2.41
   7  -5   0   44.20    2.40
  -7   5   0   45.96    2.42
  -9  -5   0   24.29    1.34
   9  -5   0   25.30    1.33
   9   5   0   24.19    1.34
  -9   5   0   25.70    1.35
 -11  -5   0   17.07    0.94
  11  -5   0   17.57    0.94
 -11   5   0   17.38    0.96
  13  -5   0    1.61    0.11
 -13  -5   0    1.53    0.12
 -13   5   0    1.53    0.13
  13   5   0    1.72    0.12
  15  -5   0   27.64    1.51
 -15   5   0   27.74    1.54
  15   5   0   29.45    1.52
  17  -5   0    9.36    0.51
  17   5   0    9.02    0.52
 -17   5   0    9.05    0.57
  19  -5   0    0.25    0.04
 -19   5   0    0.25    0.06
  19   5   0    0.25    0.05
  21  -5   0    3.16    0.19
 -21   5   0    3.10    0.22
  21   5   0    3.11    0.20
  23  -5   0    5.09    0.30
  23   5   0    5.20    0.31
 -23   5   0    5.37    0.33
  25  -5   0   16.44    0.90
 -25   5   0   15.78    0.93
 -25   5   0   16.31    0.90
  25   5   0   18.12    0.91
 -27  -5   0    5.11    0.29
  27  -5   0    5.11    0.29
  27   5   0    5.18    0.30
 -27   5   0    4.89    0.29
 -29  -5   0    0.03    0.02
  29  -5   0    0.08    0.02
  29   5   0    0.06    0.02
 -29   5   0    0.05    0.02
 -29   5   0    0.10    0.02
 -31  -5   0    2.26    0.14
  31  -5   0    2.28    0.13
 -31   5   0    2.46    0.15
 -31   5   0    2.20    0.14
 -33  -5   0   11.34    0.60
 -33   5   0   10.64    0.60
 -33   5   0   11.13    0.60
 -35  -5   0    0.38    0.04
 -35   5   0    0.38    0.04
 -35   5   0    0.36    0.04
 -37  -5   0    0.07    0.02
 -37   5   0    0.06    0.02
 -37   5   0    0.04    0.02
 -39  -5   0    0.37    0.03
 -39   5   0    0.28    0.03
 -39   5   0    0.33    0.03
 -41  -5   0    0.06    0.01
 -41   5   0    0.08    0.01
 -41   5   0    0.05    0.01
 -43  -5   0    0.11    0.01
 -43   5   0    0.14    0.02
 -43   5   0    0.11    0.02
 -45  -5   0    0.02    0.01
 -45   5   0    0.01    0.01
 -47  -5   0    0.06    0.01
 -47   5   0    0.06    0.01
   0  -6   0    0.43    0.06
   0   6   0    0.55    0.07
  -2  -6   0    1.84    0.13
   2  -6   0    1.72    0.12
   2   6   0    1.72    0.12
  -2   6   0    1.63    0.13
   4  -6   0    4.58    0.27
  -4  -6   0    4.49    0.27
  -4   6   0    4.19    0.27
  -6  -6   0    1.33    0.11
   6  -6   0    1.40    0.10
  -6   6   0    1.31    0.11
  -8  -6   0    8.88    0.51
   8  -6   0    9.04    0.50
  -8   6   0    8.96    0.52
 -10  -6   0   11.34    0.63
  10  -6   0   11.22    0.62
 -10   6   0   11.02    0.64
 -12  -6   0    1.04    0.09
  12  -6   0    0.94    0.08
 -12   6   0    0.83    0.10
  14  -6   0    0.01    0.02
  14   6   0    0.01    0.02
  16  -6   0   12.46    0.67
  16   6   0   12.48    0.68
 -16   6   0   11.77    0.70
  18  -6   0    1.05    0.08
  18   6   0    0.97    0.09
 -18   6   0    1.39    0.12
  20  -6   0    3.74    0.23
 -20   6   0    3.88    0.26
  20   6   0    3.85    0.24
  22  -6   0    0.67    0.07
 -22   6   0    0.65    0.09
  22   6   0    0.60    0.07
 -24   6   0    5.21    0.30
 -26  -6   0    1.54    0.11
  26  -6   0    1.63    0.11
 -26   6   0    1.60    0.11
  28  -6   0    0.18    0.03
 -28  -6   0    0.26    0.03
 -28   6   0    0.16    0.03
  30  -6   0    0.03    0.02
 -30  -6   0    0.05    0.02
 -30   6   0    0.06    0.03
 -32  -6   0    0.37    0.04
 -32   6   0    0.30    0.04
 -34  -6   0    0.30    0.03
 -34   6   0    0.24    0.03
 -36  -6   0    1.51    0.09
 -36   6   0    1.45    0.10
 -38  -6   0    0.07    0.01
 -38   6   0    0.04    0.01
 -40  -6   0    0.29    0.03
 -40   6   0    0.23    0.03
 -42  -6   0    0.08    0.01
 -42   6   0    0.07    0.01
 -44  -6   0    0.03    0.01
 -44   6   0    0.02    0.01
 -46   6   0    0.09    0.01
   1  -7   0    0.24    0.04
  -1  -7   0    0.33    0.06
  -1   7   0    0.32    0.05
  -3  -7   0    0.11    0.03
   3  -7   0    0.13    0.04
  -3   7   0    0.08    0.04
  -5  -7   0    0.03    0.02
   5  -7   0    0.04    0.02
  -5   7   0    0.00    0.02
  -7  -7   0    0.37    0.06
  -9  -7   0    0.22    0.05
   9  -7   0    0.23    0.04
  -9   7   0    0.18    0.05
  11  -7   0    1.40    0.11
 -11   7   0    1.41    0.12
  13  -7   0    0.47    0.06
 -13   7   0    0.48    0.07
  15  -7   0    0.50    0.06
 -15   7   0    0.48    0.08
  17  -7   0    0.23    0.04
 -17   7   0    0.18    0.05
  19  -7   0    0.38    0.05
 -19   7   0    0.21    0.05
  21  -7   0    0.03    0.02
 -21   7   0    0.00    0.02
 -21   7   0    0.05    0.03
  23  -7   0    0.34    0.05
 -23   7   0    0.26    0.04
  25  -7   0    0.73    0.07
 -25   7   0    0.61    0.06
  27  -7   0    0.00    0.02
 -27  -7   0    0.01    0.02
 -27   7   0    0.01    0.01
 -29  -7   0    0.37    0.04
 -29   7   0    0.28    0.04
 -31  -7   0    0.67    0.05
 -31   7   0    0.75    0.06
 -33  -7   0    0.99    0.07
 -33   7   0    1.03    0.07
 -35  -7   0    0.01    0.01
 -35   7   0    0.02    0.01
 -37  -7   0    0.01    0.01
 -37   7   0   -0.02    0.01
 -39  -7   0    0.05    0.01
 -39   7   0    0.04    0.01
 -41  -7   0    0.33    0.03
 -41   7   0    0.29    0.03
 -43   7   0    0.10    0.01
 -45   7   0    0.00    0.00
   0  -8   0    0.00    0.02
  -2  -8   0    0.36    0.06
   2  -8   0    0.32    0.05
   4  -8   0    0.12    0.03
  -4  -8   0    0.18    0.04
   6  -8   0    0.02    0.02
  -6  -8   0    0.05    0.03
  -6   8   0    0.02    0.03
  -8  -8   0    0.23    0.05
   8  -8   0    0.17    0.04
  -8   8   0    0.18    0.05
 -10  -8   0    0.41    0.06
  10  -8   0    0.42    0.06
 -10   8   0    0.30    0.06
  12  -8   0    1.34    0.10
 -12   8   0    1.26    0.12
  14  -8   0    0.07    0.03
 -14   8   0    0.14    0.04
 -16   8   0    0.48    0.05
 -18  -8   0    0.62    0.09
  18  -8   0    0.68    0.07
  20  -8   0    0.35    0.05
 -20   8   0    0.34    0.04
  22  -8   0    0.04    0.02
 -22   8   0    0.01    0.02
 -24   8   0    0.03    0.02
  26  -8   0    0.00    0.02
 -26   8   0   -0.02    0.01
 -28   8   0    0.05    0.02
 -30   8   0   -0.01    0.01
 -32   8   0   -0.01    0.01
 -34   8   0    0.05    0.01
 -36   8   0    0.02    0.01
 -38   8   0    0.05    0.01
 -40   8   0    0.01    0.01
 -42   8   0    0.01    0.01
  -1  -9   0    0.07    0.03
   1  -9   0    0.14    0.04
  -3  -9   0    0.03    0.03
   3  -9   0    0.01    0.02
   5  -9   0    0.07    0.03
  -5  -9   0    0.11    0.05
  -5  -9   0    0.08    0.04
   7  -9   0    0.04    0.05
  -7  -9   0    0.05    0.04
   7  -9   0    0.06    0.03
  -7  -9   0    0.08    0.04
  -7  -9   0    0.03    0.03
   9  -9   0    1.19    0.12
   9  -9   0    1.31    0.14
  -9  -9   0    1.50    0.15
   9  -9   0    1.26    0.11
  -9  -9   0    1.25    0.13
  -9  -9   0    1.64    0.17
  11  -9   0    0.26    0.06
 -11  -9   0    0.25    0.06
  11  -9   0    0.29    0.05
  11  -9   0    0.26    0.07
 -11   9   0    0.22    0.04
  13  -9   0    0.59    0.09
 -13  -9   0    0.46    0.08
  13  -9   0    0.45    0.07
  13  -9   0    0.40    0.06
 -13   9   0    0.42    0.06
  15  -9   0    0.06    0.04
 -15  -9   0    0.05    0.04
  15  -9   0    0.09    0.05
  15  -9   0    0.02    0.02
 -15   9   0    0.03    0.02
  17  -9   0    1.06    0.11
  17  -9   0    1.08    0.09
  17  -9   0    1.13    0.12
 -17  -9   0    1.04    0.12
  19  -9   0    0.03    0.03
  19  -9   0    0.01    0.02
 -19  -9   0   -0.02    0.04
  19  -9   0    0.00    0.04
 -19   9   0    0.02    0.02
  21  -9   0    0.23    0.06
  21  -9   0    0.12    0.04
  21  -9   0    0.15    0.04
 -21   9   0    0.15    0.04
  23  -9   0    0.11    0.04
 -23   9   0    0.17    0.03
  25  -9   0    0.50    0.06
 -25   9   0    0.39    0.04
  27  -9   0    0.02    0.03
 -27   9   0    0.01    0.01
  29  -9   0    0.02    0.03
 -29   9   0   -0.01    0.01
  31  -9   0    0.02    0.02
 -31   9   0    0.02    0.01
  33  -9   0   -0.02    0.02
 -33   9   0    0.01    0.01
  35  -9   0    0.02    0.02
 -35   9   0    0.01    0.01
 -37   9   0    0.00    0.01
 -39   9   0    0.07    0.01
 -41   9   0    0.01    0.01
   0 -10   0   17.18    0.92
   0 -10   0   16.21    0.94
   0 -10   0   16.25    0.93
   2 -10   0   12.84    0.77
   2 -10   0   13.66    0.75
   2 -10   0   13.16    0.76
  -2 -10   0   13.29    0.77
  -2 -10   0   13.14    0.76
  -2 -10   0   13.69    0.78
  -4 -10   0    0.07    0.04
  -4 -10   0    0.04    0.04
   4 -10   0    0.17    0.04
   4 -10   0    0.03    0.03
   4 -10   0    0.04    0.04
  -4  10   0    0.02    0.03
   6 -10   0    0.36    0.06
   6 -10   0    0.43    0.06
  -6 -10   0    0.43    0.08
   6 -10   0    0.52    0.09
  -6 -10   0    0.36    0.06
  -6 -10   0    0.40    0.07
  -8 -10   0    0.75    0.10
   8 -10   0    0.70    0.10
  -8 -10   0    0.64    0.08
   8 -10   0    0.47    0.07
   8 -10   0    0.71    0.09
  -8  10   0    0.64    0.06
  10 -10   0    0.95    0.10
 -10 -10   0    0.92    0.11
  10 -10   0    1.19    0.12
 -10 -10   0    1.03    0.10
  10 -10   0    0.68    0.10
 -10  10   0    0.89    0.07
  12 -10   0    1.81    0.13
  12 -10   0    1.68    0.14
 -12 -10   0    1.96    0.15
  12 -10   0    1.57    0.16
 -12  10   0    1.81    0.12
  14 -10   0    0.05    0.03
 -14 -10   0    0.05    0.04
  14 -10   0    0.03    0.04
 -14  10   0    0.03    0.02
  16 -10   0    1.17    0.10
  16 -10   0    1.12    0.17
 -16  10   0    1.11    0.12
  18 -10   0    1.50    0.14
 -18 -10   0    1.50    0.13
  18 -10   0    1.33    0.13
 -18  10   0    1.45    0.10
  20 -10   0    0.22    0.05
  20 -10   0    0.31    0.05
 -20  10   0    0.26    0.03
  22 -10   0    1.45    0.11
  22 -10   0    1.42    0.13
 -22  10   0    1.39    0.09
  24 -10   0    0.00    0.03
  24 -10   0    0.00    0.03
 -24  10   0    0.02    0.01
  26 -10   0    0.09    0.03
 -26  10   0    0.08    0.02
  28 -10   0    0.29    0.04
 -28  10   0    0.30    0.03
  30 -10   0    0.02    0.02
 -30  10   0    0.01    0.01
  32 -10   0    0.02    0.02
 -32  10   0    0.00    0.01
  34 -10   0    0.04    0.02
 -34  10   0    0.09    0.01
  36 -10   0    0.02    0.02
 -36  10   0    0.01    0.01
 -38  10   0    0.01    0.01
  -1 -11   0   21.49    1.22
  -1 -11   0   21.09    1.19
  -1 -11   0   21.66    1.20
   1 -11   0   21.26    1.21
   1 -11   0   22.35    1.20
   1 -11   0   23.32    1.21
   3 -11   0    3.06    0.23
  -3 -11   0    2.77    0.27
  -3 -11   0    2.84    0.21
  -3 -11   0    3.15    0.21
   3 -11   0    3.00    0.23
   5 -11   0    1.16    0.12
   5 -11   0    0.92    0.15
  -5 -11   0    1.02    0.17
   5 -11   0    0.77    0.16
   7 -11   0    0.06    0.03
  -7 -11   0    0.06    0.03
  -7 -11   0    0.09    0.03
   7 -11   0    0.06    0.04
  -7  11   0    0.14    0.03
   9 -11   0    0.21    0.05
  -9 -11   0    0.24    0.05
   9 -11   0    0.24    0.06
   9 -11   0    0.23    0.05
  -9 -11   0    0.16    0.04
  -9  11   0    0.23    0.03
 -11 -11   0    1.09    0.12
  11 -11   0    0.99    0.10
  11 -11   0    1.00    0.11
 -11  11   0    1.00    0.07
  13 -11   0    0.24    0.05
  13 -11   0    0.20    0.05
 -13 -11   0    0.19    0.05
 -13  11   0    0.16    0.03
  15 -11   0    0.00    0.02
 -15 -11   0   -0.01    0.03
  15 -11   0    0.01    0.02
 -15  11   0    0.01    0.01
 -17 -11   0    0.30    0.05
  17 -11   0    0.22    0.05
  17 -11   0    0.36    0.06
 -17  11   0    0.25    0.03
  19 -11   0    1.02    0.12
 -19 -11   0    1.08    0.09
  19 -11   0    0.95    0.09
 -19  11   0    0.89    0.07
  21 -11   0    0.02    0.03
  21 -11   0    0.07    0.03
 -21  11   0    0.01    0.01
  23 -11   0    0.15    0.03
  23 -11   0    0.24    0.05
 -23  11   0    0.15    0.02
  25 -11   0    0.04    0.04
  25 -11   0    0.13    0.03
 -25  11   0    0.10    0.02
  27 -11   0    0.37    0.05
 -27  11   0    0.43    0.04
  29 -11   0    0.24    0.03
 -29  11   0    0.17    0.02
  31 -11   0    0.02    0.02
 -31  11   0    0.01    0.01
  33 -11   0   -0.01    0.01
 -33  11   0   -0.01    0.00
 -35  11   0    0.06    0.01
   0 -12   0    0.57    0.07
   0 -12   0    0.49    0.07
  -2 -12   0    0.11    0.03
  -2 -12   0    0.14    0.04
   2 -12   0    0.07    0.03
   2 -12   0    0.06    0.03
  -4 -12   0    0.03    0.03
   4 -12   0   -0.02    0.02
  -4 -12   0    0.01    0.02
   4 -12   0    0.01    0.02
   6 -12   0    0.01    0.02
  -6 -12   0   -0.02    0.02
  -6 -12   0    0.01    0.02
   6 -12   0    0.01    0.02
   8 -12   0    0.17    0.04
   8 -12   0    0.21    0.05
  -8 -12   0    0.13    0.03
  -8 -12   0    0.15    0.04
  -8  12   0    0.11    0.03
  10 -12   0    0.73    0.09
 -10 -12   0    0.89    0.10
  10 -12   0    1.06    0.10
 -12 -12   0    0.85    0.09
  12 -12   0    0.79    0.10
  12 -12   0    0.87    0.09
 -12  12   0    0.80    0.06
  14 -12   0    0.43    0.08
 -14 -12   0    0.33    0.05
  14 -12   0    0.35    0.06
 -14  12   0    0.33    0.03
  16 -12   0    0.60    0.07
  16 -12   0    0.67    0.08
 -16 -12   0    0.66    0.07
 -16  12   0    0.58    0.04
 -18 -12   0   -0.02    0.02
  18 -12   0    0.01    0.02
  18 -12   0    0.05    0.03
 -18  12   0    0.04    0.01
  20 -12   0    0.00    0.02
  20 -12   0   -0.01    0.02
 -20  12   0    0.01    0.01
  22 -12   0    0.03    0.02
  22 -12   0    0.05    0.03
 -22  12   0    0.05    0.01
  24 -12   0    0.02    0.02
  24 -12   0    0.00    0.02
 -24  12   0    0.00    0.01
  26 -12   0    0.55    0.05
  26 -12   0    0.30    0.05
 -26  12   0    0.47    0.03
  28 -12   0    0.01    0.01
 -28  12   0    0.01    0.01
  30 -12   0    0.03    0.01
 -30  12   0    0.06    0.01
  32 -12   0    0.17    0.03
 -32  12   0    0.17    0.02
   1 -13   0    0.04    0.02
  -1 -13   0    0.03    0.02
   1 -13   0    0.03    0.02
  -1 -13   0    0.03    0.02
   3 -13   0    0.09    0.03
  -3 -13   0    0.17    0.03
  -3 -13   0    0.15    0.04
   3 -13   0    0.12    0.04
  -5 -13   0    0.01    0.02
   5 -13   0    0.01    0.02
  -5 -13   0    0.07    0.02
   5 -13   0    0.04    0.02
  -7 -13   0    0.02    0.02
   7 -13   0    0.02    0.02
   7 -13   0    0.02    0.02
  -9 -13   0    0.00    0.02
   9 -13   0    0.04    0.02
   9 -13   0    0.02    0.02
 -11 -13   0    0.15    0.03
  11 -13   0    0.08    0.03
  11 -13   0    0.15    0.04
 -13 -13   0    0.05    0.02
  13 -13   0    0.04    0.02
  13 -13   0    0.05    0.02
  15 -13   0    0.01    0.02
 -15 -13   0    0.00    0.02
  15 -13   0    0.00    0.01
 -15  13   0    0.02    0.01
  17 -13   0    0.03    0.02
  17 -13   0    0.03    0.02
 -17  13   0    0.04    0.01
  19 -13   0    0.03    0.02
 -19  13   0    0.02    0.01
  21 -13   0    0.02    0.01
  21 -13   0    0.01    0.01
 -21  13   0    0.01    0.01
  23 -13   0    0.01    0.01
  23 -13   0    0.01    0.02
 -23  13   0    0.00    0.01
  25 -13   0   -0.01    0.01
 -25  13   0    0.00    0.01
  27 -13   0    0.15    0.02
   0 -14   0    0.13    0.03
   0 -14   0    0.13    0.03
  -2 -14   0    0.03    0.02
   2 -14   0    0.02    0.03
   2 -14   0    0.06    0.02
  -2 -14   0    0.01    0.02
  -4 -14   0    0.01    0.02
   4 -14   0    0.02    0.02
   4 -14   0    0.01    0.02
  -6 -14   0    0.00    0.01
   6 -14   0    0.02    0.02
   6 -14   0    0.01    0.02
   8 -14   0   -0.01    0.01
  -8 -14   0    0.00    0.01
   8 -14   0    0.01    0.02
  10 -14   0    0.01    0.01
  10 -14   0   -0.01    0.02
 -10 -14   0    0.00    0.01
 -12 -14   0    0.02    0.02
  12 -14   0    0.02    0.02
  12 -14   0    0.02    0.02
  14 -14   0    0.00    0.01
  14 -14   0    0.01    0.01
 -14 -14   0    0.00    0.02
  16 -14   0    0.01    0.01
  16 -14   0    0.01    0.01
  18 -14   0    0.00    0.01
  18 -14   0    0.00    0.01
  20 -14   0    0.04    0.01
  20 -14   0    0.03    0.01
  22 -14   0    0.01    0.01
  -1 -15   0    0.01    0.01
   1 -15   0    0.00    0.01
  -3 -15   0    0.04    0.02
   3 -15   0    0.06    0.02
   5 -15   0    0.19    0.03
   5 -15   0    0.18    0.03
  -5 -15   0    0.15    0.03
   7 -15   0    0.14    0.03
   7 -15   0    0.18    0.02
  -7 -15   0    0.20    0.03
   9 -15   0    0.00    0.01
   9 -15   0    0.02    0.01
  -9 -15   0    0.03    0.01
  11 -15   0    0.00    0.01
  11 -15   0    0.02    0.01
  13 -15   0    0.01    0.01
  13 -15   0    0.00    0.01
  15 -15   0    0.25    0.02
  15 -15   0    0.22    0.03
 -50   0   1    0.00    0.00
 -48   0   1    0.00    0.01
 -48   0   1    0.01    0.01
 -46   0   1   -0.01    0.01
 -46   0   1    0.00    0.01
 -44   0   1    0.01    0.01
 -44   0   1   -0.01    0.01
 -42   0   1    0.00    0.01
 -42   0   1    0.00    0.01
 -40   0   1    0.00    0.01
 -40   0   1    0.01    0.01
 -38   0   1    0.00    0.01
 -38   0   1    0.00    0.01
  36   0  -1    0.00    0.01
 -36   0   1    0.02    0.02
 -36   0   1    0.01    0.01
  34   0  -1   -0.01    0.01
 -34   0   1    0.00    0.01
 -34   0   1    0.04    0.02
  32   0  -1   -0.01    0.01
 -32   0   1    0.02    0.02
  30   0  -1    0.00    0.01
  28   0  -1    0.01    0.01
  26   0  -1    0.00    0.01
 -24   0   1    0.08    0.03
  24   0  -1    0.02    0.01
 -22   0   1    0.03    0.03
  22   0  -1    0.01    0.01
  20   0  -1    0.12    0.02
 -18   0   1   -0.02    0.02
  18   0  -1    0.01    0.01
  16   0  -1    4.97    0.27
 -14   0   1    0.12    0.03
  14   0  -1    0.04    0.01
  12   0  -1    0.52    0.21
  10   0  -1    0.03    0.01
  10   0  -1    0.02    0.01
 -10   0   1    0.02    0.03
  -8   0   1    0.03    0.03
  -6   0   1    0.02    0.02
  -4   0   1    0.06    0.02
   2   0  -1    0.13    0.01
   0   0   1    0.00    0.00
   2   0   1    0.02    0.01
   4   0   1   -0.01    0.01
  -6   0  -1    0.31    0.04
   8   0   1    0.01    0.02
 -10   0  -1    0.05    0.03
  10   0   1    0.04    0.02
  12   0   1    0.61    0.36
 -12   0  -1    0.49    0.33
  14   0   1    0.01    0.01
 -14   0  -1    0.37    0.06
  16   0   1    0.27    0.04
  18   0   1    0.03    0.02
  20   0   1    0.12    0.02
  22   0   1    0.00    0.01
  24   0   1    0.01    0.01
  26   0   1    0.01    0.01
  28   0   1    0.01    0.01
 -30   0  -1    0.03    0.02
 -30   0  -1    0.00    0.01
  32   0   1    0.02    0.01
 -32   0  -1    0.00    0.02
 -32   0  -1    0.00    0.01
 -34   0  -1    0.03    0.02
 -34   0  -1    0.01    0.01
  34   0   1    0.00    0.01
 -36   0  -1    0.00    0.01
 -36   0  -1    0.00    0.02
 -38   0  -1    0.00    0.01
 -38   0  -1    0.00    0.01
 -40   0  -1    0.01    0.01
 -40   0  -1    0.00    0.01
 -42   0  -1   -0.01    0.01
 -42   0  -1   -0.02    0.01
 -44   0  -1    0.02    0.01
  44   0   1    0.00    0.02
 -44   0  -1    0.02    0.01
 -46   0  -1    0.00    0.01
 -46   0  -1    0.00    0.01
 -48   0  -1    0.00    0.00
 -50   0  -1    0.00    0.00
 -51  -1   1    0.06    0.01
 -51   1   1    0.07    0.01
 -49  -1   1    0.50    0.03
 -49   1   1    0.43    0.03
 -49   1   1    0.54    0.03
 -47  -1   1    0.01    0.01
 -47   1   1    0.03    0.01
 -47   1   1    0.01    0.01
 -45  -1   1    0.04    0.01
 -45  -1   1    0.02    0.01
 -45   1   1    0.02    0.01
 -45   1   1    0.01    0.01
 -43  -1   1    0.03    0.01
 -43  -1   1    0.02    0.01
 -43   1   1   -0.01    0.01
 -43   1   1    0.02    0.01
 -41  -1   1    0.05    0.01
 -41   1   1    0.06    0.02
 -41   1   1    0.03    0.01
 -39  -1   1    0.39    0.04
 -39  -1   1    0.36    0.04
 -39   1   1    0.39    0.04
 -39   1   1    0.48    0.05
 -37  -1   1    0.10    0.02
 -37  -1   1   -0.01    0.02
 -37   1   1    0.10    0.02
 -37   1   1    0.07    0.02
 -35  -1   1    0.02    0.02
 -35  -1   1    0.01    0.01
 -35   1   1    0.00    0.01
  35   1  -1    0.00    0.01
 -35   1   1    0.00    0.02
 -33  -1   1    0.06    0.02
  33  -1  -1    0.05    0.01
 -33   1   1    0.04    0.02
 -33   1   1    0.04    0.02
  33   1  -1    0.06    0.02
  31  -1  -1    0.41    0.03
 -31  -1   1    0.48    0.05
  31   1  -1    0.40    0.04
 -31   1   1    0.44    0.05
 -31   1   1    0.38    0.05
  29  -1  -1    0.38    0.03
  29   1  -1    0.43    0.05
  27  -1  -1    2.26    0.13
 -27   1   1    2.20    0.20
  27   1  -1    2.16    0.14
  25  -1  -1    1.68    0.10
 -25   1   1    1.77    0.13
  23  -1  -1    1.25    0.08
 -23   1   1    1.21    0.11
  23   1  -1    1.16    0.08
 -21  -1   1    5.45    0.32
  21  -1  -1    5.85    0.31
 -21   1   1    5.44    0.34
  21   1  -1    5.47    0.31
 -19  -1   1    1.77    0.12
  19  -1  -1    1.71    0.10
 -19   1   1    1.81    0.14
  19   1  -1    1.75    0.11
 -17  -1   1   36.00    1.93
  17   1  -1   36.69    1.92
 -17   1   1   36.12    1.94
 -15  -1   1   29.22    1.60
  15  -1  -1   31.01    1.58
 -15   1   1   29.41    1.62
  15   1  -1   30.58    1.59
 -13  -1   1    3.10    0.19
  13   1  -1    2.79    0.17
 -13   1   1    2.91    0.19
  11   1  -1  141.47    8.20
  11   1  -1  136.95    8.29
  -9  -1   1    7.50    0.41
   9   1  -1    7.44    0.40
  -9   1   1    8.05    0.43
   9   1  -1    6.80    0.40
  -7  -1   1   19.27    1.01
   7   1  -1   19.01    1.01
  -7   1   1   18.83    1.03
   7   1  -1   18.81    1.01
  -5  -1   1   24.59    1.26
   5   1  -1   23.82    1.27
  -5   1   1   23.74    1.28
   5   1  -1   23.62    1.27
   3  -1  -1  102.83    5.80
  -3  -1   1   96.37    5.88
   1  -1  -1  428.56   22.92
  -1   1   1  418.87   22.89
  -1  -1  -1  184.24    9.94
   1   1   1  152.28    9.55
   3  -1   1   24.92    1.32
  -3   1  -1   24.62    1.33
   3   1   1   25.52    1.33
  -5   1  -1   50.92    2.69
   7  -1   1   12.03    0.65
  -7   1  -1   11.58    0.66
   7   1   1   12.50    0.65
  -9  -1  -1  118.95    7.70
   9  -1   1  118.32    7.25
  -9   1  -1  129.85    7.22
   9   1   1  123.56    7.57
  11  -1   1    2.29    0.14
 -11   1  -1    2.50    0.17
  11   1   1    2.30    0.15
  13  -1   1    4.70    0.27
 -13   1  -1    4.35    0.29
  13   1   1    5.05    0.27
  15  -1   1    7.25    0.42
  15   1   1    7.47    0.42
 -15   1  -1    7.84    0.44
  17  -1   1    2.17    0.14
  17   1   1    2.15    0.14
 -17   1  -1    2.49    0.17
  19  -1   1    6.24    0.34
  19   1   1    6.04    0.34
 -19   1  -1    5.92    0.36
  21  -1   1    5.72    0.32
  21   1   1    5.57    0.32
  23  -1   1   14.07    0.74
  23   1   1   13.18    0.74
  25  -1   1   17.35    0.92
  25   1   1   17.07    0.93
  27  -1   1    0.58    0.05
  27   1   1    0.65    0.06
  29  -1   1    0.85    0.06
 -29  -1  -1    0.79    0.06
 -29   1  -1    0.69    0.07
 -29   1  -1    0.80    0.06
  29   1   1    0.79    0.06
 -31  -1  -1    1.55    0.11
  31  -1   1    1.57    0.10
 -31  -1  -1    1.53    0.11
  31   1   1    1.67    0.11
 -31   1  -1    1.70    0.11
 -31   1  -1    1.59    0.11
  33  -1   1    0.01    0.01
 -33  -1  -1    0.03    0.02
 -33  -1  -1    0.01    0.01
 -33   1  -1    0.01    0.01
 -33   1  -1    0.01    0.02
  33   1   1    0.03    0.02
 -35  -1  -1    0.46    0.07
 -35  -1  -1    0.48    0.05
  35  -1   1    0.42    0.04
 -35   1  -1    0.39    0.05
 -35   1  -1    0.40    0.05
  35   1   1    0.43    0.05
 -37  -1  -1    2.26    0.13
 -37  -1  -1    2.27    0.14
 -37   1  -1    2.11    0.14
 -37   1  -1    2.11    0.13
 -39  -1  -1   -0.01    0.01
 -39  -1  -1   -0.01    0.01
 -39   1  -1    0.00    0.01
 -39   1  -1    0.00    0.01
 -41  -1  -1    0.20    0.03
 -41  -1  -1    0.19    0.02
 -41   1  -1    0.17    0.02
 -41   1  -1    0.18    0.02
 -43  -1  -1    0.56    0.04
 -43  -1  -1    0.46    0.04
 -43   1  -1    0.48    0.04
 -43   1  -1    0.55    0.04
 -45  -1  -1    0.00    0.01
 -45  -1  -1    0.01    0.01
 -45   1  -1    0.00    0.01
 -47  -1  -1    0.17    0.02
 -47   1  -1    0.16    0.02
 -47   1  -1    0.16    0.02
 -49  -1  -1    0.04    0.01
 -49   1  -1    0.04    0.01
 -50  -2   1    0.07    0.01
 -50   2   1    0.07    0.01
 -48  -2   1    0.00    0.01
 -48   2   1    0.01    0.01
 -48   2   1    0.01    0.01
 -46  -2   1    0.13    0.02
 -46   2   1    0.11    0.02
 -46   2   1    0.14    0.02
 -44  -2   1    0.00    0.01
 -44   2   1    0.00    0.01
 -44   2   1    0.02    0.01
 -42  -2   1    0.08    0.02
 -42  -2   1    0.06    0.02
 -42   2   1    0.04    0.01
 -42   2   1    0.08    0.02
 -40  -2   1    0.34    0.04
 -40  -2   1    0.28    0.03
 -40   2   1    0.32    0.03
 -40   2   1    0.30    0.04
 -38  -2   1    0.23    0.03
 -38  -2   1    0.12    0.02
 -38   2   1    0.20    0.03
 -38   2   1    0.14    0.03
 -36  -2   1    0.02    0.02
 -36  -2   1    0.01    0.02
 -36   2   1    0.02    0.01
 -36   2   1    0.04    0.02
 -34  -2   1    0.69    0.05
 -34  -2   1    0.68    0.06
 -34   2   1    0.63    0.06
 -34   2   1    0.56    0.06
  34   2  -1    0.64    0.05
 -32  -2   1    0.23    0.03
 -32  -2   1    0.13    0.03
 -32   2   1    0.14    0.03
  32   2  -1    0.20    0.03
 -32   2   1    0.09    0.02
  30  -2  -1    0.01    0.01
 -30  -2   1    0.00    0.01
 -30   2   1    0.02    0.03
  30   2  -1    0.01    0.01
  28  -2  -1    0.03    0.01
 -28   2   1    0.05    0.03
  28   2  -1    0.01    0.01
  26  -2  -1    5.05    0.28
 -26   2   1    5.08    0.31
  26   2  -1    5.04    0.29
  24  -2  -1    0.36    0.04
 -24   2   1    0.28    0.06
  24   2  -1    0.35    0.05
  22  -2  -1    0.87    0.06
 -22   2   1    0.91    0.10
  22   2  -1    0.80    0.07
  20  -2  -1    3.55    0.20
  20   2  -1    3.35    0.21
 -20   2   1    3.50    0.23
  18  -2  -1    1.68    0.10
  18   2  -1    1.57    0.11
 -18   2   1    1.91    0.14
  16  -2  -1    0.02    0.01
  16   2  -1    0.00    0.01
 -16   2   1    0.04    0.03
  14  -2  -1    1.56    0.09
 -14   2   1    1.38    0.12
  14   2  -1    1.54    0.10
  12  -2  -1    0.39    0.03
  12   2  -1    0.33    0.04
 -12   2   1    0.38    0.06
 -10   2   1    0.52    0.07
  10   2  -1    0.34    0.04
  -8  -2   1    0.62    0.05
  -8   2   1    0.46    0.07
   8   2  -1    0.45    0.05
  -6  -2   1    1.47    0.10
  -6   2   1    1.19    0.11
   6   2  -1    1.48    0.10
  -4  -2   1    7.31    0.43
   4  -2  -1    8.36    0.42
  -4   2   1    7.51    0.44
   4   2  -1    7.84    0.43
  -2  -2   1    0.58    0.05
  -2   2   1    0.66    0.07
   0  -2   1    6.65    0.36
   0   2   1    6.45    0.36
   0   2   1    6.67    0.37
   0   2  -1    6.57    0.37
  -2   2  -1    0.09    0.03
   2   2   1    0.08    0.02
   2   2   1    0.16    0.03
   4  -2   1    9.90    0.54
  -4   2  -1    9.65    0.56
   4   2   1    9.80    0.53
   4   2   1   10.61    0.55
   6  -2   1    0.47    0.05
   6   2   1    0.50    0.06
  -6   2  -1    0.47    0.07
   8  -2   1    7.62    0.44
   8   2   1    8.73    0.45
  -8   2  -1    8.21    0.47
  10  -2   1    0.50    0.05
  10   2   1    0.73    0.06
 -10   2  -1    0.51    0.07
  12  -2   1    3.81    0.22
 -12   2  -1    3.80    0.25
  12   2   1    3.80    0.23
  14  -2   1    0.24    0.04
  14   2   1    0.25    0.04
  16  -2   1    1.93    0.13
 -16   2  -1    2.08    0.16
  16   2   1    2.11    0.13
  18  -2   1    6.46    0.35
 -18   2  -1    6.28    0.38
  18   2   1    6.06    0.36
  20  -2   1    0.07    0.02
  20   2   1    0.06    0.02
 -20   2  -1    0.06    0.03
  22  -2   1    4.32    0.24
  22   2   1    3.98    0.25
  24  -2   1    0.17    0.03
  24   2   1    0.19    0.03
  26  -2   1    0.80    0.06
  26   2   1    0.74    0.06
  28  -2   1    1.01    0.07
 -28  -2  -1    1.08    0.08
 -28   2  -1    0.90    0.09
  28   2   1    1.06    0.08
 -30  -2  -1    0.28    0.04
 -30  -2  -1    0.21    0.03
  30  -2   1    0.15    0.03
  30   2   1    0.16    0.03
 -30   2  -1    0.24    0.04
 -30   2  -1    0.16    0.03
 -32  -2  -1    0.27    0.04
 -32  -2  -1    0.23    0.04
  32  -2   1    0.19    0.03
  32   2   1    0.19    0.03
 -32   2  -1    0.20    0.03
 -32   2  -1    0.14    0.03
 -34  -2  -1    0.48    0.05
 -34  -2  -1    0.45    0.05
 -34   2  -1    0.50    0.05
 -34   2  -1    0.48    0.05
  34   2   1    0.51    0.06
 -36  -2  -1    0.39    0.04
 -36  -2  -1    0.39    0.04
 -36   2  -1    0.42    0.04
 -36   2  -1    0.40    0.04
 -38  -2  -1    0.73    0.06
 -38  -2  -1    0.69    0.05
 -38   2  -1    0.80    0.06
 -38   2  -1    0.71    0.05
 -40  -2  -1    0.06    0.02
 -40  -2  -1    0.06    0.02
 -40   2  -1    0.11    0.02
 -40   2  -1    0.06    0.02
 -42  -2  -1    0.29    0.03
 -42  -2  -1    0.29    0.03
 -42   2  -1    0.26    0.03
 -42   2  -1    0.24    0.03
 -44  -2  -1    0.07    0.01
 -44  -2  -1    0.05    0.01
 -44   2  -1    0.05    0.01
 -44   2  -1    0.06    0.01
 -46  -2  -1    0.04    0.01
 -46   2  -1    0.03    0.01
 -46   2  -1    0.05    0.01
 -48  -2  -1    0.00    0.00
 -48   2  -1    0.01    0.01
 -48   2  -1    0.00    0.00
 -51  -3   1    0.00    0.00
 -49  -3   1    0.01    0.01
 -49   3   1    0.02    0.01
 -49   3   1    0.01    0.00
 -47  -3   1    0.00    0.01
 -47   3   1    0.01    0.01
 -47   3   1    0.01    0.01
 -45  -3   1    0.03    0.01
 -45   3   1    0.04    0.01
 -45   3   1    0.05    0.01
 -43  -3   1    0.01    0.01
 -43   3   1    0.01    0.01
 -43   3   1    0.01    0.01
 -41   3   1    0.15    0.02
 -41   3   1    0.14    0.02
 -39  -3   1    0.54    0.05
 -39   3   1    0.53    0.05
 -39   3   1    0.57    0.04
 -37  -3   1    0.06    0.02
 -37   3   1    0.06    0.02
 -37   3   1    0.05    0.02
 -35  -3   1    0.05    0.02
 -35   3   1    0.04    0.02
 -35   3   1    0.05    0.02
 -33  -3   1   -0.01    0.01
  33   3  -1    0.01    0.01
 -33   3   1    0.00    0.01
 -33   3   1    0.01    0.02
 -31  -3   1    0.55    0.05
  31   3  -1    0.52    0.06
 -31   3   1    0.44    0.05
 -31   3   1    0.52    0.05
 -29  -3   1   -0.01    0.01
  29  -3  -1    0.00    0.01
  29   3  -1    0.03    0.02
 -29   3   1    0.00    0.02
 -29   3   1    0.00    0.03
  27  -3  -1    0.30    0.03
 -27   3   1    0.42    0.07
  27   3  -1    0.20    0.04
  25  -3  -1    0.01    0.01
  25   3  -1    0.03    0.02
 -25   3   1    0.17    0.04
  23  -3  -1    0.06    0.02
  23   3  -1    0.03    0.02
  21  -3  -1    0.46    0.04
 -21   3   1    0.46    0.07
  21   3  -1    0.35    0.05
  19  -3  -1    1.05    0.07
 -19   3   1    0.99    0.11
  19   3  -1    1.08    0.08
  17  -3  -1    0.52    0.04
 -17   3   1    0.48    0.07
  17   3  -1    0.58    0.06
  15  -3  -1    6.24    0.35
  15   3  -1    6.86    0.37
 -15   3   1    6.36    0.39
  13  -3  -1    0.20    0.03
 -13   3   1    0.32    0.06
  13   3  -1    0.15    0.03
 -11  -3   1    0.23    0.04
  11  -3  -1    0.25    0.03
  11   3  -1    0.26    0.04
 -11   3   1    0.32    0.05
  -9  -3   1    1.58    0.11
  -9   3   1    1.87    0.14
   9   3  -1    1.53    0.11
  -7  -3   1   25.44    1.28
   7   3  -1   21.23    1.28
  -7   3   1   25.19    1.30
  -5  -3   1   15.54    0.83
  -5   3   1   15.18    0.84
  -3  -3   1    1.41    0.11
  -3   3   1    1.59    0.12
  -1  -3   1   12.00    0.67
   1   3  -1   12.37    0.67
  -1   3   1   12.38    0.67
   1  -3   1    3.79    0.23
  -1   3  -1    4.21    0.24
   1   3   1    3.90    0.23
   1   3   1    3.90    0.23
   3  -3   1    9.70    0.55
   3   3   1   10.19    0.55
   3   3   1   10.04    0.56
  -3   3  -1   10.58    0.57
   5  -3   1   31.41    1.70
   5   3   1   31.36    1.69
   5   3   1   33.47    1.71
  -5   3  -1   32.39    1.72
  -7  -3  -1   24.26    1.29
   7  -3   1   24.21    1.28
  -7   3  -1   23.25    1.30
   7   3   1   24.70    1.29
  -9  -3  -1    2.40    0.15
   9  -3   1    2.29    0.14
   9   3   1    2.16    0.15
  -9   3  -1    2.63    0.17
 -11  -3  -1    2.32    0.15
 -11   3  -1    2.81    0.19
  13  -3   1    2.05    0.13
  13   3   1    2.13    0.14
 -13   3  -1    2.11    0.16
  15  -3   1    4.64    0.26
  15   3   1    4.27    0.26
 -15   3  -1    4.54    0.29
  17  -3   1    3.20    0.19
  17   3   1    3.17    0.20
 -17   3  -1    3.22    0.22
  19  -3   1    0.15    0.03
  19   3   1    0.19    0.04
 -19   3  -1    0.12    0.04
  21  -3   1    1.14    0.08
 -21   3  -1    1.21    0.14
  21   3   1    1.11    0.09
  23  -3   1    0.19    0.03
  23   3   1    0.16    0.03
  25  -3   1    0.23    0.03
  25   3   1    0.14    0.03
  27  -3   1    0.22    0.03
 -27   3  -1    0.19    0.04
  27   3   1    0.19    0.04
 -29  -3  -1    0.02    0.02
  29  -3   1    0.01    0.01
 -29   3  -1    0.00    0.01
 -29   3  -1    0.02    0.02
  29   3   1    0.01    0.01
  31  -3   1    0.01    0.01
 -31  -3  -1    0.01    0.01
 -31  -3  -1    0.03    0.02
  31   3   1    0.02    0.02
 -31   3  -1   -0.02    0.01
 -31   3  -1    0.00    0.02
  33  -3   1    0.25    0.03
 -33  -3  -1    0.33    0.04
 -33  -3  -1    0.31    0.04
 -33   3  -1    0.34    0.04
 -33   3  -1    0.24    0.03
 -35  -3  -1    0.04    0.02
 -35  -3  -1    0.01    0.01
 -35   3  -1    0.02    0.01
 -35   3  -1    0.04    0.02
 -37  -3  -1    0.07    0.02
 -37  -3  -1    0.06    0.02
 -37   3  -1    0.05    0.02
 -37   3  -1    0.09    0.02
 -39  -3  -1    0.28    0.03
 -39  -3  -1    0.24    0.03
 -39   3  -1    0.27    0.05
 -39   3  -1    0.30    0.03
 -41  -3  -1    0.21    0.02
 -41  -3  -1    0.20    0.03
 -41   3  -1    0.17    0.02
 -41   3  -1    0.18    0.02
 -43  -3  -1    0.01    0.01
 -43   3  -1    0.02    0.01
 -43   3  -1    0.02    0.01
 -45  -3  -1    0.00    0.01
 -45   3  -1    0.00    0.00
 -45   3  -1    0.00    0.01
 -47  -3  -1    0.07    0.01
 -47   3  -1    0.07    0.01
 -47   3  -1    0.07    0.01
 -49  -3  -1    0.00    0.00
 -50  -4   1    0.00    0.00
 -48  -4   1    0.08    0.01
 -48   4   1    0.05    0.01
 -46  -4   1    0.14    0.02
 -46   4   1    0.13    0.02
 -46   4   1    0.12    0.02
 -44  -4   1    0.01    0.01
 -44   4   1    0.01    0.01
 -44   4   1    0.01    0.01
 -42  -4   1    0.26    0.03
 -42   4   1    0.21    0.03
 -42   4   1    0.26    0.03
 -40  -4   1    0.15    0.03
 -40   4   1    0.13    0.02
 -40   4   1    0.12    0.03
 -38  -4   1    0.03    0.01
 -38   4   1    0.05    0.02
 -38   4   1    0.03    0.01
 -36  -4   1    0.15    0.03
 -36   4   1    0.19    0.03
 -36   4   1    0.19    0.03
 -34  -4   1    0.47    0.05
 -34   4   1    0.52    0.05
 -34   4   1    0.61    0.05
 -32  -4   1    0.08    0.02
 -32   4   1    0.03    0.02
 -32   4   1    0.09    0.03
 -30  -4   1    0.41    0.04
 -30   4   1    0.39    0.05
 -30   4   1    0.40    0.05
  30   4  -1    0.42    0.05
 -28  -4   1    0.55    0.07
  28  -4  -1    0.57    0.05
 -28   4   1    0.60    0.08
 -28   4   1    0.64    0.07
  28   4  -1    0.55    0.06
  26  -4  -1    0.10    0.02
 -26   4   1    0.10    0.04
  26   4  -1    0.09    0.03
  24  -4  -1    3.05    0.18
 -24   4   1    2.73    0.21
  24   4  -1    3.17    0.19
  22   4  -1    0.00    0.01
 -22   4   1    0.02    0.03
  20  -4  -1    6.17    0.35
 -20   4   1    6.75    0.39
  20   4  -1    6.14    0.36
  18  -4  -1    0.82    0.06
  18   4  -1    0.83    0.07
 -18   4   1    0.67    0.09
  16  -4  -1    0.04    0.02
 -16   4   1    0.02    0.03
  16   4  -1    0.02    0.02
  14  -4  -1    3.27    0.20
 -14  -4   1    3.39    0.21
  14   4  -1    3.49    0.21
 -14   4   1    3.39    0.23
 -12  -4   1   -0.01    0.02
  12  -4  -1    0.02    0.02
 -12   4   1    0.03    0.03
  12   4  -1    0.06    0.02
 -10  -4   1    6.02    0.34
  10  -4  -1    5.86    0.33
  10  -4  -1    6.13    0.34
 -10   4   1    5.64    0.36
  -8  -4   1    0.57    0.07
   8  -4  -1    0.31    0.04
   8   4  -1    0.34    0.04
  -8   4   1    0.24    0.05
  -6  -4   1    0.16    0.03
   6  -4  -1    0.16    0.03
  -6   4   1    0.20    0.05
  -4  -4   1    5.59    0.32
   4  -4  -1    5.71    0.32
  -4   4   1    5.48    0.33
  -2  -4   1    0.09    0.03
  -2   4   1    0.10    0.03
   2   4  -1    0.14    0.03
   0  -4   1   20.07    1.06
   0   4  -1   20.03    1.06
   0   4   1   18.76    1.06
  -2  -4  -1    0.43    0.06
   2  -4   1    0.32    0.04
  -2   4  -1    0.39    0.05
   2   4   1    0.27    0.04
   2   4   1    0.42    0.05
  -4  -4  -1    0.27    0.05
   4  -4   1    0.29    0.04
   4   4   1    0.30    0.05
  -4   4  -1    0.20    0.05
   4   4   1    0.22    0.03
  -6  -4  -1    0.05    0.02
   6  -4   1    0.07    0.02
   6   4   1    0.04    0.02
  -6   4  -1    0.04    0.03
  -8  -4  -1    2.27    0.14
   8  -4   1    2.06    0.14
   8   4   1    2.12    0.14
  -8   4  -1    2.03    0.18
  10  -4   1    1.54    0.11
 -10  -4  -1    1.42    0.11
 -10   4  -1    1.56    0.13
  10   4   1    1.51    0.11
  12  -4   1    2.93    0.19
 -12  -4  -1    3.14    0.19
  12   4   1    3.09    0.19
 -12   4  -1    3.14    0.21
 -14  -4  -1    0.51    0.06
  14  -4   1    0.52    0.06
  14   4   1    0.45    0.06
 -14   4  -1    0.45    0.07
  16  -4   1    0.29    0.04
  16   4   1    0.39    0.06
 -16   4  -1    0.72    0.09
  18  -4   1    1.49    0.11
  18   4   1    1.54    0.11
 -18   4  -1    1.76    0.14
  20  -4   1    0.06    0.02
 -20   4  -1    0.17    0.05
  20   4   1    0.10    0.03
  22  -4   1    1.03    0.07
 -22   4  -1    0.83    0.10
  22   4   1    0.94    0.08
  24  -4   1    0.01    0.01
  24   4   1    0.02    0.02
  26  -4   1    0.01    0.01
 -26   4  -1    0.02    0.02
  26   4   1    0.03    0.02
  28  -4   1    0.53    0.05
 -28   4  -1    0.63    0.06
  28   4   1    0.58    0.07
 -28   4  -1    0.60    0.06
 -30  -4  -1    0.17    0.03
  30  -4   1    0.17    0.03
 -30   4  -1    0.15    0.03
 -30   4  -1    0.19    0.03
  30   4   1    0.16    0.03
 -32  -4  -1    3.58    0.22
  32  -4   1    3.60    0.21
 -32  -4  -1    3.77    0.22
 -32   4  -1    3.85    0.22
 -32   4  -1    3.83    0.22
  32   4   1    4.04    0.24
 -34  -4  -1    0.05    0.02
 -34  -4  -1    0.04    0.02
 -34   4  -1    0.08    0.02
 -34   4  -1    0.02    0.01
 -36  -4  -1    0.32    0.04
 -36  -4  -1    0.32    0.03
 -36   4  -1    0.32    0.03
 -36   4  -1    0.27    0.04
 -38  -4  -1    0.01    0.01
 -38   4  -1    0.01    0.01
 -38   4  -1    0.00    0.01
 -40  -4  -1    0.89    0.06
 -40   4  -1    0.86    0.06
 -40   4  -1    0.86    0.06
 -42  -4  -1    0.48    0.04
 -42   4  -1    0.47    0.04
 -42   4  -1    0.49    0.04
 -44  -4  -1    0.01    0.01
 -44   4  -1    0.01    0.01
 -44   4  -1    0.01    0.01
 -46  -4  -1    0.01    0.00
 -46   4  -1    0.01    0.01
 -46   4  -1    0.00    0.01
 -48  -4  -1    0.23    0.02
 -48   4  -1    0.26    0.02
 -49  -5   1    0.03    0.01
 -49   5   1    0.01    0.01
 -47  -5   1    0.02    0.01
 -47   5   1    0.01    0.01
 -45  -5   1   -0.01    0.00
 -45   5   1   -0.01    0.01
 -43  -5   1    0.27    0.03
 -43   5   1    0.21    0.02
 -43   5   1    0.25    0.03
 -41  -5   1    0.02    0.01
 -41   5   1    0.00    0.01
 -41   5   1    0.00    0.01
 -39  -5   1    0.08    0.02
 -39   5   1    0.07    0.02
 -39   5   1    0.06    0.01
 -37  -5   1    0.27    0.03
 -37   5   1    0.26    0.03
 -37   5   1    0.27    0.03
 -35  -5   1    0.45    0.04
 -35   5   1    0.42    0.04
 -35   5   1    0.45    0.05
 -33  -5   1    5.22    0.30
 -33   5   1    4.75    0.29
 -33   5   1    4.81    0.27
 -31  -5   1    3.01    0.19
  31  -5  -1    3.21    0.18
 -31   5   1    3.30    0.19
 -31   5   1    3.15    0.18
 -29  -5   1    1.12    0.08
  29  -5  -1    1.03    0.07
 -29   5   1    1.03    0.08
 -27  -5   1    1.52    0.11
  27  -5  -1    1.82    0.11
  27   5  -1    1.78    0.13
 -27   5   1    2.16    0.25
 -27   5   1    1.77    0.12
  25  -5  -1    1.78    0.12
  25   5  -1    1.78    0.13
  23   5  -1    0.08    0.03
 -23   5   1    0.47    0.07
  21  -5  -1    0.55    0.06
 -21   5   1    0.58    0.08
  21   5  -1    0.69    0.08
  19  -5  -1    0.29    0.04
  19   5  -1    0.19    0.04
 -19   5   1    0.23    0.06
  17  -5  -1    3.37    0.20
  17   5  -1    3.39    0.21
 -17   5   1    3.30    0.23
 -15  -5   1    0.28    0.05
  15  -5  -1    0.21    0.03
 -15   5   1    0.20    0.05
  15   5  -1    0.18    0.04
 -13  -5   1    1.30    0.10
  13  -5  -1    1.31    0.09
  13   5  -1    1.39    0.10
 -13   5   1    1.33    0.12
 -11  -5   1   25.30    1.38
  11  -5  -1   25.18    1.37
 -11   5   1   26.70    1.40
   9   5  -1    2.67    1.16
   9   5  -1    2.34    0.99
  -9   5   1    2.78    0.96
  -9   5   1    4.11    1.27
  -7  -5   1   24.02    1.33
   7  -5  -1   23.54    1.32
  -7   5   1   26.71    1.35
   5  -5  -1    0.17    0.03
  -5  -5   1    0.19    0.04
  -5   5   1    0.19    0.05
   3  -5  -1    0.06    0.02
  -3  -5   1    0.05    0.03
  -3   5   1    0.04    0.03
   1  -5  -1    0.17    0.03
  -1  -5   1    0.20    0.04
   1   5  -1    0.24    0.04
  -1   5   1    0.19    0.04
  -1  -5  -1    1.11    0.09
  -1   5  -1    1.15    0.10
   1   5   1    1.24    0.09
   3  -5   1    3.57    0.22
  -3  -5  -1    3.65    0.22
   3   5   1    3.34    0.22
  -3   5  -1    3.79    0.23
  -5  -5  -1    7.08    0.40
   5  -5   1    6.89    0.39
   5   5   1    7.06    0.39
  -5   5  -1    6.17    0.41
   5   5   1    6.99    0.37
  -7  -5  -1   35.46    1.80
   7  -5   1   32.40    1.79
  -7   5  -1   37.17    1.82
   7   5   1   29.85    1.80
  -9  -5  -1    3.08    0.18
   9  -5   1    2.95    0.18
   9   5   1    2.40    0.18
  11  -5   1    4.61    0.28
 -11  -5  -1    4.47    0.28
 -11   5  -1    5.94    0.31
  11   5   1    4.53    0.29
 -13  -5  -1   11.01    0.61
  13  -5   1   11.20    0.61
 -13   5  -1   10.68    0.63
  13   5   1   11.10    0.61
  15  -5   1    1.49    0.11
 -15   5  -1    1.37    0.13
  15   5   1    1.58    0.11
  17  -5   1    3.38    0.21
 -17   5  -1    3.43    0.23
  19  -5   1    0.08    0.02
  19   5   1    0.03    0.02
 -19   5  -1    0.07    0.04
  21  -5   1    3.67    0.22
 -21   5  -1    3.72    0.25
  21   5   1    3.45    0.22
  23  -5   1    1.01    0.08
  23   5   1    1.00    0.08
  25  -5   1    0.49    0.06
 -25   5  -1    0.43    0.05
  27  -5   1    0.19    0.03
 -27  -5  -1    0.21    0.03
 -27   5  -1    0.20    0.03
  27   5   1    0.31    0.05
 -27   5  -1    0.30    0.04
 -29  -5  -1    0.30    0.04
  29  -5   1    0.24    0.03
 -29   5  -1    0.31    0.04
  29   5   1    0.23    0.04
 -29   5  -1    0.26    0.03
 -31  -5  -1    0.27    0.03
  31  -5   1    0.34    0.04
 -31   5  -1    0.25    0.03
  31   5   1    0.25    0.05
 -33  -5  -1    0.02    0.01
 -33   5  -1    0.01    0.01
 -33   5  -1    0.02    0.02
 -35  -5  -1    0.19    0.03
 -35   5  -1    0.13    0.02
 -35   5  -1    0.12    0.02
 -37  -5  -1    0.05    0.01
 -37   5  -1    0.09    0.02
 -37   5  -1    0.06    0.02
 -39  -5  -1    0.07    0.01
 -39   5  -1    0.07    0.02
 -39   5  -1    0.08    0.01
 -41  -5  -1    0.12    0.02
 -41   5  -1    0.10    0.01
 -41   5  -1    0.12    0.02
 -43  -5  -1    0.01    0.01
 -43   5  -1    0.00    0.01
 -43   5  -1    0.00    0.01
 -45  -5  -1    0.11    0.01
 -45   5  -1    0.11    0.01
 -47  -5  -1    0.19    0.01
 -47   5  -1    0.18    0.01
 -48   6   1    0.00    0.00
 -46  -6   1    0.01    0.00
 -46   6   1    0.01    0.01
 -44  -6   1    0.25    0.02
 -44   6   1    0.26    0.02
 -42  -6   1    0.06    0.01
 -42   6   1    0.07    0.01
 -40  -6   1    0.12    0.02
 -40   6   1    0.13    0.02
 -38  -6   1    0.00    0.01
 -38   6   1    0.05    0.01
 -36  -6   1    0.07    0.02
 -36   6   1    0.05    0.02
 -34  -6   1    4.80    0.27
 -34   6   1    4.85    0.27
 -32  -6   1    1.71    0.11
 -32   6   1    1.91    0.12
 -30  -6   1    0.17    0.03
  30  -6  -1    0.17    0.03
 -30   6   1    0.13    0.03
  28  -6  -1    0.13    0.03
 -28  -6   1    0.19    0.03
 -28   6   1    0.12    0.03
 -26  -6   1    8.25    0.47
  26  -6  -1    8.58    0.47
 -26   6   1    8.72    0.48
 -26   6   1    8.74    0.51
  24  -6  -1    0.47    0.05
 -24   6   1    0.37    0.07
 -24   6   1    0.49    0.06
  22  -6  -1    1.09    0.08
 -22   6   1    1.00    0.12
  20  -6  -1    0.45    0.05
 -20   6   1    0.39    0.07
  18  -6  -1    1.23    0.09
 -18   6   1    1.24    0.12
  16  -6  -1    1.98    0.14
 -16   6   1    2.31    0.17
  14  -6  -1    1.95    0.15
 -14  -6   1    2.21    0.15
 -14   6   1    2.31    0.17
 -12  -6   1    1.12    0.10
  12  -6  -1    1.13    0.09
 -12   6   1    1.16    0.11
 -10  -6   1    4.28    0.27
  10  -6  -1    4.42    0.26
 -10   6   1    4.61    0.29
  -8  -6   1    8.93    0.51
   8  -6  -1    9.23    0.51
  -8   6   1    8.89    0.52
  -6  -6   1    0.76    0.08
   6  -6  -1    0.67    0.07
  -6   6   1    0.91    0.10
   4  -6  -1    0.45    0.06
  -4  -6   1    0.52    0.07
  -4   6   1    0.46    0.07
  -2  -6   1    0.15    0.03
   2  -6  -1    0.20    0.03
   0  -6  -1    5.58    0.33
   0  -6   1    5.55    0.33
   0   6   1    5.72    0.33
   2  -6   1    0.04    0.02
  -2  -6  -1    0.01    0.02
  -2   6  -1    0.09    0.03
   2   6   1    0.08    0.03
  -4  -6  -1    1.66    0.13
   4  -6   1    1.83    0.13
  -4   6  -1    2.16    0.15
   4   6   1    1.82    0.12
  -6  -6  -1   30.23    1.61
   6  -6   1   30.25    1.61
  -6   6  -1   29.66    1.62
  -8  -6  -1    5.21    0.31
   8  -6   1    5.39    0.31
  -8   6  -1    4.95    0.32
 -10  -6  -1   26.02    1.40
  10  -6   1   25.67    1.39
  10   6   1   25.34    1.40
 -10   6  -1   26.89    1.42
  12  -6   1    1.14    0.09
 -12  -6  -1    1.27    0.10
  12   6   1    1.20    0.10
 -12   6  -1    1.21    0.11
  14  -6   1   18.53    1.01
  14   6   1   18.69    1.02
 -14   6  -1   18.92    1.04
  16  -6   1   23.02    1.26
  16   6   1   23.14    1.27
 -16   6  -1   24.38    1.29
  18  -6   1    0.03    0.02
 -18   6  -1    0.05    0.03
  18   6   1    0.00    0.01
  20  -6   1    0.32    0.05
  20   6   1    0.21    0.04
  22  -6   1    0.94    0.08
  22   6   1    0.92    0.08
 -22   6  -1    0.74    0.07
 -24  -6  -1    0.04    0.02
  24  -6   1    0.04    0.02
 -24   6  -1    0.04    0.02
  24   6   1    0.04    0.02
  26  -6   1    0.05    0.02
 -26  -6  -1    0.07    0.02
  26   6   1    0.07    0.03
 -26   6  -1    0.09    0.03
  28  -6   1   -0.01    0.01
 -28  -6  -1    0.02    0.01
 -28   6  -1    0.05    0.02
 -30  -6  -1    0.05    0.02
  30  -6   1    0.03    0.02
 -30   6  -1    0.05    0.02
 -32  -6  -1    4.25    0.25
 -32   6  -1    4.49    0.25
 -34  -6  -1    0.19    0.02
 -34   6  -1    0.19    0.03
 -36  -6  -1    0.33    0.03
 -36   6  -1    0.23    0.03
 -38  -6  -1    0.13    0.02
 -38   6  -1    0.12    0.02
 -40  -6  -1    0.06    0.01
 -40   6  -1    0.06    0.01
 -42  -6  -1    0.00    0.01
 -42   6  -1   -0.01    0.01
 -44  -6  -1    0.01    0.00
 -44   6  -1    0.00    0.01
 -46   6  -1    0.10    0.01
 -43  -7   1    0.26    0.02
 -43   7   1    0.26    0.02
 -41  -7   1    0.17    0.02
 -41   7   1    0.17    0.02
 -39  -7   1    0.00    0.01
 -39   7   1    0.00    0.01
 -37  -7   1    0.51    0.04
 -37   7   1    0.59    0.05
 -35  -7   1    0.21    0.02
 -35   7   1    0.18    0.03
 -33  -7   1    0.65    0.05
 -33   7   1    0.56    0.05
 -31  -7   1    0.13    0.02
 -31   7   1    0.12    0.02
 -29  -7   1    1.01    0.07
  29  -7  -1    0.91    0.07
 -29   7   1    1.09    0.08
  27  -7  -1    0.05    0.02
 -27  -7   1    0.03    0.02
 -27   7   1    0.03    0.02
  25  -7  -1    1.33    0.10
 -25   7   1    1.42    0.10
 -25   7   1    1.59    0.13
  23  -7  -1    0.02    0.02
 -23   7   1    0.02    0.02
 -23   7   1    0.06    0.04
  21  -7  -1    0.95    0.08
 -21   7   1    0.93    0.07
 -21   7   1    0.94    0.12
  19  -7  -1    0.04    0.02
 -19   7   1    0.05    0.03
  17  -7  -1    0.66    0.07
 -17   7   1    0.49    0.08
  15  -7  -1    1.48    0.11
 -15   7   1    1.38    0.12
  13  -7  -1    0.22    0.04
 -13  -7   1    0.31    0.08
 -13   7   1    0.20    0.05
  11  -7  -1    1.06    0.09
 -11  -7   1    1.31    0.16
 -11   7   1    1.33    0.14
   9  -7  -1    2.04    0.14
  -9  -7   1    1.98    0.15
  -9   7   1    2.04    0.16
   7  -7  -1    0.36    0.06
  -7  -7   1    0.52    0.07
  -7   7   1    0.46    0.07
  -5  -7   1    0.24    0.05
   5  -7  -1    0.22    0.05
  -5   7   1    0.22    0.05
   3  -7  -1    0.41    0.06
  -3  -7   1    0.39    0.06
  -3   7   1    0.32    0.06
  -1  -7   1    0.26    0.05
   1  -7  -1    0.41    0.06
  -1   7   1    0.37    0.05
  -1  -7  -1    0.01    0.02
   1  -7   1    0.04    0.02
   1   7   1    0.06    0.03
   3  -7   1    1.29    0.10
  -3  -7  -1    1.22    0.10
  -5  -7  -1    0.08    0.03
   5  -7   1    0.10    0.03
  -5   7  -1    0.06    0.04
  -7  -7  -1    0.20    0.04
  -7   7  -1    0.23    0.05
   9  -7   1    0.03    0.02
  -9  -7  -1    0.03    0.03
  -9   7  -1    0.02    0.03
  11  -7   1    0.02    0.02
 -11   7  -1    0.09    0.03
  13  -7   1    0.17    0.04
 -13   7  -1    0.24    0.05
  15  -7   1   -0.01    0.01
 -15   7  -1    0.01    0.03
  17  -7   1    0.05    0.02
  19  -7   1    0.22    0.04
 -19   7  -1    0.28    0.04
  21  -7   1    0.03    0.02
 -21   7  -1    0.04    0.03
  23  -7   1    0.76    0.08
 -23   7  -1    0.79    0.07
  25  -7   1    0.03    0.02
 -25   7  -1    0.04    0.02
 -27  -7  -1    0.58    0.05
  27  -7   1    0.55    0.06
 -27   7  -1    0.58    0.08
 -29  -7  -1    0.33    0.04
 -29   7  -1    0.33    0.04
 -31  -7  -1    0.15    0.02
 -31   7  -1    0.19    0.03
 -33  -7  -1    0.07    0.02
 -33   7  -1    0.03    0.01
 -35  -7  -1    0.01    0.01
 -35   7  -1    0.02    0.01
 -37  -7  -1    0.34    0.03
 -37   7  -1    0.33    0.03
 -39  -7  -1   -0.01    0.01
 -39   7  -1    0.01    0.01
 -41  -7  -1    0.30    0.02
 -41   7  -1    0.33    0.03
 -43   7  -1    0.01    0.01
 -44   8   1    0.00    0.01
 -42   8   1    0.00    0.01
 -40   8   1    0.04    0.01
 -38   8   1    0.01    0.01
 -36   8   1    0.04    0.01
 -34   8   1    0.02    0.01
 -32   8   1    0.00    0.01
 -30   8   1    0.08    0.02
 -28   8   1    0.07    0.02
  26  -8  -1    0.13    0.03
 -26   8   1    0.15    0.03
  24  -8  -1    0.50    0.06
 -24   8   1    0.51    0.05
  22  -8  -1    0.09    0.03
 -22   8   1    0.08    0.02
  20  -8  -1    0.08    0.03
 -20   8   1    0.05    0.02
 -20   8   1    0.06    0.04
  18  -8  -1    0.44    0.06
 -18   8   1    0.34    0.05
 -18   8   1    0.35    0.08
  16  -8  -1    0.47    0.06
 -16   8   1    0.47    0.07
 -16   8   1    0.56    0.08
  14  -8  -1    0.64    0.07
 -14   8   1    0.61    0.09
  12  -8  -1    0.14    0.03
 -12   8   1    0.04    0.03
  10  -8  -1    0.22    0.04
 -10  -8   1    0.29    0.05
 -10   8   1    0.17    0.05
   8  -8  -1    0.69    0.08
  -8  -8   1    0.86    0.10
  -8   8   1    0.67    0.09
   6  -8  -1    0.05    0.03
  -6  -8   1    0.01    0.03
  -6   8   1    0.05    0.03
  -4  -8   1    0.11    0.03
   4  -8  -1    0.06    0.03
  -4   8   1    0.05    0.03
   2  -8  -1    0.02    0.02
  -2  -8   1    0.02    0.02
  -2   8   1    0.10    0.04
   0  -8  -1    1.52    0.13
   0  -8   1    1.59    0.12
   2  -8   1    0.15    0.04
  -2  -8  -1    0.20    0.04
   4  -8   1    0.31    0.05
  -4  -8  -1    0.24    0.05
  -6  -8  -1    1.21    0.11
   6  -8   1    1.23    0.10
   8  -8   1   -0.01    0.02
  -8  -8  -1    0.02    0.03
  10  -8   1    0.39    0.05
 -10  -8  -1    0.34    0.06
  12  -8   1    0.63    0.07
  14  -8   1    0.09    0.03
  16  -8   1    0.10    0.03
 -16  -8  -1    0.02    0.05
 -16   8  -1    0.11    0.03
  18  -8   1    0.04    0.05
 -18  -8  -1    0.04    0.05
  18  -8   1    0.13    0.03
 -18   8  -1    0.09    0.03
  20  -8   1    0.03    0.02
 -20   8  -1    0.02    0.02
  22  -8   1    0.00    0.02
 -22   8  -1    0.00    0.02
  24  -8   1    0.05    0.02
 -24   8  -1    0.06    0.03
 -26   8  -1    0.01    0.01
 -28   8  -1    0.00    0.01
 -30   8  -1    0.07    0.02
 -32   8  -1    0.00    0.01
 -34   8  -1    0.08    0.02
 -36   8  -1    0.00    0.01
 -38   8  -1    0.02    0.01
 -40   8  -1    0.01    0.01
 -42   8  -1    0.08    0.01
 -41   9   1    0.04    0.01
 -39   9   1    0.06    0.01
 -37   9   1    0.02    0.01
 -35   9   1    0.02    0.01
 -33   9   1    0.07    0.02
 -31   9   1   -0.01    0.01
 -29   9   1    0.16    0.02
  27  -9  -1    0.04    0.03
 -27   9   1    0.12    0.02
  25  -9  -1    0.09    0.04
 -25   9   1    0.05    0.02
  23  -9  -1    0.02    0.03
  23  -9  -1    0.03    0.02
 -23   9   1    0.04    0.02
  21  -9  -1    0.59    0.08
  21  -9  -1    0.46    0.07
 -21   9   1    0.49    0.05
 -19  -9   1    0.05    0.04
  19  -9  -1    0.00    0.04
  19  -9  -1    0.03    0.04
  19  -9  -1    0.02    0.02
 -19   9   1    0.01    0.02
 -17  -9   1    1.19    0.13
  17  -9  -1    1.15    0.12
  17  -9  -1    1.32    0.14
  17  -9  -1    1.21    0.10
 -17   9   1    1.27    0.09
  15  -9  -1    0.02    0.06
  15  -9  -1    0.00    0.02
 -15  -9   1    0.01    0.04
  15  -9  -1    0.01    0.07
 -15   9   1    0.01    0.02
  13  -9  -1    0.49    0.07
  13  -9  -1    0.42    0.08
 -13  -9   1    0.65    0.13
  13  -9  -1    0.59    0.07
 -13   9   1    0.55    0.06
  11  -9  -1    1.03    0.13
  11  -9  -1    1.11    0.09
 -11  -9   1    0.98    0.12
  11  -9  -1    1.05    0.12
 -11   9   1    0.98    0.09
  -9  -9   1    1.07    0.11
  -9  -9   1    0.81    0.11
   9  -9  -1    0.74    0.08
   9  -9  -1    0.67    0.15
   9  -9  -1    0.84    0.11
  -7  -9   1   -0.02    0.03
   7  -9  -1    0.00    0.02
  -7  -9   1    0.03    0.03
  -5  -9   1    0.03    0.05
   5  -9  -1    0.03    0.02
  -5  -9   1    0.09    0.04
  -3  -9   1    0.00    0.02
   3  -9  -1    0.01    0.02
  -1  -9   1    0.01    0.02
   1  -9  -1    0.04    0.03
  -1  -9  -1    0.12    0.04
   1  -9   1    0.14    0.04
  -3  -9  -1    0.01    0.02
  -3  -9  -1    0.01    0.05
  -3  -9  -1    0.01    0.04
   3  -9   1   -0.01    0.02
  -5  -9  -1    0.24    0.06
  -5  -9  -1    0.19    0.05
   5  -9   1    0.34    0.07
  -5  -9  -1    0.28    0.06
   5  -9   1    0.21    0.04
   7  -9   1    0.10    0.03
  -7  -9  -1    0.07    0.04
   7  -9   1    0.05    0.04
   7  -9   1    0.12    0.05
  -7  -9  -1    0.16    0.04
  -7  -9  -1    0.02    0.03
   9  -9   1    0.07    0.04
   9  -9   1    0.08    0.04
  -9  -9  -1    0.04    0.04
  -9  -9  -1    0.08    0.04
  11  -9   1    0.73    0.08
 -11  -9  -1    0.63    0.08
  11  -9   1    0.58    0.08
  11  -9   1    0.57    0.09
 -11   9  -1    0.61    0.06
  13  -9   1   -0.01    0.03
  13  -9   1   -0.01    0.02
 -13  -9  -1    0.03    0.04
 -13   9  -1    0.02    0.02
 -15  -9  -1   -0.01    0.04
  15  -9   1    0.01    0.03
  15  -9   1   -0.02    0.02
  15  -9   1   -0.02    0.04
 -15   9  -1    0.02    0.02
 -17  -9  -1    0.12    0.05
  17  -9   1    0.19    0.04
  17  -9   1    0.16    0.06
  17  -9   1    0.17    0.05
 -17   9  -1    0.22    0.03
 -19  -9  -1   -0.02    0.04
  19  -9   1    0.07    0.04
  19  -9   1    0.09    0.04
 -19   9  -1    0.05    0.02
  21  -9   1    0.21    0.05
  21  -9   1    0.24    0.04
 -21   9  -1    0.30    0.04
  23  -9   1    0.96    0.09
 -23   9  -1    0.91    0.07
  25  -9   1    0.06    0.03
 -25   9  -1    0.19    0.03
  27  -9   1    0.08    0.03
 -27   9  -1    0.10    0.02
  29  -9   1    0.01    0.02
 -29   9  -1    0.01    0.01
  31  -9   1    0.03    0.02
 -31   9  -1    0.06    0.01
  33  -9   1    0.20    0.03
 -33   9  -1    0.16    0.02
  35  -9   1    0.07    0.03
 -35   9  -1    0.06    0.02
  37  -9   1    0.00    0.02
 -37   9  -1    0.00    0.01
 -39   9  -1    0.31    0.02
 -40  10   1    0.05    0.01
 -38  10   1    0.00    0.01
  36 -10  -1    0.02    0.02
 -36  10   1    0.02    0.01
  34 -10  -1    0.01    0.02
 -34  10   1    0.00    0.01
  32 -10  -1    0.03    0.02
 -32  10   1    0.02    0.01
  30 -10  -1    0.05    0.02
 -30  10   1    0.05    0.01
  28 -10  -1    0.00    0.02
 -28  10   1    0.00    0.01
  26 -10  -1    0.10    0.03
 -26  10   1    0.09    0.02
  24 -10  -1    0.06    0.03
 -24  10   1    0.02    0.01
  22 -10  -1    0.06    0.03
  22 -10  -1    0.02    0.04
 -22  10   1    0.02    0.01
 -20 -10   1    0.46    0.07
  20 -10  -1    0.55    0.08
  20 -10  -1    0.50    0.07
 -20  10   1    0.61    0.06
  18 -10  -1    0.93    0.10
  18 -10  -1    0.76    0.10
 -18 -10   1    0.98    0.10
  18 -10  -1    0.98    0.10
 -18  10   1    1.01    0.07
  16 -10  -1    2.38    0.18
 -16 -10   1    2.28    0.18
  16 -10  -1    2.31    0.16
  16 -10  -1    2.30    0.17
 -16  10   1    2.32    0.14
  14 -10  -1    0.22    0.05
  14 -10  -1    0.16    0.04
 -14 -10   1    0.24    0.06
  14 -10  -1    0.10    0.05
 -14  10   1    0.20    0.03
  12 -10  -1    7.09    0.42
  12 -10  -1    6.78    0.43
 -12 -10   1    6.98    0.43
  12 -10  -1    6.95    0.40
 -12  10   1    6.82    0.39
  10 -10  -1    0.97    0.12
 -10 -10   1    0.95    0.10
  10 -10  -1    1.00    0.09
 -10 -10   1    0.94    0.11
  10 -10  -1    0.80    0.10
 -10  10   1    0.91    0.08
  -8 -10   1    5.09    0.33
   8 -10  -1    4.94    0.33
   8 -10  -1    4.94    0.32
  -8 -10   1    4.87    0.31
   8 -10  -1    5.17    0.31
  -8  10   1    4.96    0.29
  -6 -10   1    0.42    0.07
   6 -10  -1    0.36    0.07
  -6 -10   1    0.36    0.07
  -6 -10   1    0.48    0.08
   6 -10  -1    0.29    0.06
   6 -10  -1    0.36    0.06
  -6  10   1    0.39    0.06
   4 -10  -1    1.28    0.11
  -4 -10   1    1.31    0.15
   4 -10  -1    1.07    0.12
  -4 -10   1    1.28    0.14
   4 -10  -1    1.37    0.15
  -4 -10   1    1.20    0.12
  -4  10   1    1.08    0.08
  -2 -10   1    0.98    0.12
   2 -10  -1    1.28    0.14
  -2 -10   1    0.93    0.11
  -2 -10   1    1.24    0.14
   2 -10  -1    0.80    0.10
  -2  10   1    1.04    0.09
   0 -10  -1   18.60    1.05
   0 -10  -1   18.98    1.02
   0 -10  -1   18.50    1.04
   0 -10   1   19.26    1.03
   0 -10   1   18.05    1.03
   0 -10   1   18.24    1.05
  -2 -10  -1    7.16    0.44
  -2 -10  -1    6.64    0.43
  -2 -10  -1    7.06    0.43
   2 -10   1    6.89    0.43
   2 -10   1    7.24    0.42
   2 -10   1    7.35    0.44
  -4 -10  -1    1.90    0.18
   4 -10   1    1.79    0.14
  -4 -10  -1    1.75    0.15
   4 -10   1    1.77    0.15
   4 -10   1    1.60    0.17
   6 -10   1    0.56    0.08
   6 -10   1    0.55    0.08
   6 -10   1    0.68    0.09
  -6 -10  -1    0.58    0.08
  -6 -10  -1    0.69    0.10
   8 -10   1    4.97    0.32
   8 -10   1    5.11    0.31
  -8 -10  -1    5.06    0.32
  -8 -10  -1    4.71    0.30
   8 -10   1    4.93    0.30
  -8  10  -1    4.48    0.27
  10 -10   1    1.77    0.17
 -10 -10  -1    1.91    0.17
  10 -10   1    1.62    0.13
 -10 -10  -1    1.51    0.12
  10 -10   1    1.64    0.13
 -10  10  -1    1.60    0.11
  12 -10   1    0.02    0.02
  12 -10   1    0.00    0.02
  12 -10   1    0.01    0.03
 -12 -10  -1    0.05    0.04
 -12  10  -1   -0.02    0.01
  14 -10   1    0.37    0.06
  14 -10   1    0.32    0.07
 -14 -10  -1    0.36    0.07
  14 -10   1    0.33    0.06
 -14  10  -1    0.34    0.04
 -16 -10  -1    0.34    0.06
  16 -10   1    0.40    0.06
  16 -10   1    0.39    0.07
  16 -10   1    0.47    0.07
 -16  10  -1    0.45    0.05
  18 -10   1    0.57    0.08
 -18 -10  -1    0.60    0.08
  18 -10   1    0.63    0.08
 -18  10  -1    0.65    0.06
  20 -10   1    1.19    0.10
  20 -10   1    1.13    0.11
 -20  10  -1    1.16    0.08
  22 -10   1    1.71    0.13
  22 -10   1    1.66    0.13
 -22  10  -1    1.70    0.11
  24 -10   1    0.92    0.09
  24 -10   1    0.89    0.09
 -24  10  -1    0.78    0.08
  26 -10   1    0.21    0.04
 -26  10  -1    0.16    0.02
  28 -10   1    1.28    0.09
 -28  10  -1    1.19    0.08
  30 -10   1    0.10    0.03
 -30  10  -1    0.10    0.02
  32 -10   1    0.08    0.02
 -32  10  -1    0.04    0.01
  34 -10   1    0.05    0.02
 -34  10  -1    0.04    0.01
  36 -10   1    0.01    0.01
 -36  10  -1    0.00    0.01
 -38  10  -1    0.42    0.03
 -37  11   1    0.03    0.01
  35 -11  -1    0.06    0.02
 -35  11   1    0.06    0.01
  33 -11  -1   -0.01    0.01
 -33  11   1    0.00    0.01
  31 -11  -1   -0.01    0.01
 -31  11   1    0.01    0.01
  29 -11  -1    0.09    0.02
 -29  11   1    0.11    0.02
  27 -11  -1    0.86    0.07
 -27  11   1    0.89    0.06
  25 -11  -1    0.11    0.03
  25 -11  -1    0.11    0.04
 -25  11   1    0.13    0.02
  23 -11  -1    0.19    0.04
  23 -11  -1    0.19    0.04
 -23  11   1    0.21    0.03
  21 -11  -1    0.06    0.03
  21 -11  -1    0.05    0.03
 -21  11   1    0.05    0.02
 -19 -11   1    0.55    0.09
  19 -11  -1    0.46    0.06
  19 -11  -1    0.48    0.07
 -19  11   1    0.49    0.05
  17 -11  -1    0.43    0.06
  17 -11  -1    0.53    0.08
 -17 -11   1    0.63    0.08
 -17  11   1    0.52    0.05
  15 -11  -1    0.09    0.03
 -15 -11   1    0.08    0.04
  15 -11  -1    0.10    0.04
 -15  11   1    0.05    0.02
  13 -11  -1    1.22    0.12
  13 -11  -1    1.38    0.14
 -13 -11   1    1.33    0.13
 -13  11   1    1.32    0.09
  11 -11  -1    0.10    0.04
  11 -11  -1    0.02    0.03
 -11 -11   1    0.06    0.03
 -11  11   1    0.09    0.02
   9 -11  -1    4.03    0.28
   9 -11  -1    3.97    0.27
   9 -11  -1    4.03    0.26
  -9 -11   1    4.32    0.28
  -9 -11   1    4.09    0.25
  -9  11   1    4.06    0.24
   7 -11  -1    3.17    0.21
   7 -11  -1    3.20    0.24
  -7 -11   1    3.13    0.23
   7 -11  -1    3.37    0.22
  -7  11   1    3.15    0.19
  -5 -11   1    5.83    0.38
   5 -11  -1    6.21    0.36
   5 -11  -1    5.02    0.45
  -5  11   1    5.97    0.33
   3 -11  -1    2.96    0.22
  -3 -11   1    3.14    0.21
  -3 -11   1    3.04    0.21
   3 -11  -1    3.01    0.23
  -3 -11   1    3.08    0.24
   1 -11  -1   17.91    1.02
  -1 -11   1   17.70    1.00
  -1 -11   1   17.72    1.02
  -1 -11   1   18.05    1.00
   1 -11  -1   18.79    1.01
   1 -11  -1   18.65    1.01
   1 -11   1    1.16    0.12
  -1 -11  -1    1.19    0.12
   1 -11   1    1.53    0.17
  -1 -11  -1    1.01    0.11
   1 -11   1    1.03    0.13
  -1 -11  -1    1.03    0.14
   3 -11   1    5.13    0.41
  -3 -11  -1    4.92    0.38
   3 -11   1    5.66    0.36
  -5 -11  -1    0.08    0.04
  -5 -11  -1    0.09    0.04
   5 -11   1    0.00    0.02
   5 -11   1    0.04    0.04
   5 -11   1    0.07    0.03
  -7 -11  -1    4.32    0.28
   7 -11   1    3.95    0.27
   7 -11   1    4.51    0.27
  -7 -11  -1    4.33    0.27
   7 -11   1    4.31    0.29
   9 -11   1    0.31    0.06
  -9 -11  -1    0.33    0.06
   9 -11   1    0.21    0.05
  -9 -11  -1    0.32    0.05
  -9  11  -1    0.37    0.04
  11 -11   1    0.02    0.03
 -11 -11  -1   -0.01    0.03
  11 -11   1    0.02    0.02
 -11  11  -1    0.01    0.01
  13 -11   1    0.12    0.04
 -13 -11  -1    0.15    0.05
  13 -11   1    0.14    0.04
 -13  11  -1    0.16    0.03
 -15 -11  -1    0.10    0.04
  15 -11   1    0.12    0.03
  15 -11   1    0.02    0.03
 -15  11  -1    0.11    0.02
  17 -11   1    3.07    0.21
 -17 -11  -1    3.08    0.20
  17 -11   1    2.90    0.20
 -17  11  -1    2.93    0.17
  19 -11   1    0.01    0.03
 -19 -11  -1    0.05    0.04
  19 -11   1    0.00    0.03
 -19  11  -1    0.00    0.01
  21 -11   1    0.97    0.09
  21 -11   1    1.01    0.10
 -21  11  -1    0.97    0.07
  23 -11   1    0.08    0.03
  23 -11   1    0.08    0.03
 -23  11  -1    0.03    0.01
  25 -11   1    0.01    0.03
  25 -11   1    0.04    0.02
 -25  11  -1    0.04    0.01
  27 -11   1   -0.01    0.01
 -27  11  -1    0.02    0.01
  29 -11   1    0.02    0.01
 -29  11  -1    0.06    0.01
  31 -11   1    0.04    0.02
 -31  11  -1    0.01    0.01
  33 -11   1    0.04    0.01
 -33  11  -1    0.04    0.01
 -35  11  -1    0.00    0.00
  32 -12  -1   -0.01    0.01
 -32  12   1    0.00    0.01
  30 -12  -1    0.11    0.02
 -30  12   1    0.12    0.02
  28 -12  -1    0.13    0.02
 -28  12   1    0.07    0.01
  26 -12  -1    0.03    0.02
  26 -12  -1    0.05    0.02
 -26  12   1    0.06    0.01
  24 -12  -1    0.17    0.03
  24 -12  -1    0.20    0.04
 -24  12   1    0.12    0.02
  22 -12  -1    0.00    0.02
 -22  12   1    0.01    0.01
  20 -12  -1    0.00    0.02
  20 -12  -1    0.02    0.02
 -20  12   1    0.01    0.01
 -18 -12   1    0.03    0.03
  18 -12  -1    0.03    0.02
  18 -12  -1    0.00    0.02
 -18  12   1    0.03    0.01
  16 -12  -1    0.35    0.05
 -16 -12   1    0.30    0.05
  16 -12  -1    0.48    0.07
 -16  12   1    0.41    0.04
  14 -12  -1    0.09    0.03
 -14 -12   1    0.06    0.03
  14 -12  -1    0.07    0.04
 -14  12   1    0.11    0.02
  12 -12  -1    0.00    0.02
 -12 -12   1    0.02    0.03
  12 -12  -1    0.00    0.02
 -12  12   1   -0.03    0.01
  10 -12  -1    2.30    0.17
  10 -12  -1    2.49    0.17
 -10 -12   1    2.35    0.17
 -10  12   1    2.11    0.13
  -8 -12   1    0.55    0.06
   8 -12  -1    0.57    0.08
  -8 -12   1    0.61    0.08
   8 -12  -1    0.53    0.07
  -8  12   1    0.51    0.05
   6 -12  -1    0.30    0.05
  -6 -12   1    0.39    0.05
   6 -12  -1    0.33    0.06
  -6 -12   1    0.42    0.07
  -6  12   1    0.31    0.04
  -4 -12   1    0.09    0.04
   4 -12  -1    0.13    0.04
  -4 -12   1    0.19    0.04
   4 -12  -1    0.13    0.04
  -2 -12   1    0.01    0.03
   2 -12  -1    0.01    0.02
  -2 -12   1    0.02    0.02
   2 -12  -1   -0.01    0.02
   0 -12   1    0.19    0.04
   0 -12   1    0.25    0.05
   0 -12  -1    0.27    0.05
   0 -12  -1    0.24    0.05
  -2 -12  -1    0.80    0.10
   2 -12   1    0.79    0.10
   2 -12   1    0.86    0.09
  -2 -12  -1    1.07    0.10
  -4 -12  -1    0.05    0.03
  -4 -12  -1    0.03    0.03
   4 -12   1    0.09    0.03
   4 -12   1    0.09    0.03
   6 -12   1    0.40    0.06
   6 -12   1    0.55    0.08
  -6 -12  -1    0.39    0.05
  -6 -12  -1    0.43    0.07
   8 -12   1    0.07    0.03
   8 -12   1    0.03    0.03
  -8 -12  -1    0.04    0.03
  10 -12   1    0.00    0.02
 -10 -12  -1    0.03    0.03
  10 -12   1    0.01    0.02
  12 -12   1    0.10    0.06
 -12 -12  -1    0.11    0.05
  12 -12   1    0.12    0.03
 -12  12  -1    0.11    0.02
  14 -12   1    0.30    0.05
  14 -12   1    0.23    0.04
 -14 -12  -1    0.26    0.05
 -14  12  -1    0.22    0.03
  16 -12   1    0.10    0.03
 -16 -12  -1    0.15    0.03
  16 -12   1    0.14    0.03
 -16  12  -1    0.11    0.02
  18 -12   1    0.03    0.03
  18 -12   1    0.00    0.01
 -18  12  -1    0.02    0.01
  20 -12   1    0.17    0.03
  20 -12   1    0.20    0.04
 -20  12  -1    0.18    0.02
  22 -12   1    0.00    0.02
  22 -12   1    0.01    0.02
 -22  12  -1    0.01    0.01
  24 -12   1    0.11    0.02
  24 -12   1    0.06    0.03
 -24  12  -1    0.09    0.01
  26 -12   1    0.98    0.07
 -26  12  -1    0.86    0.05
  28 -12   1    0.04    0.02
 -28  12  -1    0.04    0.01
  30 -12   1    0.01    0.01
 -30  12  -1    0.02    0.01
  32 -12   1    0.17    0.03
  29 -13  -1   -0.01    0.01
  27 -13  -1    0.02    0.01
 -27  13   1    0.01    0.01
  25 -13  -1    0.04    0.02
  25 -13  -1    0.04    0.02
 -25  13   1    0.02    0.01
  23 -13  -1   -0.01    0.01
  23 -13  -1    0.02    0.02
 -23  13   1    0.00    0.01
  21 -13  -1    0.00    0.01
  21 -13  -1    0.01    0.02
 -21  13   1    0.00    0.01
  19 -13  -1    0.17    0.03
  19 -13  -1    0.21    0.03
 -19  13   1    0.13    0.02
  17 -13  -1   -0.02    0.02
 -17 -13   1    0.03    0.02
  17 -13  -1    0.01    0.02
 -17  13   1    0.00    0.01
 -15 -13   1   -0.01    0.03
  15 -13  -1    0.01    0.02
  15 -13  -1    0.00    0.02
 -15  13   1    0.01    0.01
  13 -13  -1    0.03    0.02
  13 -13  -1    0.02    0.02
 -13 -13   1    0.01    0.02
 -13  13   1    0.00    0.01
  11 -13  -1   -0.01    0.02
  11 -13  -1   -0.01    0.01
 -11 -13   1    0.00    0.02
  -9 -13   1    0.03    0.03
   9 -13  -1    0.00    0.02
   9 -13  -1    0.06    0.03
  -7 -13   1    0.08    0.03
   7 -13  -1    0.03    0.02
   7 -13  -1    0.05    0.03
   5 -13  -1    0.09    0.03
  -5 -13   1    0.21    0.03
  -5 -13   1    0.14    0.04
   5 -13  -1    0.11    0.03
   3 -13  -1    0.01    0.02
  -3 -13   1   -0.01    0.02
   3 -13  -1    0.00    0.02
  -3 -13   1    0.00    0.02
  -1 -13   1    0.01    0.02
   1 -13  -1    0.00    0.02
  -1 -13   1   -0.01    0.01
   1 -13  -1    0.01    0.02
  -1 -13  -1    0.00    0.02
   1 -13   1    0.00    0.02
   1 -13   1    0.00    0.02
  -1 -13  -1    0.01    0.02
   3 -13   1    0.03    0.02
  -3 -13  -1    0.00    0.02
  -3 -13  -1    0.01    0.02
   3 -13   1    0.01    0.02
   5 -13   1    0.04    0.03
   5 -13   1    0.03    0.02
  -5 -13  -1    0.06    0.02
  -5 -13  -1    0.03    0.02
  -7 -13  -1    0.04    0.03
   7 -13   1    0.07    0.02
   7 -13   1    0.11    0.03
   9 -13   1   -0.01    0.02
   9 -13   1    0.00    0.01
  -9 -13  -1    0.01    0.02
  11 -13   1    0.02    0.02
 -11 -13  -1    0.02    0.02
  11 -13   1    0.00    0.01
  13 -13   1    0.01    0.02
  13 -13   1    0.01    0.02
 -13 -13  -1    0.01    0.02
 -15 -13  -1    0.05    0.02
  15 -13   1    0.04    0.02
  15 -13   1    0.05    0.02
  17 -13   1    0.02    0.02
  17 -13   1    0.01    0.02
  19 -13   1    0.01    0.02
  19 -13   1    0.01    0.01
 -19  13  -1    0.01    0.01
  21 -13   1    0.08    0.02
  21 -13   1    0.04    0.02
 -21  13  -1    0.07    0.01
  23 -13   1    0.01    0.01
  23 -13   1    0.02    0.02
 -23  13  -1    0.01    0.01
  25 -13   1    0.02    0.01
  27 -13   1    0.00    0.01
  24 -14  -1    0.00    0.01
  22 -14  -1    0.00    0.01
  20 -14  -1    0.00    0.01
  20 -14  -1    0.00    0.01
  18 -14  -1    0.04    0.02
  18 -14  -1    0.01    0.01
  16 -14  -1    0.01    0.01
  16 -14  -1    0.03    0.02
  14 -14  -1    0.00    0.01
 -14 -14   1   -0.01    0.01
  14 -14  -1    0.00    0.01
 -12 -14   1    0.02    0.02
  12 -14  -1    0.02    0.02
  12 -14  -1    0.02    0.02
 -10 -14   1    0.01    0.01
  10 -14  -1    0.00    0.02
  10 -14  -1    0.01    0.02
  -8 -14   1    0.02    0.02
   8 -14  -1    0.01    0.02
   8 -14  -1    0.01    0.01
   6 -14  -1    0.04    0.02
   6 -14  -1    0.04    0.02
  -6 -14   1    0.03    0.02
   4 -14  -1   -0.01    0.01
  -4 -14   1    0.00    0.02
   4 -14  -1   -0.01    0.01
  -2 -14   1    0.00    0.01
  -2 -14   1   -0.01    0.02
   2 -14  -1    0.01    0.02
   2 -14  -1    0.00    0.02
   0 -14   1    0.01    0.02
   0 -14  -1    0.01    0.02
   0 -14   1    0.00    0.02
   0 -14  -1    0.02    0.02
   2 -14   1    0.18    0.03
  -2 -14  -1    0.17    0.03
   2 -14   1    0.17    0.04
  -4 -14  -1   -0.01    0.01
   4 -14   1    0.01    0.01
   4 -14   1    0.03    0.02
  -6 -14  -1    0.08    0.03
   6 -14   1    0.12    0.03
   6 -14   1    0.12    0.03
  -8 -14  -1    0.02    0.02
   8 -14   1    0.07    0.03
   8 -14   1    0.04    0.03
  10 -14   1    0.04    0.02
  10 -14   1    0.04    0.02
 -10 -14  -1    0.01    0.02
  12 -14   1    0.07    0.02
  12 -14   1    0.06    0.02
 -12 -14  -1    0.06    0.02
  14 -14   1    0.02    0.02
  14 -14   1    0.01    0.01
  16 -14   1    0.03    0.02
  16 -14   1    0.04    0.02
  18 -14   1    0.01    0.01
  18 -14   1    0.00    0.01
  20 -14   1    0.00    0.02
  20 -14   1    0.00    0.01
  22 -14   1    0.05    0.01
  15 -15  -1    0.18    0.02
  15 -15  -1    0.20    0.02
  13 -15  -1    0.19    0.02
  13 -15  -1    0.11    0.02
  11 -15  -1    0.04    0.01
  11 -15  -1    0.12    0.02
   9 -15  -1    0.00    0.01
  -9 -15   1    0.01    0.01
   9 -15  -1    0.01    0.01
   7 -15  -1    0.00    0.01
   7 -15  -1   -0.01    0.01
  -7 -15   1    0.01    0.01
  -5 -15   1    0.01    0.01
   5 -15  -1    0.01    0.02
   5 -15  -1   -0.01    0.01
  -3 -15   1    0.06    0.02
   3 -15  -1    0.05    0.02
  -1 -15   1    0.01    0.01
   1 -15  -1    0.01    0.01
   1 -15   1    0.02    0.01
  -1 -15  -1    0.00    0.01
  -3 -15  -1   -0.01    0.01
   3 -15   1    0.01    0.01
   5 -15   1    0.01    0.01
  -5 -15  -1    0.03    0.02
   7 -15   1    0.25    0.02
   7 -15   1    0.24    0.03
  -7 -15  -1    0.23    0.03
   9 -15   1    0.03    0.02
  -9 -15  -1    0.02    0.02
   9 -15   1    0.05    0.01
  11 -15   1    0.03    0.01
  11 -15   1    0.02    0.01
  13 -15   1    0.04    0.01
  13 -15   1    0.04    0.01
 -52   0   2    0.01    0.00
 -50   0   2    0.26    0.02
 -48   0   2    0.22    0.02
 -48   0   2    0.17    0.02
 -46   0   2    0.10    0.02
 -46   0   2    0.10    0.02
 -44   0   2    0.01    0.01
 -44   0   2    0.01    0.01
 -42   0   2    2.15    0.13
 -40   0   2    0.17    0.03
 -40   0   2    0.14    0.03
 -38   0   2    0.06    0.02
 -38   0   2    0.09    0.02
 -36   0   2    0.12    0.02
 -36   0   2    0.09    0.02
 -34   0   2    2.71    0.15
  34   0  -2    2.50    0.15
 -34   0   2    2.34    0.16
 -32   0   2    7.27    0.42
  32   0  -2    7.86    0.41
  30   0  -2    0.39    0.04
  28   0  -2    1.89    0.12
 -28   0   2    2.67    0.16
  26   0  -2    1.12    0.07
 -26   0   2    1.07    0.10
 -24   0   2    1.01    0.11
  24   0  -2    1.19    0.07
 -22   0   2    0.37    0.06
  22   0  -2    0.42    0.04
 -20   0   2   67.63    3.58
  18   0  -2    0.45    0.04
 -18   0   2    0.55    0.07
  14   0  -2   22.04    1.26
  14   0  -2   25.76    1.26
 -14   0   2   23.70    1.28
 -10   0   2   13.86    0.77
   8   0  -2  116.30    6.18
  -8   0   2  105.89    6.13
  -6   0   2    0.52    0.06
   6   0  -2    0.49    0.03
  -4   0   2    1.37    0.08
   4   0  -2    1.33    0.08
  -2   0   2    0.36    0.03
   0   0   2    9.10    0.49
   2   0   2    5.82    0.32
   4   0   2   81.99    5.14
   6   0   2    0.10    0.03
  -8   0  -2 1000.00   53.56
 -10   0  -2  110.95    7.03
  10   0   2  110.95    6.84
 -12   0  -2   40.11    3.23
  12   0   2   38.66    2.98
  14   0   2   13.57    0.74
 -16   0  -2  259.81   14.10
  16   0   2  222.66   13.57
  18   0   2    3.14    0.19
  20   0   2   10.05    0.55
  22   0   2    1.96    0.13
  24   0   2   34.17    1.81
  26   0   2    0.21    0.03
 -28   0  -2    8.96    0.49
 -28   0  -2    8.39    0.49
  28   0   2    9.20    0.49
  30   0   2    0.87    0.07
 -30   0  -2    0.77    0.07
 -30   0  -2    0.89    0.08
 -32   0  -2    6.23    0.36
 -32   0  -2    6.61    0.36
  32   0   2    6.57    0.36
  34   0   2    0.25    0.04
 -34   0  -2    0.32    0.04
 -34   0  -2    0.21    0.05
 -36   0  -2    0.59    0.05
 -36   0  -2    0.49    0.05
 -38   0  -2    1.11    0.07
 -38   0  -2    0.98    0.07
 -40   0  -2    0.07    0.02
 -40   0  -2    0.08    0.02
 -42   0  -2    0.35    0.03
 -42   0  -2    0.38    0.03
  44   0   2    0.00    0.02
 -44   0  -2    0.01    0.01
 -44   0  -2    0.01    0.01
 -46   0  -2    0.03    0.01
 -46   0  -2    0.01    0.01
 -48   0  -2    0.00    0.00
 -51  -1   2    0.00    0.00
 -51   1   2    0.00    0.00
 -49  -1   2    0.20    0.02
 -49   1   2    0.17    0.02
 -49   1   2    0.15    0.02
 -47  -1   2    0.11    0.02
 -47   1   2    0.13    0.02
 -47   1   2    0.12    0.02
 -45  -1   2    0.01    0.01
 -45  -1   2    0.01    0.01
 -45   1   2    0.02    0.01
 -45   1   2    0.01    0.01
 -43  -1   2    0.04    0.01
 -43  -1   2    0.02    0.01
 -43   1   2    0.04    0.01
 -43   1   2    0.02    0.01
 -41  -1   2    0.01    0.01
 -41  -1   2   -0.01    0.01
 -41   1   2    0.00    0.01
 -41   1   2    0.00    0.01
 -39  -1   2    0.18    0.03
 -39  -1   2    0.19    0.03
 -39   1   2    0.13    0.03
 -39   1   2    0.15    0.02
 -37  -1   2    0.10    0.02
 -37  -1   2    0.09    0.02
 -37   1   2    0.11    0.03
 -37   1   2    0.06    0.02
 -35  -1   2    0.03    0.02
 -35  -1   2    0.02    0.02
 -35   1   2    0.05    0.02
 -35   1   2    0.03    0.02
 -33  -1   2    0.00    0.02
 -33  -1   2    0.00    0.01
  33   1  -2    0.00    0.01
 -33   1   2    0.03    0.02
 -33   1   2    0.03    0.02
  31  -1  -2    0.01    0.01
 -31  -1   2    0.02    0.01
  31   1  -2    0.03    0.01
  29  -1  -2    1.21    0.07
 -29   1   2    1.28    0.11
  29   1  -2    1.17    0.08
  27  -1  -2   18.17    0.96
  27   1  -2   18.23    0.96
 -27   1   2   17.18    0.98
  25  -1  -2    1.82    0.10
 -25  -1   2    1.78    0.13
 -25   1   2    1.82    0.14
  25   1  -2    1.58    0.11
  23  -1  -2    1.89    0.11
  23   1  -2    1.76    0.11
  21  -1  -2    4.41    0.24
 -21  -1   2    4.56    0.26
 -21   1   2    4.22    0.27
  21   1  -2    4.25    0.25
 -19  -1   2    4.02    0.25
 -19   1   2    4.31    0.27
  19   1  -2    4.26    0.24
 -17  -1   2   60.64    3.19
 -17   1   2   60.12    3.20
 -15  -1   2   12.98    0.73
 -15   1   2   13.29    0.74
  15   1  -2   13.75    0.72
 -13  -1   2   24.76    1.31
  13   1  -2   23.94    1.30
  13   1  -2   24.56    1.30
 -13   1   2   25.05    1.33
 -11  -1   2   13.17    0.68
  11   1  -2   12.03    0.67
 -11   1   2   12.92    0.70
  11   1  -2   12.04    0.67
  -9  -1   2    0.08    0.03
   9   1  -2    0.07    0.02
   9   1  -2    0.07    0.02
  -9   1   2    0.14    0.04
  -7  -1   2    9.18    0.45
  -7  -1   2    7.82    0.45
   7   1  -2    8.50    0.45
  -7   1   2    8.26    0.47
   7   1  -2    7.41    0.45
   5  -1  -2   12.27    0.69
  -5   1   2   13.77    0.71
   3  -1  -2    1.05    0.07
  -3  -1   2    1.12    0.07
  -3   1   2    1.01    0.08
  -1  -1   2    0.06    0.02
  -1   1   2    0.05    0.01
   1  -1   2    0.11    0.02
   1   1   2    0.10    0.02
   3  -1   2   11.75    0.65
   3   1   2   12.52    0.66
   5  -1   2  134.88    8.16
  -5  -1  -2  136.98    8.55
  -5   1  -2  144.02    8.18
   5   1   2  133.42    8.35
   7  -1   2  228.76   13.14
   7   1   2  222.83   13.34
  -7   1  -2  241.96   13.16
  -9   1  -2   95.18    5.02
  11  -1   2    7.87    0.43
  11   1   2    7.68    0.43
  13   1   2    0.30    0.04
  15  -1   2    1.64    0.11
  15   1   2    1.53    0.11
  17  -1   2    0.28    0.04
  17   1   2    0.19    0.03
  19  -1   2    2.27    0.14
  19   1   2    2.23    0.14
  21  -1   2    4.93    0.28
  21   1   2    4.76    0.28
  23  -1   2    1.46    0.10
  23   1   2    1.31    0.10
  25  -1   2    4.35    0.25
  25   1   2    4.29    0.25
  27  -1   2    0.50    0.05
  27   1   2    0.45    0.05
  29  -1   2    0.07    0.02
 -29  -1  -2    0.06    0.03
 -29  -1  -2    0.12    0.04
  29   1   2    0.07    0.02
 -29   1  -2    0.12    0.03
 -31  -1  -2    1.26    0.08
  31  -1   2    1.19    0.08
 -31  -1  -2    1.04    0.08
 -31   1  -2    1.06    0.08
 -31   1  -2    1.17    0.08
  31   1   2    1.10    0.08
  33  -1   2    0.16    0.03
 -33  -1  -2    0.15    0.03
 -33  -1  -2    0.18    0.03
 -33   1  -2    0.23    0.03
  33   1   2    0.18    0.03
 -33   1  -2    0.23    0.03
 -35  -1  -2    0.03    0.01
 -35  -1  -2    0.00    0.01
 -35   1  -2   -0.01    0.01
 -35   1  -2    0.01    0.02
 -37  -1  -2    1.05    0.07
 -37  -1  -2    0.86    0.07
 -37   1  -2    1.01    0.07
 -37   1  -2    0.82    0.07
 -39  -1  -2    0.19    0.03
 -39  -1  -2    0.15    0.02
 -39   1  -2    0.15    0.03
 -39   1  -2    0.13    0.03
  41  -1   2    0.09    0.03
 -41  -1  -2    0.04    0.01
 -41  -1  -2    0.09    0.02
 -41   1  -2    0.06    0.01
 -41   1  -2    0.04    0.01
 -43  -1  -2    0.02    0.01
 -43  -1  -2    0.05    0.01
 -43   1  -2    0.02    0.01
 -43   1  -2    0.02    0.01
 -45  -1  -2    0.05    0.01
 -45  -1  -2    0.04    0.01
 -45   1  -2    0.04    0.01
 -45   1  -2    0.06    0.01
 -47  -1  -2    0.36    0.02
 -47   1  -2    0.28    0.02
 -47   1  -2    0.33    0.02
 -49  -1  -2    0.01    0.00
 -49   1  -2    0.00    0.00
 -52  -2   2    0.01    0.00
 -50  -2   2    0.03    0.01
 -50   2   2    0.03    0.01
 -50   2   2    0.03    0.01
 -48  -2   2    0.08    0.01
 -48   2   2    0.06    0.01
 -48   2   2    0.09    0.01
 -46  -2   2    0.05    0.01
 -46   2   2    0.03    0.01
 -46   2   2    0.03    0.01
 -44  -2   2    0.06    0.01
 -44   2   2    0.06    0.01
 -44   2   2    0.04    0.01
 -42  -2   2    0.00    0.01
 -42   2   2    0.00    0.01
 -42   2   2    0.00    0.01
 -40  -2   2    0.21    0.03
 -40  -2   2    0.35    0.04
 -40   2   2    0.27    0.03
 -40   2   2    0.33    0.04
 -38  -2   2    0.02    0.01
 -38  -2   2    0.02    0.02
 -38   2   2    0.03    0.01
 -38   2   2    0.04    0.02
 -36  -2   2    0.03    0.02
 -36  -2   2    0.04    0.02
 -36   2   2    0.06    0.02
 -36   2   2    0.05    0.02
 -34  -2   2    0.28    0.04
 -34   2   2    0.32    0.04
 -34   2   2    0.21    0.04
 -32  -2   2    0.35    0.05
 -32   2   2    0.24    0.04
  32   2  -2    0.31    0.04
 -32   2   2    0.28    0.04
 -30   2   2    0.30    0.06
  30   2  -2    0.43    0.05
 -28   2   2    1.57    0.13
  28   2  -2    1.67    0.11
  26   2  -2    3.86    0.23
 -24   2   2    0.23    0.05
  24   2  -2    0.17    0.03
  22   2  -2    0.71    0.06
 -22   2   2    0.72    0.09
 -20   2   2    0.87    0.10
  20   2  -2    1.06    0.08
 -18   2   2    0.18    0.05
  18   2  -2    0.11    0.02
 -16  -2   2    3.13    0.18
  16   2  -2    3.09    0.19
 -16   2   2    3.15    0.23
 -14  -2   2    9.05    0.49
  14   2  -2    9.03    0.50
 -14   2   2    9.24    0.52
 -12  -2   2    3.28    0.18
 -12   2   2    3.02    0.21
  12   2  -2    2.89    0.18
 -10  -2   2    0.76    0.06
  10   2  -2    0.92    0.07
 -10   2   2    0.91    0.10
  -8  -2   2    0.69    0.06
  -8  -2   2    0.60    0.05
   8  -2  -2    0.76    0.05
   8   2  -2    0.73    0.06
  -8   2   2    0.60    0.08
   6  -2  -2    0.78    0.06
  -6  -2   2    0.72    0.06
  -6   2   2    0.66    0.08
  -4  -2   2   16.45    0.91
  -4   2   2   17.69    0.94
  -2  -2   2    1.02    0.08
  -2   2   2    1.07    0.07
  -2   2   2    1.05    0.09
   0  -2   2   17.17    0.92
   0   2   2   16.99    0.92
   2  -2   2    5.37    0.30
   2   2   2    5.23    0.30
  -2   2  -2    5.23    0.31
   2   2   2    5.28    0.30
   4  -2   2    5.06    0.28
   4   2   2    5.40    0.29
  -4   2  -2    4.39    0.30
   6  -2   2   14.24    0.78
   6   2   2   15.18    0.79
  -6   2  -2   13.99    0.80
   8  -2   2    2.44    0.15
  -8   2  -2    2.42    0.17
   8   2   2    2.36    0.15
  10  -2   2    2.36    0.15
 -10   2  -2    2.18    0.17
  10   2   2    2.57    0.15
  12  -2   2    5.34    0.32
  12   2   2    5.30    0.31
  14  -2   2    9.13    0.50
 -14   2  -2    8.85    0.52
  14   2   2    9.08    0.50
  16  -2   2    0.09    0.02
  16   2   2    0.09    0.03
  18  -2   2    2.81    0.17
  18   2   2    2.63    0.17
  20  -2   2    3.49    0.21
  20   2   2    3.40    0.21
  22  -2   2    0.75    0.06
  22   2   2    0.85    0.07
  24  -2   2    0.06    0.02
  24   2   2    0.03    0.02
  26  -2   2    0.48    0.05
  26   2   2    0.42    0.05
  28  -2   2    1.00    0.07
 -28  -2  -2    0.96    0.07
 -28   2  -2    0.97    0.08
  28   2   2    0.93    0.08
 -28   2  -2    1.00    0.07
  30  -2   2    1.10    0.08
 -30  -2  -2    1.20    0.08
  30   2   2    1.15    0.09
 -30   2  -2    1.03    0.09
 -30   2  -2    1.24    0.08
  32  -2   2    0.65    0.05
 -32  -2  -2    0.56    0.06
 -32  -2  -2    0.70    0.06
 -32   2  -2    0.61    0.06
  32   2   2    0.65    0.06
 -32   2  -2    0.66    0.06
 -34  -2  -2    0.03    0.01
  34  -2   2    0.03    0.02
 -34  -2  -2    0.04    0.02
 -34   2  -2    0.04    0.02
  34   2   2    0.03    0.02
 -34   2  -2    0.03    0.02
 -36  -2  -2    0.43    0.04
 -36  -2  -2    0.40    0.04
 -36   2  -2    0.44    0.05
 -36   2  -2    0.49    0.05
 -38  -2  -2    0.00    0.01
 -38   2  -2    0.02    0.01
 -38   2  -2    0.01    0.01
 -40  -2  -2    0.00    0.01
 -40  -2  -2    0.00    0.01
 -40   2  -2    0.01    0.01
 -40   2  -2    0.02    0.01
 -42  -2  -2    0.00    0.01
 -42  -2  -2    0.01    0.01
 -42   2  -2    0.00    0.01
 -42   2  -2    0.01    0.01
 -44  -2  -2    0.09    0.02
 -44  -2  -2    0.07    0.02
 -44   2  -2    0.10    0.01
 -44   2  -2    0.09    0.01
 -46  -2  -2    0.04    0.01
 -46   2  -2    0.03    0.01
 -46   2  -2    0.03    0.01
 -48  -2  -2    0.01    0.00
 -48   2  -2    0.00    0.00
 -48   2  -2    0.00    0.00
 -51  -3   2    0.02    0.01
 -49  -3   2    0.03    0.01
 -49   3   2    0.01    0.01
 -49   3   2    0.03    0.01
 -47  -3   2    0.01    0.01
 -47   3   2    0.00    0.01
 -47   3   2    0.01    0.01
 -45  -3   2    0.00    0.01
 -45   3   2    0.00    0.01
 -45   3   2    0.00    0.01
 -43  -3   2    0.04    0.01
 -43   3   2    0.06    0.01
 -43   3   2    0.07    0.02
 -41  -3   2    0.00    0.01
 -41   3   2    0.03    0.01
 -41   3   2    0.03    0.01
 -39  -3   2    0.01    0.01
 -39   3   2    0.02    0.01
 -39   3   2    0.01    0.01
 -37  -3   2    0.05    0.02
 -37   3   2    0.07    0.02
 -37   3   2    0.05    0.02
 -35  -3   2    1.14    0.08
 -35   3   2    1.22    0.08
 -35   3   2    1.16    0.09
 -33  -3   2    0.35    0.04
 -33   3   2    0.37    0.04
 -33   3   2    0.44    0.05
 -31  -3   2    0.38    0.04
 -31   3   2    0.39    0.05
 -31   3   2    0.39    0.04
 -31   3   2    0.27    0.06
  31   3  -2    0.40    0.05
 -29   3   2    0.01    0.03
  29   3  -2    0.05    0.02
  27   3  -2    0.02    0.01
 -27   3   2    0.02    0.03
  25  -3  -2    0.60    0.04
 -25   3   2    0.59    0.08
  25   3  -2    0.54    0.06
 -23   3   2    0.16    0.05
  21  -3  -2    0.52    0.04
  21   3  -2    0.40    0.05
 -21   3   2    0.51    0.08
  19  -3  -2    2.07    0.12
  19   3  -2    2.06    0.14
 -19   3   2    2.09    0.16
  17  -3  -2    0.97    0.06
  17   3  -2    1.03    0.08
 -17   3   2    1.00    0.11
 -15   3   2    8.69    0.52
  15   3  -2    9.33    0.50
 -13   3   2    0.15    0.22
  13   3  -2    0.45    0.46
 -13   3   2    0.18    0.20
  13   3  -2   -0.26    0.27
 -11  -3   2    5.41    0.32
 -11   3   2    5.39    0.34
  11   3  -2    6.06    0.32
   9  -3  -2   14.21    0.80
  -9  -3   2   15.07    0.80
  -9   3   2   15.36    0.83
   7  -3  -2   45.44    2.45
  -7  -3   2   46.15    2.45
  -7   3   2   47.43    2.47
  -5  -3   2    7.41    0.43
  -5   3   2    8.04    0.45
  -3  -3   2    7.14    0.42
  -3   3   2    7.78    0.43
  -3   3   2    7.48    0.41
  -1  -3   2    0.03    0.02
  -1   3   2    0.03    0.02
   1  -3   2    9.54    0.52
   1   3   2    9.30    0.52
  -1   3  -2    9.70    0.53
   3  -3   2   17.15    0.93
   3   3   2   17.56    0.92
   3   3   2   17.24    0.93
  -3   3  -2   16.84    0.94
   5  -3   2   10.08    0.56
   5   3   2   10.04    0.55
  -5   3  -2   10.10    0.58
   5   3   2   10.66    0.56
   7  -3   2    2.97    0.18
   7   3   2    3.19    0.19
  -7   3  -2    3.05    0.20
   7   3   2    2.97    0.17
   9  -3   2    2.71    0.17
   9   3   2    2.87    0.17
  -9   3  -2    2.50    0.19
 -11  -3  -2   23.76    1.31
  11  -3   2   24.50    1.31
 -11   3  -2   24.26    1.33
  11   3   2   25.31    1.31
  13  -3   2    0.51    0.06
  13   3   2    0.44    0.06
 -13   3  -2    0.53    0.08
  15  -3   2    4.47    0.26
 -15   3  -2    4.12    0.28
  15   3   2    4.41    0.26
  17  -3   2    0.55    0.06
  17   3   2    0.67    0.07
  19  -3   2    0.83    0.07
  19   3   2    0.91    0.07
  21  -3   2    1.41    0.10
  21   3   2    1.25    0.10
  23  -3   2    0.09    0.02
  23   3   2    0.09    0.03
  25  -3   2    0.00    0.01
  25   3   2   -0.01    0.01
  27  -3   2    0.02    0.02
 -27  -3  -2    0.02    0.02
  27   3   2    0.02    0.03
 -27   3  -2   -0.02    0.02
 -27   3  -2    0.06    0.02
 -29  -3  -2    0.07    0.02
  29  -3   2    0.09    0.02
 -29   3  -2    0.04    0.02
  29   3   2    0.07    0.02
 -29   3  -2    0.05    0.02
 -31  -3  -2    0.89    0.07
  31  -3   2    0.83    0.06
  31   3   2    0.87    0.07
 -31   3  -2    0.82    0.06
 -31   3  -2    0.90    0.08
 -33  -3  -2    0.53    0.07
 -33  -3  -2    0.61    0.05
  33  -3   2    0.52    0.04
 -33   3  -2    0.61    0.06
 -33   3  -2    0.55    0.06
  33   3   2    0.59    0.06
 -35  -3  -2    0.36    0.04
 -35  -3  -2    0.31    0.04
 -35   3  -2    0.31    0.04
 -35   3  -2    0.40    0.04
 -37  -3  -2    0.10    0.02
 -37  -3  -2    0.06    0.02
 -37   3  -2    0.11    0.02
 -37   3  -2    0.10    0.02
 -39  -3  -2    0.27    0.03
 -39  -3  -2    0.32    0.03
 -39   3  -2    0.27    0.03
 -39   3  -2    0.36    0.03
 -41  -3  -2    0.13    0.02
 -41  -3  -2    0.17    0.02
 -41   3  -2    0.14    0.02
 -41   3  -2    0.13    0.02
 -43  -3  -2    0.02    0.01
 -43   3  -2    0.00    0.01
 -43   3  -2    0.00    0.01
 -45  -3  -2    0.07    0.01
 -45   3  -2    0.08    0.01
 -45   3  -2    0.07    0.01
 -47  -3  -2    0.06    0.01
 -47   3  -2    0.05    0.01
 -47   3  -2    0.03    0.01
 -50  -4   2    0.06    0.01
 -50   4   2    0.04    0.01
 -48  -4   2    0.01    0.01
 -48   4   2    0.01    0.01
 -48   4   2    0.02    0.01
 -46  -4   2    0.14    0.02
 -46   4   2    0.13    0.02
 -46   4   2    0.13    0.02
 -44  -4   2    0.59    0.04
 -44   4   2    0.61    0.04
 -44   4   2    0.57    0.05
 -42  -4   2    0.10    0.02
 -42   4   2    0.15    0.02
 -42   4   2    0.14    0.02
 -40  -4   2    0.02    0.01
 -40   4   2    0.05    0.02
 -38  -4   2    0.38    0.04
 -38   4   2    0.42    0.04
 -38   4   2    0.32    0.04
 -36  -4   2    0.03    0.01
 -36   4   2    0.00    0.02
 -36   4   2    0.00    0.01
 -34  -4   2    0.61    0.06
 -34   4   2    0.66    0.06
 -34   4   2    0.63    0.06
 -32  -4   2    0.00    0.01
 -32   4   2    0.01    0.01
 -32   4   2    0.04    0.02
 -30  -4   2    1.07    0.08
 -30   4   2    1.24    0.11
 -30   4   2    1.08    0.10
  28  -4  -2    2.15    0.13
 -28   4   2    2.54    0.18
  28   4  -2    2.25    0.15
  26  -4  -2    5.15    0.29
  26   4  -2    5.29    0.30
 -26   4   2    5.04    0.32
  24  -4  -2    0.12    0.02
 -24   4   2    0.16    0.05
  24   4  -2    0.18    0.03
  22  -4  -2    0.50    0.04
  22   4  -2    0.45    0.06
 -22   4   2    0.49    0.08
  20  -4  -2    7.29    0.40
  20   4  -2    7.40    0.41
 -20   4   2    6.89    0.43
  18  -4  -2    0.40    0.04
  18   4  -2    0.41    0.06
 -18   4   2    0.42    0.07
  16  -4  -2    4.58    0.26
  16  -4  -2    4.61    0.26
  16   4  -2    4.58    0.27
 -16   4   2    4.70    0.30
  14  -4  -2    0.15    0.03
 -14  -4   2    0.16    0.04
  14  -4  -2    0.15    0.03
 -14   4   2    0.14    0.05
  14   4  -2    0.16    0.04
 -12  -4   2    2.94    0.18
  12  -4  -2    2.65    0.17
 -12   4   2    2.61    0.19
  10  -4  -2    8.59    0.48
 -10  -4   2    8.52    0.48
  -8  -4   2    0.03    0.02
  -8   4   2    0.05    0.03
  -6  -4   2    0.05    0.02
  -6   4   2    0.03    0.03
  -4  -4   2    0.02    0.02
  -4   4   2    0.05    0.03
  -2  -4   2    1.40    0.10
  -2   4   2    1.30    0.11
   0  -4   2    0.24    0.04
   0   4   2    0.21    0.04
   2  -4   2    0.06    0.02
   2   4   2    0.07    0.03
   2   4   2    0.05    0.02
  -2   4  -2    0.07    0.03
   4  -4   2    1.18    0.09
   4   4   2    1.27    0.09
   4   4   2    1.28    0.09
  -4   4  -2    1.19    0.11
   6  -4   2   10.93    0.61
   6   4   2   11.05    0.61
   6   4   2   10.93    0.59
  -6   4  -2   11.32    0.63
   8  -4   2    0.13    0.03
  -8  -4  -2    0.18    0.04
   8   4   2    0.21    0.04
  -8   4  -2    0.12    0.04
  10  -4   2    1.27    0.09
 -10  -4  -2    1.30    0.10
  10   4   2    1.29    0.10
 -10   4  -2    1.09    0.12
 -12  -4  -2    0.04    0.02
  12  -4   2    0.01    0.02
 -12   4  -2    0.07    0.04
  12   4   2    0.03    0.02
 -14  -4  -2    2.81    0.17
  14  -4   2    2.40    0.16
  14   4   2    2.34    0.16
 -14   4  -2    2.76    0.19
  16  -4   2    0.38    0.05
  16   4   2    0.33    0.05
 -16   4  -2    0.86    0.09
  18   4   2    1.81    0.18
  20  -4   2    0.06    0.02
  20   4   2    0.05    0.02
  22  -4   2    1.82    0.12
  22   4   2    1.94    0.13
  24  -4   2    0.06    0.02
  24   4   2    0.05    0.02
 -26  -4  -2    0.02    0.02
 -26   4  -2    0.04    0.02
  26   4   2    0.03    0.02
 -26   4  -2    0.04    0.02
 -28  -4  -2    3.75    0.21
  28  -4   2    3.79    0.22
  28   4   2    3.58    0.22
 -28   4  -2    3.66    0.21
 -28   4  -2    3.48    0.22
 -30  -4  -2    0.09    0.02
  30  -4   2    0.02    0.01
 -30   4  -2    0.08    0.02
 -30   4  -2    0.08    0.03
  30   4   2    0.03    0.02
 -32  -4  -2    1.07    0.10
 -32  -4  -2    1.10    0.07
  32  -4   2    0.97    0.07
  32   4   2    1.02    0.08
 -32   4  -2    1.06    0.08
 -32   4  -2    0.93    0.07
 -34  -4  -2    0.03    0.01
 -34  -4  -2    0.03    0.02
 -34   4  -2    0.01    0.02
 -34   4  -2    0.02    0.01
 -36  -4  -2   -0.01    0.02
 -36  -4  -2    0.00    0.01
 -36   4  -2    0.02    0.01
 -36   4  -2    0.00    0.01
 -38  -4  -2    0.03    0.01
 -38  -4  -2    0.01    0.01
 -38   4  -2    0.03    0.01
 -38   4  -2    0.01    0.01
 -40  -4  -2    0.49    0.04
 -40   4  -2    0.41    0.04
 -40   4  -2    0.50    0.04
 -42  -4  -2    0.02    0.01
 -42   4  -2    0.02    0.01
 -42   4  -2    0.02    0.01
 -44  -4  -2    0.02    0.01
 -44   4  -2    0.04    0.01
 -44   4  -2    0.03    0.01
 -46  -4  -2    0.07    0.01
 -46   4  -2    0.07    0.01
 -49  -5   2    0.02    0.01
 -49   5   2    0.01    0.01
 -47  -5   2    0.16    0.02
 -47   5   2    0.19    0.02
 -45  -5   2    0.10    0.01
 -45   5   2    0.09    0.01
 -43  -5   2    0.19    0.02
 -43   5   2    0.20    0.02
 -43   5   2    0.22    0.02
 -41  -5   2    0.04    0.01
 -41   5   2    0.03    0.01
 -41   5   2    0.00    0.01
 -39  -5   2    0.14    0.02
 -39   5   2    0.15    0.02
 -39   5   2    0.15    0.02
 -37  -5   2    0.32    0.03
 -37   5   2    0.26    0.04
 -37   5   2    0.37    0.04
 -35  -5   2    8.28    0.44
 -35   5   2    7.70    0.44
 -35   5   2    8.43    0.45
 -33  -5   2    0.06    0.02
 -33   5   2    0.07    0.02
 -33   5   2    0.05    0.02
 -31  -5   2    0.92    0.07
 -31   5   2    0.87    0.08
 -31   5   2    1.01    0.11
  29  -5  -2    3.44    0.20
 -29   5   2    3.16    0.23
 -29   5   2    3.28    0.20
  27  -5  -2    0.58    0.05
 -27   5   2    0.49    0.06
  25  -5  -2    0.89    0.06
 -25   5   2    0.76    0.10
  23  -5  -2    0.87    0.07
 -23   5   2    0.86    0.11
  21  -5  -2    1.33    0.09
 -21   5   2    1.32    0.12
  19  -5  -2    0.14    0.03
 -19   5   2    0.10    0.04
  17  -5  -2    1.66    0.11
 -17   5   2    1.90    0.15
 -15  -5   2    0.66    0.07
  15  -5  -2    0.54    0.06
 -15   5   2    0.75    0.10
  13  -5  -2    5.12    0.30
 -13  -5   2    5.34    0.31
 -13   5   2    5.04    0.32
  11  -5  -2   26.54    1.43
 -11  -5   2   26.14    1.43
 -11   5   2   27.54    1.45
  -9  -5   2   74.46    4.22
  -9   5   2   85.61    4.24
   7  -5  -2   46.96    2.44
  -7  -5   2   45.33    2.45
  -7   5   2   46.15    2.48
  -5  -5   2   11.59    0.64
  -5   5   2   11.35    0.65
  -3  -5   2    5.67    0.33
  -3   5   2    5.40    0.33
  -1  -5   2    1.26    0.10
  -1   5   2    1.19    0.10
   1  -5   2    1.66    0.12
   1   5   2    1.52    0.11
  -3  -5  -2   21.72    1.15
   3  -5   2   21.39    1.15
  -3   5  -2   20.81    1.16
   3   5   2   21.27    1.14
   3   5   2   21.63    1.15
  -5  -5  -2    1.33    0.11
   5  -5   2    1.42    0.11
  -5   5  -2    1.57    0.12
   5   5   2    1.38    0.11
   5   5   2    1.58    0.10
  -7  -5  -2   26.82    1.47
   7  -5   2   27.60    1.47
  -7   5  -2   27.80    1.48
   7   5   2   27.39    1.47
  -9  -5  -2   53.98    2.91
   9  -5   2   54.70    2.91
   9   5   2   54.99    2.91
  -9   5  -2   56.13    2.93
  11  -5   2    0.52    0.06
 -11  -5  -2    0.52    0.06
 -11   5  -2    0.45    0.07
  11   5   2    0.36    0.05
  13  -5   2   26.81    1.44
 -13  -5  -2   26.99    1.44
  13   5   2   27.54    1.44
 -13   5  -2   26.08    1.46
  15   5   2   18.31    1.00
  17  -5   2    3.53    0.22
  17   5   2    3.83    0.23
  19  -5   2   10.30    0.57
  19   5   2   10.25    0.58
  21  -5   2    6.91    0.38
  21   5   2    6.41    0.39
  23  -5   2    3.18    0.19
 -23   5  -2    2.93    0.19
  23   5   2    3.02    0.20
 -25  -5  -2    0.38    0.04
  25  -5   2    0.28    0.04
 -25   5  -2    0.32    0.04
  25   5   2    0.28    0.04
 -27  -5  -2    6.08    0.34
  27  -5   2    6.08    0.35
 -27   5  -2    6.28    0.35
 -27   5  -2    5.95    0.34
  27   5   2    6.26    0.36
 -29  -5  -2    0.46    0.05
  29  -5   2    0.47    0.05
 -29   5  -2    0.49    0.05
  29   5   2    0.30    0.05
 -29   5  -2    0.48    0.05
  31  -5   2    2.46    0.16
 -31  -5  -2    2.62    0.16
 -31   5  -2    2.64    0.16
 -31   5  -2    2.79    0.16
 -33  -5  -2    1.76    0.11
 -33  -5  -2    1.69    0.11
 -33   5  -2    1.74    0.11
 -33   5  -2    1.69    0.11
 -35  -5  -2    0.02    0.01
 -35   5  -2    0.03    0.02
 -35   5  -2    0.02    0.01
 -37  -5  -2    0.22    0.03
 -37   5  -2    0.16    0.02
 -37   5  -2    0.13    0.02
 -39  -5  -2    0.04    0.01
 -39   5  -2    0.06    0.01
 -39   5  -2    0.07    0.02
 -41  -5  -2    0.12    0.02
 -41   5  -2    0.14    0.02
 -41   5  -2    0.14    0.02
 -43  -5  -2    0.06    0.01
 -43   5  -2    0.04    0.01
 -45  -5  -2    0.01    0.00
 -45   5  -2    0.01    0.01
 -48   6   2    0.12    0.01
 -46  -6   2    0.04    0.01
 -46   6   2    0.03    0.01
 -44  -6   2    0.83    0.05
 -44   6   2    0.83    0.05
 -42  -6   2    0.04    0.01
 -42   6   2    0.02    0.01
 -40  -6   2    0.02    0.01
 -40   6   2    0.01    0.01
 -38  -6   2    0.20    0.02
 -38   6   2    0.16    0.03
 -36  -6   2    1.94    0.12
 -36   6   2    2.01    0.12
 -34  -6   2    0.48    0.05
 -34   6   2    0.53    0.05
 -32   6   2    0.38    0.05
  30  -6  -2    0.53    0.05
 -30  -6   2    0.57    0.05
 -30   6   2    0.51    0.05
 -30   6   2    0.58    0.08
 -28  -6   2    3.85    0.22
  28  -6  -2    3.80    0.22
 -28   6   2    3.93    0.26
 -28   6   2    3.97    0.23
 -26  -6   2    0.31    0.05
 -26   6   2    0.39    0.06
 -26   6   2    0.43    0.07
  24  -6  -2    0.46    0.05
 -24   6   2    0.30    0.04
 -24   6   2    0.39    0.07
  22  -6  -2    0.14    0.03
 -22   6   2    0.25    0.05
  20  -6  -2    2.62    0.16
 -20   6   2    2.50    0.19
  18  -6  -2    0.50    0.06
  16  -6  -2    7.52    0.42
 -16   6   2    7.47    0.45
  14  -6  -2    1.58    0.11
 -14  -6   2    1.54    0.12
 -14   6   2    1.51    0.13
 -12  -6   2    2.98    0.20
  12  -6  -2    3.03    0.19
 -12   6   2    3.01    0.21
 -10  -6   2    1.47    0.12
  10  -6  -2    1.63    0.11
 -10   6   2    1.45    0.13
   8  -6  -2    4.14    0.25
  -8  -6   2    4.30    0.25
  -8   6   2    3.75    0.26
   6  -6  -2    0.00    0.02
  -6  -6   2    0.01    0.02
  -6   6   2    0.02    0.03
   4  -6  -2    0.20    0.04
  -4  -6   2    0.23    0.04
  -4   6   2    0.16    0.04
   2  -6  -2    0.56    0.07
  -2  -6   2    0.62    0.08
  -2   6   2    0.71    0.08
   0  -6  -2    0.02    0.02
   0  -6   2    0.02    0.02
   0   6   2    0.08    0.03
   2  -6   2    1.22    0.09
  -2  -6  -2    0.72    0.09
   2   6   2    0.89    0.08
  -4  -6  -2    0.03    0.02
   4  -6   2    0.05    0.02
   4   6   2    0.09    0.03
   6  -6   2   12.56    0.69
   6   6   2   12.27    0.69
  -8  -6  -2    3.48    0.22
   8  -6   2    3.40    0.21
   8   6   2    3.28    0.21
  -8   6  -2    3.42    0.23
  10  -6   2    0.47    0.06
 -10  -6  -2    0.34    0.05
 -10   6  -2    0.37    0.07
  10   6   2    0.27    0.05
 -12  -6  -2    2.86    0.18
  12  -6   2    2.74    0.18
  12   6   2    2.50    0.18
  14  -6   2    1.37    0.10
  16   6   2    0.46    0.06
  18  -6   2    0.35    0.05
  18   6   2    0.23    0.04
  20  -6   2    2.39    0.16
  20   6   2    2.64    0.17
  22  -6   2    1.14    0.09
 -22   6  -2    1.18    0.09
 -24  -6  -2    0.69    0.07
  24  -6   2    0.75    0.07
  24   6   2    0.81    0.09
 -24   6  -2    0.77    0.07
  26  -6   2    3.30    0.21
 -26  -6  -2    3.53    0.20
 -26   6  -2    3.29    0.21
  26   6   2    3.69    0.22
 -28  -6  -2    0.18    0.03
  28  -6   2    0.19    0.03
  28   6   2    0.23    0.04
 -28   6  -2    0.20    0.04
 -30  -6  -2    0.87    0.07
 -30   6  -2    1.02    0.07
 -32  -6  -2    0.75    0.06
 -32   6  -2    0.79    0.06
 -34  -6  -2    0.01    0.01
 -34   6  -2    0.00    0.01
 -36  -6  -2    0.17    0.02
 -36   6  -2    0.16    0.02
 -38  -6  -2    0.02    0.01
 -38   6  -2    0.01    0.01
 -40  -6  -2    0.21    0.02
 -40   6  -2    0.23    0.03
 -42  -6  -2    0.00    0.01
 -42   6  -2    0.00    0.01
 -44   6  -2    0.00    0.00
 -47   7   2    0.00    0.00
 -45   7   2    0.02    0.01
 -43  -7   2    0.13    0.02
 -43   7   2    0.09    0.01
 -41  -7   2    0.07    0.01
 -41   7   2    0.08    0.01
 -39  -7   2    0.00    0.01
 -39   7   2    0.02    0.01
 -37  -7   2    0.04    0.01
 -37   7   2    0.02    0.01
 -35  -7   2    0.51    0.06
 -35   7   2    0.57    0.05
 -33  -7   2    0.32    0.03
 -33   7   2    0.27    0.04
 -31  -7   2    0.41    0.04
 -31   7   2    0.39    0.04
 -29  -7   2    0.29    0.03
 -29   7   2    0.26    0.04
 -27  -7   2    1.20    0.08
  27  -7  -2    1.28    0.09
 -27   7   2    1.40    0.12
 -27   7   2    1.27    0.09
  25  -7  -2    0.56    0.06
 -25   7   2    0.41    0.07
 -25   7   2    0.43    0.05
  23  -7  -2    1.34    0.10
 -23   7   2    1.05    0.13
 -23   7   2    1.61    0.13
  21  -7  -2    0.90    0.07
 -21   7   2    0.93    0.11
 -21   7   2    0.83    0.08
  19  -7  -2    0.22    0.04
 -19   7   2    0.18    0.05
  17  -7  -2    0.76    0.08
 -17   7   2    0.63    0.09
  15  -7  -2    0.23    0.04
 -15   7   2    0.21    0.05
 -13  -7   2    0.09    0.04
  13  -7  -2    0.12    0.03
 -13   7   2    0.05    0.03
  11  -7  -2    0.38    0.05
 -11   7   2    0.43    0.07
  -9  -7   2    0.55    0.07
   9  -7  -2    0.78    0.08
  -9   7   2    0.59    0.08
  -7  -7   2    0.86    0.09
   7  -7  -2    0.88    0.08
  -7   7   2    0.92    0.10
   5  -7  -2    0.01    0.02
  -5  -7   2    0.03    0.02
  -5   7   2    0.05    0.03
   3  -7  -2    0.00    0.02
  -3  -7   2    0.03    0.02
  -3   7   2    0.03    0.03
  -1  -7   2    0.19    0.04
   1  -7  -2    0.14    0.04
  -1   7   2    0.14    0.04
  -1  -7  -2    0.44    0.06
   1  -7   2    0.39    0.05
   1   7   2    0.42    0.06
   3  -7   2    0.74    0.09
  -3  -7  -2    0.69    0.08
   3   7   2    0.68    0.07
  -5  -7  -2    0.18    0.04
   5  -7   2    0.18    0.04
   7  -7   2    0.25    0.04
  -7  -7  -2    0.47    0.06
  -9  -7  -2    1.06    0.10
   9  -7   2    1.19    0.09
  11  -7   2    0.34    0.06
 -11  -7  -2    0.39    0.06
  13  -7   2    1.21    0.10
  13   7   2    1.22    0.10
  15  -7   2    0.04    0.02
  15   7   2    0.03    0.02
  17  -7   2    0.10    0.03
  17   7   2    0.10    0.03
  19  -7   2    0.24    0.04
  19   7   2    0.20    0.04
 -19   7  -2    0.23    0.04
  21  -7   2    0.16    0.03
  21   7   2    0.17    0.04
 -21   7  -2    0.16    0.03
  23  -7   2    0.22    0.04
 -23   7  -2    0.22    0.04
 -25   7  -2    0.14    0.03
 -27  -7  -2    0.70    0.05
 -27   7  -2    0.61    0.06
 -29  -7  -2    0.53    0.05
 -29   7  -2    0.57    0.06
 -31  -7  -2    0.35    0.05
 -31   7  -2    0.46    0.05
 -33  -7  -2    0.03    0.01
 -33   7  -2    0.03    0.01
 -35  -7  -2    0.11    0.02
 -35   7  -2    0.07    0.02
 -37  -7  -2    0.35    0.03
 -37   7  -2    0.33    0.03
 -39  -7  -2    0.10    0.01
 -39   7  -2    0.09    0.01
 -41   7  -2    0.02    0.01
 -43   7  -2    0.03    0.01
 -44   8   2    0.01    0.01
 -42   8   2    0.01    0.01
 -40   8   2    0.01    0.01
 -38   8   2   -0.01    0.01
 -36   8   2    0.00    0.01
 -34   8   2    0.06    0.02
 -32   8   2    0.00    0.01
 -30   8   2    0.02    0.01
 -28   8   2    0.05    0.02
  26  -8  -2    0.11    0.03
 -26   8   2    0.13    0.03
  24  -8  -2    0.01    0.02
 -24   8   2    0.04    0.03
 -24   8   2    0.01    0.02
  22  -8  -2   -0.01    0.02
 -22   8   2    0.03    0.03
 -22   8   2    0.04    0.02
  20  -8  -2    0.19    0.04
 -20   8   2    0.12    0.03
 -20   8   2    0.16    0.05
  18  -8  -2    0.01    0.02
 -18   8   2   -0.01    0.03
 -18   8   2    0.01    0.02
  16  -8  -2    0.17    0.04
 -16   8   2    0.27    0.06
  14  -8  -2    0.59    0.07
 -14   8   2    0.66    0.09
  12  -8  -2    0.59    0.07
 -12   8   2    0.69    0.09
 -10  -8   2    0.25    0.05
  10  -8  -2    0.31    0.05
 -10   8   2    0.33    0.06
   8  -8  -2    0.45    0.07
  -8  -8   2    0.45    0.07
  -8   8   2    0.39    0.07
  -6  -8   2    0.07    0.03
   6  -8  -2    0.12    0.03
  -6   8   2    0.07    0.04
   4  -8  -2    0.22    0.04
  -4  -8   2    0.29    0.05
  -4   8   2    0.25    0.05
   2  -8  -2    0.10    0.03
  -2  -8   2    0.04    0.04
  -2   8   2    0.12    0.04
   0  -8   2    0.08    0.03
   0  -8  -2    0.09    0.03
   0   8   2    0.08    0.04
   2  -8   2    0.09    0.03
  -2  -8  -2    0.01    0.02
  -4  -8  -2    0.41    0.06
   4  -8   2    0.34    0.06
  -6  -8  -2    1.26    0.11
   6  -8   2    1.23    0.10
  -8  -8  -2    0.48    0.07
   8  -8   2    0.41    0.06
  10  -8   2    0.92    0.10
  12  -8   2    0.17    0.04
 -14  -8  -2    0.41    0.08
 -14   8  -2    0.42    0.07
 -16  -8  -2    0.07    0.05
  16  -8   2    0.02    0.02
  16  -8   2    0.06    0.05
  16  -8   2    0.09    0.04
 -16   8  -2    0.05    0.02
 -18  -8  -2    0.00    0.05
  18  -8   2    0.00    0.04
  18  -8   2    0.00    0.02
  18  -8   2    0.00    0.04
 -18   8  -2    0.02    0.02
  20  -8   2    0.18    0.04
  20  -8   2    0.23    0.05
 -20   8  -2    0.24    0.03
  22  -8   2    0.03    0.03
 -22   8  -2    0.02    0.02
  24  -8   2    0.28    0.05
  24  -8   2    0.19    0.04
 -24   8  -2    0.13    0.03
  26  -8   2    0.01    0.03
 -26   8  -2    0.03    0.02
  28  -8   2    0.05    0.03
 -28   8  -2    0.09    0.02
  30  -8   2    0.00    0.02
 -30   8  -2    0.05    0.02
  32  -8   2    0.04    0.02
 -32   8  -2    0.02    0.01
  34  -8   2    0.03    0.02
 -34   8  -2    0.06    0.01
  36  -8   2    0.02    0.02
 -36   8  -2    0.04    0.01
 -38   8  -2    0.06    0.01
 -40   8  -2    0.01    0.01
 -42   8  -2    0.00    0.00
 -43   9   2    0.04    0.01
 -41   9   2    0.04    0.01
 -39   9   2    0.00    0.01
 -37   9   2    0.01    0.01
 -35   9   2    0.02    0.01
 -33   9   2    0.18    0.03
 -31   9   2    0.12    0.03
 -29   9   2    0.34    0.04
 -27   9   2    0.06    0.02
 -25   9   2    0.02    0.01
  23  -9  -2    0.12    0.04
  23  -9  -2    0.11    0.03
 -23   9   2    0.16    0.03
  21  -9  -2    0.04    0.02
  21  -9  -2    0.00    0.03
 -21   9   2    0.01    0.02
 -19  -9   2    0.00    0.04
  19  -9  -2    0.06    0.05
  19  -9  -2   -0.01    0.02
  19  -9  -2    0.02    0.03
 -19   9   2    0.02    0.03
 -19   9   2   -0.01    0.02
  17  -9  -2   -0.01    0.02
 -17  -9   2    0.00    0.04
  17  -9  -2    0.02    0.04
  17  -9  -2    0.02    0.05
 -17   9   2    0.01    0.02
 -17   9   2   -0.01    0.03
  15  -9  -2    1.16    0.09
  15  -9  -2    1.12    0.12
  15  -9  -2    1.07    0.13
 -15  -9   2    1.13    0.12
 -15   9   2    1.00    0.12
 -15   9   2    1.12    0.08
  13  -9  -2   -0.01    0.04
  13  -9  -2   -0.01    0.02
 -13  -9   2    0.04    0.04
  13  -9  -2    0.04    0.05
 -13   9   2   -0.03    0.02
 -13   9   2    0.02    0.03
  11  -9  -2    0.02    0.04
 -11  -9   2    0.05    0.04
  11  -9  -2   -0.03    0.03
 -11   9   2   -0.01    0.02
 -11   9   2    0.02    0.03
   9  -9  -2    0.57    0.10
   9  -9  -2    0.77    0.08
  -9  -9   2    0.79    0.10
  -9  -9   2    0.66    0.10
  -9   9   2    0.63    0.09
  -7  -9   2    0.26    0.08
  -7  -9   2    0.19    0.06
  -7  -9   2    0.36    0.06
   7  -9  -2    0.29    0.05
  -7   9   2    0.30    0.06
   5  -9  -2    0.02    0.02
  -5  -9   2    0.01    0.04
  -5  -9   2    0.03    0.03
  -5   9   2    0.07    0.04
  -3  -9   2    0.01    0.02
   3  -9  -2   -0.01    0.02
  -1  -9   2    0.06    0.03
   1  -9  -2    0.00    0.02
   1  -9   2    0.44    0.09
  -1  -9  -2    0.24    0.06
   1  -9   2    0.33    0.06
  -1  -9  -2    0.22    0.08
  -1  -9  -2    0.22    0.05
   3  -9   2    0.01    0.02
   3  -9   2    0.01    0.03
  -3  -9  -2    0.02    0.03
   3  -9   2   -0.02    0.03
  -3  -9  -2   -0.01    0.02
  -3  -9  -2    0.03    0.04
   5  -9   2    0.05    0.03
  -5  -9  -2    0.10    0.04
   5  -9   2    0.01    0.03
  -5  -9  -2    0.01    0.03
  -5  -9  -2    0.00    0.04
   5  -9   2    0.01    0.04
  -7  -9  -2    0.77    0.11
   7  -9   2    0.85    0.09
   7  -9   2    1.01    0.11
  -7  -9  -2    0.85    0.10
   7  -9   2    0.67    0.10
  -7  -9  -2    1.12    0.11
   9  -9   2    0.16    0.04
   9  -9   2    0.09    0.04
   9  -9   2    0.04    0.04
  -9  -9  -2    0.08    0.04
  11  -9   2    0.34    0.07
 -11  -9  -2    0.34    0.07
 -11  -9  -2    0.46    0.08
  11  -9   2    0.40    0.06
 -11   9  -2    0.36    0.04
  13  -9   2    0.36    0.07
 -13  -9  -2    0.49    0.08
  13  -9   2    0.42    0.07
  13  -9   2    0.50    0.07
 -13   9  -2    0.50    0.05
  15  -9   2    0.00    0.02
  15  -9   2    0.04    0.04
 -15  -9  -2    0.01    0.04
  15  -9   2   -0.03    0.03
 -15   9  -2    0.05    0.02
  17  -9   2    0.01    0.02
  17  -9   2   -0.05    0.03
 -17  -9  -2    0.01    0.04
  17  -9   2    0.04    0.03
 -17   9  -2   -0.01    0.02
  19  -9   2    0.02    0.04
 -19  -9  -2    0.04    0.05
  19  -9   2    0.00    0.02
  19  -9   2    0.02    0.03
 -19   9  -2    0.03    0.03
  21  -9   2    0.74    0.08
  21  -9   2    0.91    0.10
 -21   9  -2    0.90    0.07
  23  -9   2    0.46    0.07
  23  -9   2    0.52    0.07
 -23   9  -2    0.50    0.05
  25  -9   2   -0.02    0.02
 -25   9  -2    0.01    0.01
  27  -9   2    0.67    0.07
 -27   9  -2    0.66    0.07
  29  -9   2    0.11    0.03
 -29   9  -2    0.09    0.02
  31  -9   2    0.18    0.03
 -31   9  -2    0.22    0.03
  33  -9   2    0.72    0.06
 -33   9  -2    0.79    0.05
  35  -9   2    0.13    0.02
 -35   9  -2    0.15    0.02
  37  -9   2    0.18    0.02
 -37   9  -2    0.15    0.02
 -39   9  -2    0.01    0.01
 -40  10   2    0.00    0.00
 -38  10   2    0.02    0.01
  36 -10  -2   -0.02    0.02
 -36  10   2    0.01    0.01
  34 -10  -2   -0.01    0.02
 -34  10   2    0.00    0.01
  32 -10  -2    0.02    0.02
 -32  10   2    0.02    0.01
  30 -10  -2    0.08    0.03
 -30  10   2    0.06    0.01
  28 -10  -2    0.08    0.03
 -28  10   2    0.09    0.02
  26 -10  -2    0.07    0.03
 -26  10   2    0.12    0.02
  24 -10  -2    0.98    0.10
 -24  10   2    0.86    0.07
  22 -10  -2    0.02    0.04
  22 -10  -2    0.07    0.03
 -22  10   2    0.13    0.02
  20 -10  -2    0.02    0.03
 -20 -10   2    0.04    0.04
  20 -10  -2    0.05    0.03
 -20  10   2    0.03    0.02
  18 -10  -2    0.83    0.15
 -18 -10   2    0.84    0.11
  18 -10  -2    0.84    0.10
  18 -10  -2    0.80    0.09
 -18  10   2    0.89    0.07
  16 -10  -2    0.88    0.10
 -16 -10   2    0.99    0.11
  16 -10  -2    0.93    0.11
  16 -10  -2    1.11    0.09
 -16  10   2    1.02    0.08
  14 -10  -2    3.16    0.23
  14 -10  -2    3.12    0.20
  14 -10  -2    2.99    0.21
 -14 -10   2    2.99    0.22
 -14  10   2    3.34    0.19
  12 -10  -2    0.05    0.04
 -12 -10   2    0.02    0.03
  12 -10  -2    0.05    0.03
  12 -10  -2   -0.02    0.03
 -12  10   2    0.07    0.02
  10 -10  -2    0.05    0.03
  10 -10  -2    0.05    0.04
 -10 -10   2    0.05    0.04
  10 -10  -2    0.05    0.04
 -10 -10   2    0.09    0.04
 -10  10   2    0.06    0.02
  -8 -10   2    3.08    0.22
  -8 -10   2    2.97    0.20
   8 -10  -2    2.82    0.19
   8 -10  -2    2.81    0.21
   8 -10  -2    2.92    0.22
  -8  10   2    2.70    0.17
  -6 -10   2    0.12    0.04
   6 -10  -2    0.07    0.04
   6 -10  -2    0.08    0.04
  -6 -10   2    0.14    0.05
  -6 -10   2    0.16    0.05
   6 -10  -2    0.08    0.04
  -6  10   2    0.10    0.03
  -4 -10   2    3.43    0.25
  -4 -10   2    3.49    0.23
   4 -10  -2    3.47    0.22
   4 -10  -2    3.24    0.24
   4 -10  -2    3.42    0.25
   2 -10  -2    5.24    0.30
  -2 -10   2    4.82    0.30
  -2 -10   2    4.30    0.31
   2 -10  -2    5.03    0.32
  -2 -10   2    4.47    0.30
   2 -10  -2    4.64    0.31
  -2  10   2    4.59    0.27
   0 -10   2    0.03    0.03
   0 -10  -2    0.02    0.04
   0 -10  -2    0.02    0.03
   0 -10   2    0.00    0.03
   0 -10   2   -0.01    0.02
   0 -10  -2   -0.04    0.02
   0  10   2    0.00    0.02
   2 -10   2    1.32    0.12
   2 -10   2    1.39    0.14
  -2 -10  -2    1.59    0.12
   2 -10   2    1.61    0.16
  -2 -10  -2    1.42    0.15
  -2 -10  -2    1.43    0.14
   4 -10   2    0.01    0.02
  -4 -10  -2    0.03    0.03
  -4 -10  -2    0.06    0.04
   4 -10   2    0.03    0.03
   4 -10   2    0.05    0.03
  -4 -10  -2    0.05    0.04
  -6 -10  -2   18.68    1.06
   6 -10   2   19.22    1.04
   6 -10   2   19.10    1.05
  -6 -10  -2   19.17    1.04
   6 -10   2   18.27    1.06
  -8 -10  -2    0.14    0.05
   8 -10   2    0.18    0.05
   8 -10   2    0.09    0.04
  -8 -10  -2    0.09    0.04
   8 -10   2    0.20    0.04
  -8  10  -2    0.20    0.03
 -10 -10  -2    1.67    0.13
  10 -10   2    1.69    0.14
  10 -10   2    1.68    0.13
  10 -10   2    1.70    0.16
 -10 -10  -2    1.50    0.15
 -10  10  -2    1.63    0.11
  12 -10   2    0.88    0.11
 -12 -10  -2    0.92    0.11
  12 -10   2    0.81    0.09
 -12  10  -2    0.86    0.07
 -14 -10  -2    0.09    0.06
  14 -10   2    0.23    0.04
  14 -10   2    0.21    0.08
  14 -10   2    0.20    0.05
  16 -10   2    0.00    0.02
 -16 -10  -2    0.05    0.04
  16 -10   2    0.06    0.04
 -16  10  -2    0.04    0.02
  18 -10   2    0.50    0.07
 -18 -10  -2    0.38    0.06
  18 -10   2    0.40    0.07
 -18  10  -2    0.48    0.05
  20 -10   2    0.15    0.04
  20 -10   2    0.15    0.05
 -20  10  -2    0.16    0.03
  22 -10   2    0.13    0.03
  22 -10   2    0.22    0.05
 -22  10  -2    0.16    0.02
  24 -10   2    0.16    0.04
  24 -10   2    0.22    0.04
 -24  10  -2    0.17    0.02
  26 -10   2    0.40    0.05
 -26  10  -2    0.50    0.04
  28 -10   2    0.12    0.02
 -28  10  -2    0.12    0.02
  30 -10   2    0.40    0.04
 -30  10  -2    0.42    0.04
  32 -10   2    0.01    0.01
 -32  10  -2   -0.01    0.01
  34 -10   2    0.04    0.01
 -34  10  -2    0.08    0.01
 -36  10  -2    0.07    0.01
 -37  11   2    0.02    0.01
  35 -11  -2    0.01    0.01
 -35  11   2    0.00    0.01
  33 -11  -2    0.27    0.03
 -33  11   2    0.28    0.02
  31 -11  -2    0.07    0.02
 -31  11   2    0.04    0.01
  29 -11  -2    0.23    0.04
 -29  11   2    0.28    0.03
  27 -11  -2    0.07    0.03
 -27  11   2    0.07    0.01
  25 -11  -2    0.17    0.03
  25 -11  -2    0.22    0.05
 -25  11   2    0.15    0.02
  23 -11  -2    0.06    0.03
  23 -11  -2    0.01    0.02
 -23  11   2    0.00    0.01
  21 -11  -2    0.02    0.03
  21 -11  -2    0.04    0.03
 -21  11   2    0.02    0.01
  19 -11  -2    0.21    0.04
 -19 -11   2    0.17    0.04
  19 -11  -2    0.16    0.04
 -19  11   2    0.16    0.03
  17 -11  -2    0.27    0.05
  17 -11  -2    0.33    0.06
 -17 -11   2    0.22    0.05
 -17  11   2    0.32    0.04
  15 -11  -2    3.49    0.23
  15 -11  -2    3.34    0.24
 -15 -11   2    3.44    0.23
 -15  11   2    3.34    0.20
  13 -11  -2    1.07    0.12
  13 -11  -2    0.96    0.11
 -13 -11   2    1.12    0.11
 -13  11   2    0.95    0.07
  11 -11  -2    4.58    0.29
 -11 -11   2    4.22    0.29
  11 -11  -2    4.83    0.30
 -11  11   2    4.16    0.25
   9 -11  -2   -0.01    0.02
   9 -11  -2   -0.02    0.02
   9 -11  -2   -0.03    0.02
  -9 -11   2    0.01    0.02
  -9 -11   2    0.05    0.03
  -9  11   2    0.01    0.01
   7 -11  -2    0.48    0.08
  -7 -11   2    0.49    0.08
   7 -11  -2    0.54    0.07
   7 -11  -2    0.38    0.07
  -7  11   2    0.46    0.06
   5 -11  -2    8.45    0.50
   5 -11  -2    8.73    0.57
  -5 -11   2    9.10    0.56
  -5  11   2    8.50    0.47
  -3 -11   2    0.95    0.12
  -3 -11   2    1.00    0.11
   3 -11  -2    1.22    0.17
  -3 -11   2    0.71    0.15
   3 -11  -2    0.65    0.13
   3 -11  -2    0.75    0.13
  -3  11   2    0.85    0.07
  -1 -11   2    1.51    0.19
   1 -11  -2    2.34    0.26
  -1 -11   2    1.72    0.18
   1 -11  -2    1.70    0.20
  -1 -11   2    2.04    0.25
  -1  11   2    1.96    0.12
   1 -11   2    1.61    0.18
  -3 -11  -2    2.04    0.17
  -3 -11  -2    1.76    0.17
   3 -11   2    1.67    0.14
   3 -11   2    1.99    0.19
   3 -11   2    1.78    0.14
  -5 -11  -2    1.30    0.12
   5 -11   2    1.17    0.11
   5 -11   2    1.43    0.12
  -5 -11  -2    1.52    0.14
   5 -11   2    1.39    0.14
   7 -11   2    0.25    0.06
  -7 -11  -2    0.26    0.05
   7 -11   2    0.31    0.06
   7 -11   2    0.29    0.06
  -7 -11  -2    0.29    0.06
   9 -11   2    3.94    0.25
  -9 -11  -2    3.54    0.24
  -9 -11  -2    3.49    0.22
   9 -11   2    3.85    0.24
  -9  11  -2    3.13    0.21
  11 -11   2    1.21    0.10
  11 -11   2    1.20    0.13
 -11 -11  -2    1.37    0.13
 -11  11  -2    1.15    0.08
  13 -11   2    1.31    0.13
  13 -11   2    1.54    0.12
 -13 -11  -2    1.47    0.12
 -13  11  -2    1.32    0.09
 -15 -11  -2    1.32    0.11
  15 -11   2    1.47    0.11
  15 -11   2    1.58    0.14
 -15  11  -2    1.44    0.09
  17 -11   2    2.20    0.16
  17 -11   2    2.16    0.14
 -17 -11  -2    1.77    0.15
 -17  11  -2    1.87    0.14
  19 -11   2    0.30    0.05
  19 -11   2    0.33    0.06
 -19  11  -2    0.40    0.04
  21 -11   2   -0.01    0.02
  21 -11   2    0.00    0.02
 -21  11  -2    0.02    0.01
  23 -11   2    0.15    0.03
  23 -11   2    0.18    0.04
 -23  11  -2    0.18    0.02
  25 -11   2    0.28    0.04
  25 -11   2    0.21    0.03
 -25  11  -2    0.25    0.03
  27 -11   2    0.15    0.03
 -27  11  -2    0.15    0.02
  29 -11   2    0.27    0.03
 -29  11  -2    0.25    0.02
  31 -11   2    0.79    0.06
  33 -11   2    0.40    0.04
 -33  11  -2    0.41    0.03
 -34  12   2    0.00    0.00
  32 -12  -2    0.00    0.01
 -32  12   2    0.00    0.00
  30 -12  -2    0.01    0.01
 -30  12   2    0.00    0.01
  28 -12  -2    0.41    0.05
 -28  12   2    0.43    0.03
  26 -12  -2    0.04    0.02
 -26  12   2    0.04    0.01
  24 -12  -2    0.10    0.03
  24 -12  -2    0.10    0.03
 -24  12   2    0.10    0.02
  22 -12  -2    0.20    0.04
  22 -12  -2    0.13    0.03
 -22  12   2    0.12    0.02
  20 -12  -2    0.03    0.02
  20 -12  -2   -0.02    0.02
 -20  12   2    0.01    0.01
  18 -12  -2    0.23    0.04
  18 -12  -2    0.22    0.05
 -18 -12   2    0.31    0.05
 -18  12   2    0.23    0.03
  16 -12  -2    0.21    0.04
 -16 -12   2    0.29    0.05
  16 -12  -2    0.23    0.05
 -16  12   2    0.20    0.03
  14 -12  -2    0.07    0.03
 -14 -12   2    0.15    0.06
  14 -12  -2    0.07    0.05
 -14  12   2    0.08    0.02
 -12 -12   2    0.46    0.06
  12 -12  -2    0.36    0.06
  12 -12  -2    0.26    0.05
 -12  12   2    0.34    0.04
 -10 -12   2    0.04    0.03
  10 -12  -2    0.05    0.03
  10 -12  -2    0.03    0.02
 -10  12   2    0.05    0.02
  -8 -12   2    0.77    0.10
  -8 -12   2    0.91    0.08
   8 -12  -2    1.01    0.10
   8 -12  -2    0.82    0.10
  -8  12   2    0.88    0.06
   6 -12  -2    0.00    0.02
  -6 -12   2    0.00    0.02
  -6 -12   2    0.01    0.02
   6 -12  -2    0.02    0.02
  -6  12   2    0.00    0.01
   4 -12  -2    0.28    0.05
  -4 -12   2    0.29    0.06
   4 -12  -2    0.25    0.05
  -4 -12   2    0.29    0.05
  -4  12   2    0.27    0.03
  -2 -12   2    0.13    0.04
  -2 -12   2    0.09    0.03
   2 -12  -2    0.09    0.03
   2 -12  -2    0.15    0.04
   0 -12   2    0.02    0.02
   0 -12   2    0.00    0.02
   0 -12  -2    0.02    0.02
   0 -12  -2    0.04    0.03
  -2 -12  -2    0.02    0.03
   2 -12   2    0.01    0.02
  -2 -12  -2    0.04    0.03
   2 -12   2    0.03    0.03
  -4 -12  -2    0.83    0.10
   4 -12   2    0.85    0.10
   4 -12   2    0.77    0.09
  -4 -12  -2    0.77    0.08
   6 -12   2    0.16    0.04
  -6 -12  -2    0.12    0.03
  -6 -12  -2    0.13    0.04
   6 -12   2    0.19    0.04
   8 -12   2    0.05    0.02
   8 -12   2    0.02    0.03
  -8 -12  -2    0.05    0.03
  10 -12   2    0.03    0.02
 -10 -12  -2    0.01    0.02
  10 -12   2    0.05    0.03
  12 -12   2    0.15    0.04
  12 -12   2    0.17    0.05
 -12 -12  -2    0.14    0.04
  14 -12   2    0.00    0.01
 -14 -12  -2    0.01    0.02
  14 -12   2    0.00    0.02
 -14  12  -2    0.02    0.01
  16 -12   2    0.01    0.01
  16 -12   2    0.00    0.02
 -16 -12  -2    0.00    0.02
 -16  12  -2    0.02    0.01
  18 -12   2    0.09    0.03
  18 -12   2    0.13    0.03
 -18  12  -2    0.11    0.02
  20 -12   2    0.17    0.05
  20 -12   2    0.15    0.03
 -20  12  -2    0.12    0.02
  22 -12   2    0.02    0.02
  22 -12   2    0.01    0.02
 -22  12  -2   -0.01    0.01
  24 -12   2    0.00    0.02
  24 -12   2   -0.01    0.01
 -24  12  -2    0.00    0.01
  26 -12   2    0.31    0.04
 -26  12  -2    0.22    0.02
  28 -12   2    0.04    0.02
 -28  12  -2    0.02    0.01
  30 -12   2    0.11    0.02
  29 -13  -2    0.03    0.01
 -29  13   2    0.03    0.01
  27 -13  -2    0.00    0.01
 -27  13   2    0.01    0.01
  25 -13  -2    0.01    0.01
  25 -13  -2   -0.01    0.02
 -25  13   2    0.02    0.01
  23 -13  -2    0.14    0.03
  23 -13  -2    0.09    0.03
 -23  13   2    0.14    0.01
  21 -13  -2    0.02    0.02
  21 -13  -2    0.03    0.02
 -21  13   2    0.00    0.01
  19 -13  -2   -0.01    0.01
  19 -13  -2   -0.02    0.02
 -19  13   2    0.00    0.01
  17 -13  -2    0.00    0.02
 -17 -13   2    0.02    0.02
  17 -13  -2   -0.01    0.01
 -17  13   2    0.01    0.01
 -15 -13   2    0.01    0.02
  15 -13  -2    0.06    0.03
  15 -13  -2    0.07    0.03
 -15  13   2    0.04    0.02
 -13 -13   2    0.01    0.02
  13 -13  -2   -0.02    0.02
  13 -13  -2    0.00    0.01
 -13  13   2    0.01    0.01
  11 -13  -2    0.04    0.02
  11 -13  -2    0.00    0.02
 -11 -13   2    0.01    0.02
 -11  13   2    0.00    0.01
   9 -13  -2   -0.02    0.02
   9 -13  -2    0.04    0.02
  -9 -13   2    0.02    0.02
  -9  13   2   -0.01    0.01
   7 -13  -2    0.00    0.02
   7 -13  -2    0.02    0.02
  -7 -13   2    0.02    0.02
   5 -13  -2    0.01    0.02
   5 -13  -2    0.04    0.02
  -5 -13   2    0.01    0.02
  -5 -13   2    0.01    0.02
   3 -13  -2    0.02    0.02
  -3 -13   2   -0.01    0.02
   3 -13  -2   -0.02    0.01
  -3 -13   2    0.04    0.03
  -1 -13   2    0.01    0.02
   1 -13  -2    0.01    0.02
   1 -13  -2    0.02    0.02
  -1 -13   2    0.00    0.02
  -1 -13  -2    0.15    0.03
   1 -13   2    0.08    0.03
   1 -13   2    0.07    0.03
  -1 -13  -2    0.10    0.03
   3 -13   2    0.06    0.03
  -3 -13  -2    0.06    0.02
   3 -13   2    0.03    0.02
  -3 -13  -2    0.11    0.03
  -5 -13  -2    0.06    0.03
   5 -13   2    0.02    0.02
   5 -13   2    0.07    0.03
  -5 -13  -2    0.11    0.03
   7 -13   2    0.35    0.05
   7 -13   2    0.27    0.04
  -7 -13  -2    0.24    0.05
   9 -13   2    0.02    0.02
  -9 -13  -2    0.00    0.02
   9 -13   2   -0.01    0.01
 -11 -13  -2    0.10    0.03
  11 -13   2    0.08    0.03
  11 -13   2    0.08    0.03
  13 -13   2    0.01    0.02
  13 -13   2    0.03    0.02
 -13 -13  -2   -0.02    0.02
 -15 -13  -2    0.02    0.02
  15 -13   2    0.06    0.04
  15 -13   2    0.06    0.02
  17 -13   2    0.01    0.02
  17 -13   2    0.00    0.01
  19 -13   2    0.00    0.01
  19 -13   2    0.00    0.01
  21 -13   2    0.01    0.01
  21 -13   2    0.00    0.01
  23 -13   2    0.00    0.02
  23 -13   2    0.01    0.01
  25 -13   2    0.14    0.02
  24 -14  -2    0.01    0.01
  22 -14  -2    0.00    0.01
  22 -14  -2    0.00    0.01
  20 -14  -2    0.00    0.01
  20 -14  -2    0.00    0.01
  18 -14  -2    0.08    0.02
  18 -14  -2    0.12    0.02
  16 -14  -2    0.02    0.02
  16 -14  -2   -0.01    0.01
  14 -14  -2    0.00    0.02
 -14 -14   2    0.02    0.02
  14 -14  -2    0.03    0.02
  12 -14  -2    0.01    0.02
 -12 -14   2    0.00    0.01
  12 -14  -2    0.02    0.02
 -10 -14   2    0.08    0.02
  10 -14  -2    0.03    0.03
  10 -14  -2    0.11    0.03
   8 -14  -2    0.03    0.02
   8 -14  -2    0.05    0.02
  -8 -14   2    0.01    0.02
   6 -14  -2    0.01    0.02
   6 -14  -2    0.03    0.02
  -6 -14   2    0.01    0.02
  -4 -14   2    0.11    0.03
   4 -14  -2    0.13    0.03
   4 -14  -2    0.09    0.03
   2 -14  -2    0.00    0.02
  -2 -14   2    0.02    0.02
  -2 -14   2   -0.01    0.02
   2 -14  -2    0.00    0.02
   0 -14   2    0.01    0.02
   0 -14  -2   -0.02    0.01
   0 -14  -2    0.00    0.02
   0 -14   2    0.01    0.02
   2 -14   2    0.02    0.02
   2 -14   2    0.03    0.02
  -2 -14  -2    0.00    0.02
  -4 -14  -2    0.00    0.02
   4 -14   2   -0.01    0.02
   4 -14   2    0.03    0.02
   6 -14   2    0.00    0.01
   6 -14   2    0.00    0.02
  -6 -14  -2   -0.01    0.01
  -8 -14  -2    0.01    0.01
   8 -14   2   -0.01    0.01
   8 -14   2    0.00    0.02
  10 -14   2    0.00    0.01
  10 -14   2    0.01    0.01
 -10 -14  -2    0.01    0.02
  12 -14   2    0.00    0.01
  12 -14   2    0.00    0.01
 -12 -14  -2    0.02    0.02
  14 -14   2    0.07    0.02
  14 -14   2    0.05    0.02
  16 -14   2    0.00    0.01
  18 -14   2    0.01    0.01
  18 -14   2    0.02    0.01
  20 -14   2    0.00    0.01
  17 -15  -2    0.01    0.01
  17 -15  -2   -0.01    0.01
  15 -15  -2    0.05    0.01
  15 -15  -2    0.07    0.02
  13 -15  -2    0.11    0.02
  13 -15  -2    0.09    0.02
  11 -15  -2    0.06    0.01
  -9 -15   2    0.01    0.01
   9 -15  -2    0.03    0.01
   9 -15  -2    0.01    0.01
   7 -15  -2    0.07    0.02
  -7 -15   2    0.07    0.02
   7 -15  -2    0.07    0.02
  -5 -15   2    0.01    0.01
   5 -15  -2    0.02    0.01
   3 -15  -2    0.06    0.02
  -3 -15   2    0.03    0.02
   1 -15  -2    0.14    0.02
  -1 -15   2    0.10    0.02
   1 -15   2    0.04    0.02
  -1 -15  -2    0.00    0.01
  -3 -15  -2    0.05    0.02
   3 -15   2    0.09    0.02
  -5 -15  -2   -0.02    0.01
   5 -15   2   -0.01    0.01
   7 -15   2    0.02    0.01
  -7 -15  -2    0.00    0.01
   7 -15   2    0.01    0.01
   9 -15   2    0.13    0.02
   9 -15   2    0.11    0.02
  11 -15   2    0.02    0.01
  11 -15   2    0.03    0.01
  13 -15   2    0.01    0.01
  13 -15   2    0.00    0.01
 -52   0   3    0.00    0.00
 -50   0   3   -0.01    0.00
 -48   0   3    0.00    0.01
 -46   0   3    0.00    0.01
 -46   0   3    0.00    0.01
 -44   0   3    0.02    0.01
 -44   0   3    0.01    0.01
 -42   0   3    0.01    0.01
 -42   0   3    0.00    0.01
 -40   0   3   -0.01    0.02
 -40   0   3    0.00    0.01
 -38   0   3   -0.02    0.02
 -38   0   3   -0.01    0.01
 -36   0   3    0.01    0.01
 -36   0   3    0.01    0.02
 -34   0   3   -0.04    0.02
 -34   0   3    0.00    0.01
 -32   0   3    0.01    0.01
 -28   0   3    0.02    0.03
  28   0  -3    0.00    0.01
  26   0  -3    0.04    0.01
 -26   0   3    0.02    0.03
 -24   0   3    0.03    0.03
  24   0  -3    0.02    0.01
  22   0  -3    0.00    0.01
 -22   0   3    0.01    0.03
 -20   0   3    0.15    0.04
  18   0  -3    0.01    0.01
 -18   0   3   -0.02    0.02
  18   0  -3    0.03    0.01
 -14   0   3    0.16    0.04
  14   0  -3    0.08    0.01
  14   0  -3    0.16    0.02
  12   0  -3    1.83    0.33
 -10   0   3    0.05    0.04
  10   0  -3    0.03    0.02
  -8   0   3    0.01    0.03
   8   0  -3    0.01    0.01
   6   0  -3    0.02    0.01
  -6   0   3    0.00    0.02
   4   0  -3    0.00    0.13
  -4   0   3   -0.02    0.12
  -2   0   3    0.02    0.01
   0   0   3    0.04    0.02
  -2   0  -3    0.25    0.29
   2   0   3    0.41    0.27
   4   0   3    0.07    0.03
   6   0   3    0.01    0.02
   8   0   3    0.11    0.03
  10   0   3    0.01    0.02
  12   0   3    0.07    0.03
  14   0   3    0.02    0.02
  16   0   3    1.37    0.10
  18   0   3    0.00    0.01
  20   0   3    0.03    0.02
  22   0   3    0.00    0.01
  24   0   3    0.01    0.01
  26   0   3   -0.01    0.01
  28   0   3    0.03    0.02
 -28   0  -3    0.05    0.02
 -28   0  -3    0.03    0.02
 -30   0  -3    0.04    0.02
 -30   0  -3    0.01    0.01
  30   0   3    0.01    0.01
 -32   0  -3    0.01    0.01
  32   0   3    0.01    0.02
 -32   0  -3   -0.02    0.01
 -34   0  -3   -0.02    0.01
 -34   0  -3    0.00    0.01
 -36   0  -3    0.00    0.01
 -36   0  -3    0.00    0.01
 -38   0  -3    0.01    0.01
 -38   0  -3    0.01    0.02
 -40   0  -3    0.01    0.01
 -40   0  -3    0.01    0.01
  42   0   3   -0.02    0.01
 -42   0  -3    0.01    0.01
 -42   0  -3    0.00    0.01
 -44   0  -3   -0.01    0.01
 -44   0  -3    0.01    0.01
 -46   0  -3    0.00    0.00
 -46   0  -3   -0.01    0.00
 -48   0  -3    0.00    0.00
 -53  -1   3    0.01    0.00
 -53   1   3    0.01    0.00
 -51  -1   3    0.09    0.01
 -51   1   3    0.10    0.01
 -49  -1   3    0.09    0.01
 -49   1   3    0.04    0.01
 -49   1   3    0.06    0.01
 -47  -1   3    0.32    0.03
 -47   1   3    0.33    0.03
 -47   1   3    0.32    0.03
 -45  -1   3    0.05    0.01
 -45   1   3    0.06    0.01
 -45   1   3    0.04    0.01
 -43  -1   3    0.02    0.02
 -43  -1   3    0.01    0.01
 -43   1   3   -0.01    0.01
 -43   1   3    0.00    0.01
 -41  -1   3    0.08    0.02
 -41  -1   3    0.07    0.02
 -41   1   3    0.04    0.01
 -41   1   3    0.08    0.02
 -39  -1   3    0.03    0.01
 -39  -1   3    0.01    0.02
 -39   1   3    0.01    0.01
 -39   1   3    0.04    0.02
 -37  -1   3    0.09    0.03
 -37  -1   3    0.11    0.02
 -37   1   3    0.10    0.02
 -37   1   3    0.07    0.02
 -35  -1   3    0.02    0.01
 -35   1   3    0.02    0.02
 -35   1   3    0.04    0.02
 -33  -1   3    0.00    0.01
 -33   1   3    0.00    0.02
 -33   1   3    0.04    0.02
  31   1  -3    0.42    0.04
 -31   1   3    0.39    0.07
  29   1  -3    1.74    0.11
 -29   1   3    1.88    0.14
 -27  -1   3    3.39    0.20
  27   1  -3    3.03    0.18
 -27   1   3    3.00    0.21
 -25  -1   3    1.20    0.09
  25   1  -3    1.07    0.08
 -25   1   3    1.14    0.10
 -23  -1   3    1.30    0.11
  23   1  -3    1.49    0.09
 -23   1   3    1.35    0.12
 -21   1   3    1.11    0.09
  21   1  -3    0.62    0.05
 -19  -1   3   10.46    0.56
  19   1  -3   10.10    0.55
 -19   1   3    9.87    0.58
 -17  -1   3    0.35    0.05
  17   1  -3    0.26    0.03
  17   1  -3    0.22    0.03
 -17   1   3    0.32    0.05
 -15  -1   3    1.51    0.11
  15   1  -3    1.51    0.10
 -15   1   3    1.64    0.13
  15   1  -3    1.68    0.10
 -13  -1   3    2.17    0.15
  13   1  -3    2.18    0.13
 -13   1   3    2.21    0.16
  13   1  -3    2.21    0.13
 -11  -1   3  138.39    8.20
  11   1  -3  142.04    8.26
   9  -1  -3   11.70    0.64
  -9  -1   3   12.14    0.66
   9   1  -3   11.72    0.65
  -9   1   3   13.04    0.68
   7  -1  -3   56.56    3.06
  -7   1   3   60.21    3.09
   5  -1  -3  102.70    6.26
  -5  -1   3  104.84    6.41
  -5   1   3  107.03    6.19
   5   1  -3   98.35    6.34
  -3  -1   3   71.60    4.65
   3  -1  -3   62.77    4.20
  -3   1   3   54.07    4.01
  -1  -1   3   59.12    3.98
  -1   1   3   55.57    3.92
   1   1  -3   53.45    3.87
  -1  -1  -3  104.46    6.42
   1  -1   3   80.68    5.45
   1   1   3   76.25    5.45
  -1   1  -3   82.04    5.43
   3  -1   3    3.46    0.20
   3   1   3    3.21    0.20
   5  -1   3   39.10    2.04
   5   1   3   37.64    2.03
   7  -1   3   23.93    1.29
   7   1   3   24.19    1.29
   9  -1   3    9.21    0.52
   9   1   3    9.73    0.53
  11  -1   3    0.51    0.07
  13  -1   3   22.28    1.19
  13   1   3   22.28    1.20
  15  -1   3   16.21    0.86
  15   1   3   15.40    0.86
  17  -1   3   16.82    0.92
  17   1   3   17.33    0.92
  19  -1   3    9.26    0.51
  19   1   3    9.22    0.51
  21  -1   3    4.65    0.27
  21   1   3    4.61    0.27
  23  -1   3    3.25    0.19
  23   1   3    3.09    0.19
  25  -1   3    3.23    0.19
  25   1   3    3.06    0.19
 -27  -1  -3    3.04    0.19
  27  -1   3    3.29    0.19
  27   1   3    3.32    0.21
 -27   1  -3    3.12    0.19
 -27   1  -3    2.85    0.19
  29  -1   3    0.55    0.06
 -29  -1  -3    0.49    0.05
  29   1   3    0.62    0.06
 -29   1  -3    0.57    0.06
 -29   1  -3    0.55    0.06
  31  -1   3    1.19    0.08
 -31  -1  -3    1.17    0.09
 -31  -1  -3    1.13    0.08
 -31   1  -3    1.12    0.09
  31   1   3    1.20    0.09
 -31   1  -3    1.18    0.08
 -33  -1  -3    5.58    0.31
 -33  -1  -3    5.20    0.30
  33  -1   3    5.32    0.30
 -33   1  -3    5.43    0.31
 -33   1  -3    5.61    0.31
  33   1   3    5.42    0.31
 -35  -1  -3    0.43    0.04
 -35  -1  -3    0.34    0.04
 -35   1  -3    0.44    0.05
 -35   1  -3    0.47    0.05
 -37  -1  -3    0.22    0.03
 -37  -1  -3    0.24    0.03
 -37   1  -3    0.25    0.03
 -37   1  -3    0.20    0.03
 -39  -1  -3    0.23    0.03
 -39  -1  -3    0.20    0.03
  39  -1   3    0.23    0.03
 -39   1  -3    0.21    0.03
 -39   1  -3    0.18    0.03
 -41  -1  -3    0.12    0.02
 -41  -1  -3    0.10    0.02
 -41   1  -3    0.09    0.02
 -41   1  -3    0.09    0.02
 -43  -1  -3    0.01    0.01
 -43  -1  -3    0.04    0.01
 -43   1  -3    0.03    0.01
 -43   1  -3    0.05    0.01
  43   1   3    0.03    0.01
 -45  -1  -3    0.01    0.01
 -45  -1  -3    0.01    0.01
 -45   1  -3    0.02    0.01
 -45   1  -3    0.01    0.01
 -47  -1  -3    0.01    0.00
 -47   1  -3    0.00    0.01
 -47   1  -3    0.01    0.00
 -52  -2   3    0.00    0.00
 -52   2   3    0.01    0.00
 -50  -2   3    0.03    0.01
 -50   2   3    0.03    0.01
 -50   2   3    0.02    0.01
 -48  -2   3    0.00    0.01
 -48   2   3    0.01    0.01
 -48   2   3    0.00    0.01
 -46  -2   3    0.00    0.01
 -46   2   3   -0.02    0.01
 -46   2   3    0.01    0.01
 -44  -2   3    0.08    0.02
 -44   2   3    0.09    0.02
 -44   2   3    0.07    0.01
 -42  -2   3    0.00    0.01
 -42   2   3    0.00    0.01
 -42   2   3    0.01    0.01
 -40  -2   3    0.00    0.01
 -40   2   3    0.01    0.01
 -40   2   3    0.01    0.01
 -38  -2   3    0.00    0.01
 -38   2   3    0.00    0.01
 -38   2   3   -0.01    0.01
 -36  -2   3    0.07    0.02
 -36   2   3    0.07    0.02
 -36   2   3    0.12    0.02
 -34  -2   3    0.65    0.06
 -34   2   3    0.49    0.05
 -34   2   3    0.53    0.06
 -32  -2   3    1.36    0.09
 -32   2   3    1.34    0.09
 -32   2   3    1.31    0.12
 -32   2   3    1.17    0.09
  30   2  -3    0.64    0.05
 -30   2   3    0.71    0.09
  28   2  -3    0.54    0.05
 -28   2   3    0.44    0.07
 -26   2   3    2.19    0.17
  26   2  -3    2.37    0.14
 -24  -2   3    0.07    0.03
  24   2  -3    0.01    0.01
 -24   2   3    0.05    0.03
 -22  -2   3    3.65    0.21
 -22   2   3    3.37    0.24
  22   2  -3    3.73    0.21
 -20  -2   3    0.22    0.04
 -20   2   3    0.15    0.05
  20   2  -3    0.20    0.03
 -18  -2   3    1.66    0.11
  18   2  -3    1.68    0.11
 -18   2   3    1.75    0.14
  16   2  -3    0.72    0.06
 -14  -2   3    1.04    0.07
  14   2  -3    0.67    0.06
 -14   2   3    1.01    0.11
 -12  -2   3    3.41    0.19
  12  -2  -3    3.23    0.18
 -12   2   3    3.31    0.22
  12   2  -3    3.21    0.19
 -10  -2   3   12.89    0.69
  10  -2  -3   13.19    0.69
 -10   2   3   12.39    0.72
   8  -2  -3    1.61    0.10
  -8  -2   3    1.37    0.10
  -8   2   3    1.44    0.12
  -6  -2   3    0.20    0.04
   6  -2  -3    0.12    0.03
  -6   2   3    0.16    0.05
  -4  -2   3    2.73    0.17
  -4   2   3    2.73    0.16
  -4   2   3    2.52    0.18
  -2  -2   3    0.19    0.04
  -2   2   3    0.17    0.04
  -2   2   3    0.30    0.04
   0  -2   3    9.43    0.52
   0   2   3    9.49    0.53
   0   2   3    9.44    0.52
   2  -2   3   10.27    0.58
   2   2   3   10.84    0.58
   4  -2   3    1.93    0.13
   4   2   3    2.20    0.14
   6  -2   3   10.56    0.59
   6   2   3   11.02    0.60
   8  -2   3    1.58    0.11
   8   2   3    1.68    0.12
  10   2   3    0.20    0.04
  12  -2   3    0.14    0.03
  12   2   3    0.20    0.04
  14  -2   3    0.09    0.03
  14   2   3    0.13    0.03
  16  -2   3    1.12    0.09
  16   2   3    1.12    0.09
  18  -2   3    0.07    0.02
  18   2   3    0.10    0.03
  20  -2   3    0.06    0.02
  20   2   3    0.05    0.02
  22  -2   3    2.79    0.17
  22   2   3    2.71    0.17
  24  -2   3    0.94    0.07
  24   2   3    0.93    0.08
  26  -2   3    0.04    0.02
 -26  -2  -3    0.04    0.02
  26   2   3    0.05    0.02
 -26   2  -3    0.08    0.03
 -26   2  -3    0.09    0.02
  28  -2   3    0.62    0.06
 -28  -2  -3    0.63    0.06
 -28   2  -3    0.54    0.06
 -28   2  -3    0.82    0.07
  28   2   3    0.58    0.06
  30  -2   3    0.17    0.03
 -30  -2  -3    0.20    0.03
  30   2   3    0.16    0.03
 -30   2  -3    0.17    0.03
 -30   2  -3    0.06    0.02
 -32  -2  -3    0.03    0.02
 -32  -2  -3    0.07    0.02
  32  -2   3    0.02    0.02
 -32   2  -3    0.00    0.02
  32   2   3    0.03    0.02
 -32   2  -3    0.02    0.02
 -34  -2  -3    0.00    0.01
 -34  -2  -3    0.00    0.01
 -34   2  -3    0.00    0.01
 -34   2  -3    0.02    0.02
 -36  -2  -3    0.20    0.03
 -36  -2  -3    0.17    0.03
  36  -2   3    0.15    0.03
 -36   2  -3    0.17    0.03
 -36   2  -3    0.17    0.03
 -38  -2  -3    0.08    0.02
 -38  -2  -3    0.09    0.02
 -38   2  -3    0.09    0.02
 -38   2  -3    0.06    0.02
 -40  -2  -3    0.02    0.01
 -40  -2  -3    0.03    0.01
 -40   2  -3    0.02    0.01
 -40   2  -3    0.02    0.01
 -42  -2  -3    0.03    0.01
 -42  -2  -3    0.05    0.01
 -42   2  -3    0.04    0.01
 -42   2  -3    0.06    0.01
 -44  -2  -3    0.14    0.02
 -44  -2  -3    0.13    0.01
  44   2   3    0.09    0.02
 -44   2  -3    0.12    0.01
 -44   2  -3    0.12    0.01
 -46  -2  -3    0.01    0.01
 -46   2  -3    0.01    0.00
 -46   2  -3    0.02    0.01
 -51  -3   3    0.13    0.01
 -51   3   3    0.10    0.01
 -49  -3   3    0.00    0.00
 -49   3   3    0.00    0.01
 -49   3   3    0.01    0.01
 -47  -3   3    0.00    0.01
 -47   3   3   -0.01    0.01
 -47   3   3    0.00    0.01
 -45  -3   3    0.25    0.03
 -45   3   3    0.22    0.02
 -45   3   3    0.21    0.02
 -43  -3   3    0.03    0.01
 -43   3   3    0.01    0.01
 -43   3   3    0.01    0.01
 -41  -3   3    0.00    0.01
 -41   3   3    0.00    0.01
 -41   3   3    0.00    0.01
 -39  -3   3    0.00    0.01
 -39   3   3    0.00    0.01
 -39   3   3    0.02    0.01
 -37  -3   3    0.05    0.02
 -37   3   3    0.02    0.02
 -35  -3   3    0.16    0.03
 -35   3   3    0.12    0.02
 -35   3   3    0.14    0.03
 -33  -3   3    0.00    0.01
 -33   3   3   -0.01    0.01
 -33   3   3   -0.02    0.01
 -33   3   3    0.00    0.03
 -31  -3   3    0.33    0.04
 -31   3   3    0.31    0.06
 -31   3   3    0.25    0.04
 -29   3   3    0.11    0.04
  27   3  -3    0.00    0.01
 -27   3   3    0.00    0.02
  25   3  -3    0.16    0.03
 -25   3   3    0.13    0.04
  23   3  -3    1.93    0.13
 -23   3   3    2.16    0.16
  21  -3  -3    3.46    0.19
 -21   3   3    4.12    0.24
  21   3  -3    3.26    0.21
  19  -3  -3    7.50    0.41
  19   3  -3    7.85    0.43
 -19   3   3    7.42    0.45
  17  -3  -3    0.10    0.02
  17   3  -3    0.08    0.02
 -17   3   3    0.07    0.04
  15  -3  -3    1.77    0.11
  15   3  -3    1.88    0.12
 -15   3   3    1.58    0.14
  13  -3  -3    2.47    0.14
 -11  -3   3    0.86    0.06
 -11  -3   3    0.90    0.07
  11  -3  -3    0.77    0.06
 -11   3   3    0.90    0.10
   9  -3  -3    0.13    0.03
  -9  -3   3    0.29    0.05
  -9   3   3    0.22    0.05
  -7  -3   3    2.24    0.15
  -7   3   3    2.20    0.16
  -5   3   3   30.41    1.63
  -3  -3   3   20.71    1.11
  -3   3   3   20.66    1.10
  -3   3   3   20.65    1.12
  -1  -3   3   10.12    0.57
  -1   3   3   10.71    0.57
  -1   3   3   10.25    0.58
   1  -3   3    2.87    0.18
   1   3   3    2.96    0.18
   3  -3   3    0.87    0.07
   3   3   3    0.84    0.07
   3   3   3    0.86    0.07
   5  -3   3    2.64    0.17
   5   3   3    2.59    0.17
   5   3   3    2.69    0.17
   7  -3   3    4.35    0.25
   7   3   3    4.24    0.26
   9  -3   3    0.22    0.04
  11  -3   3    2.22    0.15
  11   3   3    2.38    0.15
  13  -3   3    3.68    0.22
  13   3   3    3.67    0.23
  15  -3   3    2.34    0.15
  15   3   3    2.33    0.15
  17  -3   3    0.05    0.02
  17   3   3    0.04    0.02
  19  -3   3    1.12    0.09
  19   3   3    1.15    0.09
  21  -3   3    0.81    0.07
  21   3   3    0.75    0.07
  23  -3   3    0.76    0.06
  23   3   3    0.62    0.07
  25  -3   3    0.06    0.02
 -25  -3  -3    0.05    0.03
 -25   3  -3    0.04    0.02
  25   3   3    0.04    0.02
 -27  -3  -3    0.25    0.04
  27  -3   3    0.24    0.04
 -27   3  -3    0.25    0.04
  27   3   3    0.25    0.04
  29  -3   3    0.05    0.02
 -29  -3  -3    0.07    0.02
  29   3   3    0.05    0.02
 -29   3  -3    0.07    0.02
 -29   3  -3    0.08    0.02
 -31  -3  -3    0.21    0.03
 -31   3  -3    0.13    0.02
  31   3   3    0.16    0.04
 -31   3  -3    0.18    0.03
 -33  -3  -3    0.24    0.03
 -33  -3  -3    0.33    0.04
 -33   3  -3    0.22    0.03
 -33   3  -3    0.17    0.03
 -35  -3  -3    0.07    0.02
 -35  -3  -3    0.07    0.02
 -35   3  -3    0.08    0.02
 -35   3  -3    0.07    0.02
 -37  -3  -3    0.23    0.03
 -37   3  -3    0.22    0.03
 -39  -3  -3    0.05    0.01
 -39  -3  -3    0.06    0.01
 -39   3  -3    0.08    0.02
 -39   3  -3    0.05    0.01
 -41  -3  -3    0.03    0.01
 -41  -3  -3    0.01    0.01
 -41   3  -3    0.01    0.01
 -41   3  -3    0.02    0.01
 -43  -3  -3   -0.01    0.01
 -43  -3  -3    0.00    0.01
 -43   3  -3    0.00    0.01
 -43   3  -3   -0.01    0.01
 -45  -3  -3    0.01    0.01
 -45   3  -3    0.00    0.00
  45   3   3    0.00    0.01
 -45   3  -3    0.01    0.01
 -47  -3  -3    0.31    0.02
 -47   3  -3    0.30    0.02
 -50  -4   3    0.01    0.01
 -50   4   3    0.01    0.01
 -48  -4   3    0.00    0.00
 -48   4   3    0.00    0.01
 -48   4   3    0.01    0.01
 -46  -4   3    0.01    0.01
 -46   4   3    0.00    0.01
 -46   4   3    0.00    0.01
 -44  -4   3    1.07    0.07
 -44   4   3    1.06    0.07
 -44   4   3    1.11    0.07
 -42  -4   3    0.00    0.01
 -42   4   3    0.00    0.01
 -42   4   3    0.01    0.01
 -40  -4   3    0.00    0.01
 -40   4   3    0.02    0.01
 -40   4   3    0.00    0.01
 -38  -4   3    0.84    0.06
 -38   4   3    0.78    0.06
 -38   4   3    0.87    0.06
 -36  -4   3    4.90    0.27
 -36   4   3    4.80    0.27
 -36   4   3    4.51    0.29
 -34  -4   3    0.01    0.01
 -34   4   3   -0.01    0.02
 -34   4   3    0.02    0.02
 -34   4   3    0.01    0.03
 -32  -4   3    0.14    0.02
 -32   4   3    0.23    0.03
 -32   4   3    0.12    0.03
 -32   4   3    0.17    0.05
 -30  -4   3    0.62    0.06
 -30   4   3    0.63    0.06
 -30   4   3    0.73    0.10
 -28   4   3    2.70    0.19
  26  -4  -3    4.86    0.26
 -26   4   3    4.47    0.30
  24  -4  -3    0.39    0.04
 -24   4   3    0.32    0.06
  22  -4  -3    0.76    0.05
  22  -4  -3    0.69    0.05
 -22   4   3    0.82    0.14
  20  -4  -3    5.63    0.30
  20  -4  -3    5.57    0.30
 -20   4   3    4.89    0.34
  18  -4  -3    0.28    0.03
  18  -4  -3    0.24    0.03
 -18   4   3    0.37    0.07
  16  -4  -3    3.64    0.21
 -16   4   3    3.64    0.25
  14  -4  -3    0.08    0.02
 -14  -4   3    0.12    0.03
 -14   4   3    0.05    0.04
 -12  -4   3    6.18    0.36
  12  -4  -3    6.10    0.35
 -12   4   3    6.31    0.38
 -10  -4   3    4.70    0.28
  -8  -4   3    0.14    0.03
  -8   4   3    0.11    0.04
  -6  -4   3    0.19    0.04
  -6   4   3    0.07    0.03
  -4  -4   3    0.71    0.07
  -4   4   3    0.75    0.08
  -2  -4   3    0.34    0.05
  -2   4   3    0.27    0.05
  -2   4   3    0.35    0.05
   0  -4   3    0.32    0.05
   0   4   3    0.24    0.04
   0   4   3    0.22    0.04
   2  -4   3    0.04    0.02
   2   4   3    0.09    0.03
   2   4   3    0.12    0.03
   4   4   3    0.18    0.03
   4   4   3    0.09    0.03
   6  -4   3   10.84    0.61
   6   4   3   11.25    0.60
   8  -4   3    0.98    0.08
   8   4   3    1.05    0.07
   8   4   3    0.95    0.08
  10  -4   3    2.24    0.15
  10   4   3    2.37    0.16
 -12  -4  -3   10.71    0.59
  12  -4   3   10.25    0.59
  12   4   3   10.90    0.59
  14  -4   3    4.01    0.24
  14   4   3    4.01    0.25
  16  -4   3    4.80    0.29
  16   4   3    4.98    0.29
  18  -4   3    1.29    0.10
  18   4   3    1.18    0.10
  20  -4   3    1.25    0.09
  20   4   3    1.17    0.09
  22  -4   3    1.76    0.12
  22   4   3    1.75    0.13
  24  -4   3    0.14    0.03
  24   4   3    0.15    0.03
 -24   4  -3    0.12    0.03
 -26  -4  -3    1.07    0.08
  26  -4   3    1.15    0.08
 -26   4  -3    0.97    0.09
 -26   4  -3    0.95    0.08
  26   4   3    1.08    0.09
  28  -4   3    4.45    0.25
 -28  -4  -3    4.22    0.25
  28   4   3    4.19    0.26
 -28   4  -3    4.29    0.25
 -28   4  -3    4.36    0.25
  30  -4   3    1.29    0.10
 -30  -4  -3    1.30    0.09
 -30   4  -3    1.20    0.09
 -30   4  -3    1.46    0.10
  30   4   3    1.25    0.10
 -32  -4  -3    0.28    0.03
 -32   4  -3    0.28    0.03
 -32   4  -3    0.28    0.04
 -34  -4  -3    0.06    0.02
 -34  -4  -3    0.09    0.02
 -34   4  -3    0.06    0.02
 -34   4  -3    0.09    0.02
 -36  -4  -3    0.00    0.01
 -36  -4  -3   -0.01    0.01
 -36   4  -3    0.00    0.01
 -36   4  -3    0.01    0.02
 -38  -4  -3    0.63    0.05
 -38  -4  -3    0.62    0.04
 -38   4  -3    0.57    0.04
 -38   4  -3    0.59    0.05
 -40  -4  -3    0.47    0.04
 -40  -4  -3    0.43    0.04
 -40   4  -3    0.52    0.04
 -40   4  -3    0.53    0.04
 -42  -4  -3    0.08    0.01
 -42   4  -3    0.09    0.01
 -42   4  -3    0.11    0.01
 -44  -4  -3    0.00    0.00
 -44   4  -3    0.01    0.01
 -46  -4  -3    0.00    0.00
 -46   4  -3    0.00    0.00
 -49  -5   3    0.01    0.00
 -49   5   3    0.01    0.01
 -47  -5   3    0.05    0.01
 -47   5   3    0.04    0.01
 -45  -5   3    0.22    0.03
 -45   5   3    0.17    0.02
 -43  -5   3    0.13    0.02
 -43   5   3    0.10    0.02
 -43   5   3    0.10    0.02
 -41  -5   3    0.10    0.02
 -41   5   3    0.10    0.02
 -41   5   3    0.12    0.02
 -39  -5   3    0.06    0.01
 -39   5   3    0.07    0.02
 -37  -5   3    0.27    0.03
 -37   5   3    0.18    0.03
 -35  -5   3    1.87    0.11
 -35   5   3    1.72    0.12
 -35   5   3    1.73    0.12
 -33  -5   3    0.07    0.02
 -33   5   3    0.06    0.04
 -33   5   3    0.07    0.02
 -31  -5   3    1.80    0.11
 -31   5   3    1.89    0.12
 -31   5   3    1.71    0.15
 -29  -5   3    0.68    0.06
  29  -5  -3    0.84    0.06
 -29   5   3    0.72    0.07
 -29   5   3    0.74    0.10
  27  -5  -3   14.42    0.75
 -27   5   3   13.38    0.79
 -27   5   3   13.87    0.76
  25  -5  -3    2.65    0.16
 -25   5   3    2.93    0.20
  23  -5  -3    2.95    0.17
 -23   5   3    2.83    0.21
  21  -5  -3    0.25    0.03
  19  -5  -3    2.10    0.13
  17  -5  -3    8.56    0.47
 -17   5   3    8.73    0.51
  15  -5  -3    2.84    0.17
 -15  -5   3    2.93    0.18
 -15   5   3    2.63    0.20
 -13  -5   3    3.85    0.25
 -13   5   3    4.38    0.27
 -11  -5   3    6.43    0.39
 -11   5   3    7.13    0.41
  -9  -5   3   25.92    1.40
  -9   5   3   26.04    1.41
  -7  -5   3   34.15    1.85
  -7   5   3   35.21    1.87
  -5  -5   3    2.54    0.16
  -5   5   3    2.29    0.17
  -3  -5   3   19.72    1.09
  -3   5   3   20.68    1.10
  -1  -5   3    1.15    0.11
  -1   5   3    0.95    0.09
  -1   5   3    0.93    0.08
   1  -5   3    7.02    0.40
   1   5   3    6.54    0.39
   1   5   3    7.10    0.39
   3  -5   3    0.75    0.08
   3   5   3    0.87    0.07
   3   5   3    0.84    0.07
   5  -5   3    4.46    0.26
   5   5   3    4.22    0.25
   5   5   3    4.43    0.26
   7  -5   3    0.28    0.04
   7   5   3    0.23    0.04
  -9  -5  -3    1.51    0.11
   9  -5   3    1.35    0.10
   9   5   3    1.22    0.10
 -11  -5  -3   16.35    0.92
  11  -5   3   17.43    0.92
  11   5   3   16.82    0.92
  13  -5   3    5.39    0.32
  13   5   3    5.35    0.32
  15  -5   3    0.90    0.08
  17  -5   3    0.03    0.02
  17   5   3    0.04    0.02
  19  -5   3    0.46    0.06
  19   5   3    0.49    0.07
  21  -5   3    0.10    0.03
  21   5   3    0.10    0.03
  23  -5   3    6.11    0.35
  23   5   3    6.07    0.35
 -23   5  -3    5.55    0.34
 -25  -5  -3    0.04    0.02
  25  -5   3    0.03    0.02
 -25   5  -3    0.01    0.02
 -25   5  -3    0.00    0.02
  25   5   3    0.01    0.02
  27  -5   3    1.43    0.10
 -27  -5  -3    1.52    0.10
  27   5   3    1.62    0.11
 -27   5  -3    1.40    0.10
 -27   5  -3    1.56    0.11
  29  -5   3    2.21    0.14
 -29  -5  -3    2.38    0.16
 -29   5  -3    2.25    0.14
 -29   5  -3    2.32    0.15
  29   5   3    2.16    0.15
 -31  -5  -3    0.02    0.01
 -31   5  -3    0.01    0.01
 -31   5  -3    0.02    0.02
 -33  -5  -3    0.13    0.02
 -33  -5  -3    0.13    0.02
 -33   5  -3    0.09    0.02
 -33   5  -3    0.13    0.02
 -35  -5  -3    0.01    0.01
 -35  -5  -3   -0.01    0.01
 -35   5  -3    0.00    0.01
 -35   5  -3    0.00    0.01
 -37  -5  -3    0.50    0.04
 -37  -5  -3    0.47    0.05
 -37   5  -3    0.41    0.04
 -37   5  -3    0.45    0.04
 -39  -5  -3    0.02    0.01
 -39   5  -3    0.01    0.01
 -39   5  -3    0.01    0.01
 -41  -5  -3    0.03    0.01
 -41   5  -3    0.04    0.01
 -43  -5  -3    0.01    0.00
 -43   5  -3    0.01    0.01
 -45   5  -3    0.02    0.01
 -48  -6   3    0.00    0.00
 -48   6   3    0.00    0.00
 -46  -6   3    0.10    0.01
 -46   6   3    0.08    0.01
 -44  -6   3    0.60    0.04
 -44   6   3    0.54    0.05
 -42  -6   3    0.00    0.01
 -42   6   3    0.00    0.01
 -40  -6   3    0.03    0.01
 -40   6   3    0.04    0.01
 -38  -6   3    0.40    0.04
 -38   6   3    0.29    0.04
 -36  -6   3    7.84    0.43
 -36   6   3    7.99    0.44
 -34  -6   3    0.35    0.04
 -34   6   3    0.41    0.05
 -32  -6   3   -0.01    0.01
 -32   6   3    0.02    0.02
 -32   6   3    0.04    0.04
  30  -6  -3    0.99    0.07
 -30  -6   3    0.98    0.07
 -30   6   3    0.92    0.07
 -30   6   3    0.95    0.11
  28  -6  -3    3.63    0.21
 -28   6   3    3.62    0.24
 -28   6   3    3.48    0.21
  26  -6  -3    2.93    0.17
 -26   6   3    3.06    0.22
 -26   6   3    2.84    0.18
  24  -6  -3    0.29    0.04
 -24   6   3    0.30    0.06
  22  -6  -3    1.05    0.08
 -22   6   3    1.07    0.12
  20  -6  -3    0.08    0.02
  18  -6  -3    3.60    0.21
 -18   6   3    3.39    0.24
  16  -6  -3    0.13    0.03
 -16   6   3    0.14    0.05
 -14  -6   3    6.79    0.40
  14  -6  -3    7.00    0.39
 -14   6   3    6.99    0.42
  12  -6  -3    5.95    0.34
 -12  -6   3    5.95    0.35
 -12   6   3    5.81    0.36
 -10  -6   3   19.97    1.08
  10  -6  -3   19.03    1.07
 -10   6   3   20.73    1.10
   8  -6  -3    0.07    0.03
  -8  -6   3    0.11    0.04
  -8   6   3    0.12    0.04
   6  -6  -3    5.19    0.30
  -6   6   3    4.74    0.31
  -4  -6   3    2.03    0.14
  -4   6   3    1.83    0.14
  -2  -6   3    6.51    0.37
  -2   6   3    6.24    0.37
   0  -6  -3    0.09    0.03
   0  -6   3    0.09    0.03
   0   6   3    0.10    0.03
   2  -6   3   46.84    2.44
  -2  -6  -3   46.23    2.44
   2   6   3   44.39    2.42
  -4  -6  -3    1.24    0.10
   4  -6   3    1.11    0.09
   4   6   3    1.11    0.08
   6  -6   3    0.40    0.06
  -6  -6  -3    0.45    0.06
   6   6   3    0.46    0.06
   8  -6   3    0.51    0.06
  -8  -6  -3    0.42    0.06
   8   6   3    0.57    0.07
  10  -6   3    2.28    0.17
 -10  -6  -3    2.35    0.16
  10   6   3    2.28    0.16
 -12  -6  -3    1.02    0.11
  12  -6   3    0.89    0.08
  12   6   3    0.96    0.08
  14  -6   3    0.10    0.03
  16  -6   3    2.49    0.17
  16   6   3    2.61    0.17
  18  -6   3    5.78    0.34
  18   6   3    5.88    0.34
  20  -6   3    0.59    0.08
 -20   6  -3    0.64    0.07
  20   6   3    0.64    0.07
 -22  -6  -3    2.01    0.13
  22  -6   3    1.97    0.14
 -22   6  -3    1.96    0.13
  22   6   3    2.04    0.14
 -24  -6  -3    2.92    0.17
  24  -6   3    2.60    0.18
 -24   6  -3    2.69    0.17
  24   6   3    3.01    0.19
 -26  -6  -3    0.77    0.06
  26  -6   3    0.73    0.07
  26   6   3    0.61    0.07
 -26   6  -3    0.89    0.07
  28  -6   3    3.24    0.22
 -28  -6  -3    3.37    0.20
 -28   6  -3    3.48    0.21
  28   6   3    3.82    0.23
 -30  -6  -3    2.59    0.14
 -30   6  -3    2.57    0.15
 -30   6  -3    2.07    0.15
 -32  -6  -3    1.34    0.10
 -32  -6  -3    1.41    0.09
 -32   6  -3    1.26    0.09
 -32   6  -3    1.33    0.09
 -34  -6  -3    0.00    0.01
 -34   6  -3    0.01    0.01
 -34   6  -3    0.01    0.01
 -36  -6  -3    0.01    0.01
 -36   6  -3    0.01    0.01
 -38  -6  -3    0.56    0.04
 -38   6  -3    0.55    0.04
 -40  -6  -3    0.87    0.06
 -40   6  -3    0.99    0.06
 -42  -6  -3    0.30    0.02
 -42   6  -3    0.35    0.02
 -44   6  -3    0.15    0.01
 -47   7   3    0.02    0.01
 -45  -7   3    0.18    0.02
 -45   7   3    0.16    0.02
 -43  -7   3    0.01    0.01
 -43   7   3    0.00    0.01
 -41  -7   3    0.06    0.01
 -41   7   3    0.03    0.01
 -39  -7   3    0.02    0.01
 -39   7   3    0.01    0.01
 -37  -7   3    0.07    0.01
 -37   7   3    0.05    0.02
 -35  -7   3    0.04    0.01
 -35   7   3    0.02    0.01
 -33  -7   3    1.22    0.08
 -33   7   3    1.23    0.09
  31  -7  -3    0.09    0.02
 -31  -7   3    0.09    0.02
 -31   7   3    0.09    0.02
 -29  -7   3   -0.01    0.01
  29  -7  -3   -0.01    0.01
 -29   7   3    0.01    0.02
 -29   7   3    0.03    0.04
 -27  -7   3    0.58    0.05
  27  -7  -3    0.65    0.06
 -27   7   3    0.60    0.09
 -27   7   3    0.68    0.06
  25  -7  -3    0.08    0.03
 -25   7   3    0.08    0.02
 -25   7   3    0.09    0.04
  23  -7  -3    0.24    0.05
 -23   7   3    0.24    0.04
 -23   7   3    0.38    0.07
  21  -7  -3    0.63    0.06
 -21   7   3    0.51    0.06
 -21   7   3    0.44    0.07
  19  -7  -3    0.05    0.02
 -19   7   3    0.04    0.03
  17  -7  -3    2.03    0.14
 -17   7   3    2.20    0.17
  15  -7  -3    0.16    0.03
 -15   7   3    0.26    0.05
  13  -7  -3    0.03    0.02
 -13  -7   3    0.00    0.03
 -13   7   3    0.02    0.03
  11  -7  -3    0.63    0.07
 -11  -7   3    0.75    0.10
 -11   7   3    0.45    0.07
   9  -7  -3    1.73    0.12
  -9  -7   3    1.40    0.12
  -9   7   3    1.82    0.14
   7  -7  -3    2.96    0.18
  -7  -7   3    2.70    0.19
  -7   7   3    2.66    0.19
   5  -7  -3    0.23    0.04
  -5  -7   3    0.23    0.04
  -5   7   3    0.24    0.05
  -3  -7   3    0.13    0.03
   3  -7  -3    0.02    0.02
  -3   7   3    0.11    0.04
  -1  -7   3    0.52    0.07
   1  -7  -3    0.51    0.07
  -1   7   3    0.60    0.07
  -1  -7  -3    1.37    0.11
   1  -7   3    1.44    0.11
   1   7   3    1.41    0.11
  -3  -7  -3    0.82    0.09
   3  -7   3    0.88    0.09
   3   7   3    0.76    0.07
   5  -7   3    1.32    0.12
  -5  -7  -3    1.47    0.11
   7  -7   3    3.19    0.20
  -7  -7  -3    3.07    0.20
  -9  -7  -3    0.15    0.04
   9  -7   3    0.12    0.03
   9   7   3    0.17    0.04
  11  -7   3    0.38    0.06
  11   7   3    0.23    0.04
  13  -7   3    0.09    0.03
  13   7   3    0.07    0.03
  15  -7   3    0.18    0.04
  15   7   3    0.20    0.04
  17   7   3    2.20    0.15
 -17   7  -3    1.87    0.13
  19  -7   3    0.91    0.09
  19   7   3    0.83    0.09
 -19   7  -3    0.78    0.07
  21  -7   3    0.01    0.02
 -21   7  -3    0.02    0.02
  21   7   3   -0.02    0.01
  23  -7   3   -0.02    0.02
 -23   7  -3   -0.02    0.01
  23   7   3   -0.01    0.02
  25  -7   3    0.41    0.05
 -25   7  -3    0.43    0.05
 -27  -7  -3    0.39    0.04
 -27   7  -3    0.46    0.05
 -29  -7  -3    0.00    0.01
 -29   7  -3    0.01    0.01
 -31  -7  -3    0.02    0.01
 -31   7  -3    0.01    0.01
 -33  -7  -3    0.01    0.01
 -33   7  -3    0.00    0.01
 -35  -7  -3    0.02    0.01
 -35   7  -3    0.03    0.01
 -37  -7  -3    0.06    0.01
 -37   7  -3    0.08    0.01
 -39   7  -3    0.12    0.01
 -41   7  -3    0.04    0.01
 -46   8   3    0.02    0.01
 -44   8   3    0.02    0.01
 -42   8   3   -0.01    0.01
 -40   8   3    0.01    0.01
 -38  -8   3    0.01    0.01
 -38   8   3   -0.01    0.01
 -36  -8   3    0.01    0.01
 -36   8   3    0.01    0.01
 -34  -8   3    0.00    0.01
 -34   8   3    0.00    0.01
 -32   8   3    0.02    0.01
 -30   8   3    0.00    0.01
  28  -8  -3    0.06    0.02
 -28   8   3    0.03    0.04
 -28   8   3    0.06    0.02
  26  -8  -3   -0.01    0.02
 -26   8   3   -0.02    0.01
  24  -8  -3    0.41    0.05
 -24   8   3    0.28    0.06
 -24   8   3    0.41    0.05
  22  -8  -3    0.12    0.03
 -22   8   3    0.17    0.03
 -22   8   3    0.20    0.05
  20  -8  -3    0.01    0.02
 -20   8   3    0.05    0.04
 -20   8   3    0.03    0.02
 -18   8   3    0.19    0.05
 -18   8   3    0.13    0.03
  16  -8  -3    1.81    0.12
 -16   8   3    1.44    0.13
  14  -8  -3    0.43    0.05
 -14   8   3    0.50    0.07
  12  -8  -3    0.78    0.08
 -12   8   3    0.61    0.09
 -10  -8   3    3.17    0.20
  10  -8  -3    2.99    0.19
 -10   8   3    2.66    0.20
  -8  -8   3    0.37    0.06
   8  -8  -3    0.40    0.06
  -8   8   3    0.24    0.06
  -6  -8   3    0.60    0.08
   6  -8  -3    0.57    0.07
  -6   8   3    0.67    0.08
   4  -8  -3    0.25    0.04
  -4  -8   3    0.23    0.05
  -4   8   3    0.21    0.05
   2  -8  -3    0.98    0.09
  -2  -8   3    0.94    0.10
  -2   8   3    0.94    0.09
   0  -8   3    0.04    0.02
   0  -8  -3    0.03    0.02
   0   8   3    0.02    0.03
   2  -8   3    2.44    0.17
  -2  -8  -3    2.27    0.19
   4  -8   3    0.18    0.04
  -4  -8  -3    0.16    0.04
  -6  -8  -3    0.27    0.05
   6  -8   3    0.21    0.04
   8  -8   3    0.41    0.06
  -8  -8  -3    0.28    0.05
  10  -8   3    0.05    0.03
  12  -8   3    0.03    0.02
 -12  -8  -3   -0.01    0.04
 -14  -8  -3    0.55    0.08
  14  -8   3    0.53    0.09
  14  -8   3    0.60    0.07
  14  -8   3    0.43    0.07
 -14   8  -3    0.50    0.05
  16  -8   3    0.66    0.10
  16  -8   3    0.93    0.10
  16  -8   3    0.65    0.10
 -16   8  -3    0.82    0.07
  18  -8   3    0.23    0.04
  18  -8   3    0.14    0.05
 -18  -8  -3    0.16    0.06
  18  -8   3    0.13    0.04
 -18   8  -3    0.22    0.03
  20  -8   3    0.03    0.04
  20  -8   3   -0.03    0.03
  20  -8   3    0.02    0.02
 -20   8  -3    0.01    0.01
  22  -8   3    0.02    0.04
  22  -8   3    0.03    0.02
 -22   8  -3    0.02    0.02
  24  -8   3    0.10    0.03
 -24   8  -3    0.08    0.02
  26  -8   3    0.00    0.02
 -26   8  -3    0.01    0.01
  28  -8   3    0.08    0.03
 -28   8  -3    0.10    0.02
  30  -8   3   -0.01    0.02
 -30   8  -3    0.00    0.01
  32  -8   3    0.19    0.04
 -32   8  -3    0.25    0.03
  34  -8   3    0.03    0.02
 -34   8  -3   -0.01    0.01
  36  -8   3    0.26    0.03
 -36   8  -3    0.25    0.02
  38  -8   3    0.02    0.01
 -38   8  -3    0.03    0.01
 -40   8  -3    0.00    0.00
 -43   9   3    0.00    0.00
 -41   9   3    0.00    0.01
 -39   9   3    0.00    0.01
 -37   9   3    0.01    0.01
 -35   9   3    0.24    0.03
 -33   9   3    0.13    0.02
 -31   9   3    0.00    0.01
 -29   9   3    1.38    0.09
 -27   9   3    0.25    0.04
 -25   9   3    0.24    0.03
  23  -9  -3    0.30    0.06
  23  -9  -3    0.13    0.03
 -23   9   3    0.12    0.04
  21  -9  -3    0.05    0.04
  21  -9  -3    0.02    0.02
 -21   9   3    0.01    0.03
 -21   9   3    0.03    0.02
  19  -9  -3    0.41    0.08
  19  -9  -3    0.51    0.09
 -19  -9   3    0.50    0.08
  19  -9  -3    0.50    0.06
 -19   9   3    0.62    0.09
 -19   9   3    0.49    0.05
  17  -9  -3    0.54    0.07
  17  -9  -3    0.51    0.08
 -17  -9   3    0.50    0.08
  17  -9  -3    0.55    0.10
 -17   9   3    0.63    0.06
 -17   9   3    0.48    0.08
  15  -9  -3    0.64    0.07
  15  -9  -3    0.62    0.10
  15  -9  -3    0.66    0.09
 -15  -9   3    0.76    0.10
 -15   9   3    0.68    0.07
 -15   9   3    0.76    0.09
  13  -9  -3    0.24    0.06
 -13  -9   3    0.20    0.06
  13  -9  -3    0.24    0.04
  13  -9  -3    0.24    0.07
 -13   9   3    0.25    0.05
 -13   9   3    0.24    0.04
  11  -9  -3    0.05    0.05
  11  -9  -3    0.04    0.04
 -11  -9   3    0.02    0.04
 -11   9   3    0.00    0.02
 -11   9   3    0.03    0.03
  -9  -9   3    0.39    0.08
   9  -9  -3    0.50    0.10
  -9  -9   3    0.59    0.09
  -9  -9   3    0.49    0.07
   9  -9  -3    0.54    0.07
   9  -9  -3    0.54    0.08
  -9   9   3    0.68    0.08
  -7  -9   3    0.08    0.04
  -7  -9   3    0.08    0.04
   7  -9  -3    0.08    0.05
   7  -9  -3    0.10    0.03
  -7  -9   3    0.13    0.05
  -7   9   3    0.09    0.04
   5  -9  -3    0.02    0.04
  -5  -9   3    0.01    0.03
  -5  -9   3    0.01    0.03
  -5  -9   3    0.00    0.03
   5  -9  -3    0.03    0.02
  -5   9   3    0.02    0.03
  -3  -9   3    0.33    0.06
   3  -9  -3    0.29    0.09
   3  -9  -3    0.33    0.06
   3  -9  -3    0.47    0.08
  -3  -9   3    0.33    0.07
  -3  -9   3    0.34    0.07
  -1  -9   3    0.01    0.03
   1  -9  -3   -0.01    0.03
  -1  -9   3   -0.01    0.02
  -1  -9   3    0.03    0.03
   1  -9  -3    0.07    0.03
   1  -9  -3   -0.01    0.03
   1  -9   3    0.02    0.04
   1  -9   3    0.02    0.02
  -1  -9  -3    0.05    0.05
   1  -9   3    0.07    0.04
  -1  -9  -3    0.03    0.03
  -1  -9  -3    0.01    0.04
   3  -9   3    1.46    0.14
  -3  -9  -3    1.53    0.14
   3  -9   3    1.29    0.11
   3  -9   3    1.31    0.15
  -3  -9  -3    1.29    0.14
  -3  -9  -3    1.45    0.12
  -5  -9  -3    1.11    0.11
  -5  -9  -3    0.84    0.10
   5  -9   3    0.70    0.08
   5  -9   3    0.92    0.11
  -5  -9  -3    0.75    0.11
   5  -9   3    0.83    0.10
   7  -9   3    1.15    0.12
   7  -9   3    0.96    0.12
  -7  -9  -3    1.09    0.11
   7  -9   3    0.89    0.10
  -7  -9  -3    1.07    0.12
  -9  -9  -3    0.00    0.03
   9  -9   3    0.03    0.03
  -9  -9  -3   -0.01    0.04
   9  -9   3    0.07    0.03
  -9   9  -3    0.05    0.03
 -11  -9  -3   -0.03    0.03
  11  -9   3   -0.01    0.03
  11  -9   3    0.01    0.03
  11  -9   3    0.01    0.02
  13  -9   3    0.86    0.09
 -13  -9  -3    0.69    0.10
  13  -9   3    0.68    0.09
  13  -9   3    0.66    0.10
 -13   9  -3    0.76    0.07
  15  -9   3    0.48    0.08
 -15  -9  -3    0.43    0.07
  15  -9   3    0.47    0.07
  15  -9   3    0.50    0.07
 -15   9  -3    0.48    0.05
  17  -9   3    0.17    0.05
 -17  -9  -3    0.23    0.06
  17  -9   3    0.20    0.04
  17  -9   3    0.10    0.04
 -17   9  -3    0.25    0.03
  19  -9   3    0.08    0.03
  19  -9   3    0.13    0.04
  19  -9   3    0.12    0.04
 -19   9  -3    0.19    0.03
  21  -9   3    1.61    0.13
  21  -9   3    1.58    0.12
 -21   9  -3    1.68    0.11
  23  -9   3    0.10    0.04
  23  -9   3    0.13    0.03
 -23   9  -3    0.07    0.02
  25  -9   3    0.02    0.02
 -25   9  -3    0.01    0.01
  27  -9   3    0.17    0.03
 -27   9  -3    0.17    0.02
  29  -9   3   -0.01    0.02
 -29   9  -3    0.02    0.01
  31  -9   3    0.08    0.02
 -31   9  -3    0.07    0.01
  33  -9   3    0.03    0.01
 -33   9  -3    0.00    0.01
  35  -9   3    0.04    0.02
 -35   9  -3    0.10    0.01
 -37   9  -3    0.10    0.01
 -40  10   3    0.05    0.01
 -38  10   3    0.04    0.01
  36 -10  -3    0.00    0.02
 -36  10   3    0.03    0.01
  34 -10  -3    0.00    0.02
 -34  10   3    0.01    0.01
  32 -10  -3    0.29    0.05
 -32  10   3    0.26    0.03
  30 -10  -3    0.02    0.03
 -30  10   3    0.00    0.01
  28 -10  -3    0.08    0.03
 -28  10   3    0.11    0.02
 -26  10   3    0.02    0.01
  24 -10  -3    0.50    0.07
 -24  10   3    0.59    0.05
  22 -10  -3    1.32    0.12
  22 -10  -3    1.20    0.12
 -22  10   3    1.19    0.08
  20 -10  -3    0.26    0.05
 -20 -10   3    0.33    0.06
  20 -10  -3    0.21    0.06
 -20  10   3    0.27    0.04
  18 -10  -3    0.15    0.06
  18 -10  -3    0.24    0.05
 -18  10   3    0.26    0.04
 -16 -10   3    0.42    0.07
  16 -10  -3    0.35    0.06
  16 -10  -3    0.27    0.06
 -16  10   3    0.29    0.04
 -14 -10   3    1.63    0.15
  14 -10  -3    1.64    0.12
  14 -10  -3    1.34    0.14
  14 -10  -3    1.38    0.15
 -14  10   3    1.60    0.10
  12 -10  -3    0.10    0.05
 -12 -10   3    0.04    0.05
 -12 -10   3    0.06    0.04
  12 -10  -3    0.07    0.03
  12 -10  -3    0.04    0.03
 -12  10   3    0.14    0.03
  10 -10  -3    2.82    0.19
  10 -10  -3    2.84    0.21
 -10 -10   3    2.78    0.21
 -10 -10   3    2.84    0.19
  10 -10  -3    2.83    0.22
 -10  10   3    2.74    0.17
   8 -10  -3    4.04    0.27
  -8 -10   3    3.89    0.27
  -8 -10   3    4.06    0.26
   8 -10  -3    4.13    0.25
   8 -10  -3    4.19    0.28
  -8  10   3    3.80    0.23
  -6 -10   3   -0.02    0.03
   6 -10  -3    0.00    0.03
   6 -10  -3    0.03    0.03
  -6 -10   3    0.01    0.03
   6 -10  -3   -0.02    0.03
  -6  10   3   -0.05    0.01
   4 -10  -3    4.04    0.27
  -4 -10   3    3.60    0.24
  -4 -10   3    3.68    0.26
  -4 -10   3    3.49    0.24
   4 -10  -3    3.65    0.24
   4 -10  -3    3.84    0.25
  -4  10   3    3.67    0.22
  -2 -10   3    0.20    0.05
  -2 -10   3    0.30    0.06
   2 -10  -3    0.30    0.06
   2 -10  -3    0.39    0.07
  -2 -10   3    0.31    0.06
   2 -10  -3    0.35    0.06
  -2  10   3    0.26    0.04
   0 -10   3    4.33    0.29
   0 -10   3    4.41    0.29
   0 -10   3    4.95    0.31
   0 -10  -3    5.14    0.29
   0 -10  -3    4.56    0.31
   0 -10  -3    4.28    0.30
   0  10   3    4.47    0.27
   2 -10   3    4.54    0.29
   2 -10   3    4.57    0.28
  -2 -10  -3    4.24    0.30
  -2 -10  -3    4.54    0.28
  -2 -10  -3    4.41    0.29
   2 -10   3    4.49    0.30
   4 -10   3    0.06    0.04
  -4 -10  -3    0.13    0.04
  -4 -10  -3    0.04    0.04
   4 -10   3    0.11    0.04
   4 -10   3    0.09    0.03
  -4 -10  -3    0.10    0.04
  -6 -10  -3    8.39    0.50
   6 -10   3    8.17    0.49
   6 -10   3    8.37    0.48
   6 -10   3    8.41    0.50
  -6 -10  -3    8.32    0.49
   8 -10   3    0.85    0.10
  -8 -10  -3    0.98    0.11
   8 -10   3    0.89    0.11
   8 -10   3    0.96    0.10
  -8 -10  -3    0.93    0.10
 -10 -10  -3    2.16    0.17
  10 -10   3    2.10    0.16
  10 -10   3    1.95    0.15
  10 -10   3    1.99    0.16
 -10 -10  -3    1.90    0.16
 -10  10  -3    2.02    0.13
  12 -10   3    3.18    0.20
  12 -10   3    3.34    0.26
 -12  10  -3    3.01    0.18
  14 -10   3    0.51    0.07
  14 -10   3    0.51    0.08
 -14 -10  -3    0.55    0.08
 -14  10  -3    0.56    0.05
 -16 -10  -3    3.14    0.22
  16 -10   3    3.03    0.22
  16 -10   3    3.64    0.22
 -16  10  -3    3.23    0.19
 -18 -10  -3    1.75    0.14
  18 -10   3    1.99    0.14
  18 -10   3    1.65    0.14
 -18  10  -3    1.73    0.11
  20 -10   3    0.66    0.08
  20 -10   3    0.63    0.07
 -20  10  -3    0.63    0.05
  22 -10   3    0.00    0.02
  22 -10   3    0.01    0.02
 -22  10  -3    0.03    0.01
  24 -10   3    0.02    0.03
  24 -10   3    0.02    0.02
 -24  10  -3    0.07    0.02
  26 -10   3    0.07    0.02
 -26  10  -3    0.07    0.01
  28 -10   3    0.62    0.06
 -28  10  -3    0.53    0.04
  30 -10   3    0.05    0.02
 -30  10  -3    0.04    0.01
  32 -10   3    0.97    0.07
 -32  10  -3    0.96    0.06
  34 -10   3    0.61    0.04
 -34  10  -3    0.59    0.04
 -36  10  -3    0.18    0.02
 -37  11   3    0.01    0.01
  35 -11  -3    0.07    0.02
 -35  11   3    0.07    0.01
  33 -11  -3    0.08    0.03
 -33  11   3    0.08    0.01
  31 -11  -3    0.01    0.02
 -31  11   3    0.00    0.01
  29 -11  -3    0.02    0.02
 -29  11   3    0.03    0.01
  27 -11  -3   -0.01    0.02
 -27  11   3    0.00    0.01
  25 -11  -3    0.09    0.03
  25 -11  -3    0.11    0.04
 -25  11   3    0.05    0.02
  23 -11  -3    0.10    0.03
  23 -11  -3    0.10    0.04
 -23  11   3    0.15    0.02
  21 -11  -3    0.44    0.06
  21 -11  -3    0.27    0.08
 -21  11   3    0.38    0.04
 -19 -11   3   -0.04    0.03
  19 -11  -3    0.01    0.03
  19 -11  -3    0.01    0.03
 -19  11   3    0.00    0.01
  17 -11  -3    3.05    0.22
 -17 -11   3    3.40    0.22
  17 -11  -3    3.03    0.22
 -17  11   3    3.46    0.19
 -15 -11   3    0.32    0.06
  15 -11  -3    0.17    0.04
  15 -11  -3    0.21    0.06
 -15  11   3    0.30    0.04
 -13 -11   3    0.72    0.09
  13 -11  -3    0.75    0.09
  13 -11  -3    0.69    0.09
 -13  11   3    0.64    0.06
  11 -11  -3    3.60    0.25
  11 -11  -3    3.49    0.24
 -11 -11   3    3.70    0.24
 -11  11   3    3.55    0.21
  -9 -11   3    0.37    0.07
  -9 -11   3    0.28    0.05
   9 -11  -3    0.61    0.07
   9 -11  -3    0.32    0.07
   9 -11  -3    0.35    0.06
  -9  11   3    0.50    0.05
   7 -11  -3    3.24    0.22
  -7 -11   3    3.54    0.24
   7 -11  -3    3.40    0.23
  -7 -11   3    3.50    0.23
   7 -11  -3    3.38    0.24
  -5 -11   3    5.83    0.40
   5 -11  -3    5.52    0.36
   5 -11  -3    6.28    0.39
  -5 -11   3    6.02    0.38
   5 -11  -3    5.48    0.34
  -5  11   3    5.72    0.33
   3 -11  -3   10.08    0.59
   3 -11  -3    9.25    0.56
  -3 -11   3   10.74    0.63
   3 -11  -3    9.78    0.63
  -3 -11   3   10.77    0.61
  -3  11   3    9.42    0.54
  -1 -11   3    1.48    0.14
  -1 -11   3    1.37    0.14
   1 -11  -3    1.25    0.15
   1 -11  -3    1.44    0.14
  -1 -11   3    1.46    0.16
   1 -11  -3    1.64    0.13
  -1  11   3    1.36    0.09
  -1 -11  -3    0.01    0.03
   1 -11   3    0.03    0.04
   1 -11   3    0.02    0.03
   1 -11   3    0.00    0.02
  -1 -11  -3    0.02    0.04
  -1 -11  -3    0.00    0.03
   3 -11   3    2.18    0.16
   3 -11   3    2.17    0.16
   3 -11   3    2.13    0.17
  -3 -11  -3    2.26    0.18
  -3 -11  -3    2.27    0.16
   5 -11   3    0.51    0.07
  -5 -11  -3    0.57    0.07
   5 -11   3    0.44    0.07
  -5 -11  -3    0.51    0.08
   5 -11   3    0.50    0.08
   7 -11   3    3.81    0.24
   7 -11   3    3.82    0.26
  -7 -11  -3    3.57    0.25
  -7 -11  -3    3.84    0.24
   9 -11   3    0.74    0.09
  -9 -11  -3    0.78    0.10
   9 -11   3    0.81    0.09
 -11 -11  -3    0.04    0.03
  11 -11   3   -0.01    0.02
  11 -11   3    0.05    0.03
 -11  11  -3    0.05    0.02
 -13 -11  -3    0.53    0.07
  13 -11   3    0.49    0.07
  13 -11   3    0.51    0.07
 -13  11  -3    0.45    0.04
  15 -11   3    0.19    0.04
 -15 -11  -3    0.25    0.05
  15 -11   3    0.22    0.04
 -15  11  -3    0.22    0.04
 -17 -11  -3    0.20    0.04
  17 -11   3    0.21    0.05
 -17  11  -3    0.29    0.03
  19 -11   3    0.22    0.04
  19 -11   3    0.29    0.04
 -19  11  -3    0.27    0.03
  21 -11   3    0.02    0.02
  21 -11   3   -0.01    0.02
 -21  11  -3    0.00    0.01
  23 -11   3    0.35    0.04
  23 -11   3    0.38    0.05
 -23  11  -3    0.42    0.03
  25 -11   3    0.56    0.06
  25 -11   3    0.53    0.06
 -25  11  -3    0.45    0.03
  27 -11   3    0.01    0.01
 -27  11  -3    0.00    0.01
  29 -11   3    0.45    0.04
 -29  11  -3    0.43    0.03
  31 -11   3    0.45    0.04
 -31  11  -3    0.41    0.03
  33 -11   3    0.03    0.02
  34 -12  -3    0.08    0.02
 -34  12   3    0.10    0.01
  32 -12  -3    0.01    0.01
 -32  12   3    0.01    0.01
  30 -12  -3    0.03    0.02
 -30  12   3    0.00    0.01
  28 -12  -3    0.10    0.02
 -28  12   3    0.11    0.01
  26 -12  -3    0.07    0.03
  26 -12  -3    0.10    0.03
  24 -12  -3    0.03    0.03
  24 -12  -3    0.06    0.02
 -24  12   3    0.08    0.01
  22 -12  -3    0.26    0.04
  22 -12  -3    0.40    0.05
 -22  12   3    0.38    0.03
  20 -12  -3    0.16    0.04
  20 -12  -3    0.24    0.04
 -20  12   3    0.24    0.03
 -18 -12   3    0.44    0.06
  18 -12  -3    0.37    0.06
  18 -12  -3    0.41    0.06
 -18  12   3    0.43    0.04
 -16 -12   3    0.28    0.05
  16 -12  -3    0.30    0.06
  16 -12  -3    0.26    0.05
 -16  12   3    0.29    0.03
  14 -12  -3    0.47    0.07
  14 -12  -3    0.43    0.08
 -14  12   3    0.61    0.05
 -12 -12   3    0.97    0.10
  12 -12  -3    0.78    0.09
  12 -12  -3    0.87    0.10
 -12  12   3    0.92    0.06
 -10 -12   3    0.39    0.06
  10 -12  -3    0.38    0.07
  10 -12  -3    0.48    0.07
 -10  12   3    0.38    0.04
   8 -12  -3    0.06    0.03
   8 -12  -3    0.01    0.03
  -8 -12   3    0.04    0.02
  -8 -12   3    0.01    0.02
  -8  12   3    0.02    0.01
  -6 -12   3    0.02    0.02
   6 -12  -3    0.04    0.03
  -6 -12   3    0.02    0.02
   6 -12  -3    0.03    0.02
  -6  12   3    0.01    0.01
   4 -12  -3    0.22    0.05
  -4 -12   3    0.20    0.05
   4 -12  -3    0.20    0.04
  -4 -12   3    0.25    0.05
   2 -12  -3    0.30    0.05
  -2 -12   3    0.28    0.05
  -2 -12   3    0.22    0.05
   2 -12  -3    0.25    0.05
   0 -12   3    0.15    0.04
   0 -12  -3    0.08    0.03
   0 -12  -3    0.10    0.04
   0 -12   3    0.07    0.04
   2 -12   3    0.19    0.04
   2 -12   3    0.21    0.05
  -2 -12  -3    0.26    0.05
  -2 -12  -3    0.26    0.06
  -4 -12  -3    0.54    0.06
  -4 -12  -3    0.53    0.08
   4 -12   3    0.58    0.07
   4 -12   3    0.63    0.08
  -6 -12  -3    1.59    0.14
  -6 -12  -3    1.89    0.18
   6 -12   3    1.94    0.14
   6 -12   3    1.66    0.14
   8 -12   3    0.30    0.05
   8 -12   3    0.34    0.05
  -8 -12  -3    0.48    0.06
  10 -12   3    0.04    0.04
  10 -12   3    0.01    0.02
 -10 -12  -3    0.05    0.02
  12 -12   3    0.03    0.02
  12 -12   3    0.03    0.02
 -12 -12  -3    0.01    0.02
  14 -12   3    0.00    0.02
  14 -12   3    0.01    0.02
 -14 -12  -3   -0.01    0.02
 -16 -12  -3   -0.01    0.02
  16 -12   3    0.01    0.01
  16 -12   3    0.01    0.02
 -16  12  -3    0.01    0.01
  18 -12   3    0.23    0.04
  18 -12   3    0.22    0.04
 -18  12  -3    0.20    0.02
  20 -12   3    0.29    0.04
  20 -12   3    0.16    0.03
 -20  12  -3    0.23    0.02
  22 -12   3    0.00    0.01
  22 -12   3    0.01    0.02
 -22  12  -3    0.01    0.01
  24 -12   3    0.00    0.02
  24 -12   3    0.01    0.01
 -24  12  -3    0.02    0.01
  26 -12   3    0.00    0.01
 -26  12  -3    0.01    0.01
  28 -12   3    0.01    0.01
  30 -12   3    0.19    0.02
  31 -13  -3    0.00    0.01
  29 -13  -3    0.01    0.01
 -29  13   3    0.02    0.01
  27 -13  -3    0.00    0.01
 -27  13   3    0.00    0.01
  25 -13  -3    0.10    0.02
  25 -13  -3    0.05    0.02
 -25  13   3    0.07    0.01
  23 -13  -3    0.05    0.02
  23 -13  -3    0.02    0.02
 -23  13   3    0.06    0.01
  21 -13  -3    0.04    0.02
  21 -13  -3    0.00    0.02
 -21  13   3    0.02    0.01
  19 -13  -3    0.02    0.02
  19 -13  -3    0.01    0.02
 -19  13   3    0.02    0.01
  17 -13  -3    0.06    0.02
 -17 -13   3    0.05    0.02
  17 -13  -3    0.11    0.03
 -17  13   3    0.05    0.01
  15 -13  -3    0.01    0.02
  15 -13  -3   -0.01    0.02
 -15 -13   3   -0.01    0.02
 -15  13   3    0.01    0.01
  13 -13  -3    0.05    0.02
  13 -13  -3    0.06    0.03
 -13 -13   3    0.03    0.02
 -13  13   3    0.05    0.01
 -11 -13   3    0.01    0.02
  11 -13  -3    0.00    0.02
  11 -13  -3   -0.02    0.02
 -11  13   3    0.00    0.01
  -9 -13   3    0.00    0.02
   9 -13  -3    0.08    0.03
   9 -13  -3   -0.02    0.02
   7 -13  -3    0.02    0.02
  -7 -13   3    0.00    0.02
   7 -13  -3    0.00    0.02
   5 -13  -3   -0.01    0.02
  -5 -13   3    0.03    0.02
   5 -13  -3    0.00    0.02
  -5 -13   3    0.02    0.02
  -3 -13   3    0.00    0.02
   3 -13  -3    0.01    0.02
   3 -13  -3    0.01    0.02
  -3 -13   3    0.01    0.02
  -1 -13   3    0.03    0.02
   1 -13  -3    0.02    0.02
   1 -13  -3    0.03    0.02
  -1 -13   3    0.03    0.02
  -1 -13  -3    0.00    0.02
   1 -13   3    0.01    0.02
  -1 -13  -3   -0.01    0.02
   1 -13   3    0.01    0.02
   3 -13   3    0.12    0.04
  -3 -13  -3    0.24    0.05
  -3 -13  -3    0.18    0.03
   3 -13   3    0.15    0.03
   5 -13   3    0.00    0.01
  -5 -13  -3    0.01    0.02
   5 -13   3    0.00    0.02
   7 -13   3    0.00    0.02
  -7 -13  -3    0.00    0.02
   7 -13   3    0.00    0.01
   9 -13   3    0.06    0.03
   9 -13   3    0.06    0.02
  -9 -13  -3    0.06    0.02
 -11 -13  -3    0.01    0.02
  11 -13   3    0.01    0.01
  11 -13   3    0.00    0.02
  13 -13   3    0.02    0.02
  13 -13   3    0.03    0.02
 -13 -13  -3    0.03    0.02
  15 -13   3    0.00    0.01
 -15 -13  -3    0.02    0.03
  15 -13   3    0.01    0.02
  17 -13   3    0.07    0.02
  17 -13   3    0.03    0.02
  19 -13   3    0.02    0.01
  19 -13   3    0.00    0.01
  21 -13   3    0.03    0.01
  21 -13   3    0.03    0.02
  23 -13   3    0.01    0.01
  25 -13   3    0.00    0.01
  24 -14  -3    0.02    0.01
  22 -14  -3    0.03    0.02
  22 -14  -3    0.04    0.02
  20 -14  -3    0.08    0.02
  20 -14  -3    0.03    0.01
  18 -14  -3    0.00    0.01
  18 -14  -3    0.01    0.01
  16 -14  -3    0.03    0.02
  16 -14  -3    0.06    0.02
  14 -14  -3    0.00    0.01
 -14 -14   3    0.00    0.02
  14 -14  -3    0.00    0.01
 -12 -14   3    0.01    0.01
  12 -14  -3    0.00    0.01
  12 -14  -3   -0.03    0.01
 -10 -14   3    0.02    0.02
  10 -14  -3    0.00    0.02
  10 -14  -3   -0.01    0.02
  -8 -14   3    0.27    0.05
   8 -14  -3    0.22    0.04
   8 -14  -3    0.25    0.04
   6 -14  -3    0.00    0.02
   6 -14  -3    0.01    0.01
  -6 -14   3   -0.02    0.01
   4 -14  -3    0.00    0.02
  -4 -14   3    0.01    0.02
   4 -14  -3    0.01    0.02
   2 -14  -3    0.01    0.02
  -2 -14   3   -0.01    0.01
   2 -14  -3   -0.01    0.01
  -2 -14   3    0.00    0.02
   0 -14   3    0.03    0.02
   0 -14   3    0.01    0.02
   0 -14  -3    0.01    0.02
   0 -14  -3    0.03    0.02
  -2 -14  -3    0.01    0.02
   2 -14   3    0.00    0.01
   2 -14   3    0.03    0.02
   4 -14   3   -0.01    0.01
   4 -14   3    0.00    0.01
  -4 -14  -3    0.01    0.02
  -6 -14  -3   -0.02    0.01
   6 -14   3   -0.02    0.01
   6 -14   3   -0.02    0.01
   8 -14   3    0.00    0.01
  -8 -14  -3    0.01    0.01
   8 -14   3   -0.01    0.01
  10 -14   3    0.00    0.01
  10 -14   3    0.02    0.02
 -10 -14  -3   -0.01    0.01
  12 -14   3    0.02    0.01
  12 -14   3    0.03    0.02
 -12 -14  -3    0.04    0.02
  14 -14   3    0.01    0.01
  14 -14   3    0.00    0.01
  16 -14   3    0.01    0.01
  16 -14   3    0.01    0.01
  18 -14   3    0.00    0.01
  18 -14   3    0.00    0.01
  20 -14   3    0.03    0.01
  17 -15  -3    0.08    0.01
  17 -15  -3    0.07    0.02
  15 -15  -3    0.01    0.01
  15 -15  -3    0.01    0.01
  13 -15  -3    0.03    0.01
  13 -15  -3    0.04    0.01
  11 -15  -3    0.05    0.01
  -9 -15   3    0.00    0.01
   9 -15  -3    0.01    0.01
   9 -15  -3    0.00    0.01
   7 -15  -3    0.12    0.02
  -7 -15   3    0.14    0.02
   7 -15  -3    0.15    0.02
  -5 -15   3    0.32    0.04
   5 -15  -3    0.34    0.04
   3 -15  -3    0.00    0.01
  -3 -15   3    0.00    0.01
   1 -15  -3    0.01    0.01
  -1 -15   3    0.00    0.01
   1 -15   3    0.01    0.01
  -1 -15  -3    0.01    0.01
  -3 -15  -3    0.03    0.02
   3 -15   3    0.03    0.02
  -5 -15  -3    0.00    0.01
   5 -15   3    0.01    0.01
  -7 -15  -3    0.00    0.01
   7 -15   3    0.01    0.02
   9 -15   3    0.17    0.02
  11 -15   3    0.00    0.01
 -54   0   4    0.01    0.00
 -52   0   4    0.01    0.01
 -50   0   4    0.20    0.02
 -48   0   4    0.84    0.05
 -46   0   4    0.24    0.03
 -46   0   4    0.27    0.04
 -44   0   4    0.06    0.02
 -44   0   4    0.05    0.01
 -42   0   4    0.70    0.06
 -42   0   4    0.81    0.06
 -40   0   4    0.03    0.02
 -40   0   4    0.06    0.02
 -38   0   4    0.25    0.03
 -38   0   4    0.31    0.04
 -36   0   4    1.31    0.10
 -36   0   4    1.52    0.10
 -32   0   4    1.79    0.14
 -30   0   4    0.40    0.06
 -26   0   4    2.18    0.16
  26   0  -4    2.43    0.13
  24   0  -4    1.07    0.07
 -24   0   4    1.05    0.11
 -22   0   4    2.67    0.17
  22   0  -4    2.30    0.14
 -20   0   4  104.56    5.51
 -18   0   4    0.09    0.04
  16   0  -4   24.17    1.28
 -16   0   4   24.22    1.31
 -14   0   4   68.15    3.61
 -12   0   4  499.61   26.79
 -10   0   4   45.45    2.45
  10   0  -4   46.65    2.43
  -8   0   4   67.14    3.53
   8   0  -4   66.27    3.51
   6   0  -4   25.05    2.14
  -6   0   4   26.86    2.17
   4   0  -4  168.83    9.82
  -4   0   4  164.13    9.73
   2   0  -4   24.68    2.25
   0   0   4    8.68    0.48
   2   0   4   47.94    2.54
   6   0   4    5.80    0.33
   8   0   4   61.37    4.48
  10   0   4    1.17    0.09
  12   0   4  125.36    8.06
 -12   0  -4  130.46    8.41
  14   0   4   38.42    2.04
  16   0   4    7.06    0.40
  18   0   4    2.02    0.14
 -20   0  -4   58.83    4.73
  22   0   4    6.27    0.36
  24   0   4    2.51    0.16
 -26   0  -4    0.83    0.07
  28   0   4    1.35    0.10
 -28   0  -4    1.46    0.10
 -28   0  -4    1.54    0.10
 -30   0  -4    1.09    0.09
  30   0   4    1.25    0.09
 -30   0  -4    1.09    0.08
 -32   0  -4    4.09    0.23
 -32   0  -4    3.93    0.23
  32   0   4    3.73    0.23
 -34   0  -4    1.91    0.12
 -34   0  -4    1.89    0.12
 -36   0  -4    0.88    0.06
 -36   0  -4    0.85    0.06
 -38   0  -4    0.11    0.02
 -38   0  -4    0.10    0.02
 -40   0  -4    0.02    0.01
  40   0   4    0.04    0.02
 -40   0  -4    0.05    0.01
 -42   0  -4    0.14    0.02
 -42   0  -4    0.25    0.02
  42   0   4    0.19    0.03
 -44   0  -4    0.18    0.02
 -44   0  -4    0.20    0.02
 -46   0  -4    0.22    0.02
 -53  -1   4    0.00    0.00
 -53   1   4    0.00    0.00
 -51  -1   4    0.25    0.02
 -51   1   4    0.22    0.02
 -49  -1   4    0.01    0.01
 -49   1   4    0.02    0.01
 -47  -1   4    0.00    0.01
 -47   1   4    0.00    0.01
 -47   1   4    0.01    0.01
 -45  -1   4    0.07    0.01
 -45   1   4    0.06    0.02
 -45   1   4    0.07    0.01
 -43  -1   4    0.02    0.01
 -43   1   4    0.03    0.01
 -43   1   4    0.03    0.02
 -41  -1   4    0.04    0.01
 -41   1   4    0.04    0.01
 -41   1   4    0.03    0.02
 -39  -1   4    0.22    0.03
 -39   1   4    0.13    0.04
 -39   1   4    0.17    0.03
 -37  -1   4    0.16    0.03
 -37   1   4    0.13    0.03
 -37   1   4    0.10    0.02
 -35  -1   4    0.03    0.02
 -35   1   4    0.12    0.02
 -35   1   4    0.04    0.02
 -33  -1   4    0.08    0.02
 -33   1   4    0.18    0.05
 -33   1   4    0.08    0.02
 -31   1   4    0.44    0.07
 -29  -1   4    0.22    0.04
 -29   1   4    0.03    0.03
 -27  -1   4    3.55    0.22
 -27   1   4    3.50    0.23
 -25  -1   4    6.81    0.38
 -25   1   4    7.11    0.39
  25   1  -4    6.03    0.36
 -23  -1   4    4.39    0.26
 -23   1   4    4.20    0.27
  21   1  -4    0.49    0.04
 -19  -1   4    0.92    0.09
  19   1  -4    0.90    0.07
 -19   1   4    0.89    0.10
  19   1  -4    1.10    0.07
 -17  -1   4    0.76    0.08
  17   1  -4    0.65    0.06
 -17   1   4    0.64    0.08
 -15  -1   4   14.80    0.80
 -15   1   4   13.89    0.81
  15   1  -4   14.89    0.78
 -13  -1   4    7.77    0.44
  13  -1  -4    7.58    0.41
 -13   1   4    7.86    0.45
 -11  -1   4  482.08   27.56
  11  -1  -4  501.15   27.21
 -11   1   4  519.39   27.12
  11   1  -4  527.45   27.67
  -9  -1   4  244.85   14.06
   9  -1  -4  250.19   13.81
   9   1  -4  243.90   14.07
  -9   1   4  251.26   13.69
  -7  -1   4    6.04    0.33
   7  -1  -4    5.46    0.32
  -7   1   4    5.86    0.35
  -5  -1   4   56.56    2.98
  -5   1   4   56.31    3.00
  -3   1   4   20.87    1.12
  -1  -1   4   81.61    5.55
   1  -1  -4   88.48    5.69
  -1   1   4   74.58    5.34
   1   1  -4   79.70    5.43
   1  -1   4  226.90   13.65
  -1   1  -4  240.86   13.68
   1   1   4  235.87   13.66
   3  -1   4    8.29    0.47
   3   1   4    8.40    0.47
  -5  -1  -4   92.41    6.29
   5  -1   4   86.84    5.88
  -5   1  -4   78.84    5.81
   5   1   4   92.48    6.03
   7  -1   4    5.56    0.33
   7   1   4    5.72    0.33
   9  -1   4    7.19    0.42
   9   1   4    7.55    0.42
  11  -1   4   11.15    0.62
  11   1   4   11.19    0.62
  13  -1   4    3.55    0.23
  13   1   4    3.98    0.23
  15  -1   4    3.95    0.24
  15   1   4    3.85    0.24
  17  -1   4    9.23    0.52
  17   1   4    9.57    0.53
  19  -1   4    6.67    0.38
  19   1   4    6.65    0.38
  21  -1   4    2.34    0.16
  21   1   4    2.52    0.16
  23  -1   4    4.14    0.24
  23   1   4    3.92    0.24
 -25  -1  -4    0.42    0.05
  25  -1   4    0.39    0.05
 -25   1  -4    0.41    0.05
  25   1   4    0.44    0.05
 -25   1  -4    0.49    0.06
 -27  -1  -4    0.60    0.06
  27  -1   4    0.60    0.06
  27   1   4    0.68    0.06
 -27   1  -4    0.63    0.06
 -27   1  -4    0.53    0.06
  29  -1   4    1.01    0.08
 -29  -1  -4    1.03    0.08
 -29   1  -4    1.09    0.08
 -29   1  -4    1.18    0.08
  29   1   4    1.09    0.08
  31  -1   4    1.55    0.12
 -31  -1  -4    1.65    0.11
 -31  -1  -4    1.75    0.11
 -31   1  -4    1.75    0.11
 -31   1  -4    1.74    0.11
  31   1   4    1.67    0.12
 -33  -1  -4    0.65    0.06
 -33  -1  -4    0.70    0.06
 -33   1  -4    0.67    0.06
 -33   1  -4    0.69    0.06
 -35  -1  -4    0.00    0.01
 -35  -1  -4    0.01    0.01
 -35   1  -4    0.00    0.01
 -35   1  -4    0.02    0.02
 -37  -1  -4    0.03    0.01
 -37  -1  -4    0.04    0.02
  37  -1   4    0.00    0.03
 -37   1  -4    0.05    0.02
 -37   1  -4    0.03    0.01
 -39  -1  -4    0.00    0.01
 -39  -1  -4    0.01    0.01
  39  -1   4    0.00    0.02
 -39   1  -4    0.03    0.01
 -39   1  -4    0.00    0.01
 -41  -1  -4   -0.01    0.01
 -41  -1  -4   -0.01    0.01
 -41   1  -4    0.00    0.01
 -41   1  -4   -0.01    0.01
  41   1   4    0.01    0.01
 -43  -1  -4    0.00    0.01
 -43  -1  -4    0.01    0.01
 -43   1  -4    0.00    0.01
 -43   1  -4    0.00    0.01
  43   1   4    0.01    0.01
 -45  -1  -4    0.22    0.02
 -45  -1  -4    0.17    0.02
 -45   1  -4    0.17    0.02
 -45   1  -4    0.16    0.02
 -52  -2   4    0.18    0.02
 -52   2   4    0.20    0.01
 -50  -2   4    0.05    0.01
 -50   2   4    0.07    0.01
 -50   2   4    0.04    0.01
 -48  -2   4    0.00    0.01
 -48   2   4    0.00    0.01
 -46  -2   4    0.00    0.01
 -46   2   4   -0.01    0.01
 -46   2   4    0.00    0.01
 -44  -2   4    0.04    0.01
 -44   2   4    0.03    0.01
 -44   2   4    0.04    0.01
 -42  -2   4    0.01    0.01
 -42   2   4    0.00    0.01
 -42   2   4    0.00    0.01
 -40  -2   4    0.06    0.02
 -40   2   4    0.04    0.01
 -40   2   4    0.08    0.02
 -38  -2   4    0.75    0.07
 -38   2   4    0.84    0.06
 -38   2   4    0.78    0.06
 -36  -2   4    0.01    0.01
 -36   2   4    0.00    0.01
 -36   2   4    0.00    0.02
 -34  -2   4    0.25    0.03
 -34   2   4    0.24    0.03
 -32  -2   4    0.19    0.03
 -32   2   4    0.25    0.05
 -30   2   4    1.47    0.12
 -28   2   4    0.09    0.04
 -26  -2   4    1.14    0.09
 -26   2   4    1.08    0.12
 -24  -2   4    0.04    0.03
 -24   2   4    0.07    0.04
 -22  -2   4    4.00    0.24
 -22   2   4    4.15    0.26
 -20  -2   4    0.20    0.04
 -20   2   4    0.16    0.05
 -18  -2   4    1.47    0.11
  18   2  -4    1.52    0.11
 -18   2   4    1.74    0.13
  16  -2  -4   10.17    0.57
 -16  -2   4   11.43    0.59
 -16   2   4   10.56    0.63
  14  -2  -4    5.65    0.31
 -14   2   4    6.05    0.35
 -12  -2   4    3.70    0.21
  12  -2  -4    3.39    0.19
 -12   2   4    3.33    0.23
  10  -2  -4   38.61    2.06
 -10   2   4   39.54    2.09
   8  -2  -4    4.52    0.28
  -8  -2   4    5.14    0.29
  -8   2   4    5.13    0.31
  -6  -2   4   34.47    1.84
  -6   2   4   34.60    1.85
  -4  -2   4    0.87    0.08
  -4   2   4    0.95    0.07
  -4   2   4    0.87    0.09
  -2  -2   4   21.03    1.16
  -2   2   4   22.30    1.17
  -2   2   4   21.43    1.15
   0  -2   4    7.04    0.39
   0   2   4    6.76    0.39
   2  -2   4   38.84    2.06
   2   2   4   38.65    2.06
   4  -2   4    6.90    0.39
   4   2   4    6.93    0.39
   6  -2   4    4.41    0.26
   6   2   4    4.45    0.26
   8   2   4    0.00    0.02
  10  -2   4    3.03    0.19
  10   2   4    3.12    0.19
  12  -2   4    0.34    0.05
  12   2   4    0.37    0.05
  14  -2   4    1.27    0.10
  14   2   4    1.29    0.10
  16  -2   4    0.04    0.02
  16   2   4    0.01    0.02
  18   2   4    0.60    0.08
  20  -2   4    0.52    0.06
  20   2   4    0.50    0.06
  22  -2   4    0.07    0.02
  22   2   4    0.05    0.02
  24  -2   4    0.31    0.05
  24   2   4    0.24    0.04
  26  -2   4    0.14    0.03
 -26  -2  -4    0.18    0.04
 -26   2  -4    0.12    0.03
 -26   2  -4    0.14    0.06
  26   2   4    0.15    0.03
  28  -2   4    0.42    0.05
 -28  -2  -4    0.46    0.05
 -28   2  -4    0.45    0.05
 -28   2  -4    0.32    0.04
  28   2   4    0.41    0.05
  30  -2   4    0.07    0.02
 -30  -2  -4    0.08    0.02
  30   2   4    0.12    0.03
 -30   2  -4    0.12    0.03
 -30   2  -4    0.06    0.02
 -32  -2  -4    0.83    0.06
 -32  -2  -4    0.70    0.07
 -32   2  -4    0.88    0.07
 -32   2  -4    0.98    0.07
 -34  -2  -4    0.00    0.01
  34  -2   4    0.01    0.02
 -34  -2  -4   -0.02    0.01
 -34   2  -4    0.01    0.01
 -34   2  -4    0.05    0.02
 -36  -2  -4    0.18    0.04
 -36  -2  -4    0.15    0.02
 -36   2  -4    0.14    0.02
 -36   2  -4    0.15    0.02
 -38  -2  -4    0.04    0.01
 -38  -2  -4    0.05    0.01
 -38   2  -4    0.04    0.01
 -38   2  -4    0.03    0.01
 -40  -2  -4    0.43    0.03
 -40  -2  -4    0.41    0.04
 -40   2  -4    0.41    0.04
 -40   2  -4    0.43    0.03
 -42  -2  -4    0.06    0.01
 -42  -2  -4    0.06    0.01
  42   2   4    0.07    0.02
 -42   2  -4    0.06    0.01
 -42   2  -4    0.05    0.01
 -44  -2  -4    0.49    0.03
 -44  -2  -4    0.46    0.03
 -44   2  -4    0.45    0.03
 -44   2  -4    0.48    0.03
  44   2   4    0.47    0.05
 -46  -2  -4    0.00    0.00
 -46   2  -4    0.01    0.00
 -46   2  -4    0.00    0.00
 -53  -3   4    0.00    0.00
 -51  -3   4    0.00    0.00
 -51   3   4    0.01    0.01
 -49  -3   4    0.02    0.01
 -49   3   4    0.02    0.01
 -47  -3   4    0.00    0.01
 -47   3   4    0.00    0.01
 -47   3   4    0.00    0.01
 -45  -3   4    0.05    0.01
 -45   3   4    0.04    0.01
 -45   3   4    0.06    0.01
 -43  -3   4    0.15    0.03
 -43   3   4    0.12    0.02
 -43   3   4    0.12    0.02
 -41  -3   4    0.01    0.01
 -41   3   4    0.03    0.02
 -41   3   4    0.02    0.01
 -39  -3   4    0.01    0.01
 -39   3   4    0.03    0.01
 -39   3   4    0.03    0.01
 -37  -3   4    0.00    0.01
 -37   3   4    0.02    0.02
 -37   3   4    0.00    0.01
 -35  -3   4    0.22    0.03
 -35   3   4    0.11    0.04
 -35   3   4    0.13    0.02
 -35   3   4    0.17    0.03
 -33  -3   4    0.79    0.06
 -33   3   4    0.89    0.10
 -33   3   4    0.79    0.06
 -33   3   4    0.91    0.08
 -31  -3   4    0.03    0.02
 -31   3   4    0.02    0.03
 -31   3   4    0.02    0.03
 -29   3   4    0.96    0.11
 -27   3   4    0.02    0.03
 -25   3   4    0.29    0.06
 -23   3   4    0.14    0.05
  21  -3  -4    0.06    0.01
 -21   3   4    0.01    0.03
 -19  -3   4   11.55    0.61
  19  -3  -4   11.36    0.61
 -19   3   4   11.53    0.66
 -17  -3   4    2.19    0.13
 -17   3   4    2.08    0.16
  15  -3  -4    0.10    0.02
 -15  -3   4    0.15    0.03
 -15   3   4    0.17    0.05
  13  -3  -4    2.10    0.13
 -13  -3   4    2.13    0.13
 -11  -3   4   16.61    0.90
 -11   3   4   16.46    0.92
   9  -3  -4    0.70    0.07
  -9  -3   4    0.55    0.06
  -9   3   4    0.61    0.08
  -7  -3   4    1.89    0.13
  -5   3   4    0.19    0.04
  -5   3   4    0.11    0.02
  -3  -3   4    8.16    0.47
  -3   3   4    8.48    0.48
  -3   3   4    8.22    0.46
  -1  -3   4    0.03    0.02
  -1   3   4    0.05    0.02
  -1   3   4    0.03    0.03
   1  -3   4    0.11    0.03
   1   3   4    0.09    0.03
   1   3   4    0.11    0.03
   3  -3   4    4.60    0.27
   3   3   4    4.61    0.27
   3   3   4    4.50    0.27
   5  -3   4    1.33    0.10
   5   3   4    1.27    0.10
   7  -3   4    1.56    0.11
   7   3   4    1.54    0.11
   9  -3   4    1.39    0.11
   9   3   4    1.44    0.11
  11  -3   4    3.91    0.23
  11   3   4    3.52    0.23
  13  -3   4    0.22    0.04
  13   3   4    0.15    0.03
  15  -3   4    4.70    0.29
  15   3   4    5.14    0.29
  17  -3   4    0.08    0.03
  19  -3   4    0.83    0.07
  19   3   4    0.90    0.08
  21  -3   4    0.02    0.02
  21   3   4    0.04    0.02
  23  -3   4    0.07    0.02
  23   3   4    0.09    0.03
 -25  -3  -4    0.01    0.01
  25  -3   4    0.01    0.02
  25  -3   4    0.00    0.03
 -25   3  -4    0.00    0.02
  25   3   4    0.01    0.02
 -27  -3  -4    0.04    0.02
  27  -3   4    0.05    0.02
 -27   3  -4    0.05    0.02
 -27   3  -4    0.03    0.02
  27   3   4    0.01    0.02
 -29  -3  -4    0.78    0.06
  29  -3   4    0.75    0.06
  29  -3   4    0.59    0.07
 -29   3  -4    0.79    0.07
 -29   3  -4    0.66    0.07
  29   3   4    0.75    0.07
 -31  -3  -4    0.06    0.02
  31  -3   4    0.02    0.02
 -31   3  -4    0.03    0.02
  31   3   4    0.04    0.02
 -31   3  -4    0.01    0.02
 -33  -3  -4    0.02    0.02
 -33  -3  -4    0.03    0.01
 -33   3  -4    0.00    0.01
 -33   3  -4    0.06    0.02
 -35  -3  -4    0.00    0.02
 -35  -3  -4    0.00    0.01
 -35   3  -4   -0.01    0.01
 -35   3  -4   -0.01    0.01
 -37  -3  -4    0.01    0.01
 -37  -3  -4    0.00    0.01
 -37   3  -4    0.00    0.01
 -37   3  -4    0.01    0.01
 -39  -3  -4    0.08    0.02
 -39  -3  -4    0.06    0.01
 -39   3  -4    0.08    0.02
 -39   3  -4    0.06    0.01
 -41  -3  -4    0.01    0.01
 -41  -3  -4    0.00    0.01
 -41   3  -4    0.00    0.01
 -41   3  -4    0.01    0.01
 -43  -3  -4    0.03    0.01
  43   3   4    0.07    0.01
 -43   3  -4    0.04    0.01
 -43   3  -4    0.02    0.01
 -45  -3  -4    0.01    0.01
 -45   3  -4    0.01    0.01
 -52  -4   4    0.01    0.00
 -50  -4   4    0.01    0.01
 -50   4   4    0.00    0.01
 -48  -4   4    0.01    0.01
 -48   4   4    0.00    0.01
 -48   4   4   -0.01    0.01
 -46  -4   4    0.05    0.01
 -46   4   4    0.05    0.01
 -46   4   4    0.05    0.01
 -44  -4   4    0.83    0.05
 -44   4   4    0.79    0.06
 -44   4   4    0.75    0.05
 -42  -4   4    0.45    0.05
 -42   4   4    0.44    0.04
 -42   4   4    0.49    0.05
 -40  -4   4    0.11    0.02
 -40   4   4    0.08    0.02
 -40   4   4    0.08    0.02
 -38  -4   4    0.19    0.03
 -38   4   4    0.18    0.03
 -38   4   4    0.16    0.02
 -36  -4   4    5.61    0.31
 -36   4   4    5.44    0.31
 -36   4   4    5.60    0.31
 -34  -4   4    0.11    0.02
 -34   4   4    0.11    0.03
 -34   4   4    0.12    0.02
 -34   4   4    0.07    0.04
 -32  -4   4    0.01    0.01
 -32   4   4    0.08    0.04
 -32   4   4   -0.01    0.02
 -32   4   4    0.04    0.02
 -30  -4   4    0.36    0.04
 -30   4   4    0.28    0.04
 -30   4   4    0.39    0.07
 -28   4   4    1.86    0.15
  26  -4  -4    0.66    0.05
  26  -4  -4    0.68    0.05
 -26   4   4    0.68    0.09
  24  -4  -4    0.04    0.01
  24  -4  -4    0.06    0.02
 -24   4   4    0.08    0.04
  22  -4  -4    5.17    0.29
  22  -4  -4    5.20    0.29
  20  -4  -4    0.62    0.05
 -20   4   4    0.61    0.08
  18  -4  -4    4.52    0.26
 -18   4   4    4.63    0.29
 -16   4   4    0.40    0.06
 -14  -4   4    0.47    0.06
  14  -4  -4    0.42    0.05
 -14   4   4    0.39    0.07
  12  -4  -4    1.59    0.11
 -12  -4   4    1.50    0.11
 -12  -4   4    1.47    0.10
 -12   4   4    1.53    0.13
 -10  -4   4    6.53    0.38
 -10   4   4    6.54    0.40
  -8  -4   4    1.10    0.09
  -8   4   4    1.23    0.11
  -6  -4   4    2.78    0.18
  -6   4   4    2.85    0.20
  -4  -4   4    0.08    0.03
  -4   4   4    0.12    0.04
  -4   4   4    0.08    0.02
  -2  -4   4    1.61    0.12
  -2   4   4    1.62    0.11
  -2   4   4    1.55    0.12
   0  -4   4    1.82    0.13
   0   4   4    1.78    0.13
   0   4   4    1.58    0.12
   2  -4   4   19.50    1.01
   2   4   4   18.23    1.01
   2   4   4   18.21    1.01
   4  -4   4   13.68    0.74
   4   4   4   13.16    0.73
   4   4   4   13.47    0.74
   6  -4   4    2.71    0.18
   6   4   4    2.91    0.18
   6   4   4    2.94    0.18
   8  -4   4    0.08    0.03
   8   4   4    0.06    0.03
  10  -4   4    2.51    0.17
  10   4   4    2.71    0.17
  10   4   4    2.52    0.16
 -12  -4  -4    1.53    0.12
  12  -4   4    1.61    0.11
  12   4   4    1.60    0.11
  12   4   4    1.44    0.10
  14  -4   4    0.84    0.08
  14   4   4    0.87    0.08
  16  -4   4    9.57    0.54
  16   4   4    9.57    0.54
  18  -4   4    0.09    0.03
  18   4   4    0.10    0.03
  20  -4   4    1.45    0.11
  20   4   4    1.39    0.11
  22  -4   4    1.21    0.09
  22   4   4    1.21    0.10
 -22   4  -4    1.23    0.09
  24  -4   4    0.00    0.01
 -24  -4  -4    0.00    0.02
 -24   4  -4   -0.01    0.02
 -24   4  -4    0.03    0.02
  24   4   4    0.00    0.02
 -26  -4  -4    1.36    0.09
  26  -4   4    1.35    0.10
 -26   4  -4    1.10    0.09
 -26   4  -4    1.34    0.10
  26   4   4    1.28    0.10
 -28  -4  -4    0.04    0.02
  28  -4   4    0.02    0.02
 -28   4  -4    0.02    0.02
  28   4   4    0.01    0.02
 -28   4  -4    0.02    0.01
 -30  -4  -4    0.62    0.06
  30  -4   4    0.54    0.06
 -30   4  -4    0.49    0.05
 -30   4  -4    0.53    0.05
  30   4   4    0.68    0.08
 -32  -4  -4    0.02    0.01
 -32   4  -4    0.00    0.01
 -32   4  -4    0.00    0.01
 -34  -4  -4    0.41    0.04
 -34  -4  -4    0.33    0.06
 -34   4  -4    0.31    0.04
 -34   4  -4    0.46    0.04
 -36  -4  -4    0.01    0.01
 -36  -4  -4    0.01    0.01
 -36   4  -4    0.00    0.01
 -36   4  -4    0.01    0.01
 -38  -4  -4    0.24    0.03
 -38  -4  -4    0.28    0.03
 -38   4  -4    0.26    0.03
 -38   4  -4    0.26    0.03
 -40  -4  -4   -0.01    0.01
 -40  -4  -4    0.00    0.01
 -40   4  -4    0.01    0.01
 -40   4  -4    0.00    0.01
 -42  -4  -4    0.05    0.01
 -42   4  -4    0.06    0.01
 -42   4  -4    0.05    0.01
 -44  -4  -4    0.61    0.04
 -44   4  -4    0.65    0.04
 -51  -5   4    0.03    0.01
 -49  -5   4    0.06    0.01
 -49   5   4    0.07    0.01
 -47  -5   4    0.03    0.01
 -47   5   4    0.02    0.01
 -45  -5   4    0.17    0.02
 -45   5   4    0.14    0.02
 -43  -5   4    0.42    0.03
 -43   5   4    0.46    0.04
 -43   5   4    0.47    0.05
 -41  -5   4    0.25    0.03
 -41   5   4    0.30    0.03
 -41   5   4    0.26    0.03
 -39   5   4    0.04    0.02
 -37  -5   4    5.77    0.32
 -37   5   4    5.53    0.31
 -37   5   4    5.89    0.32
 -35  -5   4    4.64    0.29
 -35   5   4    4.97    0.31
 -35   5   4    4.99    0.29
 -33  -5   4    0.12    0.02
 -33   5   4    0.20    0.05
 -33   5   4    0.07    0.02
 -31  -5   4    1.38    0.10
 -31   5   4    1.58    0.10
 -31   5   4    1.58    0.13
 -29  -5   4    7.05    0.40
  29  -5  -4    7.44    0.39
 -29   5   4    7.29    0.44
 -29   5   4    7.14    0.41
  27  -5  -4    8.80    0.48
 -27   5   4    8.85    0.52
  25  -5  -4    0.12    0.02
 -25   5   4    0.15    0.05
 -23   5   4    0.50    0.08
  21  -5  -4    9.16    0.51
 -21   5   4    9.92    0.56
  19  -5  -4   43.94    2.33
 -19   5   4   44.34    2.40
 -17   5   4    3.16    0.22
 -15  -5   4    1.15    0.10
 -15   5   4    1.20    0.11
 -13  -5   4    0.57    0.07
 -13   5   4    0.62    0.09
 -11  -5   4    9.51    0.55
 -11   5   4   10.08    0.57
  -9  -5   4   14.71    0.85
  -9   5   4   16.57    0.87
  -7  -5   4   62.30    3.25
  -7   5   4   60.43    3.26
  -5  -5   4    1.14    0.10
  -5   5   4    1.20    0.11
  -3  -5   4   26.44    1.37
  -3   5   4   24.52    1.38
  -3   5   4   25.54    1.36
  -1  -5   4    0.16    0.04
  -1   5   4    0.18    0.04
  -1   5   4    0.24    0.04
   1  -5   4    3.87    0.23
   1   5   4    3.47    0.23
   1   5   4    3.78    0.23
   3  -5   4   39.34    2.09
   3   5   4   40.49    2.09
   3   5   4   37.84    2.08
   5  -5   4   35.54    1.91
   5   5   4   36.16    1.90
   7  -5   4   11.24    0.62
   7   5   4   11.04    0.62
   7   5   4   11.26    0.60
   9  -5   4    8.21    0.46
   9   5   4    8.06    0.46
 -11  -5  -4    5.63    0.33
  11  -5   4    5.45    0.32
  11   5   4    5.44    0.33
  13  -5   4    1.51    0.11
  13   5   4    1.43    0.11
  15  -5   4    2.26    0.16
  15   5   4    2.59    0.17
  17  -5   4    0.05    0.02
  17   5   4    0.08    0.03
  19  -5   4    3.65    0.23
  19   5   4    3.74    0.23
  21  -5   4    0.10    0.03
 -21   5  -4    0.16    0.03
  21   5   4    0.16    0.04
 -23  -5  -4    0.51    0.05
  23  -5   4    0.49    0.06
 -23   5  -4    0.47    0.05
 -23   5  -4    0.38    0.05
  23   5   4    0.31    0.05
 -25  -5  -4    0.79    0.07
  25  -5   4    0.75    0.07
 -25   5  -4    0.74    0.07
  25   5   4    0.70    0.07
 -25   5  -4    0.77    0.07
 -27  -5  -4    2.67    0.16
 -27   5  -4    2.43    0.15
 -27   5  -4    2.51    0.16
 -29  -5  -4    3.18    0.19
 -29   5  -4    3.06    0.19
 -29   5  -4    3.23    0.19
 -31  -5  -4    0.38    0.04
 -31   5  -4    0.34    0.04
 -31   5  -4    0.26    0.04
 -33  -5  -4    0.83    0.06
 -33  -5  -4    0.96    0.07
 -33   5  -4    0.83    0.06
 -33   5  -4    0.82    0.06
 -35  -5  -4    2.00    0.12
 -35  -5  -4    1.85    0.12
 -35   5  -4    1.93    0.12
 -35   5  -4    2.03    0.12
 -37  -5  -4    3.22    0.18
 -37  -5  -4    3.01    0.18
 -37   5  -4    3.40    0.18
 -37   5  -4    3.16    0.18
 -39  -5  -4    0.95    0.06
 -39   5  -4    0.89    0.06
 -39   5  -4    1.06    0.06
 -41  -5  -4    0.77    0.05
 -41   5  -4    0.85    0.05
 -43  -5  -4    0.06    0.01
  43   5   4    0.07    0.01
 -43   5  -4    0.08    0.01
 -50   6   4    0.00    0.01
 -48  -6   4    0.01    0.01
 -48   6   4    0.01    0.01
 -46  -6   4    0.01    0.01
 -46   6   4   -0.01    0.01
 -44  -6   4    0.04    0.01
 -44   6   4    0.03    0.01
 -42  -6   4    0.14    0.02
 -42   6   4    0.16    0.02
 -40  -6   4    0.02    0.01
 -40   6   4    0.02    0.01
 -38  -6   4    0.03    0.01
 -38   6   4    0.00    0.01
 -36  -6   4    1.65    0.10
 -36   6   4    1.61    0.11
 -34  -6   4    0.98    0.07
 -34   6   4    1.13    0.16
 -34   6   4    1.05    0.08
 -32  -6   4   -0.02    0.01
 -32   6   4    0.01    0.04
 -32   6   4    0.02    0.02
  30  -6  -4    2.59    0.15
 -30  -6   4    2.73    0.16
 -30   6   4    2.70    0.17
 -28  -6   4    1.24    0.09
  28  -6  -4    1.30    0.09
 -28   6   4    1.24    0.09
 -28   6   4    1.60    0.13
  26  -6  -4    0.22    0.03
 -26   6   4    0.25    0.04
  24  -6  -4    2.79    0.17
 -24   6   4    3.00    0.21
  22  -6  -4    0.89    0.07
 -22   6   4    0.90    0.11
  20  -6  -4   20.50    1.09
 -20   6   4   20.20    1.13
  18  -6  -4    0.00    0.01
 -18   6   4   -0.01    0.03
  16  -6  -4    0.59    0.06
  14  -6  -4    0.07    0.02
 -14  -6   4    0.15    0.04
 -14   6   4    0.09    0.04
 -12  -6   4    4.20    0.25
 -12   6   4    3.68    0.26
 -10  -6   4    9.48    0.53
 -10   6   4    9.17    0.54
  -8  -6   4    5.55    0.33
  -8   6   4    5.40    0.34
  -6  -6   4   12.03    0.66
  -6   6   4   11.39    0.66
  -4  -6   4    7.30    0.42
  -4   6   4    7.07    0.42
  -2  -6   4   15.93    0.95
  -2   6   4   18.98    0.96
   0  -6   4    1.81    0.14
   0   6   4    2.02    0.14
   0   6   4    1.86    0.13
   2   6   4    0.17    0.04
   4  -6   4    0.71    0.08
   4   6   4    0.98    0.08
   4   6   4    0.77    0.07
  -6  -6  -4    5.92    0.35
   6  -6   4    6.06    0.35
   6   6   4    6.00    0.35
   8   6   4    5.26    0.31
  10  -6   4    0.01    0.02
 -10  -6  -4    0.03    0.03
  10   6   4    0.01    0.02
  12  -6   4    0.87    0.09
  12   6   4    0.83    0.10
  14  -6   4    1.22    0.10
  14   6   4    1.22    0.10
  16  -6   4    9.22    0.53
  16   6   4    9.67    0.54
  18  -6   4    0.04    0.02
 -18   6  -4    0.03    0.04
  18   6   4    0.01    0.02
  20  -6   4    0.54    0.07
  20   6   4    0.64    0.08
  22  -6   4    3.22    0.21
 -22   6  -4    3.45    0.20
  22   6   4    3.42    0.21
  24  -6   4    1.17    0.09
 -24  -6  -4    1.22    0.08
  24   6   4    1.17    0.10
 -24   6  -4    1.17    0.09
 -26  -6  -4    0.04    0.02
  26  -6   4    0.05    0.02
  26   6   4    0.04    0.03
 -26   6  -4    0.06    0.02
 -26   6  -4    0.02    0.02
 -28  -6  -4    1.36    0.09
 -28   6  -4    1.34    0.10
 -28   6  -4    1.52    0.09
 -30  -6  -4    1.11    0.07
 -30   6  -4    1.05    0.08
 -30   6  -4    1.07    0.07
 -32  -6  -4    0.00    0.01
 -32  -6  -4    0.02    0.02
 -32   6  -4    0.00    0.01
 -32   6  -4    0.02    0.02
 -34  -6  -4    0.11    0.02
 -34  -6  -4    0.10    0.03
 -34   6  -4    0.10    0.02
 -34   6  -4    0.13    0.03
 -36  -6  -4    0.00    0.01
 -36   6  -4    0.00    0.01
 -38  -6  -4    0.20    0.02
  38  -6   4    0.15    0.02
 -38   6  -4    0.21    0.02
 -40  -6  -4    0.01    0.01
 -40   6  -4    0.01    0.01
  42   6   4    0.01    0.01
 -42   6  -4    0.02    0.01
 -47   7   4    0.05    0.01
 -45  -7   4    0.21    0.02
 -45   7   4    0.19    0.02
 -43  -7   4    0.12    0.01
 -43   7   4    0.08    0.01
 -41  -7   4    0.00    0.01
 -41   7   4    0.00    0.01
 -39  -7   4    0.11    0.02
 -39   7   4    0.12    0.02
 -37  -7   4    1.29    0.08
 -37   7   4    1.39    0.09
 -35  -7   4    0.01    0.01
 -35   7   4    0.01    0.01
 -33  -7   4    1.06    0.07
 -33   7   4    0.91    0.07
  31  -7  -4    0.01    0.02
 -31   7   4    0.03    0.03
 -31   7   4    0.01    0.01
  29  -7  -4    0.28    0.04
 -29  -7   4    0.31    0.04
 -29   7   4    0.24    0.06
 -29   7   4    0.29    0.04
 -27  -7   4    0.61    0.05
  27  -7  -4    0.53    0.06
 -27   7   4    0.55    0.08
 -27   7   4    0.57    0.06
  25  -7  -4    0.02    0.02
 -25   7   4    0.06    0.04
 -25   7   4    0.04    0.02
 -23   7   4    0.06    0.02
  21  -7  -4    0.45    0.05
 -21   7   4    0.49    0.08
 -21   7   4    0.55    0.07
  19  -7  -4    0.14    0.03
 -19   7   4    0.20    0.05
  17  -7  -4    0.00    0.02
 -17   7   4    0.02    0.03
  15  -7  -4    0.05    0.02
 -15   7   4    0.05    0.03
  13  -7  -4    0.05    0.02
 -13  -7   4   -0.01    0.03
 -13   7   4    0.04    0.03
 -11  -7   4    0.09    0.04
  11  -7  -4    0.14    0.04
 -11   7   4    0.11    0.04
   9  -7  -4    0.09    0.03
  -9  -7   4    0.09    0.04
  -9   7   4    0.05    0.03
   7  -7  -4    1.06    0.12
  -7  -7   4    0.89    0.09
  -7   7   4    0.90    0.10
   5  -7  -4    0.03    0.02
  -5  -7   4    0.08    0.03
  -5   7   4    0.05    0.03
  -3  -7   4    0.53    0.07
   3  -7  -4    0.50    0.07
  -3   7   4    0.61    0.08
   1  -7  -4    2.69    0.18
  -1  -7   4    2.57    0.18
  -1   7   4    2.52    0.17
   1  -7   4    1.13    0.10
  -1  -7  -4    1.27    0.10
   1   7   4    1.12    0.10
  -3  -7  -4    0.01    0.02
  -5  -7  -4    0.33    0.06
   5  -7   4    0.30    0.05
   5   7   4    0.33    0.05
  -7  -7  -4    2.18    0.15
   7  -7   4    1.87    0.14
   7   7   4    1.86    0.14
  -9  -7  -4    1.19    0.10
   9  -7   4    1.31    0.10
   9   7   4    1.21    0.10
  11  -7   4    0.38    0.06
  11   7   4    0.43    0.07
  13  -7   4    0.01    0.02
  13   7   4    0.01    0.02
  15  -7   4    0.46    0.06
  15   7   4    0.42    0.06
  17  -7   4    0.82    0.09
  17   7   4    1.00    0.12
 -17   7  -4    0.62    0.07
  19  -7   4    0.04    0.02
  19   7   4    0.01    0.02
 -19   7  -4    0.06    0.02
  21  -7   4    0.02    0.02
 -21   7  -4    0.00    0.01
  21   7   4   -0.01    0.02
  23  -7   4    0.55    0.07
  23   7   4    0.59    0.07
 -23   7  -4    0.54    0.06
 -25   7  -4    0.63    0.06
 -27  -7  -4    0.03    0.01
 -27   7  -4    0.01    0.01
 -29  -7  -4    0.07    0.02
 -29   7  -4    0.07    0.02
 -31  -7  -4    0.09    0.02
 -31   7  -4    0.10    0.02
  33  -7   4    0.07    0.02
 -33  -7  -4    0.07    0.02
 -33   7  -4    0.06    0.01
  35  -7   4    0.09    0.02
 -35  -7  -4    0.07    0.01
 -35   7  -4    0.09    0.02
  37  -7   4    0.12    0.02
 -37   7  -4    0.13    0.02
 -39   7  -4    0.56    0.04
 -41   7  -4    0.14    0.01
 -46   8   4    0.01    0.01
 -44   8   4    0.01    0.01
 -42   8   4   -0.01    0.01
 -40  -8   4    0.09    0.01
 -40   8   4    0.10    0.02
 -38  -8   4    0.02    0.01
 -38   8   4    0.01    0.01
 -36  -8   4    0.00    0.01
 -36   8   4    0.01    0.01
 -34  -8   4    0.05    0.01
 -34   8   4    0.01    0.01
 -32   8   4    0.00    0.01
 -30   8   4    0.01    0.01
  28  -8  -4    0.03    0.02
 -28   8   4    0.04    0.02
 -28   8   4    0.08    0.04
  26  -8  -4   -0.01    0.02
 -26   8   4    0.01    0.02
 -26   8   4    0.03    0.03
  24  -8  -4    0.17    0.03
 -24   8   4    0.09    0.04
 -24   8   4    0.07    0.02
  22  -8  -4    0.07    0.02
 -22   8   4    0.06    0.02
 -22   8   4    0.12    0.04
  20  -8  -4    0.02    0.02
 -20   8   4    0.03    0.03
 -20   8   4    0.04    0.02
 -18   8   4   -0.01    0.03
 -18   8   4    0.02    0.02
  16  -8  -4    0.31    0.05
 -16   8   4    0.51    0.08
  14  -8  -4    1.25    0.10
 -14   8   4    1.05    0.12
  12  -8  -4    0.21    0.04
 -12   8   4    0.23    0.05
 -10  -8   4    1.90    0.14
  10  -8  -4    1.66    0.12
 -10   8   4    1.50    0.13
  -8  -8   4    0.12    0.04
   8  -8  -4    0.13    0.03
  -8   8   4    0.14    0.05
  -6  -8   4    0.03    0.02
   6  -8  -4    0.01    0.02
  -6   8   4    0.02    0.03
  -4  -8   4    1.07    0.15
   4  -8  -4    0.97    0.09
  -4   8   4    0.95    0.09
  -2  -8   4    0.69    0.08
   2  -8  -4    1.05    0.09
  -2   8   4    0.91    0.09
   0  -8  -4    0.55    0.07
   0  -8   4    0.52    0.08
  -2  -8  -4    0.43    0.06
   2  -8   4    0.43    0.07
   4  -8   4    1.09    0.10
  -4  -8  -4    1.30    0.14
   6  -8   4    0.11    0.04
  -6  -8  -4    0.06    0.03
  -8  -8  -4   -0.01    0.03
   8  -8   4    0.06    0.03
  10  -8   4    0.92    0.09
 -10  -8  -4    0.89    0.11
  12  -8   4    0.14    0.04
 -12  -8  -4    0.12    0.05
  12  -8   4    0.07    0.04
  12  -8   4    0.07    0.04
 -12   8  -4    0.05    0.03
  14  -8   4    0.10    0.05
  14  -8   4    0.12    0.05
  14  -8   4    0.05    0.03
 -14   8  -4    0.11    0.04
  16  -8   4    0.11    0.03
  16  -8   4    0.13    0.05
 -16  -8  -4    0.08    0.05
  16  -8   4    0.08    0.04
 -16   8  -4    0.08    0.02
  18  -8   4    0.09    0.04
  18  -8   4    0.11    0.03
 -18  -8  -4    0.14    0.06
  18  -8   4    0.21    0.05
 -18   8  -4    0.14    0.03
  20  -8   4    0.08    0.03
  20  -8   4    0.13    0.03
  20  -8   4    0.15    0.05
 -20   8  -4    0.11    0.02
  22  -8   4    0.10    0.04
  22  -8   4    0.07    0.03
 -22   8  -4    0.09    0.02
  24  -8   4    0.03    0.03
 -24   8  -4    0.01    0.01
  26  -8   4    0.05    0.02
 -26   8  -4    0.06    0.02
  28  -8   4    0.02    0.02
 -28   8  -4   -0.01    0.01
  30  -8   4    0.00    0.02
 -30   8  -4    0.01    0.01
  32  -8   4    0.08    0.02
 -32   8  -4    0.13    0.02
  34  -8   4    0.01    0.01
 -34   8  -4    0.03    0.01
  36  -8   4    0.01    0.01
 -36   8  -4    0.01    0.01
 -38   8  -4    0.02    0.01
 -43   9   4    0.13    0.01
 -41   9   4    0.01    0.01
 -39   9   4    0.02    0.01
 -37   9   4    0.00    0.01
 -35   9   4    0.03    0.01
 -33   9   4    0.03    0.01
 -31   9   4    0.10    0.02
 -29   9   4    0.41    0.04
 -27   9   4    0.07    0.02
 -25   9   4    0.21    0.03
  23  -9  -4    0.09    0.03
  23  -9  -4    0.01    0.04
 -23   9   4    0.09    0.04
 -23   9   4    0.05    0.02
  21  -9  -4    0.01    0.04
  21  -9  -4    0.00    0.02
 -21   9   4    0.00    0.02
 -21   9   4   -0.03    0.03
  19  -9  -4    0.80    0.10
  19  -9  -4    0.86    0.11
  19  -9  -4    0.84    0.07
 -19  -9   4    0.73    0.09
 -19   9   4    0.90    0.07
 -19   9   4    0.72    0.10
  17  -9  -4    0.19    0.07
  17  -9  -4    0.33    0.05
 -17  -9   4    0.23    0.06
  17  -9  -4    0.12    0.04
 -17   9   4    0.22    0.05
 -17   9   4    0.32    0.04
  15  -9  -4   -0.01    0.04
  15  -9  -4    0.06    0.03
 -15  -9   4    0.03    0.04
  15  -9  -4    0.06    0.05
 -15   9   4    0.00    0.03
 -15   9   4    0.04    0.02
  13  -9  -4    0.84    0.11
  13  -9  -4    0.93    0.08
  13  -9  -4    0.92    0.12
 -13  -9   4    0.79    0.12
 -13   9   4    0.88    0.10
 -13   9   4    1.00    0.11
 -11  -9   4    0.96    0.12
  11  -9  -4    0.98    0.12
  11  -9  -4    0.98    0.12
 -11  -9   4    0.85    0.10
  11  -9  -4    0.89    0.12
 -11   9   4    1.09    0.09
 -11   9   4    0.87    0.10
   9  -9  -4    0.34    0.05
   9  -9  -4    0.17    0.05
  -9  -9   4    0.13    0.04
  -9  -9   4    0.18    0.05
  -9  -9   4    0.15    0.04
   9  -9  -4    0.13    0.05
  -9   9   4    0.12    0.03
  -9   9   4    0.29    0.05
   7  -9  -4    1.15    0.09
  -7  -9   4    1.16    0.12
  -7  -9   4    1.15    0.12
  -7  -9   4    0.96    0.12
   7  -9  -4    1.08    0.12
   7  -9  -4    0.98    0.12
  -7   9   4    1.12    0.11
  -5  -9   4    0.02    0.03
   5  -9  -4   -0.01    0.04
  -5  -9   4    0.05    0.04
   5  -9  -4    0.03    0.02
   5  -9  -4    0.03    0.04
  -5  -9   4    0.01    0.02
  -5   9   4    0.05    0.03
  -3  -9   4    1.03    0.11
   3  -9  -4    0.87    0.11
  -3  -9   4    1.01    0.11
  -3  -9   4    0.89    0.11
   3  -9  -4    0.82    0.09
   3  -9  -4    0.75    0.11
  -1  -9   4    0.02    0.03
   1  -9  -4    0.09    0.04
  -1  -9   4    0.04    0.03
   1  -9  -4    0.08    0.03
   1  -9  -4    0.09    0.04
  -1  -9   4    0.06    0.04
  -1  -9  -4    0.49    0.08
  -1  -9  -4    0.54    0.07
   1  -9   4    0.48    0.07
   1  -9   4    0.53    0.08
   1  -9   4    0.48    0.08
  -1  -9  -4    0.47    0.09
  -3  -9  -4    0.19    0.05
  -3  -9  -4    0.13    0.05
   3  -9   4    0.16    0.06
   3  -9   4    0.23    0.05
   3  -9   4    0.27    0.05
  -3  -9  -4    0.22    0.05
  -5  -9  -4    1.48    0.20
   5  -9   4    1.21    0.14
  -5  -9  -4    1.52    0.12
   5  -9   4    1.59    0.20
  -5  -9  -4    1.31    0.13
   7  -9   4    0.00    0.03
  -7  -9  -4    0.05    0.04
   7  -9   4    0.01    0.02
   7  -9   4    0.04    0.04
  -9  -9  -4    0.02    0.04
   9  -9   4    0.02    0.02
   9  -9   4    0.03    0.03
  -9  -9  -4   -0.03    0.04
   9  -9   4    0.02    0.03
  -9   9  -4    0.00    0.02
 -11  -9  -4    0.03    0.04
  11  -9   4    0.04    0.03
  11  -9   4   -0.01    0.02
  11  -9   4    0.09    0.04
 -11   9  -4    0.03    0.02
  13  -9   4    0.33    0.06
 -13  -9  -4    0.32    0.07
  13  -9   4    0.31    0.05
  13  -9   4    0.18    0.06
 -13   9  -4    0.29    0.04
  15  -9   4    0.99    0.11
  15  -9   4    1.10    0.11
 -15  -9  -4    1.06    0.11
 -15   9  -4    1.01    0.08
  17  -9   4    0.00    0.02
  17  -9   4    0.02    0.03
 -17  -9  -4    0.03    0.05
  17  -9   4    0.02    0.02
 -17   9  -4    0.07    0.02
  19  -9   4    0.01    0.02
  19  -9   4    0.00    0.03
 -19   9  -4   -0.01    0.01
  21  -9   4    0.38    0.06
  21  -9   4    0.39    0.07
 -21   9  -4    0.57    0.05
  23  -9   4   -0.02    0.02
 -23   9  -4    0.02    0.01
  25  -9   4   -0.03    0.03
  25  -9   4    0.02    0.02
 -25   9  -4    0.02    0.01
  27  -9   4   -0.02    0.01
 -27   9  -4    0.01    0.01
  29  -9   4    0.02    0.01
 -29   9  -4    0.02    0.01
  31  -9   4    0.07    0.02
 -31   9  -4    0.05    0.01
  33  -9   4    0.06    0.02
 -33   9  -4    0.09    0.01
  35  -9   4    0.48    0.04
 -35   9  -4    0.55    0.03
 -37   9  -4    0.07    0.01
 -42  10   4    0.08    0.01
 -40  10   4    0.01    0.01
 -38  10   4    0.00    0.01
 -36  10   4    0.03    0.01
  34 -10  -4    0.03    0.03
 -34  10   4    0.02    0.01
  32 -10  -4    0.00    0.02
 -32  10   4    0.05    0.01
  30 -10  -4    0.17    0.04
 -30  10   4    0.21    0.03
  28 -10  -4    0.39    0.06
 -28  10   4    0.36    0.05
  26 -10  -4    0.08    0.04
 -26  10   4    0.22    0.03
  24 -10  -4    0.02    0.03
 -24  10   4    0.01    0.01
  22 -10  -4    1.22    0.12
  22 -10  -4    1.16    0.12
 -22  10   4    1.26    0.09
 -20 -10   4    1.55    0.13
  20 -10  -4    1.54    0.13
  20 -10  -4    1.56    0.15
 -20  10   4    1.64    0.11
  18 -10  -4    0.59    0.07
 -18  10   4    0.56    0.08
 -18  10   4    0.52    0.06
 -16 -10   4    0.74    0.09
  16 -10  -4    0.51    0.08
  16 -10  -4    0.55    0.09
 -16  10   4    0.60    0.09
 -16  10   4    0.58    0.06
  14 -10  -4    0.24    0.06
  14 -10  -4    0.18    0.05
 -14 -10   4    0.21    0.06
 -14  10   4    0.30    0.04
 -12 -10   4    2.50    0.19
  12 -10  -4    2.88    0.18
  12 -10  -4    2.37    0.19
  12 -10  -4    2.28    0.20
 -12 -10   4    2.32    0.18
 -12  10   4    2.60    0.16
 -12  10   4    2.92    0.19
 -10 -10   4    6.25    0.37
  10 -10  -4    6.29    0.36
  10 -10  -4    6.32    0.39
 -10 -10   4    6.17    0.39
  10 -10  -4    6.71    0.39
 -10  10   4    5.39    0.38
 -10  10   4    6.16    0.35
   8 -10  -4    4.48    0.27
  -8 -10   4    4.28    0.30
  -8 -10   4    4.43    0.28
   8 -10  -4    4.44    0.30
   8 -10  -4    4.31    0.29
  -8  10   4    4.18    0.25
  -6 -10   4    3.02    0.20
   6 -10  -4    2.75    0.22
   6 -10  -4    2.77    0.19
   6 -10  -4    2.86    0.21
  -6 -10   4    2.85    0.20
  -6 -10   4    2.72    0.21
  -6  10   4    2.93    0.17
  -4 -10   4    4.49    0.28
   4 -10  -4    4.54    0.29
   4 -10  -4    4.46    0.30
  -4 -10   4    4.42    0.30
   4 -10  -4    4.43    0.27
  -4 -10   4    4.19    0.28
  -4  10   4    4.41    0.25
  -2 -10   4    1.40    0.15
   2 -10  -4    1.42    0.15
  -2 -10   4    1.65    0.13
   2 -10  -4    2.20    0.14
   2 -10  -4    1.70    0.14
  -2 -10   4    1.55    0.14
  -2  10   4    1.77    0.11
   0 -10   4    1.75    0.17
   0 -10   4    1.62    0.13
   0 -10  -4    1.46    0.15
   0 -10  -4    1.56    0.16
   0 -10   4    1.41    0.12
   0 -10  -4    1.75    0.13
   0  10   4    1.53    0.10
  -2 -10  -4    0.06    0.04
  -2 -10  -4    0.02    0.03
   2 -10   4    0.00    0.03
   2 -10   4    0.06    0.03
   2 -10   4    0.03    0.03
  -2 -10  -4    0.06    0.04
  -4 -10  -4    0.05    0.04
  -4 -10  -4    0.05    0.04
   4 -10   4    0.00    0.03
  -4 -10  -4    0.02    0.04
   4 -10   4    0.00    0.02
   4 -10   4    0.05    0.03
   6 -10   4    2.52    0.18
   6 -10   4    2.53    0.19
  -6 -10  -4    2.57    0.19
   6 -10   4    2.35    0.17
  -6 -10  -4    2.39    0.17
   8 -10   4    0.84    0.10
  -8 -10  -4    0.79    0.10
   8 -10   4    0.74    0.09
  -8 -10  -4    0.63    0.08
   8 -10   4    0.70    0.10
  10 -10   4    0.22    0.07
  10 -10   4    0.35    0.06
 -10 -10  -4    0.27    0.08
  10 -10   4    0.35    0.09
 -10  10  -4    0.23    0.04
 -12 -10  -4    0.52    0.07
  12 -10   4    0.50    0.07
  12 -10   4    0.47    0.07
  12 -10   4    0.46    0.07
 -12  10  -4    0.52    0.05
 -14 -10  -4    0.03    0.03
  14 -10   4    0.03    0.03
  14 -10   4    0.05    0.03
 -14  10  -4    0.04    0.02
  16 -10   4    0.06    0.03
 -16 -10  -4    0.06    0.04
  16 -10   4    0.05    0.03
 -16  10  -4    0.11    0.02
  18 -10   4    0.44    0.07
  18 -10   4    0.43    0.06
 -18 -10  -4    0.42    0.06
 -18  10  -4    0.42    0.04
  20 -10   4   -0.02    0.02
  20 -10   4   -0.02    0.02
 -20  10  -4    0.02    0.01
  22 -10   4    0.96    0.08
  22 -10   4    0.83    0.09
 -22  10  -4    0.88    0.06
  24 -10   4    0.01    0.02
  24 -10   4    0.02    0.02
 -24  10  -4    0.01    0.01
  26 -10   4    0.37    0.04
  26 -10   4    0.31    0.05
 -26  10  -4    0.32    0.03
  28 -10   4    0.37    0.04
 -28  10  -4    0.40    0.03
  30 -10   4   -0.01    0.01
 -30  10  -4    0.01    0.01
  32 -10   4    0.52    0.04
 -32  10  -4    0.46    0.04
  34 -10   4    0.01    0.01
 -34  10  -4    0.01    0.01
 -39  11   4    0.05    0.01
 -37  11   4    0.01    0.01
  35 -11  -4    0.04    0.02
 -35  11   4    0.04    0.01
  33 -11  -4    0.03    0.02
 -33  11   4    0.01    0.01
  31 -11  -4    0.02    0.02
 -31  11   4    0.00    0.01
  29 -11  -4   -0.02    0.03
 -29  11   4    0.01    0.01
  27 -11  -4    0.04    0.03
 -27  11   4    0.05    0.01
  25 -11  -4    0.02    0.02
  25 -11  -4    0.07    0.04
 -25  11   4    0.04    0.01
  23 -11  -4    0.15    0.04
  23 -11  -4    0.11    0.04
 -23  11   4    0.19    0.03
  21 -11  -4    2.43    0.18
  21 -11  -4    2.76    0.27
 -21  11   4    2.73    0.16
  19 -11  -4   -0.01    0.03
 -19 -11   4    0.01    0.03
  19 -11  -4    0.04    0.03
 -19  11   4    0.00    0.01
 -17 -11   4    1.02    0.10
  17 -11  -4    0.95    0.10
  17 -11  -4    0.81    0.10
 -17  11   4    0.97    0.07
 -15 -11   4    0.01    0.02
  15 -11  -4    0.07    0.03
  15 -11  -4    0.09    0.04
 -15  11   4    0.05    0.02
 -13 -11   4    1.07    0.11
  13 -11  -4    1.18    0.12
  13 -11  -4    1.39    0.13
 -13  11   4    1.14    0.08
  11 -11  -4    0.02    0.03
  11 -11  -4    0.00    0.03
 -11 -11   4    0.00    0.03
 -11  11   4    0.02    0.01
   9 -11  -4    1.00    0.11
  -9 -11   4    0.89    0.09
  -9 -11   4    0.85    0.10
   9 -11  -4    0.94    0.10
   9 -11  -4    0.71    0.10
  -9  11   4    0.92    0.07
   7 -11  -4    3.27    0.20
  -7 -11   4    2.94    0.22
   7 -11  -4    2.83    0.21
   7 -11  -4    3.10    0.22
  -7 -11   4    3.11    0.20
  -7  11   4    2.86    0.18
  -5 -11   4    0.00    0.02
   5 -11  -4    0.03    0.03
  -5 -11   4    0.02    0.02
   5 -11  -4    0.03    0.03
   5 -11  -4    0.00    0.02
  -5  11   4    0.01    0.02
  -3 -11   4    1.87    0.19
   3 -11  -4    1.43    0.14
   3 -11  -4    1.69    0.16
  -3 -11   4    1.63    0.16
  -3 -11   4    1.55    0.13
   3 -11  -4    1.39    0.12
  -3  11   4    1.52    0.12
   1 -11  -4    2.36    0.19
  -1 -11   4    2.56    0.18
   1 -11  -4    2.86    0.19
  -1 -11   4    2.30    0.18
   1 -11  -4    2.51    0.18
  -1 -11   4    2.59    0.19
   1 -11   4    8.47    0.51
   1 -11   4    8.74    0.52
  -1 -11  -4    9.03    0.51
  -1 -11  -4    8.36    0.52
   1 -11   4    9.23    0.51
  -3 -11  -4    1.35    0.14
   3 -11   4    1.11    0.13
   3 -11   4    1.62    0.18
  -3 -11  -4    1.41    0.12
   3 -11   4    1.41    0.12
  -5 -11  -4    3.02    0.20
   5 -11   4    3.24    0.21
   5 -11   4    3.10    0.22
  -5 -11  -4    3.02    0.22
  -7 -11  -4    0.61    0.07
  -7 -11  -4    0.53    0.08
   7 -11   4    0.87    0.10
   7 -11   4    0.69    0.08
   9 -11   4    0.03    0.02
   9 -11   4    0.04    0.03
  -9 -11  -4    0.05    0.03
  11 -11   4    0.97    0.10
 -11 -11  -4    1.18    0.11
  11 -11   4    0.91    0.09
 -13 -11  -4    1.64    0.13
  13 -11   4    1.63    0.12
  13 -11   4    1.42    0.13
  15 -11   4    0.09    0.05
  15 -11   4    0.20    0.04
 -15 -11  -4    0.14    0.04
 -15  11  -4    0.18    0.02
 -17 -11  -4    1.26    0.10
  17 -11   4    1.27    0.10
  17 -11   4    1.30    0.11
 -17  11  -4    1.26    0.08
  19 -11   4    0.53    0.06
  19 -11   4    0.43    0.06
 -19  11  -4    0.47    0.04
  21 -11   4    1.26    0.09
  21 -11   4    1.05    0.09
 -21  11  -4    1.15    0.07
  23 -11   4    0.16    0.03
  23 -11   4    0.11    0.03
 -23  11  -4    0.20    0.02
  25 -11   4    0.41    0.07
  25 -11   4    0.48    0.05
 -25  11  -4    0.46    0.03
  27 -11   4    0.08    0.02
 -27  11  -4    0.07    0.01
  29 -11   4    0.00    0.01
 -29  11  -4    0.01    0.01
  31 -11   4    0.00    0.01
  34 -12  -4    0.05    0.02
 -34  12   4    0.06    0.01
  32 -12  -4    0.06    0.02
 -32  12   4    0.04    0.01
  30 -12  -4    0.01    0.01
 -30  12   4    0.01    0.01
  28 -12  -4    0.01    0.02
 -28  12   4    0.01    0.01
  26 -12  -4   -0.05    0.02
  26 -12  -4    0.02    0.02
 -26  12   4    0.02    0.01
  24 -12  -4    0.06    0.03
  24 -12  -4    0.02    0.03
 -24  12   4    0.05    0.01
  22 -12  -4    0.00    0.03
  22 -12  -4    0.03    0.02
 -22  12   4    0.02    0.01
  20 -12  -4    0.11    0.03
  20 -12  -4    0.16    0.04
 -20  12   4    0.16    0.02
  18 -12  -4    0.59    0.07
  18 -12  -4    0.54    0.07
 -18 -12   4    0.55    0.06
 -18  12   4    0.59    0.04
  16 -12  -4    0.28    0.05
  16 -12  -4    0.27    0.05
 -16 -12   4    0.21    0.04
 -16  12   4    0.24    0.03
  14 -12  -4    0.01    0.02
 -14 -12   4    0.03    0.03
  14 -12  -4    0.01    0.04
 -14  12   4   -0.01    0.01
  12 -12  -4    1.08    0.11
  12 -12  -4    1.39    0.13
 -12 -12   4    1.28    0.12
 -12  12   4    1.15    0.08
 -10 -12   4    1.05    0.11
  10 -12  -4    1.09    0.12
  10 -12  -4    0.82    0.10
 -10  12   4    0.86    0.06
  -8 -12   4    0.81    0.09
   8 -12  -4    0.92    0.10
  -8 -12   4    0.77    0.08
   8 -12  -4    0.96    0.10
  -8  12   4    0.82    0.06
  -6 -12   4    0.35    0.06
  -6 -12   4    0.31    0.05
   6 -12  -4    0.28    0.06
   6 -12  -4    0.19    0.05
  -6  12   4    0.26    0.03
  -4 -12   4    0.01    0.02
   4 -12  -4    0.02    0.02
   4 -12  -4    0.00    0.02
  -4 -12   4    0.03    0.03
   2 -12  -4    0.03    0.03
   2 -12  -4    0.10    0.04
  -2 -12   4    0.14    0.04
  -2 -12   4    0.12    0.03
   0 -12   4    0.61    0.08
   0 -12  -4    0.63    0.08
   0 -12  -4    0.73    0.09
   0 -12   4    0.69    0.08
   2 -12   4    0.32    0.05
  -2 -12  -4    0.41    0.06
  -2 -12  -4    0.35    0.06
   2 -12   4    0.48    0.07
   4 -12   4    0.38    0.06
  -4 -12  -4    0.46    0.06
   4 -12   4    0.46    0.06
  -4 -12  -4    0.41    0.06
  -6 -12  -4    0.28    0.05
  -6 -12  -4    0.22    0.04
   6 -12   4    0.19    0.04
   6 -12   4    0.23    0.05
  -8 -12  -4    0.20    0.06
   8 -12   4    0.18    0.04
  10 -12   4    0.00    0.01
 -10 -12  -4    0.02    0.02
  10 -12   4    0.01    0.02
 -12 -12  -4    0.28    0.04
  12 -12   4    0.33    0.05
  12 -12   4    0.36    0.05
 -14 -12  -4    0.07    0.03
  14 -12   4    0.06    0.03
  14 -12   4    0.09    0.03
  16 -12   4   -0.01    0.02
  16 -12   4    0.03    0.02
 -16 -12  -4    0.01    0.02
  18 -12   4    0.21    0.06
  18 -12   4    0.27    0.04
  20 -12   4    0.04    0.02
  22 -12   4    0.03    0.02
  22 -12   4    0.06    0.02
 -22  12  -4    0.06    0.01
  24 -12   4    0.02    0.01
  24 -12   4    0.01    0.02
  26 -12   4    0.08    0.02
  28 -12   4    0.07    0.01
  31 -13  -4    0.01    0.01
 -31  13   4    0.01    0.01
  29 -13  -4    0.03    0.01
 -29  13   4    0.03    0.01
  27 -13  -4   -0.02    0.01
 -27  13   4    0.00    0.01
  25 -13  -4    0.00    0.01
  25 -13  -4    0.02    0.02
 -25  13   4    0.00    0.01
  23 -13  -4    0.00    0.01
  23 -13  -4    0.00    0.02
 -23  13   4    0.01    0.01
  21 -13  -4   -0.01    0.02
  21 -13  -4    0.00    0.02
 -21  13   4   -0.01    0.01
  19 -13  -4    0.00    0.02
  19 -13  -4    0.01    0.02
 -19  13   4    0.02    0.01
 -17 -13   4    0.00    0.02
  17 -13  -4    0.00    0.02
  17 -13  -4    0.02    0.02
 -17  13   4    0.00    0.01
  15 -13  -4    0.05    0.02
 -15 -13   4    0.04    0.02
  15 -13  -4    0.05    0.03
 -15  13   4    0.05    0.01
 -13 -13   4    0.01    0.02
  13 -13  -4    0.00    0.02
  13 -13  -4    0.02    0.02
 -13  13   4    0.01    0.01
 -11 -13   4    0.06    0.03
  11 -13  -4    0.07    0.03
  11 -13  -4    0.08    0.03
 -11  13   4    0.05    0.01
   9 -13  -4    0.03    0.02
  -9 -13   4    0.05    0.02
   9 -13  -4    0.02    0.02
   7 -13  -4   -0.02    0.02
   7 -13  -4   -0.01    0.02
  -7 -13   4    0.03    0.02
   5 -13  -4    0.01    0.02
   5 -13  -4   -0.02    0.02
  -5 -13   4    0.00    0.02
  -5 -13   4    0.01    0.02
  -3 -13   4    0.42    0.05
   3 -13  -4    0.47    0.06
  -3 -13   4    0.35    0.05
   3 -13  -4    0.34    0.06
   1 -13  -4    0.04    0.02
   1 -13  -4    0.01    0.02
  -1 -13   4    0.00    0.01
  -1 -13   4    0.03    0.02
  -1 -13  -4    0.09    0.03
  -1 -13  -4    0.13    0.03
   1 -13   4    0.15    0.03
   1 -13   4    0.05    0.02
   3 -13   4    0.02    0.02
  -3 -13  -4    0.02    0.02
  -3 -13  -4    0.02    0.02
   3 -13   4    0.05    0.02
   5 -13   4    0.08    0.03
   5 -13   4    0.10    0.03
  -5 -13  -4    0.11    0.03
  -7 -13  -4    0.01    0.02
   7 -13   4    0.01    0.02
   7 -13   4    0.01    0.02
   9 -13   4    0.00    0.02
   9 -13   4    0.02    0.02
  -9 -13  -4    0.01    0.02
  11 -13   4    0.01    0.02
 -11 -13  -4   -0.01    0.02
  11 -13   4   -0.01    0.01
  13 -13   4    0.03    0.03
 -13 -13  -4    0.00    0.02
  13 -13   4    0.01    0.01
  15 -13   4    0.02    0.02
  15 -13   4    0.00    0.01
  17 -13   4    0.01    0.01
  17 -13   4    0.01    0.01
  19 -13   4    0.06    0.02
  19 -13   4    0.12    0.02
  21 -13   4    0.03    0.01
  21 -13   4    0.03    0.01
  23 -13   4    0.01    0.01
  26 -14  -4    0.00    0.01
  24 -14  -4    0.01    0.01
  22 -14  -4    0.05    0.02
  22 -14  -4    0.03    0.02
  20 -14  -4    0.01    0.01
  20 -14  -4    0.00    0.01
  18 -14  -4    0.07    0.02
  18 -14  -4    0.07    0.02
  16 -14  -4    0.00    0.01
  16 -14  -4    0.00    0.01
  14 -14  -4    0.00    0.01
 -14 -14   4    0.00    0.02
  14 -14  -4    0.02    0.02
  12 -14  -4    0.01    0.01
 -12 -14   4   -0.01    0.01
  12 -14  -4    0.00    0.01
  10 -14  -4    0.05    0.02
  10 -14  -4    0.02    0.02
 -10 -14   4    0.02    0.02
   8 -14  -4    0.05    0.02
  -8 -14   4    0.06    0.02
   8 -14  -4    0.04    0.03
   6 -14  -4    0.01    0.02
  -6 -14   4    0.00    0.02
   6 -14  -4   -0.01    0.01
  -4 -14   4    0.01    0.01
   4 -14  -4    0.00    0.02
   4 -14  -4    0.00    0.01
   2 -14  -4    0.10    0.03
   2 -14  -4    0.05    0.02
  -2 -14   4    0.06    0.03
   0 -14  -4    0.06    0.02
   0 -14   4    0.09    0.02
   0 -14   4    0.06    0.02
   2 -14   4    0.09    0.03
   2 -14   4    0.07    0.02
  -2 -14  -4    0.05    0.03
   4 -14   4    0.03    0.02
   4 -14   4    0.00    0.01
  -4 -14  -4   -0.02    0.01
   6 -14   4    0.00    0.01
   6 -14   4    0.00    0.01
  -6 -14  -4    0.03    0.02
  -8 -14  -4    0.00    0.01
   8 -14   4    0.02    0.01
   8 -14   4    0.02    0.01
  10 -14   4    0.00    0.01
 -10 -14  -4   -0.01    0.01
  10 -14   4    0.02    0.01
  12 -14   4    0.01    0.01
  12 -14   4    0.01    0.01
  14 -14   4   -0.01    0.01
  14 -14   4   -0.01    0.01
  16 -14   4    0.01    0.01
  16 -14   4    0.01    0.01
  18 -14   4    0.01    0.01
  18 -14   4    0.00    0.01
  17 -15  -4    0.10    0.02
  17 -15  -4    0.06    0.02
  15 -15  -4    0.02    0.01
  15 -15  -4    0.02    0.01
  13 -15  -4    0.01    0.01
  13 -15  -4    0.01    0.01
  11 -15  -4    0.13    0.02
  11 -15  -4    0.15    0.03
   9 -15  -4    0.08    0.02
   9 -15  -4    0.06    0.02
  -9 -15   4    0.04    0.01
   7 -15  -4    0.01    0.01
  -7 -15   4    0.00    0.01
   7 -15  -4    0.00    0.02
  -5 -15   4    0.25    0.04
   5 -15  -4    0.22    0.03
   3 -15  -4    0.07    0.02
  -3 -15   4    0.04    0.02
  -1 -15   4    0.04    0.02
   1 -15  -4    0.06    0.02
   1 -15   4    0.51    0.05
  -1 -15  -4    0.42    0.05
  -3 -15  -4    0.11    0.02
   3 -15   4    0.09    0.02
  -5 -15  -4    0.28    0.03
   5 -15   4    0.23    0.04
   7 -15   4    0.07    0.02
   9 -15   4    0.01    0.01
 -54   0   5    0.00    0.00
 -52   0   5    0.00    0.01
 -50   0   5    0.00    0.00
 -48   0   5    0.00    0.01
 -46   0   5    0.00    0.01
 -44   0   5    0.02    0.02
 -44   0   5    0.00    0.01
 -42   0   5    0.00    0.01
 -42   0   5   -0.01    0.01
 -40   0   5   -0.01    0.01
 -40   0   5   -0.03    0.02
 -38   0   5    0.02    0.01
 -38   0   5   -0.01    0.02
 -36   0   5   -0.03    0.03
 -36   0   5    0.01    0.01
 -34   0   5    0.09    0.04
 -34   0   5    0.02    0.01
 -32   0   5    0.02    0.03
 -30   0   5    0.27    0.05
 -28   0   5    0.13    0.04
 -26   0   5    0.04    0.03
 -24   0   5    0.09    0.03
  24   0  -5    0.07    0.02
 -22   0   5    0.02    0.03
  22   0  -5    0.03    0.02
 -18   0   5    0.03    0.03
  18   0  -5    0.00    0.01
  16   0  -5   14.43    1.23
  14   0  -5    0.03    0.02
 -14   0   5    0.06    0.03
  12   0  -5    0.08    0.02
 -12   0   5    0.09    0.04
  10   0  -5    0.03    0.02
 -10   0   5    0.01    0.03
   8   0  -5    0.07    0.23
  -8   0   5    0.15    0.24
  -6   0   5    0.02    0.02
  -4   0   5    0.00    0.02
  -2   0   5    0.83    0.58
   2   0  -5    0.76    0.37
   0   0   5   -0.01    0.02
   4   0   5    0.03    0.02
   6   0   5    0.01    0.02
  -8   0  -5    0.05    0.34
   8   0   5    0.08    0.30
  10   0   5    0.03    0.02
 -12   0  -5   -0.03    0.48
  12   0   5   -0.26    0.35
  14   0   5    0.02    0.02
  16   0   5    0.12    0.03
  18   0   5    0.01    0.02
  20   0   5    0.02    0.02
  22   0   5   -0.02    0.01
 -24   0  -5    0.01    0.02
  24   0   5    0.01    0.01
  26   0   5    0.01    0.01
 -26   0  -5    0.03    0.02
 -28   0  -5    0.00    0.01
  28   0   5   -0.02    0.01
 -28   0  -5   -0.01    0.02
  30   0   5    0.00    0.01
 -30   0  -5    0.00    0.01
 -30   0  -5    0.04    0.02
 -32   0  -5    0.00    0.01
 -32   0  -5    0.01    0.01
 -34   0  -5    0.01    0.01
 -34   0  -5    0.00    0.01
 -36   0  -5    0.00    0.01
 -36   0  -5    0.00    0.01
  38   0   5    0.02    0.01
 -38   0  -5   -0.01    0.01
 -38   0  -5    0.02    0.01
  40   0   5    0.00    0.01
 -40   0  -5    0.01    0.01
 -40   0  -5    0.00    0.01
 -42   0  -5    0.01    0.01
 -42   0  -5    0.00    0.00
 -44   0  -5    0.01    0.00
 -44   0  -5    0.00    0.00
 -53  -1   5    0.19    0.02
 -53   1   5    0.19    0.02
 -51  -1   5    0.06    0.01
 -51   1   5    0.06    0.01
 -49  -1   5    0.09    0.01
 -49   1   5    0.07    0.01
 -47  -1   5    0.05    0.01
 -47   1   5    0.05    0.02
 -47   1   5    0.05    0.01
 -45  -1   5    0.71    0.05
 -45   1   5    0.70    0.05
 -45   1   5    0.69    0.05
 -43  -1   5    0.75    0.06
 -43   1   5    0.76    0.06
 -43   1   5    0.72    0.05
 -41  -1   5    0.35    0.04
 -41   1   5    0.29    0.03
 -41   1   5    0.26    0.03
 -39  -1   5    0.02    0.02
 -39   1   5    0.02    0.02
 -39   1   5    0.02    0.02
 -37  -1   5    0.02    0.01
 -37   1   5    0.04    0.02
 -37   1   5    0.02    0.02
 -35  -1   5    0.13    0.02
 -35   1   5    0.17    0.05
 -35   1   5    0.11    0.02
 -35   1   5    0.13    0.03
 -33  -1   5    1.01    0.07
 -33   1   5    1.04    0.10
 -33   1   5    0.99    0.07
 -31  -1   5    0.91    0.09
 -31   1   5    0.87    0.10
 -29  -1   5    0.61    0.07
 -27  -1   5    9.41    0.54
 -27   1   5    9.71    0.55
 -25  -1   5   15.70    0.86
 -25   1   5   15.76    0.87
 -23  -1   5   52.43    2.73
  23   1  -5   50.21    2.70
 -23   1   5   51.38    2.74
 -21  -1   5   19.89    1.05
 -21   1   5   19.72    1.06
  21   1  -5   18.21    1.03
  19  -1  -5    3.30    0.17
 -19  -1   5    3.03    0.20
 -19   1   5    3.19    0.21
  19   1  -5    2.91    0.18
 -17  -1   5    4.02    0.24
  17   1  -5    3.66    0.22
 -17   1   5    3.66    0.25
  15  -1  -5   14.65    0.76
 -15  -1   5   14.02    0.78
 -15   1   5   13.89    0.79
 -13  -1   5   15.11    0.81
  13  -1  -5   14.61    0.78
 -13   1   5   14.77    0.81
  13   1  -5   14.00    0.79
  11  -1  -5    0.78    0.06
 -11  -1   5    0.66    0.08
 -11   1   5    0.73    0.09
   9  -1  -5  131.22    7.86
  -9  -1   5  122.22    7.95
  -9   1   5  126.61    7.69
   9   1  -5  135.81    8.03
  -7  -1   5   28.41    1.55
  -7   1   5   30.04    1.58
  -5  -1   5    2.33    0.15
  -5   1   5    2.38    0.15
  -3   1   5   72.84    3.84
   1  -1  -5  119.54    8.01
  -1   1   5  113.03    7.75
   1   1  -5  136.77    8.04
   1  -1   5   16.82    0.90
   1   1   5   16.10    0.89
   3  -1   5  176.26   10.14
  -3  -1  -5  184.63   11.76
   3   1   5  123.26    9.25
  -3   1  -5  144.58    9.47
   5  -1   5    4.94    0.30
   5   1   5    5.13    0.30
   7  -1   5    0.46    0.06
   7   1   5    0.33    0.05
   9  -1   5   13.55    0.74
   9   1   5   13.18    0.73
  11  -1   5   19.92    1.07
  11   1   5   19.69    1.07
  13  -1   5    3.02    0.19
  13   1   5    3.04    0.19
  15  -1   5    2.12    0.14
  15   1   5    2.14    0.14
  17  -1   5    3.38    1.02
 -17  -1  -5    4.83    1.58
  17   1   5    3.53    1.10
 -17   1  -5    4.50    1.29
  19  -1   5    1.14    0.09
  19   1   5    1.07    0.09
  21  -1   5    3.79    0.23
  21   1   5    3.79    0.23
  23  -1   5   -0.01    0.01
  23   1   5    0.01    0.01
  25  -1   5    1.96    0.13
 -25  -1  -5    1.83    0.14
  25   1   5    1.90    0.13
 -25   1  -5    1.81    0.17
 -25   1  -5    1.85    0.14
  27  -1   5    0.90    0.08
 -27  -1  -5    0.99    0.07
  27   1   5    1.02    0.08
 -27   1  -5    0.90    0.08
 -27   1  -5    0.92    0.07
 -29  -1  -5    0.84    0.07
  29  -1   5    0.88    0.07
 -29   1  -5    0.78    0.07
  29   1   5    0.90    0.07
 -29   1  -5    0.83    0.07
 -31  -1  -5    0.01    0.01
 -31  -1  -5    0.01    0.02
 -31   1  -5    0.01    0.01
 -31   1  -5    0.02    0.02
 -33  -1  -5    0.75    0.06
 -33  -1  -5    0.90    0.06
 -33   1  -5    0.78    0.06
 -33   1  -5    0.87    0.07
 -35  -1  -5    0.08    0.02
  35  -1   5    0.11    0.03
 -35  -1  -5    0.11    0.02
 -35   1  -5    0.09    0.02
 -35   1  -5    0.16    0.02
 -37  -1  -5    0.22    0.03
 -37  -1  -5    0.20    0.02
  37  -1   5    0.17    0.03
 -37   1  -5    0.19    0.02
 -37   1  -5    0.20    0.03
 -39  -1  -5    0.10    0.02
  39  -1   5    0.14    0.03
 -39  -1  -5    0.09    0.02
 -39   1  -5    0.10    0.02
  39   1   5    0.08    0.02
 -39   1  -5    0.12    0.02
 -41  -1  -5    0.02    0.01
 -41  -1  -5    0.02    0.01
  41   1   5    0.04    0.01
 -41   1  -5    0.01    0.01
 -41   1  -5    0.02    0.01
 -43  -1  -5    0.29    0.02
 -43  -1  -5    0.30    0.02
 -43   1  -5    0.33    0.02
 -43   1  -5    0.31    0.02
 -45  -1  -5    0.34    0.02
 -45   1  -5    0.35    0.02
 -45   1  -5    0.34    0.02
 -54  -2   5    0.01    0.00
 -52  -2   5    0.12    0.01
 -52   2   5    0.14    0.01
 -50  -2   5    0.00    0.00
 -50   2   5   -0.01    0.01
 -50   2   5   -0.01    0.00
 -48  -2   5    0.05    0.01
 -48   2   5    0.03    0.01
 -48   2   5    0.04    0.01
 -46  -2   5    0.01    0.01
 -46   2   5    0.02    0.01
 -46   2   5    0.01    0.01
 -44  -2   5    0.09    0.02
 -44   2   5    0.07    0.02
 -44   2   5    0.06    0.02
 -42  -2   5    0.01    0.01
 -42   2   5    0.01    0.01
 -42   2   5   -0.01    0.01
 -40  -2   5    0.17    0.02
 -40   2   5    0.14    0.02
 -40   2   5    0.08    0.02
 -38  -2   5    0.75    0.06
 -38   2   5    0.89    0.07
 -38   2   5    0.88    0.06
 -36  -2   5    0.09    0.02
 -36   2   5    0.05    0.04
 -36   2   5    0.05    0.02
 -36   2   5    0.08    0.02
 -34  -2   5    0.33    0.04
 -34   2   5    0.32    0.04
 -34   2   5    0.36    0.07
 -34   2   5    0.31    0.04
 -32  -2   5    0.02    0.02
 -32   2   5    0.02    0.03
 -30   2   5    2.42    0.18
 -28  -2   5    0.40    0.07
 -28   2   5    0.28    0.06
 -26  -2   5    0.78    0.08
 -26   2   5    0.68    0.09
 -24  -2   5    0.74    0.07
 -24   2   5    0.75    0.09
 -22  -2   5    0.05    0.03
 -22   2   5    0.14    0.04
 -20  -2   5    0.10    0.03
  20   2  -5    0.05    0.03
 -20   2   5    0.02    0.03
 -18  -2   5    4.21    0.26
  18  -2  -5    4.41    0.24
  18   2  -5    4.30    0.26
 -18   2   5    4.35    0.28
 -16  -2   5    1.63    0.12
  16  -2  -5    1.52    0.10
 -16   2   5    1.80    0.14
 -14  -2   5    2.65    0.18
  14  -2  -5    3.07    0.17
 -14   2   5    3.09    0.21
 -12  -2   5    0.93    0.08
  12  -2  -5    0.96    0.07
 -12   2   5    1.12    0.12
 -10  -2   5    0.56    0.06
  10  -2  -5    0.52    0.06
 -10   2   5    0.35    0.06
  -8  -2   5    0.30    0.04
  -8   2   5    0.26    0.05
  -6  -2   5    5.25    0.30
  -6   2   5    4.90    0.29
  -6   2   5    5.39    0.32
  -4  -2   5    0.45    0.07
  -4   2   5    0.31    0.06
  -4   2   5    0.46    0.05
  -2  -2   5   32.65    1.75
  -2   2   5   32.97    1.75
   0  -2   5    0.27    0.04
   0   2   5    0.30    0.05
   2  -2   5    0.32    0.04
   2   2   5    0.35    0.05
   4  -2   5    3.17    0.21
   4   2   5    3.57    0.21
   6   2   5    1.90    0.13
   8  -2   5    4.36    0.27
   8   2   5    4.51    0.27
  10  -2   5    2.92    0.19
  10   2   5    2.96    0.19
  12  -2   5    0.31    0.05
  12   2   5    0.22    0.04
  14  -2   5    0.27    0.05
  14   2   5    0.30    0.05
  16  -2   5    0.89    0.10
  16   2   5    1.18    0.09
  18  -2   5    0.96    0.08
  18   2   5    0.89    0.08
  20  -2   5    0.56    0.06
  20   2   5    0.47    0.06
  22  -2   5    0.34    0.05
  22   2   5    0.33    0.05
 -24  -2  -5    0.08    0.02
  24   2   5    0.10    0.03
 -24   2  -5    0.12    0.03
 -24   2  -5    0.16    0.03
  26  -2   5    0.26    0.04
 -26  -2  -5    0.18    0.03
 -26   2  -5    0.26    0.04
 -26   2  -5    0.26    0.04
  26   2   5    0.18    0.03
 -28  -2  -5    0.06    0.02
  28  -2   5    0.03    0.02
 -28   2  -5    0.11    0.02
 -28   2  -5    0.03    0.02
  28   2   5    0.02    0.02
  30  -2   5   -0.01    0.02
  30  -2   5    0.02    0.02
 -30  -2  -5    0.00    0.01
 -30   2  -5    0.02    0.02
 -30   2  -5    0.03    0.01
  30   2   5   -0.01    0.02
 -32  -2  -5    0.50    0.05
  32  -2   5    0.58    0.06
 -32  -2  -5    0.46    0.05
 -32   2  -5    0.46    0.05
 -32   2  -5    0.59    0.05
 -34  -2  -5    0.14    0.02
 -34  -2  -5    0.14    0.02
  34  -2   5    0.19    0.03
 -34   2  -5    0.16    0.03
 -34   2  -5    0.17    0.02
 -36  -2  -5    0.04    0.01
 -36  -2  -5    0.08    0.02
  36  -2   5    0.09    0.02
 -36   2  -5    0.08    0.02
 -36   2  -5    0.04    0.02
 -38  -2  -5    0.00    0.01
 -38  -2  -5    0.01    0.01
 -38   2  -5    0.00    0.01
 -38   2  -5    0.01    0.01
 -40  -2  -5    0.00    0.01
 -40  -2  -5   -0.01    0.01
  40   2   5    0.01    0.01
 -40   2  -5    0.01    0.01
 -42  -2  -5    0.23    0.02
 -42  -2  -5    0.22    0.02
  42   2   5    0.24    0.03
 -42   2  -5    0.21    0.02
 -42   2  -5    0.26    0.02
 -44  -2  -5    0.00    0.00
 -44   2  -5    0.01    0.01
 -44   2  -5    0.01    0.00
 -53  -3   5    0.00    0.00
 -51  -3   5    0.00    0.00
 -51   3   5    0.01    0.01
 -51   3   5    0.00    0.00
 -49  -3   5    0.00    0.01
 -49   3   5    0.00    0.01
 -49   3   5    0.00    0.01
 -47  -3   5    0.00    0.01
 -47   3   5    0.01    0.01
 -47   3   5    0.00    0.01
 -45  -3   5    0.36    0.03
 -45   3   5    0.40    0.03
 -45   3   5    0.38    0.03
 -43  -3   5   -0.01    0.01
 -43   3   5    0.00    0.01
 -43   3   5   -0.02    0.01
 -41  -3   5    0.07    0.02
 -41   3   5    0.11    0.02
 -41   3   5    0.10    0.02
 -39  -3   5    0.01    0.01
 -39   3   5   -0.01    0.01
 -39   3   5    0.01    0.01
 -37  -3   5    0.02    0.01
 -37   3   5    0.08    0.04
 -37   3   5    0.02    0.01
 -37   3   5    0.01    0.02
 -35  -3   5    0.08    0.02
 -35   3   5    0.09    0.03
 -35   3   5    0.10    0.04
 -35   3   5    0.10    0.02
 -33  -3   5    0.05    0.02
 -33   3   5    0.11    0.03
 -33   3   5    0.06    0.05
 -33   3   5    0.10    0.02
 -31  -3   5    0.28    0.04
 -31   3   5    0.30    0.06
 -29   3   5    0.10    0.04
 -27   3   5    0.03    0.03
 -25   3   5    0.35    0.07
 -23   3   5    0.76    0.10
  21  -3  -5    0.01    0.01
 -21   3   5    0.03    0.03
  19  -3  -5    4.98    0.28
 -19   3   5    5.32    0.32
  17  -3  -5    1.80    0.11
 -17   3   5    1.81    0.15
  15  -3  -5    1.30    0.09
 -15  -3   5    1.37    0.14
 -15   3   5    1.23    0.12
  13  -3  -5    3.22    0.19
 -13  -3   5    3.24    0.20
 -13  -3   5    3.66    0.22
 -13   3   5    3.20    0.23
 -11  -3   5    3.02    0.18
  11  -3  -5    2.65    0.17
 -11   3   5    2.98    0.20
  -9  -3   5    2.92    0.19
  -9   3   5    3.21    0.21
  -7   3   5    0.96    0.11
  -5  -3   5   10.83    0.59
  -5   3   5   10.74    0.61
  -5   3   5   10.49    0.58
  -3  -3   5    6.45    0.37
  -3   3   5    6.45    0.37
  -3   3   5    6.51    0.38
  -1  -3   5    0.86    0.09
  -1   3   5    0.73    0.07
  -1   3   5    0.81    0.09
   1  -3   5    6.24    0.36
   1   3   5    6.02    0.35
   1   3   5    6.22    0.37
   3  -3   5    0.13    0.04
   3   3   5    0.10    0.03
   5  -3   5   14.22    0.79
   5   3   5   14.64    0.79
   7  -3   5    0.49    0.06
   9  -3   5    0.95    0.08
   9   3   5    0.97    0.08
  11  -3   5    0.45    0.06
  11   3   5    0.44    0.06
  13  -3   5    0.31    0.05
  13   3   5    0.20    0.04
  15   3   5    0.67    0.08
  17  -3   5    0.70    0.08
  17   3   5    0.60    0.08
  19  -3   5    0.04    0.03
  19  -3   5    0.08    0.03
  19   3   5    0.04    0.02
  21  -3   5    0.19    0.04
  21  -3   5    0.29    0.04
  21   3   5    0.20    0.04
 -23  -3  -5    0.26    0.03
  23  -3   5    0.17    0.04
 -23   3  -5    0.23    0.04
 -23   3  -5    0.15    0.03
  25  -3   5    0.03    0.02
 -25  -3  -5    0.03    0.02
  25  -3   5    0.01    0.03
 -25   3  -5    0.00    0.02
 -25   3  -5    0.00    0.02
  25   3   5    0.04    0.02
  27  -3   5    0.00    0.02
  27  -3   5    0.05    0.02
 -27  -3  -5    0.07    0.02
 -27   3  -5    0.02    0.02
  27   3   5    0.03    0.02
 -27   3  -5    0.04    0.02
  29  -3   5   -0.02    0.02
  29  -3   5    0.02    0.01
 -29  -3  -5   -0.01    0.01
 -29   3  -5   -0.02    0.01
  29   3   5    0.02    0.02
 -29   3  -5    0.01    0.02
  31  -3   5    0.89    0.09
 -31  -3  -5    0.83    0.06
 -31   3  -5    0.88    0.07
 -31   3  -5    0.87    0.07
 -33  -3  -5    0.08    0.02
 -33  -3  -5    0.09    0.02
 -33   3  -5    0.07    0.02
 -33   3  -5    0.09    0.02
 -35  -3  -5   -0.01    0.01
 -35  -3  -5    0.00    0.01
 -35   3  -5   -0.01    0.01
 -35   3  -5    0.02    0.01
 -37  -3  -5    0.14    0.02
 -37  -3  -5    0.12    0.02
 -37   3  -5    0.11    0.02
 -37   3  -5    0.12    0.02
 -39  -3  -5    0.08    0.01
 -39  -3  -5    0.08    0.01
 -39   3  -5    0.09    0.02
 -41  -3  -5    0.03    0.01
 -41  -3  -5    0.04    0.01
  41   3   5    0.04    0.01
 -41   3  -5    0.02    0.01
 -41   3  -5    0.02    0.01
 -43  -3  -5    0.28    0.03
 -43   3  -5    0.30    0.02
  43   3   5    0.27    0.03
 -52  -4   5    0.00    0.00
 -50  -4   5    0.00    0.00
 -50   4   5    0.01    0.01
 -48  -4   5    0.09    0.01
 -48   4   5    0.09    0.01
 -48   4   5    0.07    0.01
 -46  -4   5    0.00    0.01
 -46   4   5    0.01    0.01
 -46   4   5    0.01    0.01
 -44  -4   5    0.07    0.01
 -44   4   5    0.06    0.01
 -44   4   5    0.08    0.02
 -42  -4   5    0.87    0.06
 -42   4   5    0.96    0.07
 -42   4   5    0.84    0.06
 -40  -4   5    0.70    0.05
 -40   4   5    0.60    0.06
 -40   4   5    0.65    0.05
 -38  -4   5    1.64    0.11
 -38   4   5    1.72    0.11
 -38   4   5    1.68    0.10
 -36  -4   5    3.40    0.19
 -36   4   5    3.41    0.19
 -36   4   5    3.46    0.20
 -36   4   5    2.93    0.22
 -34  -4   5    0.30    0.04
 -34   4   5    0.38    0.07
 -34   4   5    0.32    0.04
 -34   4   5    0.40    0.04
 -32  -4   5    0.93    0.07
 -32   4   5    1.18    0.11
 -32   4   5    0.88    0.07
 -32   4   5    1.01    0.08
 -30  -4   5    2.78    0.17
 -30   4   5    2.99    0.20
 -30   4   5    2.49    0.17
 -28   4   5    0.50    0.08
  26  -4  -5    0.05    0.02
  26  -4  -5    0.04    0.01
 -26   4   5    0.11    0.04
  24  -4  -5    0.03    0.02
  24  -4  -5    0.03    0.01
 -24   4   5    0.05    0.03
  22  -4  -5    1.55    0.10
  20  -4  -5    3.69    0.21
 -20   4   5    3.71    0.25
  18  -4  -5    0.24    0.03
 -18   4   5    0.19    0.05
  16  -4  -5    0.46    0.06
 -16   4   5    0.82    0.09
  14  -4  -5    0.22    0.04
 -14  -4   5    0.31    0.04
 -14  -4   5    0.33    0.05
 -14   4   5    0.28    0.06
 -12  -4   5    0.07    0.03
 -12   4   5    0.11    0.04
 -10  -4   5    1.30    0.11
 -10   4   5    1.42    0.12
  -8  -4   5    0.12    0.03
  -8   4   5    0.17    0.05
  -6  -4   5   10.94    0.60
  -6   4   5   10.67    0.59
  -6   4   5   10.62    0.61
  -4  -4   5    2.99    0.19
  -4   4   5    3.10    0.19
  -4   4   5    2.95    0.20
  -2  -4   5   41.09    2.13
  -2   4   5   39.63    2.14
  -2   4   5   39.40    2.13
   0  -4   5    0.19    0.04
   0   4   5    0.07    0.02
   0   4   5    0.11    0.04
   2  -4   5    2.72    0.18
   2   4   5    2.71    0.17
   2   4   5    2.40    0.17
   4  -4   5    0.50    0.06
   4   4   5    0.51    0.07
   4   4   5    0.43    0.05
   6  -4   5    3.15    0.20
   6   4   5    3.02    0.19
   6   4   5    2.94    0.19
   8  -4   5    0.54    0.07
   8   4   5    0.55    0.06
   8   4   5    0.39    0.05
  10  -4   5    0.05    0.02
  10   4   5    0.06    0.03
  10   4   5    0.08    0.03
  12  -4   5    0.17    0.04
  12   4   5    0.17    0.04
  12   4   5    0.18    0.04
  14  -4   5    0.62    0.07
  14   4   5    0.65    0.09
  16  -4   5    0.45    0.06
  16   4   5    0.43    0.06
  18  -4   5    0.00    0.02
  18   4   5    0.02    0.02
  20  -4   5    0.05    0.02
  20   4   5    0.05    0.02
  22  -4   5    3.80    0.23
 -22  -4  -5    3.87    0.22
 -22   4  -5    3.62    0.22
 -22   4  -5    3.70    0.23
  22   4   5    3.81    0.24
  24  -4   5    0.36    0.05
 -24  -4  -5    0.24    0.03
 -24   4  -5    0.25    0.04
 -24   4  -5    0.27    0.04
  24   4   5    0.29    0.05
  26  -4   5    0.02    0.02
 -26  -4  -5    0.05    0.02
  26   4   5    0.02    0.02
 -26   4  -5    0.01    0.01
 -26   4  -5    0.02    0.02
 -28  -4  -5    0.07    0.02
  28  -4   5    0.09    0.02
 -28   4  -5    0.10    0.03
  28   4   5    0.10    0.03
 -28   4  -5    0.06    0.03
 -30  -4  -5    0.82    0.06
 -30   4  -5    0.89    0.07
 -30   4  -5    0.90    0.07
 -32  -4  -5    0.28    0.03
 -32   4  -5    0.31    0.04
 -32   4  -5    0.32    0.04
 -34  -4  -5    0.14    0.02
 -34  -4  -5    0.17    0.02
 -34   4  -5    0.15    0.02
 -34   4  -5    0.14    0.02
 -36  -4  -5    0.74    0.05
 -36  -4  -5    0.72    0.05
 -36   4  -5    0.77    0.05
 -36   4  -5    0.86    0.06
 -38  -4  -5    0.06    0.01
 -38  -4  -5    0.04    0.01
 -38   4  -5    0.04    0.01
 -38   4  -5    0.04    0.01
 -40  -4  -5    0.06    0.01
 -40  -4  -5    0.04    0.01
 -40   4  -5    0.05    0.01
 -40   4  -5    0.04    0.01
 -42  -4  -5    0.00    0.00
 -42   4  -5    0.01    0.01
 -51  -5   5    0.15    0.01
 -49  -5   5    0.02    0.01
 -49   5   5    0.03    0.01
 -47  -5   5    0.02    0.01
 -47   5   5    0.02    0.01
 -45  -5   5    0.03    0.01
 -45   5   5    0.04    0.01
 -43  -5   5    0.02    0.01
 -43   5   5    0.02    0.01
 -41  -5   5    0.13    0.02
 -41   5   5    0.11    0.03
 -41   5   5    0.06    0.02
 -39  -5   5    0.23    0.03
 -39   5   5    0.17    0.02
 -39   5   5    0.20    0.03
 -37  -5   5    0.25    0.03
 -37   5   5    0.19    0.03
 -35  -5   5    0.08    0.02
 -35   5   5    0.06    0.02
 -35   5   5    0.15    0.05
 -33  -5   5    0.41    0.04
 -33   5   5    0.30    0.04
 -33   5   5    0.32    0.07
 -31  -5   5    0.02    0.02
 -31   5   5    0.02    0.03
 -31   5   5    0.04    0.02
 -29  -5   5    3.21    0.19
  29  -5  -5    3.34    0.18
 -29   5   5    2.94    0.19
 -29   5   5    3.43    0.27
  27  -5  -5    0.62    0.05
 -27   5   5    0.60    0.09
  23  -5  -5    2.94    0.17
 -23   5   5    2.93    0.21
  21  -5  -5    7.79    0.43
 -21   5   5    7.90    0.47
 -19   5   5   30.80    1.72
 -17   5   5    2.90    0.21
 -15  -5   5    1.16    0.10
 -15   5   5    1.40    0.12
 -13  -5   5    1.73    0.14
 -13  -5   5    1.73    0.11
 -13   5   5    1.72    0.14
 -11  -5   5    9.53    0.54
 -11   5   5    9.74    0.56
  -9  -5   5   11.66    0.65
  -9   5   5   11.74    0.67
  -7  -5   5    4.49    0.29
  -7   5   5    5.32    0.31
  -5  -5   5    4.13    0.25
  -5   5   5    3.97    0.24
  -5   5   5    3.81    0.30
  -3  -5   5    9.69    0.57
  -3   5   5   10.35    0.57
  -1  -5   5    0.10    0.03
  -1   5   5    0.12    0.04
  -1   5   5    0.19    0.04
   1  -5   5   12.92    0.70
   1   5   5   12.50    0.70
   1   5   5   12.62    0.70
   3  -5   5   47.83    2.53
   3   5   5   46.54    2.52
   3   5   5   48.15    2.52
   5  -5   5    2.94    0.19
   5   5   5    2.88    0.18
   5   5   5    2.91    0.19
   7  -5   5    0.10    0.03
   7   5   5    0.08    0.03
   7   5   5    0.08    0.03
   9  -5   5    0.11    0.03
   9   5   5    0.13    0.03
 -11  -5  -5    0.04    0.03
  11  -5   5    0.02    0.02
  11   5   5    0.03    0.02
  13  -5   5    2.14    0.15
  13   5   5    2.31    0.15
  15  -5   5    1.57    0.12
  15   5   5    1.75    0.12
  17  -5   5    3.39    0.21
  17   5   5    3.31    0.21
  19  -5   5    0.83    0.09
 -19   5  -5    0.72    0.07
  19   5   5    0.56    0.07
  21  -5   5    0.04    0.02
 -21  -5  -5    0.05    0.02
 -21   5  -5    0.04    0.02
  21   5   5    0.01    0.02
 -21   5  -5    0.01    0.02
  23  -5   5    1.50    0.11
 -23  -5  -5    1.41    0.10
 -23   5  -5    1.39    0.10
  23   5   5    1.54    0.11
 -23   5  -5    1.63    0.11
 -25  -5  -5    1.94    0.12
  25  -5   5    1.83    0.13
  25   5   5    1.99    0.14
 -25   5  -5    1.87    0.13
 -25   5  -5    1.99    0.12
 -27  -5  -5    0.54    0.05
  27  -5   5    0.53    0.06
 -27   5  -5    0.56    0.05
 -27   5  -5    0.43    0.05
  27   5   5    0.50    0.06
 -29  -5  -5    0.26    0.03
 -29   5  -5    0.19    0.03
 -29   5  -5    0.22    0.03
 -31  -5  -5    0.01    0.01
 -31   5  -5    0.02    0.01
 -31   5  -5    0.01    0.01
 -33  -5  -5    0.04    0.02
 -33  -5  -5    0.07    0.01
 -33   5  -5    0.04    0.01
 -33   5  -5    0.05    0.02
 -35  -5  -5    0.20    0.02
 -35  -5  -5    0.16    0.02
 -35   5  -5    0.20    0.02
 -35   5  -5    0.16    0.02
 -37  -5  -5    0.01    0.01
 -37  -5  -5    0.00    0.01
 -37   5  -5    0.00    0.01
 -37   5  -5    0.01    0.01
 -39  -5  -5    0.01    0.01
 -39   5  -5    0.01    0.01
 -41  -5  -5    0.00    0.00
 -41   5  -5    0.00    0.00
  41   5   5    0.00    0.01
 -43   5  -5    0.00    0.00
 -50  -6   5    0.00    0.00
 -48  -6   5    0.10    0.01
 -48   6   5    0.07    0.01
 -46  -6   5    0.00    0.01
 -46   6   5    0.00    0.01
 -44  -6   5    0.94    0.06
 -44   6   5    0.93    0.06
 -42  -6   5    0.07    0.01
 -42   6   5    0.10    0.02
 -40  -6   5    0.00    0.01
 -40   6   5    0.00    0.01
 -38  -6   5    1.42    0.09
 -38   6   5    1.59    0.10
 -36  -6   5    2.53    0.14
 -36   6   5    2.32    0.15
 -34  -6   5    0.00    0.01
 -34   6   5    0.01    0.02
 -34   6   5    0.04    0.03
 -32  -6   5    5.07    0.28
 -32   6   5    4.84    0.32
 -32   6   5    5.04    0.29
 -30  -6   5    3.37    0.20
  30  -6  -5    3.32    0.19
 -30   6   5    3.35    0.23
 -30   6   5    3.63    0.21
 -28  -6   5    0.39    0.04
  28  -6  -5    0.31    0.04
 -28   6   5    0.40    0.07
 -28   6   5    0.44    0.05
  26  -6  -5    0.15    0.03
 -26   6   5    0.14    0.05
 -26   6   5    0.16    0.03
  24  -6  -5    0.03    0.02
 -24   6   5    0.02    0.03
  22  -6  -5    6.89    0.38
 -22   6   5    6.64    0.41
  20  -6  -5   16.11    0.86
 -20   6   5   15.63    0.89
  18  -6  -5    1.78    0.12
 -18   6   5    1.81    0.15
 -16   6   5    0.81    0.12
 -14  -6   5    3.98    0.25
 -14   6   5    4.00    0.26
 -12  -6   5    2.75    0.18
 -12   6   5    2.54    0.19
 -10  -6   5   37.50    1.93
 -10   6   5   34.47    1.94
  -8   6   5    1.84    0.14
  -6  -6   5    0.65    0.08
  -6   6   5    0.98    0.10
  -4  -6   5   13.58    0.74
  -4   6   5   12.88    0.74
  -2  -6   5   11.25    0.62
  -2   6   5   11.00    0.62
  -2   6   5   11.02    0.61
   0  -6   5    0.36    0.05
   0   6   5    0.32    0.05
   0   6   5    0.36    0.05
   2  -6   5   13.02    0.70
   2   6   5   12.22    0.69
   2   6   5   12.73    0.70
   4  -6   5    0.17    0.04
   4   6   5    0.15    0.03
   4   6   5    0.16    0.04
   6  -6   5    1.80    0.14
   6   6   5    1.98    0.14
  -8  -6  -5    0.07    0.03
   8  -6   5    0.07    0.03
   8   6   5    0.06    0.03
  10  -6   5    1.07    0.09
 -10  -6  -5    1.10    0.10
  10   6   5    1.08    0.09
  12  -6   5    5.87    0.34
  12   6   5    5.66    0.34
  14  -6   5    0.98    0.09
  14   6   5    1.07    0.09
  16  -6   5    0.17    0.04
  16   6   5    0.13    0.03
  18  -6   5    9.60    0.55
 -18   6  -5    9.17    0.54
  18   6   5   11.09    0.59
 -20  -6  -5    0.31    0.04
  20  -6   5    0.29    0.05
 -20   6  -5    0.26    0.04
  20   6   5    0.26    0.05
 -22  -6  -5    1.09    0.08
  22  -6   5    1.27    0.09
 -22   6  -5    1.16    0.09
  22   6   5    1.16    0.10
  24  -6   5    3.19    0.20
 -24  -6  -5    3.06    0.18
 -24   6  -5    3.19    0.19
 -24   6  -5    3.06    0.19
  24   6   5    3.28    0.20
 -26  -6  -5    1.01    0.07
 -26   6  -5    1.08    0.08
 -26   6  -5    0.95    0.07
 -28  -6  -5    1.29    0.08
 -28   6  -5    1.28    0.08
 -28   6  -5    1.27    0.09
 -30  -6  -5    0.06    0.02
 -30   6  -5    0.05    0.02
 -30   6  -5    0.04    0.02
 -32  -6  -5    0.69    0.05
 -32  -6  -5    0.83    0.06
 -32   6  -5    0.80    0.06
 -34  -6  -5    0.88    0.06
 -34  -6  -5    0.83    0.06
 -34   6  -5    0.82    0.06
  36  -6   5    0.38    0.04
 -36  -6  -5    0.49    0.03
 -36   6  -5    0.46    0.04
 -38  -6  -5    0.14    0.01
  38  -6   5    0.11    0.02
 -38   6  -5    0.13    0.02
 -40   6  -5    0.00    0.01
 -49   7   5    0.10    0.01
 -47  -7   5    0.07    0.01
 -47   7   5    0.10    0.01
 -45  -7   5    0.08    0.01
 -45   7   5    0.08    0.01
 -43  -7   5    0.02    0.01
 -43   7   5    0.03    0.01
 -41  -7   5   -0.01    0.01
 -41   7   5    0.00    0.01
 -39  -7   5    0.13    0.02
 -39   7   5    0.16    0.02
 -37  -7   5    0.59    0.05
 -37   7   5    0.51    0.05
 -35  -7   5    0.01    0.01
 -35   7   5    0.01    0.01
 -33  -7   5   -0.01    0.01
 -33   7   5    0.00    0.01
 -31  -7   5    0.08    0.02
  31  -7  -5    0.10    0.02
 -31   7   5    0.09    0.04
 -31   7   5    0.08    0.02
 -29  -7   5    0.07    0.02
  29  -7  -5    0.03    0.02
 -29   7   5   -0.01    0.03
 -29   7   5    0.03    0.02
  27  -7  -5    0.21    0.03
 -27  -7   5    0.20    0.03
 -27   7   5    0.19    0.03
 -27   7   5    0.19    0.05
  25  -7  -5    0.06    0.02
 -25   7   5    0.03    0.02
 -25   7   5    0.12    0.04
 -23   7   5    0.01    0.02
  21  -7  -5    0.07    0.02
 -21   7   5    0.07    0.03
 -21   7   5    0.10    0.04
  19  -7  -5    0.16    0.03
 -19   7   5    0.19    0.05
  17  -7  -5    0.32    0.05
 -17   7   5    0.33    0.06
  15  -7  -5    0.01    0.02
 -15   7   5    0.03    0.03
 -13  -7   5    0.51    0.08
  13  -7  -5    0.44    0.06
 -13   7   5    0.36    0.06
 -11  -7   5    1.46    0.12
  11  -7  -5    1.52    0.11
 -11   7   5    1.57    0.13
  -9  -7   5    0.05    0.03
  -9   7   5    0.06    0.03
  -7  -7   5    1.66    0.13
  -7   7   5    1.69    0.13
  -5  -7   5    3.97    0.25
  -5   7   5    3.87    0.25
  -3  -7   5    0.74    0.09
  -3   7   5    0.68    0.08
  -1  -7   5    2.20    0.16
  -1   7   5    2.13    0.15
  -1  -7  -5    2.22    0.15
   1  -7   5    2.31    0.16
   1   7   5    2.02    0.16
  -3  -7  -5    0.42    0.07
   3  -7   5    0.37    0.06
   3   7   5    0.48    0.07
  -5  -7  -5    0.10    0.03
   5  -7   5    0.03    0.02
   5   7   5    0.05    0.03
  -7  -7  -5    0.19    0.05
   7  -7   5    0.07    0.03
   7   7   5    0.11    0.03
   9  -7   5    0.30    0.05
  -9  -7  -5    0.36    0.06
   9   7   5    0.29    0.05
  11  -7   5    0.50    0.07
  11   7   5    0.48    0.06
  13  -7   5    0.11    0.03
  13   7   5    0.18    0.04
  15  -7   5    0.05    0.02
 -15  -7  -5    0.05    0.05
  15   7   5    0.08    0.03
 -15   7  -5    0.01    0.02
  17  -7   5    1.12    0.09
 -17  -7  -5    1.15    0.13
  17   7   5    1.13    0.10
 -17   7  -5    1.12    0.08
  19  -7   5    0.10    0.03
  19   7   5    0.13    0.03
 -19   7  -5    0.13    0.03
  21  -7   5    2.15    0.17
 -21   7  -5    2.34    0.15
  21   7   5    2.45    0.16
  23  -7   5    0.71    0.09
  23   7   5    0.54    0.07
 -23   7  -5    0.46    0.05
 -25   7  -5    0.96    0.07
 -27  -7  -5    0.08    0.03
 -27   7  -5    0.04    0.02
 -29  -7  -5    0.12    0.02
 -29   7  -5    0.12    0.02
 -31  -7  -5    0.05    0.02
  31  -7   5    0.04    0.02
 -31   7  -5    0.04    0.01
  33  -7   5    0.15    0.03
 -33  -7  -5    0.15    0.02
 -33   7  -5    0.14    0.02
  35  -7   5    0.07    0.02
 -35   7  -5    0.10    0.01
  37  -7   5    0.03    0.01
 -37   7  -5    0.05    0.01
 -39   7  -5    0.01    0.01
  39   7   5    0.01    0.01
 -46   8   5    0.04    0.01
 -44   8   5    0.03    0.01
 -42  -8   5    0.02    0.01
 -42   8   5    0.03    0.01
 -40  -8   5   -0.01    0.01
 -40   8   5    0.00    0.01
 -38  -8   5    0.03    0.01
 -38   8   5    0.03    0.01
 -36  -8   5    0.02    0.01
 -36   8   5    0.01    0.01
 -34  -8   5    0.07    0.02
 -34   8   5    0.08    0.02
 -32  -8   5   -0.01    0.01
 -32   8   5    0.01    0.01
 -30   8   5    0.10    0.02
  28  -8  -5    0.06    0.02
 -28   8   5    0.05    0.04
 -28   8   5    0.05    0.02
  26  -8  -5    0.18    0.03
 -26   8   5    0.13    0.03
 -26   8   5    0.20    0.05
  24  -8  -5   -0.01    0.01
 -24   8   5    0.01    0.03
 -24   8   5   -0.01    0.02
  22  -8  -5   -0.02    0.02
 -22   8   5   -0.02    0.02
 -22   8   5    0.02    0.03
  20  -8  -5    0.91    0.07
 -20   8   5    0.93    0.08
 -20   8   5    0.76    0.10
 -18   8   5    0.39    0.05
 -18   8   5    0.33    0.06
  16  -8  -5    0.03    0.02
 -16   8   5    0.02    0.02
 -16   8   5    0.05    0.03
  14  -8  -5    0.31    0.05
 -14   8   5    0.25    0.06
  12  -8  -5    0.29    0.05
 -12   8   5    0.35    0.06
 -10  -8   5    0.85    0.09
  10  -8  -5    0.71    0.08
 -10   8   5    0.76    0.09
   8  -8  -5    0.10    0.03
  -8  -8   5    0.10    0.04
  -8   8   5    0.14    0.04
  -6  -8   5    0.02    0.02
   6  -8  -5    0.01    0.02
  -6   8   5    0.03    0.03
  -4  -8   5    1.29    0.10
   4  -8  -5    1.11    0.10
  -4   8   5    0.99    0.10
   2  -8  -5    1.80    0.13
  -2  -8   5    1.62    0.13
  -2   8   5    1.80    0.13
   0  -8  -5    0.25    0.05
   0  -8   5    0.22    0.05
  -2  -8  -5    0.46    0.07
   2  -8   5    0.36    0.06
  -4  -8  -5    0.23    0.05
   4  -8   5    0.27    0.05
  -6  -8  -5    0.03    0.03
   6  -8   5   -0.02    0.02
  -8  -8  -5    0.67    0.10
   8  -8   5    0.65    0.08
   8  -8   5    0.58    0.08
  10  -8   5    0.56    0.08
  10  -8   5    0.44    0.08
 -10  -8  -5    0.50    0.09
  10  -8   5    0.46    0.06
  12  -8   5    0.15    0.04
  12  -8   5    0.12    0.05
 -12  -8  -5    0.11    0.05
 -12   8  -5    0.12    0.03
  12   8   5    0.16    0.04
  14  -8   5    0.01    0.02
  14  -8   5    0.00    0.03
  14  -8   5   -0.02    0.02
 -14  -8  -5    0.00    0.04
  14   8   5    0.01    0.02
 -14   8  -5    0.02    0.02
 -16  -8  -5    0.02    0.04
  16  -8   5   -0.01    0.03
  16  -8   5    0.01    0.03
  16  -8   5   -0.01    0.02
  16   8   5   -0.01    0.02
 -16   8  -5    0.04    0.02
  18  -8   5    0.01    0.02
  18  -8   5    0.00    0.02
  18  -8   5   -0.01    0.03
 -18   8  -5   -0.01    0.02
  20  -8   5    0.02    0.03
  20  -8   5    0.13    0.03
 -20   8  -5    0.11    0.02
  22  -8   5    0.03    0.03
  22  -8   5    0.05    0.02
 -22   8  -5    0.05    0.02
  24  -8   5    0.03    0.03
  24  -8   5    0.07    0.03
 -24   8  -5    0.06    0.02
  26  -8   5    0.02    0.02
 -26   8  -5    0.00    0.02
  28  -8   5    0.01    0.02
 -28   8  -5    0.00    0.01
  30  -8   5    0.19    0.03
 -30   8  -5    0.16    0.02
  32  -8   5    0.16    0.03
 -32   8  -5    0.19    0.02
  34  -8   5    0.03    0.02
 -34   8  -5    0.03    0.01
  36  -8   5    0.01    0.01
 -36   8  -5    0.00    0.01
 -38   8  -5    0.01    0.01
 -45   9   5    0.06    0.01
 -43   9   5    0.00    0.01
 -41   9   5    0.02    0.01
 -39   9   5    0.25    0.02
 -37   9   5    0.01    0.01
 -35   9   5    0.02    0.01
 -33   9   5    0.15    0.02
 -31   9   5    0.22    0.03
 -29   9   5    0.16    0.03
 -27   9   5    0.14    0.03
 -25   9   5    1.59    0.15
 -25   9   5    1.53    0.10
  23  -9  -5    0.23    0.04
  23  -9  -5    0.25    0.06
 -23   9   5    0.22    0.03
 -23   9   5    0.22    0.06
  21  -9  -5    0.23    0.04
  21  -9  -5    0.24    0.06
 -21   9   5    0.22    0.05
 -21   9   5    0.31    0.04
  19  -9  -5    0.10    0.05
  19  -9  -5    0.08    0.03
  19  -9  -5    0.08    0.04
 -19  -9   5    0.07    0.05
 -19   9   5    0.12    0.04
 -19   9   5    0.15    0.03
 -17  -9   5    0.12    0.05
  17  -9  -5    0.15    0.05
  17  -9  -5    0.16    0.05
  17  -9  -5    0.18    0.04
 -17   9   5    0.20    0.05
 -17   9   5    0.12    0.03
 -15  -9   5    0.01    0.03
  15  -9  -5    0.00    0.02
  15  -9  -5    0.01    0.06
 -15   9   5    0.02    0.02
 -15   9   5    0.03    0.03
  13  -9  -5    0.65    0.08
  13  -9  -5    0.60    0.09
  13  -9  -5    0.62    0.09
 -13  -9   5    0.61    0.13
 -13   9   5    0.61    0.09
 -13   9   5    0.56    0.06
  11  -9  -5    0.32    0.05
 -11  -9   5    0.38    0.06
 -11  -9   5    0.29    0.07
  11  -9  -5    0.31    0.07
  11  -9  -5    0.26    0.07
 -11   9   5    0.28    0.06
 -11   9   5    0.35    0.04
  -9  -9   5    0.92    0.12
  -9  -9   5    0.87    0.10
   9  -9  -5    0.87    0.12
   9  -9  -5    0.76    0.10
  -9  -9   5    0.92    0.10
  -9   9   5    0.90    0.10
  -9   9   5    0.84    0.08
  -7  -9   5    1.73    0.16
   7  -9  -5    1.48    0.15
  -7  -9   5    1.57    0.13
   7  -9  -5    1.51    0.12
  -7  -9   5    1.45    0.14
   7  -9  -5    1.40    0.16
  -7   9   5    1.55    0.11
  -7   9   5    1.63    0.13
   5  -9  -5   -0.01    0.03
  -5  -9   5    0.12    0.05
   5  -9  -5    0.07    0.04
  -5  -9   5    0.06    0.03
  -5  -9   5    0.06    0.04
   5  -9  -5    0.07    0.03
  -5   9   5    0.13    0.03
   3  -9  -5    0.03    0.03
  -3  -9   5   -0.03    0.03
   3  -9  -5    0.00    0.03
  -3  -9   5    0.04    0.03
  -3  -9   5   -0.01    0.02
   3  -9  -5    0.02    0.02
  -3   9   5    0.00    0.02
   1  -9  -5    1.10    0.13
   1  -9  -5    1.08    0.11
  -1  -9   5    1.19    0.13
  -1  -9   5    1.10    0.10
   1  -9  -5    1.26    0.13
  -1  -9   5    1.08    0.11
  -1   9   5    1.05    0.09
   1  -9   5    0.69    0.11
  -1  -9  -5    0.67    0.11
  -1  -9  -5    0.83    0.09
   1  -9   5    0.78    0.11
   1  -9   5    0.94    0.10
   1   9   5    0.72    0.07
  -3  -9  -5    0.57    0.08
   3  -9   5    0.67    0.12
  -3  -9  -5    0.56    0.09
   3  -9   5    0.41    0.07
  -3  -9  -5    0.59    0.09
  -5  -9  -5    0.10    0.05
  -5  -9  -5    0.14    0.04
   5  -9   5    0.10    0.04
  -5  -9  -5    0.05    0.03
   5  -9   5    0.15    0.04
   5  -9   5    0.07    0.03
  -7  -9  -5    0.01    0.03
   7  -9   5    0.03    0.03
   7  -9   5    0.01    0.02
  -7  -9  -5    0.03    0.03
   7  -9   5   -0.04    0.03
   9  -9   5    0.14    0.04
  -9  -9  -5    0.12    0.05
   9  -9   5    0.11    0.03
  -9  -9  -5    0.14    0.04
   9  -9   5    0.15    0.05
  11  -9   5    0.03    0.02
  11  -9   5    0.00    0.03
  11  -9   5    0.04    0.03
 -11  -9  -5    0.00    0.03
 -11   9  -5    0.00    0.02
  13  -9   5    0.03    0.03
 -13  -9  -5    0.03    0.03
  13  -9   5    0.03    0.02
  13  -9   5   -0.02    0.03
 -13   9  -5    0.00    0.02
  15  -9   5    0.01    0.02
  15  -9   5    0.04    0.03
 -15   9  -5    0.02    0.03
  17  -9   5    0.34    0.05
  17  -9   5    0.38    0.06
 -17  -9  -5    0.27    0.06
 -17   9  -5    0.32    0.04
  19  -9   5    0.08    0.03
  19  -9   5    0.06    0.03
 -19   9  -5    0.10    0.02
  21  -9   5    0.36    0.05
  21  -9   5    0.35    0.06
 -21   9  -5    0.34    0.04
  23  -9   5    0.29    0.05
  23  -9   5    0.17    0.03
 -23   9  -5    0.22    0.03
  25  -9   5    0.02    0.03
  25  -9   5    0.04    0.02
 -25   9  -5    0.03    0.01
  27  -9   5    0.27    0.04
 -27   9  -5    0.30    0.03
  29  -9   5    0.05    0.02
 -29   9  -5    0.03    0.01
  31  -9   5    0.55    0.05
 -31   9  -5    0.49    0.04
  33  -9   5    0.08    0.02
 -33   9  -5    0.07    0.01
  35  -9   5    0.00    0.01
 -35   9  -5    0.00    0.00
 -42  10   5    0.11    0.01
 -40  10   5    0.15    0.02
 -38  10   5   -0.01    0.01
 -36  10   5    0.05    0.01
  34 -10  -5    0.29    0.04
 -34  10   5    0.29    0.03
  32 -10  -5    0.02    0.03
 -32  10   5    0.02    0.01
  30 -10  -5    0.06    0.04
 -30  10   5    0.06    0.02
  28 -10  -5    0.05    0.03
 -28  10   5    0.04    0.02
  26 -10  -5    0.00    0.03
 -26  10   5    0.01    0.01
  24 -10  -5    1.22    0.11
  24 -10  -5    0.52    0.14
 -24  10   5    1.07    0.07
  22 -10  -5    0.02    0.03
  22 -10  -5   -0.01    0.03
 -22  10   5   -0.02    0.01
 -20 -10   5    1.35    0.13
  20 -10  -5    1.40    0.13
  20 -10  -5    1.36    0.13
 -20  10   5    1.38    0.09
  18 -10  -5    0.01    0.05
  18 -10  -5    0.03    0.02
 -18  10   5    0.00    0.03
 -18  10   5    0.02    0.02
  16 -10  -5    1.40    0.14
 -16 -10   5    1.49    0.14
  16 -10  -5    1.08    0.13
  16 -10  -5    1.63    0.12
 -16  10   5    1.50    0.10
 -16  10   5    1.42    0.13
  14 -10  -5    0.10    0.03
  14 -10  -5    0.12    0.05
 -14 -10   5    0.08    0.04
  14 -10  -5    0.06    0.04
 -14  10   5    0.14    0.05
 -14  10   5    0.12    0.03
 -12 -10   5    2.67    0.19
 -12 -10   5    2.96    0.21
  12 -10  -5    3.09    0.22
  12 -10  -5    2.78    0.21
  12 -10  -5    2.86    0.19
 -12  10   5    2.98    0.20
 -12  10   5    2.98    0.18
  10 -10  -5    0.08    0.04
  10 -10  -5    0.08    0.04
  10 -10  -5    0.07    0.04
 -10 -10   5    0.09    0.04
 -10 -10   5    0.10    0.05
 -10  10   5    0.11    0.03
   8 -10  -5    9.22    0.52
   8 -10  -5    8.79    0.54
  -8 -10   5    9.05    0.52
   8 -10  -5    9.17    0.54
  -8 -10   5    9.15    0.54
  -8  10   5    8.93    0.50
  -6 -10   5    1.84    0.14
   6 -10  -5    1.38    0.15
  -6 -10   5    1.48    0.15
  -6 -10   5    1.51    0.13
   6 -10  -5    1.46    0.14
  -6  10   5    1.49    0.10
   4 -10  -5    1.78    0.14
  -4 -10   5    1.82    0.15
   4 -10  -5    2.00    0.18
  -4 -10   5    2.01    0.15
  -4 -10   5    2.06    0.18
   4 -10  -5    1.95    0.15
  -4  10   5    1.79    0.12
  -2 -10   5    0.56    0.08
  -2 -10   5    0.29    0.07
   2 -10  -5    0.32    0.07
   2 -10  -5    0.40    0.06
  -2 -10   5    0.45    0.07
   2 -10  -5    0.39    0.07
  -2  10   5    0.49    0.05
   0 -10   5    0.33    0.06
   0 -10  -5    0.32    0.06
   0 -10   5    0.29    0.06
   0 -10  -5    0.43    0.07
   0 -10   5    0.34    0.06
   0 -10  -5    0.38    0.08
  -2 -10  -5    0.06    0.04
  -2 -10  -5    0.03    0.04
   2 -10   5   -0.01    0.03
   2 -10   5    0.03    0.03
   2 -10   5    0.03    0.02
  -2 -10  -5    0.06    0.04
  -4 -10  -5    0.29    0.06
   4 -10   5    0.33    0.05
   4 -10   5    0.37    0.07
   4 -10   5    0.37    0.06
  -4 -10  -5    0.44    0.07
  -6 -10  -5    2.08    0.17
   6 -10   5    2.13    0.16
   6 -10   5    2.07    0.17
  -6 -10  -5    2.16    0.16
   6 -10   5    1.87    0.15
   8 -10   5    0.55    0.07
   8 -10   5    0.52    0.10
  -8 -10  -5    0.42    0.06
  10 -10   5    0.03    0.03
 -10 -10  -5    0.02    0.03
  10 -10   5   -0.01    0.03
  10 -10   5   -0.01    0.02
  12 -10   5    0.01    0.03
 -12 -10  -5    0.00    0.03
  12 -10   5   -0.01    0.02
 -12  10  -5    0.04    0.02
  14 -10   5    0.53    0.08
  14 -10   5    0.57    0.07
 -14 -10  -5    0.64    0.08
 -14  10  -5    0.60    0.05
  16 -10   5    0.01    0.02
 -16 -10  -5   -0.02    0.03
  16 -10   5    0.01    0.02
 -16  10  -5    0.02    0.02
  18 -10   5    0.04    0.04
  18 -10   5    0.06    0.02
 -18  10  -5    0.06    0.03
  20 -10   5    0.16    0.04
  20 -10   5    0.24    0.04
 -20  10  -5    0.19    0.03
  22 -10   5    0.90    0.08
  22 -10   5    1.03    0.09
  24 -10   5    0.02    0.02
  24 -10   5    0.02    0.02
 -24  10  -5    0.02    0.01
  26 -10   5    1.04    0.08
  26 -10   5    0.99    0.08
 -26  10  -5    1.11    0.07
  28 -10   5    0.15    0.02
 -28  10  -5    0.16    0.02
  30 -10   5    0.15    0.02
 -30  10  -5    0.19    0.02
  32 -10   5    0.05    0.01
 -32  10  -5    0.06    0.01
 -39  11   5    0.00    0.00
 -37  11   5   -0.01    0.00
  35 -11  -5    0.04    0.02
 -35  11   5    0.00    0.01
  33 -11  -5    0.01    0.02
 -33  11   5    0.00    0.01
  31 -11  -5    0.06    0.02
 -31  11   5    0.07    0.01
  29 -11  -5    0.07    0.03
 -29  11   5    0.06    0.01
  27 -11  -5    0.27    0.05
 -27  11   5    0.29    0.03
  25 -11  -5    0.42    0.06
  25 -11  -5    0.36    0.06
 -25  11   5    0.30    0.03
  23 -11  -5    2.09    0.16
  23 -11  -5    2.25    0.16
 -23  11   5    2.40    0.15
  21 -11  -5    2.83    0.29
  21 -11  -5    2.55    0.18
 -21  11   5    2.71    0.16
  19 -11  -5    1.53    0.13
 -19 -11   5    1.54    0.12
  19 -11  -5    1.33    0.13
 -19  11   5    1.60    0.10
  17 -11  -5   -0.01    0.02
 -17 -11   5    0.02    0.03
  17 -11  -5    0.06    0.03
 -17  11   5    0.01    0.01
 -15 -11   5    0.16    0.05
  15 -11  -5    0.16    0.05
  15 -11  -5    0.06    0.04
 -15  11   5    0.11    0.02
 -13 -11   5    0.00    0.03
  13 -11  -5    0.04    0.03
  13 -11  -5    0.04    0.03
 -13  11   5    0.02    0.01
  11 -11  -5    2.47    0.20
  11 -11  -5    2.63    0.19
 -11 -11   5    2.78    0.19
 -11  11   5    2.57    0.16
   9 -11  -5    0.63    0.09
  -9 -11   5    0.61    0.09
   9 -11  -5    0.68    0.09
  -9 -11   5    0.64    0.07
  -9  11   5    0.66    0.06
  -7 -11   5    0.00    0.02
   7 -11  -5   -0.01    0.03
   7 -11  -5    0.01    0.03
   7 -11  -5    0.02    0.02
  -7 -11   5    0.01    0.02
  -7  11   5    0.01    0.01
   5 -11  -5    0.05    0.04
   5 -11  -5    0.04    0.03
   5 -11  -5    0.03    0.03
  -5 -11   5    0.03    0.03
  -5 -11   5    0.03    0.03
  -5  11   5    0.01    0.01
   3 -11  -5    4.61    0.31
  -3 -11   5    5.07    0.32
  -3 -11   5    5.22    0.30
   3 -11  -5    4.98    0.31
   3 -11  -5    4.97    0.32
  -3  11   5    4.61    0.27
  -1 -11   5    1.70    0.15
  -1 -11   5    1.94    0.15
   1 -11  -5    1.95    0.16
   1 -11  -5    1.88    0.15
   1 -11  -5    1.56    0.16
  -1 -11   5    1.85    0.14
  -1 -11  -5    1.14    0.11
   1 -11   5    1.13    0.11
  -1 -11  -5    1.17    0.13
   1 -11   5    1.04    0.12
   3 -11   5    1.75    0.14
  -3 -11  -5    1.93    0.14
  -3 -11  -5    1.80    0.15
   3 -11   5    1.87    0.15
  -5 -11  -5    1.63    0.14
   5 -11   5    1.77    0.14
   5 -11   5    1.76    0.13
  -5 -11  -5    1.58    0.13
   7 -11   5    0.02    0.02
  -7 -11  -5    0.02    0.03
  -7 -11  -5    0.02    0.03
   7 -11   5    0.02    0.02
  -9 -11  -5    0.07    0.03
   9 -11   5    0.03    0.02
   9 -11   5    0.04    0.02
  11 -11   5    3.34    0.22
 -11 -11  -5    3.14    0.22
  11 -11   5    3.42    0.21
  13 -11   5    0.48    0.06
  13 -11   5    0.56    0.07
 -13 -11  -5    0.56    0.09
 -15 -11  -5    0.00    0.02
  15 -11   5    0.00    0.02
  15 -11   5    0.01    0.02
 -15  11  -5    0.02    0.01
  17 -11   5    0.05    0.02
  17 -11   5    0.03    0.02
 -17  11  -5    0.04    0.01
  19 -11   5    0.10    0.03
  19 -11   5    0.03    0.02
 -19  11  -5    0.03    0.02
  21 -11   5    0.05    0.02
  21 -11   5    0.06    0.02
 -21  11  -5    0.06    0.01
  23 -11   5    0.01    0.01
  23 -11   5   -0.02    0.02
 -23  11  -5    0.01    0.01
  25 -11   5    0.01    0.02
  25 -11   5    0.00    0.01
 -25  11  -5    0.01    0.01
  27 -11   5    0.02    0.01
 -27  11  -5    0.02    0.01
  29 -11   5    0.02    0.01
 -36  12   5    0.00    0.00
  34 -12  -5    0.16    0.03
 -34  12   5    0.23    0.02
  32 -12  -5    0.01    0.02
 -32  12   5    0.03    0.01
  30 -12  -5    0.02    0.02
 -30  12   5    0.01    0.01
  28 -12  -5    0.03    0.02
 -28  12   5    0.00    0.01
  26 -12  -5    0.04    0.03
  26 -12  -5   -0.02    0.02
 -26  12   5    0.01    0.01
  24 -12  -5    0.05    0.03
  24 -12  -5    0.00    0.03
 -24  12   5    0.07    0.01
  22 -12  -5    0.15    0.03
  22 -12  -5    0.12    0.04
 -22  12   5    0.11    0.02
  20 -12  -5   -0.01    0.02
  20 -12  -5    0.00    0.02
 -20  12   5    0.01    0.01
  18 -12  -5    0.14    0.04
 -18 -12   5    0.17    0.04
  18 -12  -5    0.07    0.03
 -18  12   5    0.16    0.02
  16 -12  -5    0.19    0.04
  16 -12  -5    0.22    0.05
 -16 -12   5    0.18    0.04
 -16  12   5    0.21    0.03
 -14 -12   5    0.00    0.02
  14 -12  -5   -0.01    0.02
  14 -12  -5   -0.01    0.03
 -14  12   5   -0.01    0.01
  12 -12  -5    0.21    0.04
 -12 -12   5    0.20    0.04
  12 -12  -5    0.24    0.05
 -12  12   5    0.22    0.03
 -10 -12   5    1.29    0.12
  10 -12  -5    1.01    0.11
  10 -12  -5    1.37    0.11
 -10  12   5    1.22    0.08
  -8 -12   5    0.31    0.05
   8 -12  -5    0.36    0.06
   8 -12  -5    0.26    0.05
  -8 -12   5    0.30    0.06
  -8  12   5    0.25    0.03
   6 -12  -5    0.38    0.06
  -6 -12   5    0.51    0.07
  -6 -12   5    0.35    0.05
   6 -12  -5    0.46    0.07
  -4 -12   5    1.10    0.12
   4 -12  -5    1.18    0.13
  -4 -12   5    1.33    0.10
   4 -12  -5    1.33    0.11
  -2 -12   5    1.08    0.11
   2 -12  -5    0.99    0.10
  -2 -12   5    1.16    0.09
   2 -12  -5    0.95    0.11
   0 -12  -5    0.01    0.02
   0 -12   5   -0.01    0.02
   0 -12  -5    0.01    0.02
   0 -12   5    0.01    0.02
  -2 -12  -5    0.14    0.03
   2 -12   5    0.09    0.03
   2 -12   5    0.14    0.03
  -2 -12  -5    0.12    0.04
  -4 -12  -5    0.13    0.03
   4 -12   5    0.13    0.03
   4 -12   5    0.15    0.04
  -4 -12  -5    0.06    0.03
   6 -12   5    0.24    0.05
  -6 -12  -5    0.18    0.06
   8 -12   5    0.43    0.06
  -8 -12  -5    0.37    0.06
   8 -12   5    0.31    0.05
 -10 -12  -5    0.02    0.02
  10 -12   5    0.00    0.02
  10 -12   5    0.00    0.01
  12 -12   5    0.42    0.06
 -12 -12  -5    0.40    0.05
  12 -12   5    0.30    0.04
 -14 -12  -5   -0.02    0.02
  14 -12   5    0.02    0.02
  14 -12   5    0.01    0.01
  16 -12   5    0.01    0.01
  16 -12   5    0.01    0.02
  18 -12   5    0.05    0.02
  18 -12   5    0.09    0.03
  20 -12   5    0.00    0.01
  20 -12   5    0.01    0.01
  22 -12   5    0.10    0.02
  22 -12   5    0.17    0.02
  24 -12   5    0.03    0.02
  24 -12   5    0.10    0.02
  26 -12   5    0.00    0.01
  31 -13  -5    0.00    0.01
 -31  13   5    0.01    0.01
  29 -13  -5    0.01    0.01
 -29  13   5    0.01    0.01
  27 -13  -5    0.03    0.02
 -27  13   5    0.01    0.01
  25 -13  -5    0.03    0.02
  25 -13  -5    0.03    0.02
 -25  13   5    0.01    0.01
  23 -13  -5    0.04    0.02
  23 -13  -5    0.02    0.02
 -23  13   5    0.05    0.01
  21 -13  -5    0.13    0.04
  21 -13  -5    0.14    0.03
 -21  13   5    0.14    0.02
  19 -13  -5    0.09    0.03
  19 -13  -5    0.05    0.02
 -19  13   5    0.04    0.01
  17 -13  -5    0.01    0.02
 -17 -13   5   -0.01    0.02
  17 -13  -5    0.00    0.02
 -17  13   5    0.00    0.01
 -15 -13   5    0.00    0.02
  15 -13  -5    0.01    0.02
  15 -13  -5    0.00    0.02
 -15  13   5    0.01    0.01
 -13 -13   5    0.01    0.02
  13 -13  -5    0.00    0.02
  13 -13  -5   -0.01    0.02
 -13  13   5    0.00    0.01
 -11 -13   5    0.02    0.02
  11 -13  -5    0.00    0.02
  11 -13  -5    0.03    0.02
   9 -13  -5    0.09    0.03
   9 -13  -5    0.03    0.03
  -9 -13   5    0.03    0.02
   7 -13  -5    0.54    0.07
  -7 -13   5    0.38    0.06
   7 -13  -5    0.53    0.06
   5 -13  -5    0.01    0.02
  -5 -13   5    0.01    0.02
  -5 -13   5   -0.03    0.01
   5 -13  -5    0.05    0.02
  -3 -13   5    0.34    0.05
   3 -13  -5    0.24    0.05
  -3 -13   5    0.32    0.04
   3 -13  -5    0.36    0.05
  -1 -13   5   -0.01    0.02
   1 -13  -5    0.02    0.02
  -1 -13   5    0.01    0.02
   1 -13  -5    0.02    0.02
  -1 -13  -5    0.01    0.02
   1 -13   5    0.00    0.01
  -1 -13  -5    0.00    0.02
   1 -13   5    0.00    0.02
  -3 -13  -5    0.00    0.03
   3 -13   5    0.02    0.02
   3 -13   5   -0.01    0.02
  -3 -13  -5    0.00    0.02
   5 -13   5    0.03    0.02
  -5 -13  -5    0.00    0.02
   5 -13   5    0.00    0.01
  -7 -13  -5    0.17    0.03
   7 -13   5    0.16    0.03
   7 -13   5    0.20    0.04
  -9 -13  -5    0.03    0.02
   9 -13   5    0.02    0.01
   9 -13   5    0.02    0.02
  11 -13   5    0.02    0.01
  11 -13   5   -0.01    0.01
 -11 -13  -5    0.00    0.02
  13 -13   5    0.00    0.01
  13 -13   5    0.00    0.01
 -13 -13  -5    0.01    0.02
  15 -13   5    0.11    0.02
  15 -13   5    0.09    0.02
  17 -13   5    0.00    0.01
  17 -13   5    0.02    0.01
  19 -13   5    0.00    0.01
  19 -13   5    0.01    0.01
  21 -13   5    0.01    0.01
  21 -13   5   -0.02    0.02
  26 -14  -5   -0.01    0.01
  24 -14  -5    0.00    0.01
  22 -14  -5    0.00    0.01
  22 -14  -5    0.00    0.01
  20 -14  -5    0.01    0.01
  20 -14  -5    0.00    0.01
  18 -14  -5   -0.01    0.01
  18 -14  -5    0.00    0.01
  16 -14  -5    0.01    0.01
  16 -14  -5    0.01    0.01
  14 -14  -5    0.04    0.02
  14 -14  -5    0.01    0.02
  12 -14  -5    0.02    0.02
  12 -14  -5    0.01    0.01
 -12 -14   5    0.01    0.02
  10 -14  -5   -0.01    0.01
  10 -14  -5    0.01    0.02
 -10 -14   5    0.00    0.01
   8 -14  -5    0.03    0.03
   8 -14  -5    0.03    0.02
  -8 -14   5    0.00    0.01
   6 -14  -5    0.03    0.02
   6 -14  -5   -0.01    0.02
  -6 -14   5    0.02    0.02
   4 -14  -5   -0.01    0.01
  -4 -14   5    0.02    0.02
   4 -14  -5    0.03    0.02
  -2 -14   5    0.01    0.03
   2 -14  -5    0.00    0.02
   2 -14  -5   -0.02    0.01
   0 -14   5    0.01    0.02
   0 -14   5    0.00    0.01
   0 -14  -5    0.01    0.02
   2 -14   5    0.18    0.03
   2 -14   5    0.13    0.02
  -2 -14  -5    0.15    0.03
  -4 -14  -5    0.07    0.02
   4 -14   5    0.08    0.02
   4 -14   5    0.05    0.02
  -6 -14  -5    0.02    0.01
   6 -14   5   -0.01    0.01
   6 -14   5   -0.01    0.01
   8 -14   5    0.06    0.02
   8 -14   5    0.03    0.02
  -8 -14  -5    0.02    0.02
 -10 -14  -5    0.01    0.01
  10 -14   5    0.00    0.01
  10 -14   5    0.02    0.01
  12 -14   5    0.00    0.01
  12 -14   5    0.00    0.01
  14 -14   5    0.02    0.01
  14 -14   5   -0.01    0.01
  16 -14   5    0.02    0.01
  16 -14   5    0.01    0.01
  17 -15  -5    0.00    0.01
  17 -15  -5    0.00    0.01
  15 -15  -5    0.01    0.01
  15 -15  -5   -0.02    0.01
  13 -15  -5    0.01    0.01
  13 -15  -5   -0.01    0.01
  11 -15  -5    0.01    0.01
  11 -15  -5    0.01    0.01
   9 -15  -5    0.01    0.01
   9 -15  -5    0.03    0.01
  -9 -15   5    0.01    0.01
   7 -15  -5    0.16    0.03
  -7 -15   5    0.19    0.02
  -5 -15   5    0.03    0.01
   5 -15  -5    0.02    0.02
   3 -15  -5    0.26    0.03
   1 -15  -5    0.01    0.02
  -1 -15   5    0.00    0.01
  -1 -15  -5    0.10    0.02
  -3 -15  -5    0.07    0.02
   3 -15   5    0.05    0.01
   5 -15   5    0.08    0.02
  -5 -15  -5    0.05    0.02
   7 -15   5    0.07    0.01
 -54   0   6    0.08    0.01
 -52   0   6    0.02    0.01
 -50   0   6    0.00    0.01
 -48   0   6    0.03    0.01
 -46   0   6    0.98    0.06
 -44   0   6    0.15    0.02
 -42   0   6    0.08    0.02
 -40   0   6    1.00    0.07
 -38   0   6    1.68    0.11
 -36   0   6    0.00    0.01
 -34   0   6    0.46    0.07
 -34   0   6    0.35    0.04
 -32   0   6    3.60    0.23
 -30   0   6    0.03    0.03
 -28   0   6   75.79    4.01
  26   0  -6   25.11    1.34
 -26   0   6   25.82    1.38
 -24   0   6    8.16    0.45
  24   0  -6    7.40    0.42
  22   0  -6    0.45    0.05
 -22   0   6    0.60    0.08
 -20   0   6    3.07    0.21
  20   0  -6    2.93    0.18
  18   0  -6    6.68    0.38
 -18   0   6    7.08    0.41
  16   0  -6  222.20   12.33
 -16   0   6  216.33   12.30
 -14   0   6    5.04    0.31
  12   0  -6  236.84   13.95
 -12   0   6  221.12   13.04
 -10   0   6   60.92    3.24
   8   0  -6  943.31   49.44
  -8   0   6  889.09   49.30
  -6   0   6   33.30    1.77
   2   0  -6  138.68    8.76
  -2   0   6  133.05    8.59
   0   0   6  230.37   14.25
   0   0  -6  255.35   14.56
   2   0   6   50.23    2.66
   4   0   6    1.67    0.12
   6   0   6   14.58    2.45
  -6   0  -6    7.58    1.42
   8   0   6    0.87    0.09
  10   0   6    0.93    0.10
  12   0   6    0.22    0.04
  14   0   6   16.25    0.89
  16   0   6    0.10    0.03
  18   0   6    4.64    0.28
  20   0   6    0.35    0.05
  22   0   6    1.66    0.12
 -22   0  -6    1.47    0.11
 -24   0  -6    0.52    0.06
  24   0   6    0.41    0.06
 -26   0  -6    2.42    0.16
  26   0   6    2.58    0.16
 -28   0  -6    2.16    0.13
 -28   0  -6    1.97    0.13
 -30   0  -6    0.35    0.04
 -30   0  -6    0.30    0.04
 -32   0  -6    1.07    0.07
 -32   0  -6    1.02    0.08
 -34   0  -6    2.38    0.14
 -34   0  -6    2.24    0.14
  34   0   6    2.16    0.14
 -36   0  -6    1.63    0.10
  36   0   6    1.67    0.11
 -36   0  -6    1.63    0.10
  38   0   6    0.07    0.02
 -38   0  -6    0.09    0.01
 -38   0  -6    0.07    0.01
 -40   0  -6    0.01    0.01
  40   0   6    0.01    0.01
 -40   0  -6    0.02    0.01
 -42   0  -6    0.34    0.02
 -42   0  -6    0.30    0.02
 -44   0  -6    0.00    0.00
 -44   0  -6    0.00    0.00
 -55  -1   6    0.02    0.01
 -55   1   6    0.01    0.00
 -53  -1   6    0.17    0.02
 -51  -1   6    0.00    0.01
 -51   1   6    0.01    0.01
 -49  -1   6    0.01    0.01
 -49   1   6    0.01    0.01
 -47  -1   6    0.16    0.02
 -47   1   6    0.15    0.02
 -45  -1   6    0.03    0.01
 -45   1   6    0.02    0.01
 -45   1   6    0.01    0.01
 -43  -1   6    0.95    0.06
 -43   1   6    0.91    0.06
 -43   1   6    0.91    0.06
 -41  -1   6    0.03    0.01
 -41   1   6    0.01    0.01
 -41   1   6    0.02    0.02
 -39  -1   6    1.12    0.07
 -39   1   6    0.94    0.07
 -39   1   6    0.96    0.07
 -37  -1   6    0.38    0.04
 -37   1   6    0.45    0.07
 -37   1   6    0.45    0.05
 -37   1   6    0.32    0.04
 -35  -1   6    0.05    0.02
 -35   1   6    0.07    0.02
 -35   1   6    0.08    0.03
 -33  -1   6    0.50    0.05
 -33   1   6    0.48    0.06
 -33   1   6    0.53    0.08
 -31  -1   6    1.63    0.12
 -31   1   6    1.67    0.13
 -29  -1   6    0.38    0.06
 -29   1   6    0.21    0.07
 -27  -1   6    0.13    0.04
 -27   1   6    0.17    0.05
  25   1  -6    1.16    0.09
 -23  -1   6   18.96    1.03
  23  -1  -6   19.28    1.00
 -23   1   6   18.88    1.04
  23   1  -6   18.41    1.01
 -21  -1   6    7.55    0.43
  21  -1  -6    7.29    0.40
 -21   1   6    7.35    0.44
  21   1  -6    7.22    0.41
 -19  -1   6    2.56    0.17
  19   1  -6    2.33    0.15
 -19   1   6    2.40    0.18
 -17  -1   6   35.00    1.82
  17  -1  -6   34.01    1.80
 -17   1   6   32.52    1.89
  15  -1  -6   22.04    1.20
 -15  -1   6   23.25    1.22
 -15   1   6   22.19    1.23
  15   1  -6   22.31    1.20
  13  -1  -6   23.15    1.22
 -13  -1   6   22.10    1.24
 -13   1   6   23.02    1.25
  11  -1  -6   62.29    3.33
 -11  -1   6   64.18    3.33
 -11   1   6   62.90    3.36
  -9  -1   6  126.13    8.22
   9  -1  -6  129.09    8.16
  -9   1   6  131.44    8.02
   9   1  -6  135.58    8.29
  -7  -1   6    8.87    0.48
  -7   1   6    8.48    0.48
  -5  -1   6    6.08    0.34
  -5   1   6    5.82    0.34
  -3  -1   6   79.58    5.59
   3  -1  -6   77.33    5.64
  -3   1   6   73.19    5.39
   1  -1  -6  169.57   10.82
  -1  -1   6  164.79   10.63
   1   1  -6  180.24   10.77
   1  -1   6    0.62    0.07
   1   1   6    0.42    0.05
   3  -1   6   31.28    1.69
   3   1   6   31.95    1.69
   5  -1   6    6.79    0.39
   5   1   6    6.81    0.39
   7  -1   6   30.89    1.67
   7   1   6   31.42    1.67
   9  -1   6    0.18    0.04
   9   1   6    0.24    0.04
  11  -1   6    4.53    0.28
  11   1   6    4.63    0.28
  13  -1   6   13.69    0.75
  13   1   6   13.59    0.75
  15  -1   6    2.18    0.16
  15   1   6    2.18    0.15
  17  -1   6    1.15    0.09
  17   1   6    1.08    0.09
  19  -1   6    0.45    0.06
  19   1   6    0.44    0.06
  21  -1   6    0.96    0.08
  21   1   6    1.00    0.08
 -23  -1  -6    0.10    0.02
 -23   1  -6    0.13    0.03
  23   1   6    0.12    0.03
  25  -1   6    0.32    0.05
 -25  -1  -6    0.40    0.04
 -25   1  -6    0.38    0.05
  25   1   6    0.26    0.05
 -25   1  -6    0.35    0.04
 -27  -1  -6    0.08    0.02
  27  -1   6    0.07    0.02
  27   1   6    0.12    0.03
 -27   1  -6    0.10    0.03
 -27   1  -6    0.10    0.02
  29  -1   6    0.67    0.06
 -29  -1  -6    0.65    0.06
 -29   1  -6    0.62    0.06
 -29   1  -6    0.65    0.06
  29   1   6    0.61    0.07
 -31  -1  -6   -0.01    0.01
 -31  -1  -6   -0.01    0.01
  31  -1   6    0.01    0.02
 -31   1  -6   -0.02    0.01
 -31   1  -6    0.00    0.01
  33  -1   6    0.01    0.02
 -33  -1  -6    0.01    0.01
 -33  -1  -6    0.01    0.01
 -33   1  -6    0.02    0.01
 -33   1  -6    0.03    0.02
 -35  -1  -6    0.09    0.02
 -35  -1  -6    0.06    0.02
  35  -1   6    0.09    0.02
 -35   1  -6    0.10    0.02
 -35   1  -6    0.06    0.01
  37  -1   6    0.02    0.02
 -37  -1  -6    0.03    0.01
 -37  -1  -6    0.02    0.01
 -37   1  -6    0.01    0.01
 -37   1  -6    0.02    0.01
  37   1   6    0.05    0.02
 -39  -1  -6    0.00    0.01
  39  -1   6   -0.01    0.01
 -39  -1  -6    0.00    0.01
 -39   1  -6    0.01    0.01
 -39   1  -6    0.02    0.01
  39   1   6    0.01    0.02
 -41  -1  -6    0.01    0.01
 -41  -1  -6    0.01    0.01
 -41   1  -6    0.02    0.01
 -41   1  -6    0.01    0.01
 -43  -1  -6    0.02    0.01
 -43  -1  -6    0.05    0.01
 -43   1  -6    0.06    0.01
 -43   1  -6    0.03    0.01
 -54  -2   6    0.00    0.00
 -54   2   6    0.00    0.00
 -52  -2   6    0.15    0.01
 -52   2   6    0.12    0.02
 -50   2   6    0.04    0.01
 -48  -2   6    0.00    0.01
 -48   2   6    0.00    0.01
 -48   2   6   -0.01    0.01
 -46  -2   6    0.10    0.02
 -46   2   6    0.09    0.02
 -46   2   6    0.11    0.02
 -44  -2   6    0.00    0.01
 -44   2   6    0.01    0.01
 -44   2   6    0.00    0.01
 -42  -2   6    0.02    0.01
 -42   2   6    0.03    0.02
 -42   2   6    0.02    0.01
 -40  -2   6    0.00    0.01
 -40   2   6    0.01    0.01
 -40   2   6    0.02    0.02
 -38  -2   6    0.71    0.06
 -38   2   6    0.78    0.10
 -38   2   6    0.62    0.05
 -38   2   6    0.70    0.06
 -36  -2   6    0.00    0.01
 -36   2   6    0.00    0.01
 -36   2   6    0.01    0.03
 -36   2   6    0.03    0.02
 -34  -2   6    0.10    0.02
 -34   2   6    0.20    0.05
 -34   2   6    0.07    0.02
 -34   2   6    0.11    0.03
 -32  -2   6    0.01    0.02
 -32   2   6    0.05    0.04
 -30   2   6    1.20    0.13
 -28  -2   6    0.20    0.04
 -28   2   6    0.16    0.05
 -26  -2   6    1.02    0.09
 -26   2   6    0.85    0.10
 -24  -2   6    0.39    0.06
 -24   2   6    0.36    0.07
 -22  -2   6    0.41    0.05
  22  -2  -6    0.33    0.03
 -22   2   6    0.31    0.06
 -20  -2   6    0.10    0.04
  20  -2  -6    0.20    0.03
  20   2  -6    0.18    0.04
 -20   2   6    0.21    0.05
  18  -2  -6    0.81    0.06
 -18  -2   6    0.88    0.08
 -18   2   6    0.88    0.11
  16  -2  -6    0.19    0.03
 -16  -2   6    0.15    0.04
 -16   2   6    0.15    0.05
 -14  -2   6    0.11    0.03
  14  -2  -6    0.06    0.02
  12  -2  -6    8.09    0.46
 -12   2   6    8.57    0.49
 -10  -2   6    4.70    0.27
 -10   2   6    4.50    0.29
  -8  -2   6    0.20    0.04
  -8   2   6    0.33    0.06
  -6  -2   6    0.22    0.05
  -6   2   6    0.26    0.06
  -6   2   6    0.21    0.04
  -4  -2   6    5.95    0.35
  -4   2   6    5.93    0.34
  -2  -2   6    3.47    0.21
  -2   2   6    3.30    0.21
   0  -2   6    0.61    0.07
   0   2   6    0.81    0.07
   2  -2   6    1.50    0.11
   2   2   6    1.45    0.11
   4  -2   6    1.96    0.15
   4   2   6    2.13    0.14
   6  -2   6    0.39    0.06
   6   2   6    0.17    0.04
   8  -2   6    0.36    0.05
   8   2   6    0.29    0.05
  10  -2   6   12.04    0.67
  10   2   6   12.29    0.67
  12  -2   6    1.31    0.11
  12   2   6    1.51    0.11
  14  -2   6    2.55    0.16
  14   2   6    2.22    0.16
  16  -2   6    0.98    0.09
  16   2   6    1.13    0.09
  18  -2   6    2.38    0.16
  18   2   6    2.56    0.17
  20  -2   6    0.34    0.05
  20   2   6    0.28    0.04
 -22  -2  -6    0.41    0.05
  22  -2   6    0.45    0.06
 -22   2  -6    0.46    0.05
 -22   2  -6    0.54    0.06
  22   2   6    0.44    0.06
  24  -2   6    0.07    0.02
 -24  -2  -6    0.05    0.02
  24   2   6    0.08    0.03
 -24   2  -6    0.04    0.03
 -24   2  -6    0.10    0.03
  26  -2   6    0.27    0.04
 -26  -2  -6    0.30    0.04
  26  -2   6    0.24    0.04
  26   2   6    0.25    0.04
 -26   2  -6    0.25    0.04
 -26   2  -6    0.34    0.04
  28  -2   6    0.02    0.02
  28  -2   6   -0.01    0.01
 -28  -2  -6    0.04    0.02
  28   2   6    0.02    0.02
 -28   2  -6    0.03    0.02
  30  -2   6    0.61    0.07
 -30  -2  -6    0.69    0.06
 -30   2  -6    0.71    0.06
 -30   2  -6    0.53    0.06
 -32  -2  -6    0.29    0.04
  32  -2   6    0.35    0.04
 -32  -2  -6    0.29    0.03
 -32   2  -6    0.32    0.04
 -32   2  -6    0.34    0.04
 -34  -2  -6    0.15    0.02
 -34  -2  -6    0.12    0.03
  34  -2   6    0.11    0.03
 -34   2  -6    0.17    0.03
 -34   2  -6    0.16    0.02
 -36  -2  -6    0.16    0.02
  36  -2   6    0.13    0.03
 -36  -2  -6    0.15    0.02
 -36   2  -6    0.15    0.02
 -36   2  -6    0.16    0.02
 -38  -2  -6    0.04    0.01
 -38  -2  -6    0.04    0.01
  38   2   6    0.05    0.02
 -38   2  -6    0.03    0.01
 -38   2  -6    0.02    0.01
 -40  -2  -6    0.01    0.01
 -40  -2  -6    0.02    0.01
  40   2   6    0.00    0.01
 -40   2  -6    0.02    0.01
 -40   2  -6    0.02    0.01
 -42  -2  -6    0.00    0.00
 -42  -2  -6    0.00    0.01
 -42   2  -6    0.01    0.01
 -42   2  -6    0.01    0.01
 -44  -2  -6    0.01    0.00
 -53  -3   6    0.12    0.01
 -51  -3   6    0.05    0.01
 -51   3   6    0.05    0.01
 -49  -3   6    0.00    0.01
 -49   3   6    0.00    0.01
 -49   3   6    0.00    0.01
 -47  -3   6    0.04    0.01
 -47   3   6    0.08    0.01
 -47   3   6    0.05    0.01
 -45  -3   6    0.02    0.01
 -45   3   6    0.03    0.01
 -45   3   6    0.01    0.01
 -43  -3   6    0.06    0.01
 -43   3   6    0.04    0.02
 -43   3   6    0.05    0.01
 -41  -3   6    0.01    0.01
 -41   3   6    0.01    0.01
 -41   3   6    0.01    0.01
 -39  -3   6    0.02    0.01
 -39   3   6    0.02    0.01
 -39   3   6    0.01    0.01
 -39   3   6    0.04    0.04
 -37  -3   6    0.07    0.02
 -37   3   6    0.02    0.01
 -37   3   6    0.05    0.04
 -37   3   6    0.01    0.02
 -35  -3   6    0.71    0.05
 -35   3   6    0.71    0.06
 -35   3   6    0.53    0.08
 -35   3   6    0.64    0.05
 -33   3   6    0.03    0.02
 -33   3   6    0.02    0.02
 -31   3   6    0.09    0.04
 -29   3   6    0.57    0.08
 -27   3   6    1.83    0.15
 -25   3   6    0.31    0.06
  23  -3  -6    0.02    0.01
 -23  -3   6    0.06    0.02
 -23   3   6    0.03    0.03
 -21  -3   6    5.48    0.31
  21  -3  -6    5.76    0.31
 -21   3   6    5.05    0.34
 -19  -3   6    6.11    0.35
  19  -3  -6    6.41    0.35
 -19   3   6    6.07    0.38
 -17  -3   6    0.54    0.06
  17  -3  -6    0.48    0.05
 -17   3   6    0.46    0.08
 -15  -3   6    0.93    0.10
 -15  -3   6    0.82    0.08
  15  -3  -6    0.90    0.07
 -15   3   6    0.73    0.10
  13  -3  -6    2.11    0.14
 -13  -3   6    2.08    0.14
 -13   3   6    2.31    0.17
 -11  -3   6    9.55    0.55
 -11   3   6   10.17    0.58
  -9  -3   6    0.30    0.05
  -9   3   6    0.37    0.06
  -7  -3   6    1.99    0.14
  -7   3   6    1.89    0.13
  -7   3   6    2.57    0.17
  -5  -3   6    0.05    0.03
  -5   3   6    0.02    0.03
  -5   3   6    0.07    0.03
  -3  -3   6    4.33    0.27
  -3   3   6    4.61    0.27
  -3   3   6    4.42    0.28
  -1  -3   6    7.76    0.46
  -1   3   6    8.32    0.47
  -1   3   6    7.83    0.45
   1  -3   6    3.46    0.22
   1   3   6    3.39    0.21
   3  -3   6    0.80    0.08
   3   3   6    0.92    0.08
   5  -3   6    1.38    0.11
   7  -3   6    0.03    0.02
   7   3   6    0.04    0.02
   9  -3   6    7.22    0.41
   9   3   6    7.07    0.41
  11  -3   6    0.31    0.05
  11   3   6    0.23    0.04
  13   3   6    1.41    0.11
  15  -3   6    0.66    0.08
  15   3   6    0.73    0.08
  17  -3   6    0.40    0.06
  17  -3   6    0.50    0.06
  17   3   6    0.35    0.05
  19  -3   6    0.61    0.07
  19  -3   6    0.74    0.08
  19   3   6    0.76    0.08
  21  -3   6    0.49    0.06
  21  -3   6    0.57    0.07
 -21  -3  -6    0.58    0.06
 -21   3  -6    0.65    0.06
  21   3   6    0.41    0.06
 -21   3  -6    0.56    0.06
  23  -3   6    0.33    0.05
  23  -3   6    0.52    0.06
 -23  -3  -6    0.35    0.05
  23   3   6    0.46    0.06
 -23   3  -6    0.44    0.05
 -23   3  -6    0.35    0.04
  25  -3   6    0.00    0.02
 -25  -3  -6   -0.01    0.01
  25  -3   6    0.01    0.02
 -25   3  -6    0.01    0.01
  25   3   6    0.00    0.02
 -25   3  -6    0.00    0.02
  27  -3   6    0.09    0.03
  27  -3   6    0.14    0.03
 -27  -3  -6    0.07    0.02
 -27   3  -6    0.08    0.02
  27   3   6    0.10    0.03
 -27   3  -6    0.13    0.03
  29  -3   6    0.12    0.03
 -29  -3  -6    0.16    0.03
 -29   3  -6    0.17    0.03
 -29   3  -6    0.14    0.03
 -31  -3  -6    0.03    0.01
  31  -3   6    0.08    0.03
 -31   3  -6    0.05    0.02
 -31   3  -6    0.04    0.02
 -33  -3  -6    0.04    0.02
 -33  -3  -6    0.05    0.02
 -33   3  -6    0.10    0.03
 -33   3  -6    0.05    0.02
 -35  -3  -6    0.01    0.01
 -35  -3  -6    0.01    0.01
 -35   3  -6    0.00    0.01
 -35   3  -6    0.01    0.01
 -37  -3  -6    0.19    0.02
 -37  -3  -6    0.15    0.02
 -37   3  -6    0.15    0.02
 -37   3  -6    0.18    0.02
 -39  -3  -6    0.02    0.01
 -39  -3  -6    0.01    0.01
 -39   3  -6    0.02    0.01
 -39   3  -6    0.03    0.01
  39   3   6    0.02    0.01
 -41  -3  -6    0.14    0.02
 -41  -3  -6    0.18    0.02
  41   3   6    0.14    0.02
 -41   3  -6    0.14    0.02
 -41   3  -6    0.19    0.02
 -43  -3  -6    0.05    0.01
 -43   3  -6    0.03    0.01
 -52  -4   6    0.00    0.00
 -50  -4   6    0.00    0.01
 -50   4   6    0.00    0.01
 -48  -4   6    0.00    0.01
 -48   4   6    0.01    0.01
 -48   4   6    0.00    0.01
 -46  -4   6    0.16    0.02
 -46   4   6    0.13    0.02
 -46   4   6    0.19    0.02
 -44  -4   6    0.14    0.02
 -44   4   6    0.18    0.02
 -44   4   6    0.16    0.02
 -42  -4   6    0.76    0.06
 -42   4   6    0.79    0.06
 -40  -4   6    0.01    0.01
 -40   4   6    0.00    0.01
 -40   4   6    0.02    0.01
 -38  -4   6    0.09    0.02
 -38   4   6    0.04    0.04
 -38   4   6    0.09    0.02
 -38   4   6    0.11    0.02
 -36  -4   6    1.74    0.11
 -36   4   6    1.83    0.14
 -36   4   6    1.65    0.11
 -36   4   6    1.67    0.11
 -34  -4   6    1.27    0.09
 -34   4   6    1.36    0.09
 -34   4   6    1.16    0.08
 -34   4   6    1.43    0.12
 -32   4   6    0.75    0.09
 -30  -4   6    0.11    0.03
 -30   4   6    0.01    0.03
 -30   4   6    0.15    0.05
 -28   4   6    0.02    0.03
  26  -4  -6    0.09    0.02
  26  -4  -6    0.03    0.01
 -26   4   6    0.03    0.03
  24  -4  -6    0.01    0.02
 -24   4   6    0.02    0.03
  22  -4  -6    0.92    0.07
  20  -4  -6   10.27    0.56
 -20   4   6   10.02    0.59
 -18  -4   6    1.85    0.12
  18  -4  -6    1.95    0.12
 -18   4   6    1.82    0.15
  16  -4  -6    0.03    0.02
 -16  -4   6    0.01    0.03
 -16  -4   6    0.06    0.03
 -16   4   6    0.02    0.03
  14  -4  -6    4.95    0.29
 -14  -4   6    4.88    0.29
 -14   4   6    4.91    0.31
 -12  -4   6    8.64    0.50
 -12   4   6    9.21    0.53
 -10  -4   6    2.49    0.16
 -10   4   6    2.23    0.17
  -8  -4   6    4.83    0.29
  -8   4   6    4.62    0.30
  -6  -4   6   15.99    0.86
  -6   4   6   15.64    0.89
  -6   4   6   15.35    0.85
  -4  -4   6    4.19    0.26
  -4   4   6    4.13    0.25
  -4   4   6    4.16    0.27
  -2  -4   6    0.22    0.04
  -2   4   6    0.30    0.06
  -2   4   6    0.23    0.04
   0  -4   6    3.02    0.21
   0   4   6    3.21    0.20
   0   4   6    3.40    0.21
   2  -4   6    1.21    0.10
   2   4   6    1.29    0.10
   2   4   6    1.22    0.10
   4  -4   6    1.83    0.13
   4   4   6    1.85    0.14
   4   4   6    1.74    0.13
   6  -4   6    0.16    0.04
   6   4   6    0.10    0.04
   6   4   6    0.16    0.03
   8  -4   6   12.66    0.71
   8   4   6   13.57    0.71
   8   4   6   12.15    0.70
  10  -4   6    0.31    0.05
  10   4   6    0.40    0.05
  10   4   6    0.42    0.06
  12  -4   6    0.23    0.04
  12   4   6    0.25    0.05
  12   4   6    0.25    0.05
  14  -4   6    1.40    0.11
  14   4   6    1.34    0.11
  16  -4   6    2.81    0.18
  16   4   6    2.62    0.18
  18  -4   6    5.18    0.31
  18   4   6    5.09    0.31
 -20  -4  -6    1.00    0.09
  20  -4   6    0.98    0.09
  20   4   6    0.95    0.10
 -20   4  -6    0.86    0.08
 -20   4  -6    1.00    0.08
  22  -4   6    0.15    0.04
 -22  -4  -6    0.23    0.03
  22  -4   6    0.16    0.03
 -22   4  -6    0.16    0.03
 -22   4  -6    0.27    0.04
  22   4   6    0.20    0.04
  24  -4   6    6.69    0.39
 -24  -4  -6    6.94    0.38
  24   4   6    6.78    0.39
 -24   4  -6    6.99    0.38
 -24   4  -6    6.73    0.38
  26  -4   6    0.44    0.05
 -26  -4  -6    0.48    0.05
 -26   4  -6    0.38    0.06
 -26   4  -6    0.43    0.05
  26   4   6    0.45    0.06
 -28  -4  -6    0.29    0.04
 -28   4  -6    0.30    0.04
 -28   4  -6    0.35    0.04
 -30  -4  -6    0.00    0.01
 -30   4  -6    0.01    0.01
 -30   4  -6    0.02    0.02
 -32  -4  -6   -0.01    0.01
 -32  -4  -6    0.02    0.02
 -32   4  -6    0.02    0.01
 -32   4  -6    0.01    0.01
 -34  -4  -6    0.19    0.02
 -34  -4  -6    0.22    0.03
 -34   4  -6    0.27    0.03
 -34   4  -6    0.21    0.02
 -36  -4  -6    0.06    0.02
 -36  -4  -6    0.06    0.01
 -36   4  -6    0.09    0.02
 -36   4  -6    0.07    0.01
 -38  -4  -6    0.47    0.03
 -38  -4  -6    0.48    0.03
 -38   4  -6    0.46    0.04
 -38   4  -6    0.48    0.03
 -40  -4  -6    0.08    0.01
 -40  -4  -6    0.09    0.01
  40   4   6    0.11    0.02
 -40   4  -6    0.09    0.01
 -42  -4  -6    0.07    0.01
 -42   4  -6    0.07    0.01
 -51  -5   6    0.06    0.01
 -51   5   6    0.07    0.01
 -49  -5   6    0.52    0.03
 -49   5   6    0.46    0.03
 -47  -5   6    0.01    0.01
 -47   5   6    0.00    0.01
 -45  -5   6    0.19    0.02
 -45   5   6    0.14    0.02
 -43  -5   6    0.18    0.02
 -43   5   6    0.18    0.02
 -41  -5   6    1.32    0.08
 -41   5   6    1.38    0.09
 -39  -5   6    1.34    0.08
 -39   5   6    1.10    0.08
 -37  -5   6    0.25    0.03
 -37   5   6    0.28    0.04
 -35  -5   6    6.01    0.33
 -35   5   6    5.87    0.33
 -33  -5   6    0.28    0.04
 -33   5   6    0.41    0.04
 -33   5   6    0.34    0.06
 -31  -5   6    0.50    0.05
 -31   5   6    0.64    0.09
 -31   5   6    0.68    0.06
 -29  -5   6    6.15    0.35
  29  -5  -6    6.30    0.34
 -29   5   6    6.07    0.35
  27  -5  -6    7.77    0.42
 -27   5   6    7.91    0.47
  25  -5  -6    2.84    0.16
 -25   5   6    2.68    0.20
 -23   5   6    2.78    0.20
 -21   5   6    1.49    0.13
 -17   5   6    0.79    0.10
 -15  -5   6    1.30    0.11
 -15  -5   6    1.45    0.11
 -15   5   6    1.34    0.13
 -13  -5   6    7.83    0.44
 -13   5   6    7.58    0.46
 -11  -5   6   17.72    0.98
 -11   5   6   18.12    1.00
  -9  -5   6   13.79    0.83
  -9   5   6   16.85    0.86
  -7  -5   6    3.81    0.24
  -7   5   6    3.79    0.25
  -5  -5   6   37.54    2.00
  -5   5   6   37.79    2.00
  -5   5   6   36.10    1.97
  -3  -5   6   38.34    2.06
  -3   5   6   38.70    2.05
  -3   5   6   38.57    2.08
  -1  -5   6    0.08    0.03
  -1   5   6    0.09    0.04
  -1   5   6    0.10    0.03
   1  -5   6    2.53    0.17
   1   5   6    2.47    0.16
   1   5   6    2.29    0.16
   3  -5   6    1.15    0.10
   3   5   6    1.14    0.09
   3   5   6    1.05    0.09
   5  -5   6    0.00    0.02
   5   5   6    0.01    0.02
   5   5   6    0.03    0.02
   7  -5   6    8.56    0.49
   7   5   6    8.73    0.48
   7   5   6    8.62    0.49
   9  -5   6    0.44    0.06
   9   5   6    0.45    0.06
  11  -5   6   11.70    0.65
  13  -5   6    1.44    0.11
  13   5   6    1.18    0.10
  15  -5   6    1.44    0.11
  15   5   6    1.48    0.11
  17  -5   6    6.99    0.40
  17   5   6    6.98    0.41
  19  -5   6    3.14    0.21
 -19  -5  -6    3.26    0.20
  19   5   6    3.39    0.21
 -19   5  -6    3.17    0.21
 -19   5  -6    3.48    0.20
 -21  -5  -6    3.50    0.21
  21  -5   6    3.54    0.22
  21   5   6    3.79    0.23
 -21   5  -6    3.67    0.22
 -21   5  -6    3.56    0.21
 -23  -5  -6    2.44    0.14
  23  -5   6    2.05    0.15
 -23   5  -6    2.38    0.15
 -23   5  -6    2.39    0.14
  23   5   6    2.11    0.15
  25  -5   6    7.16    0.42
  25   5   6    7.28    0.42
 -25   5  -6    7.72    0.41
 -27  -5  -6    1.00    0.07
 -27   5  -6    1.19    0.08
 -27   5  -6    1.08    0.08
 -29  -5  -6    0.67    0.05
 -29   5  -6    0.73    0.06
 -29   5  -6    0.75    0.06
 -31  -5  -6    0.02    0.01
 -31   5  -6    0.02    0.02
 -31   5  -6    0.02    0.01
 -33  -5  -6    0.07    0.02
 -33  -5  -6    0.07    0.01
 -33   5  -6    0.05    0.02
 -33   5  -6    0.08    0.01
 -35  -5  -6    0.05    0.01
 -35  -5  -6    0.05    0.01
 -35   5  -6    0.06    0.01
 -37  -5  -6    0.06    0.01
 -37  -5  -6    0.06    0.01
 -37   5  -6    0.05    0.01
 -39  -5  -6    0.13    0.01
  39  -5   6    0.14    0.02
 -39   5  -6    0.14    0.01
  39   5   6    0.12    0.02
 -41   5  -6    0.04    0.01
 -50  -6   6    0.04    0.01
 -50   6   6    0.05    0.01
 -48  -6   6    0.03    0.01
 -48   6   6    0.06    0.01
 -46  -6   6    0.24    0.02
 -46   6   6    0.21    0.02
 -44  -6   6    0.22    0.02
 -44   6   6    0.21    0.02
 -42  -6   6    0.09    0.02
 -42   6   6    0.08    0.02
 -40  -6   6    0.20    0.02
 -40   6   6    0.13    0.03
 -38  -6   6    0.01    0.01
 -38   6   6   -0.01    0.01
 -36  -6   6    0.02    0.01
 -36   6   6   -0.01    0.01
 -34  -6   6    0.39    0.05
 -34   6   6    0.39    0.07
 -34   6   6    0.43    0.05
 -32  -6   6    0.36    0.04
 -32   6   6    0.53    0.08
 -32   6   6    0.39    0.05
  30  -6  -6    0.52    0.04
 -30  -6   6    0.38    0.04
 -30   6   6    0.38    0.05
 -28  -6   6    1.05    0.08
  28  -6  -6    1.13    0.08
 -28   6   6    1.15    0.09
 -28   6   6    1.28    0.12
  26  -6  -6    0.02    0.01
 -26   6   6    0.04    0.05
 -26   6   6    0.00    0.02
  24  -6  -6    0.01    0.02
 -24   6   6    0.01    0.03
  22  -6  -6    0.29    0.04
 -22   6   6    0.29    0.06
 -20   6   6    9.47    0.56
 -18   6   6    3.67    0.25
 -16   6   6    1.73    0.15
 -14  -6   6    0.19    0.05
 -14   6   6    0.22    0.06
 -12  -6   6    0.68    0.08
 -12   6   6    0.69    0.09
 -10  -6   6    1.08    0.11
 -10   6   6    0.92    0.11
  -8  -6   6    3.76    0.24
  -8   6   6    3.87    0.25
  -6  -6   6    5.28    0.31
  -6   6   6    4.82    0.31
  -4  -6   6    0.64    0.08
  -4   6   6    0.54    0.07
  -2  -6   6    0.61    0.07
  -2   6   6    0.53    0.06
   0  -6   6    3.64    0.23
   0   6   6    3.76    0.23
   0   6   6    3.43    0.23
   2  -6   6    0.01    0.02
   2   6   6   -0.01    0.02
   2   6   6   -0.01    0.02
   4  -6   6    1.30    0.11
   4   6   6    1.27    0.10
   4   6   6    1.25    0.10
   6  -6   6   17.89    0.99
   6   6   6   18.40    0.99
   8  -6   6    7.12    0.42
   8   6   6    7.27    0.42
  10  -6   6    2.40    0.16
  10   6   6    2.24    0.16
  12  -6   6    2.27    0.16
  12   6   6    2.29    0.16
  14  -6   6    6.88    0.41
  14   6   6    7.10    0.41
  16  -6   6    0.20    0.04
 -16   6  -6    0.34    0.04
  16   6   6    0.25    0.05
  18  -6   6    0.70    0.08
  18   6   6    0.55    0.07
 -18   6  -6    0.55    0.06
 -20  -6  -6    0.31    0.04
  20  -6   6    0.23    0.04
 -20   6  -6    0.27    0.04
 -20   6  -6    0.29    0.04
  20   6   6    0.22    0.04
 -22  -6  -6    2.46    0.15
  22   6   6    2.27    0.18
 -22   6  -6    2.57    0.15
 -22   6  -6    2.57    0.16
 -24  -6  -6    0.31    0.04
 -24   6  -6    0.27    0.03
 -24   6  -6    0.25    0.04
 -26  -6  -6    0.82    0.06
 -26   6  -6    0.70    0.06
 -26   6  -6    0.77    0.07
 -28  -6  -6    0.02    0.01
 -28   6  -6    0.00    0.02
 -28   6  -6    0.01    0.01
 -30  -6  -6    0.07    0.02
 -30   6  -6    0.06    0.02
 -32  -6  -6    0.49    0.04
 -32  -6  -6    0.47    0.04
 -32   6  -6    0.43    0.04
 -34  -6  -6    0.01    0.01
 -34  -6  -6    0.02    0.01
 -34   6  -6    0.02    0.01
  36  -6   6    0.19    0.04
 -36  -6  -6    0.24    0.03
 -36   6  -6    0.25    0.02
  38  -6   6    0.22    0.02
  38   6   6    0.25    0.03
 -38   6  -6    0.28    0.02
 -40   6  -6    0.01    0.01
 -49   7   6    0.10    0.01
 -47  -7   6    0.09    0.01
 -47   7   6    0.10    0.01
 -45  -7   6    0.04    0.01
 -45   7   6    0.05    0.01
 -43  -7   6    0.00    0.01
 -43   7   6    0.01    0.01
 -41  -7   6    0.17    0.02
 -41   7   6    0.13    0.02
 -39  -7   6    0.04    0.01
 -39   7   6    0.04    0.01
 -37  -7   6    0.68    0.06
 -37   7   6    0.54    0.05
 -35  -7   6    0.12    0.02
 -35   7   6    0.10    0.02
 -33  -7   6    0.11    0.02
 -33   7   6    0.08    0.02
 -31  -7   6    0.04    0.02
  31  -7  -6    0.03    0.02
 -31   7   6    0.00    0.02
 -31   7   6    0.03    0.03
 -29  -7   6    0.22    0.03
  29  -7  -6    0.32    0.04
 -29   7   6    0.27    0.06
 -29   7   6    0.19    0.03
  27  -7  -6    0.09    0.02
 -27  -7   6    0.09    0.02
 -27   7   6    0.16    0.03
 -27   7   6    0.15    0.05
  25  -7  -6    0.60    0.05
 -25  -7   6    0.69    0.06
 -25   7   6    0.57    0.06
 -25   7   6    0.61    0.09
 -23   7   6    0.08    0.03
  21  -7  -6    0.44    0.05
 -21   7   6    0.48    0.07
 -21   7   6    0.42    0.05
  19  -7  -6    0.57    0.06
 -19   7   6    0.52    0.08
  17  -7  -6    0.03    0.02
 -17   7   6    0.03    0.03
 -15   7   6    0.03    0.03
 -13   7   6    0.04    0.03
 -11  -7   6    2.57    0.18
  -9  -7   6    0.09    0.04
  -9   7   6    0.20    0.05
  -7  -7   6    0.17    0.04
  -5  -7   6    0.03    0.03
  -5   7   6    0.02    0.03
  -3  -7   6    0.02    0.02
  -3   7   6    0.00    0.03
  -1  -7   6    0.20    0.04
  -1   7   6    0.20    0.04
   1  -7   6    0.04    0.02
   1   7   6    0.01    0.03
   1   7   6    0.01    0.02
   3  -7   6    0.05    0.02
   3   7   6    0.04    0.03
  -5  -7  -6    2.38    0.15
   5  -7   6    1.77    0.14
   5   7   6    1.78    0.14
  -7  -7  -6    0.64    0.08
   7  -7   6    0.32    0.05
   7   7   6    0.34    0.07
   9  -7   6    0.73    0.09
   9   7   6    0.99    0.10
  11  -7   6    0.46    0.06
  11   7   6    0.47    0.07
  13  -7   6    0.03    0.03
 -13  -7  -6    0.12    0.06
 -13   7  -6    0.04    0.02
  13   7   6    0.07    0.03
 -15  -7  -6    1.51    0.16
  15  -7   6    1.58    0.12
 -15   7  -6    1.65    0.11
  15   7   6    1.75    0.13
  17  -7   6    2.30    0.16
 -17   7  -6    2.32    0.15
  17   7   6    2.52    0.17
  19  -7   6    0.15    0.04
 -19   7  -6    0.08    0.02
  19   7   6    0.13    0.04
  21  -7   6    0.37    0.06
  21   7   6    0.58    0.07
 -21   7  -6    0.43    0.05
  23  -7   6    0.08    0.03
 -23   7  -6    0.07    0.02
  25  -7   6    1.26    0.11
 -25   7  -6    1.53    0.10
 -27   7  -6    0.30    0.04
 -29  -7  -6    0.11    0.02
 -29   7  -6    0.10    0.02
 -31  -7  -6    0.00    0.01
  31  -7   6    0.01    0.02
 -31   7  -6   -0.01    0.01
  33  -7   6    0.02    0.01
 -33   7  -6    0.01    0.01
  35  -7   6    0.01    0.01
 -35   7  -6    0.02    0.01
  37  -7   6    0.02    0.01
 -37   7  -6    0.02    0.01
  37   7   6    0.01    0.01
 -48   8   6    0.00    0.01
 -46   8   6    0.00    0.01
 -44   8   6    0.01    0.01
 -42  -8   6    0.02    0.01
 -42   8   6    0.01    0.01
 -40  -8   6    0.01    0.01
 -40   8   6    0.01    0.01
 -38  -8   6    0.00    0.01
 -38   8   6    0.01    0.01
 -36  -8   6    0.02    0.01
 -36   8   6    0.00    0.01
 -34  -8   6    0.02    0.02
 -34   8   6    0.00    0.01
 -32  -8   6    0.04    0.01
 -32   8   6    0.04    0.02
 -30   8   6    0.01    0.01
  28  -8  -6    0.20    0.03
 -28   8   6    0.22    0.04
 -28   8   6    0.27    0.06
  26  -8  -6   -0.01    0.02
 -26   8   6   -0.01    0.01
 -26   8   6   -0.01    0.03
  24  -8  -6    0.03    0.02
 -24   8   6    0.04    0.02
 -24   8   6    0.01    0.03
  22  -8  -6    0.06    0.02
 -22   8   6    0.03    0.03
 -22   8   6    0.03    0.02
  20  -8  -6    1.19    0.09
 -20   8   6    1.15    0.09
 -20   8   6    1.27    0.11
  18  -8  -6    0.06    0.02
 -18   8   6    0.08    0.04
 -18   8   6    0.10    0.03
  16  -8  -6    0.06    0.02
 -16   8   6   -0.01    0.02
 -16   8   6    0.10    0.04
  14  -8  -6    0.36    0.06
 -14   8   6    0.30    0.06
  12  -8  -6    0.04    0.02
 -12   8   6    0.10    0.04
 -10  -8   6   -0.01    0.03
  10  -8  -6   -0.01    0.01
 -10   8   6    0.00    0.03
  -8  -8   6    0.99    0.11
   8  -8  -6    0.98    0.10
  -8   8   6    0.92    0.10
   6  -8  -6    1.05    0.09
  -6  -8   6    0.98    0.11
   4  -8  -6    0.47    0.06
  -4  -8   6    0.52    0.07
  -4   8   6    0.55    0.07
  -2  -8   6    0.14    0.04
   2  -8  -6    0.15    0.04
  -2   8   6    0.15    0.04
   0  -8  -6    0.01    0.02
   0  -8   6    0.01    0.02
   2  -8   6    0.08    0.04
  -2  -8  -6    0.04    0.03
   4  -8   6    0.04    0.03
  -4  -8  -6   -0.03    0.03
  -4  -8  -6   -0.01    0.03
   4  -8   6   -0.02    0.03
   6  -8   6    0.07    0.03
  -6  -8  -6    0.03    0.03
   6  -8   6    0.07    0.03
  -6  -8  -6    0.00    0.04
  -6  -8  -6    0.00    0.04
   6  -8   6    0.01    0.04
   8  -8   6    3.08    0.21
  -8  -8  -6    2.88    0.23
   8  -8   6    3.00    0.22
   8  -8   6    3.08    0.21
  -8  -8  -6    3.18    0.21
   8   8   6    3.02    0.20
 -10  -8  -6    0.08    0.04
  10  -8   6    0.07    0.03
  10  -8   6    0.06    0.04
  10  -8   6    0.02    0.02
  10   8   6    0.06    0.03
 -10   8  -6    0.01    0.03
  12  -8   6    0.05    0.03
  12  -8   6    0.00    0.02
 -12  -8  -6    0.01    0.04
  12  -8   6    0.03    0.03
 -12   8  -6    0.06    0.02
  12   8   6    0.06    0.03
  14  -8   6    0.02    0.02
  14  -8   6    0.01    0.03
  14  -8   6    0.02    0.03
 -14  -8  -6    0.00    0.04
 -14   8  -6    0.02    0.02
  14   8   6    0.00    0.02
  16  -8   6    0.00    0.03
 -16  -8  -6    0.01    0.04
  16  -8   6    0.01    0.02
  16   8   6    0.02    0.02
 -16   8  -6    0.02    0.02
  18  -8   6    0.11    0.04
  18  -8   6    0.06    0.03
  18  -8   6    0.13    0.04
 -18   8  -6    0.06    0.02
  18   8   6    0.07    0.03
  20  -8   6    0.34    0.05
  20  -8   6    0.24    0.05
 -20   8  -6    0.26    0.03
  22  -8   6    0.02    0.02
  22  -8   6    0.00    0.03
 -22   8  -6    0.00    0.01
  24  -8   6    0.15    0.04
  24  -8   6    0.10    0.03
 -24   8  -6    0.12    0.02
  26  -8   6    0.00    0.02
  26  -8   6    0.02    0.02
 -26   8  -6    0.01    0.01
  28  -8   6   -0.01    0.01
 -28   8  -6    0.00    0.01
  30  -8   6    0.13    0.02
 -30   8  -6    0.11    0.02
  32  -8   6    0.10    0.02
 -32   8  -6    0.11    0.02
  34  -8   6    0.01    0.01
  34   8   6    0.01    0.01
 -34   8  -6    0.01    0.01
  36  -8   6    0.01    0.01
 -36   8  -6    0.01    0.01
 -45   9   6    0.07    0.01
 -43   9   6    0.07    0.01
 -41   9   6    0.01    0.01
 -39   9   6    0.02    0.01
 -37   9   6   -0.01    0.01
 -35   9   6    0.08    0.02
 -33   9   6    0.01    0.01
 -31   9   6    0.14    0.02
 -29   9   6    0.01    0.01
 -27   9   6    0.46    0.05
 -25   9   6    1.02    0.12
 -25   9   6    1.13    0.08
  23  -9  -6    0.36    0.05
  23  -9  -6    0.27    0.06
 -23   9   6    0.34    0.07
 -23   9   6    0.30    0.05
  21  -9  -6    0.16    0.03
  21  -9  -6    0.11    0.06
  21  -9  -6    0.17    0.05
 -21   9   6    0.06    0.04
 -21   9   6    0.10    0.02
  19  -9  -6    0.05    0.04
 -19  -9   6    0.04    0.04
  19  -9  -6    0.06    0.02
  19  -9  -6    0.06    0.05
 -19   9   6    0.11    0.03
 -19   9   6    0.01    0.03
 -17  -9   6    0.01    0.03
  17  -9  -6    0.01    0.02
  17  -9  -6    0.01    0.04
  17  -9  -6    0.02    0.04
 -17   9   6    0.01    0.02
 -17   9   6   -0.03    0.03
  15  -9  -6    0.26    0.06
  15  -9  -6    0.22    0.06
  15  -9  -6    0.23    0.04
 -15  -9   6    0.18    0.05
 -15   9   6    0.26    0.04
 -15   9   6    0.22    0.05
  13  -9  -6    0.16    0.06
  13  -9  -6    0.16    0.04
 -13  -9   6    0.24    0.06
 -13   9   6    0.24    0.04
 -11  -9   6    0.01    0.03
 -11  -9   6    0.02    0.03
  11  -9  -6    0.00    0.04
  11  -9  -6    0.04    0.02
  11  -9  -6    0.04    0.08
 -11   9   6    0.01    0.02
 -11   9   6    0.02    0.03
  -9  -9   6    0.78    0.09
   9  -9  -6    0.75    0.11
   9  -9  -6    0.87    0.12
  -9  -9   6    1.14    0.14
   9  -9  -6    0.70    0.08
  -9   9   6    0.72    0.07
  -9   9   6    0.74    0.09
  -7  -9   6    0.16    0.04
   7  -9  -6    0.20    0.06
  -7  -9   6    0.09    0.04
   7  -9  -6    0.14    0.06
  -7   9   6    0.22    0.05
  -7   9   6    0.15    0.03
   5  -9  -6    0.71    0.11
  -5  -9   6    0.71    0.09
   5  -9  -6    0.82    0.10
  -5  -9   6    0.89    0.11
  -5   9   6    0.72    0.07
   3  -9  -6    0.20    0.04
   3  -9  -6    0.17    0.08
  -3  -9   6    0.24    0.08
  -3  -9   6    0.16    0.07
  -3  -9   6    0.23    0.05
  -3   9   6    0.17    0.03
   1  -9  -6    0.05    0.03
  -1  -9   6    0.01    0.03
  -1  -9   6    0.04    0.03
  -1  -9   6    0.06    0.04
   1  -9  -6    0.17    0.05
   1  -9  -6    0.12    0.05
  -1   9   6    0.08    0.02
  -1  -9  -6    1.08    0.13
   1  -9   6    0.98    0.12
  -1  -9  -6    1.05    0.12
   1  -9   6    1.02    0.11
  -1  -9  -6    1.19    0.10
   3  -9   6    0.05    0.04
   3  -9   6    0.04    0.03
   3  -9   6    0.05    0.03
  -3  -9  -6    0.05    0.03
  -3  -9  -6    0.01    0.03
  -3  -9  -6    0.04    0.03
   5  -9   6    0.06    0.04
   5  -9   6    0.05    0.04
   5  -9   6    0.09    0.03
  -5  -9  -6    0.02    0.04
  -5  -9  -6    0.03    0.03
  -7  -9  -6    0.05    0.03
   7  -9   6    0.02    0.03
   7  -9   6    0.02    0.02
   7  -9   6    0.08    0.03
  -7  -9  -6    0.05    0.04
  -9  -9  -6    0.90    0.11
  -9  -9  -6    0.92    0.10
   9  -9   6    0.89    0.10
   9  -9   6    1.05    0.10
   9  -9   6    1.18    0.12
 -11  -9  -6   -0.02    0.03
  11  -9   6    0.02    0.02
  11  -9   6    0.02    0.03
  11  -9   6   -0.01    0.02
 -11   9  -6    0.00    0.02
  13  -9   6    0.78    0.09
  13  -9   6    0.62    0.12
  13  -9   6    0.66    0.08
 -13   9  -6    0.58    0.06
  15  -9   6    0.00    0.02
 -15  -9  -6    0.00    0.03
  15  -9   6    0.00    0.03
 -15   9  -6    0.02    0.02
 -17  -9  -6    0.00    0.03
  17  -9   6    0.01    0.02
  17  -9   6    0.00    0.02
 -17   9  -6    0.04    0.02
  19  -9   6    0.16    0.04
  19  -9   6    0.18    0.04
 -19   9  -6    0.14    0.02
  21  -9   6    0.17    0.04
 -21   9  -6    0.09    0.02
  23  -9   6    0.01    0.02
  23  -9   6    0.00    0.01
 -23   9  -6   -0.01    0.01
  25  -9   6    0.00    0.01
 -25   9  -6    0.00    0.01
  27  -9   6    0.01    0.03
  27  -9   6    0.03    0.02
 -27   9  -6    0.07    0.01
  29  -9   6    0.01    0.01
 -29   9  -6    0.03    0.01
  31  -9   6    0.02    0.01
  31   9   6    0.02    0.01
 -31   9  -6    0.02    0.01
  33  -9   6    0.00    0.01
 -33   9  -6    0.00    0.01
 -42  10   6    0.17    0.02
 -40  10   6    0.05    0.01
 -38  10   6    0.06    0.01
 -36  10   6    0.05    0.01
  34 -10  -6    0.38    0.05
 -34  10   6    0.49    0.04
 -32  10   6    0.23    0.03
  30 -10  -6    0.35    0.06
 -30  10   6    0.39    0.04
  28 -10  -6    1.82    0.14
 -28  10   6    1.98    0.12
  26 -10  -6    1.27    0.12
 -26  10   6    1.17    0.08
  24 -10  -6    0.09    0.04
  24 -10  -6    0.13    0.04
 -24  10   6    0.10    0.02
  22 -10  -6    0.38    0.07
  22 -10  -6    0.43    0.07
 -22  10   6    0.38    0.04
  20 -10  -6    0.07    0.04
 -20 -10   6    0.12    0.04
  20 -10  -6    0.01    0.04
 -20  10   6    0.09    0.02
  18 -10  -6    0.55    0.08
  18 -10  -6    0.47    0.06
  18 -10  -6    0.45    0.09
 -18 -10   6    0.53    0.08
 -18  10   6    0.45    0.07
 -18  10   6    0.52    0.05
  16 -10  -6    0.74    0.10
 -16 -10   6    0.80    0.10
  16 -10  -6    1.05    0.08
  16 -10  -6    0.72    0.10
 -16  10   6    0.86    0.08
  14 -10  -6    1.91    0.15
 -14 -10   6    1.83    0.15
  14 -10  -6    1.91    0.17
  14 -10  -6    1.57    0.14
 -14  10   6    1.73    0.11
 -14  10   6    1.38    0.13
  12 -10  -6    0.20    0.04
 -12 -10   6    0.25    0.05
  12 -10  -6    0.33    0.07
  12 -10  -6    0.34    0.07
 -12 -10   6    0.26    0.06
 -12  10   6    0.29    0.04
 -12  10   6    0.26    0.08
 -10 -10   6    1.30    0.12
 -10 -10   6    1.21    0.13
  10 -10  -6    1.43    0.14
  10 -10  -6    1.24    0.11
  10 -10  -6    1.29    0.14
 -10  10   6    1.31    0.09
  -8 -10   6    0.01    0.03
  -8 -10   6   -0.01    0.03
   8 -10  -6    0.04    0.03
   8 -10  -6   -0.03    0.02
   8 -10  -6    0.03    0.03
  -8  10   6    0.00    0.01
  -6 -10   6    1.52    0.16
  -6 -10   6    1.81    0.14
   6 -10  -6    1.83    0.15
   6 -10  -6    2.00    0.14
   6 -10  -6    1.53    0.16
  -6  10   6    1.95    0.12
   4 -10  -6    2.38    0.19
   4 -10  -6    2.52    0.19
   4 -10  -6    2.21    0.17
  -4 -10   6    2.56    0.17
  -4 -10   6    2.53    0.19
  -4 -10   6    2.41    0.17
  -4  10   6    2.34    0.15
   2 -10  -6    1.35    0.13
  -2 -10   6    1.34    0.11
   2 -10  -6    1.20    0.14
   2 -10  -6    1.36    0.13
  -2 -10   6    1.24    0.11
  -2 -10   6    1.43    0.14
  -2  10   6    1.21    0.09
   0 -10  -6    3.44    0.25
   0 -10  -6    3.83    0.23
   0 -10   6    3.60    0.23
   0 -10   6    3.55    0.25
   0 -10  -6    3.10    0.23
   0 -10   6    3.35    0.23
   2 -10   6    2.38    0.17
  -2 -10  -6    2.73    0.18
   2 -10   6    2.29    0.19
   2 -10   6    2.64    0.18
  -2 -10  -6    2.42    0.18
  -2 -10  -6    2.27    0.19
   4 -10   6    0.52    0.08
  -4 -10  -6    0.47    0.07
  -4 -10  -6    0.48    0.08
   4 -10   6    0.33    0.07
   4 -10   6    0.51    0.07
   6 -10   6    0.03    0.03
   6 -10   6    0.02    0.04
  -6 -10  -6    0.04    0.04
  -6 -10  -6   -0.03    0.03
   6 -10   6   -0.01    0.02
   8 -10   6    0.02    0.03
  -8 -10  -6    0.05    0.03
  -8 -10  -6    0.00    0.03
   8 -10   6    0.00    0.03
   8 -10   6    0.00    0.02
 -10 -10  -6    1.23    0.13
  10 -10   6    1.58    0.12
  10 -10   6    1.59    0.13
  12 -10   6    0.69    0.09
  12 -10   6    0.55    0.07
 -12 -10  -6    0.61    0.08
  14 -10   6    0.03    0.02
  14 -10   6    0.01    0.02
 -14 -10  -6    0.03    0.03
 -14  10  -6   -0.01    0.01
  16 -10   6    0.06    0.03
 -16 -10  -6    0.02    0.03
  16 -10   6    0.03    0.02
 -16  10  -6    0.08    0.02
  18 -10   6    0.22    0.05
  18 -10   6    0.18    0.04
 -18  10  -6    0.20    0.03
  20 -10   6    0.05    0.02
  20 -10   6    0.06    0.03
 -20  10  -6    0.07    0.02
  22 -10   6    0.15    0.03
  22 -10   6    0.08    0.03
 -22  10  -6    0.14    0.02
  24 -10   6    0.01    0.01
  24 -10   6    0.03    0.02
 -24  10  -6    0.05    0.01
  26 -10   6    0.01    0.02
  26 -10   6    0.01    0.01
 -26  10  -6    0.01    0.01
  28 -10   6    0.00    0.01
 -28  10  -6    0.01    0.01
  30 -10   6    0.36    0.03
 -30  10  -6    0.39    0.03
  32 -10   6    0.00    0.01
 -39  11   6    0.02    0.01
  37 -11  -6    0.02    0.02
 -37  11   6    0.00    0.01
  35 -11  -6    0.02    0.02
 -35  11   6    0.04    0.01
  33 -11  -6    0.23    0.04
 -33  11   6    0.24    0.03
  31 -11  -6    0.05    0.02
 -31  11   6    0.06    0.01
  29 -11  -6    0.13    0.03
 -29  11   6    0.17    0.02
  27 -11  -6    0.25    0.05
 -27  11   6    0.18    0.02
  25 -11  -6    0.10    0.04
  25 -11  -6    0.12    0.04
 -25  11   6    0.12    0.02
  23 -11  -6    0.45    0.07
  23 -11  -6    0.50    0.07
 -23  11   6    0.43    0.05
  21 -11  -6    0.01    0.02
 -21  11   6   -0.01    0.01
 -19 -11   6    0.27    0.05
  19 -11  -6    0.20    0.05
  19 -11  -6    0.21    0.05
 -19  11   6    0.28    0.03
 -17 -11   6    3.00    0.21
  17 -11  -6    3.35    0.22
  17 -11  -6    3.09    0.21
 -17  11   6    2.98    0.18
  15 -11  -6    0.00    0.02
  15 -11  -6    0.01    0.03
 -15 -11   6    0.01    0.02
 -15  11   6    0.01    0.01
  13 -11  -6    0.02    0.03
  13 -11  -6    0.01    0.02
 -13 -11   6    0.00    0.03
 -13  11   6    0.01    0.01
 -11 -11   6    0.05    0.03
  11 -11  -6    0.07    0.04
  11 -11  -6    0.04    0.04
 -11  11   6    0.09    0.02
  -9 -11   6    0.53    0.07
   9 -11  -6    0.56    0.08
   9 -11  -6    0.72    0.09
  -9 -11   6    0.45    0.07
  -9  11   6    0.70    0.06
  -7 -11   6    3.78    0.24
  -7 -11   6    3.94    0.26
   7 -11  -6    3.60    0.26
   7 -11  -6    3.73    0.25
  -7  11   6    3.83    0.22
   5 -11  -6    1.78    0.16
  -5 -11   6    1.26    0.14
   5 -11  -6    1.35    0.13
  -5 -11   6    1.38    0.12
  -5  11   6    1.47    0.10
   3 -11  -6    3.71    0.24
  -3 -11   6    3.76    0.25
  -3 -11   6    3.61    0.24
   3 -11  -6    3.54    0.25
  -1 -11   6    1.01    0.11
  -1 -11   6    0.99    0.10
   1 -11  -6    1.08    0.12
   1 -11  -6    1.12    0.11
  -1 -11  -6    0.02    0.02
  -1 -11  -6    0.02    0.03
   1 -11   6    0.03    0.02
   1 -11   6    0.05    0.03
  -3 -11  -6    0.18    0.05
   3 -11   6    0.10    0.04
   3 -11   6    0.11    0.03
  -3 -11  -6    0.14    0.04
  -5 -11  -6    0.09    0.04
   5 -11   6    0.06    0.03
   5 -11   6    0.13    0.04
  -5 -11  -6    0.13    0.03
   7 -11   6    1.28    0.12
  -7 -11  -6    1.06    0.11
   7 -11   6    0.97    0.10
   9 -11   6    0.96    0.09
  -9 -11  -6    1.06    0.11
   9 -11   6    1.01    0.11
  11 -11   6    0.10    0.03
  11 -11   6    0.04    0.02
 -11 -11  -6    0.00    0.03
  13 -11   6    0.11    0.03
 -13 -11  -6    0.05    0.03
  13 -11   6    0.11    0.03
 -15 -11  -6    0.03    0.03
  15 -11   6    0.05    0.02
  15 -11   6    0.05    0.02
  17 -11   6    0.07    0.03
  17 -11   6    0.13    0.03
  19 -11   6    0.22    0.03
  19 -11   6    0.23    0.04
 -19  11  -6    0.17    0.02
  21 -11   6    0.02    0.02
  21 -11   6    0.01    0.01
 -21  11  -6    0.01    0.01
  23 -11   6    0.03    0.01
  23 -11   6    0.04    0.02
 -23  11  -6    0.03    0.01
  25 -11   6    0.06    0.02
  25 -11   6    0.05    0.01
 -25  11  -6    0.07    0.01
  27 -11   6    0.01    0.01
  29 -11   6    0.02    0.01
 -36  12   6    0.01    0.00
  34 -12  -6    0.17    0.02
 -34  12   6    0.19    0.02
  32 -12  -6    0.01    0.02
 -32  12   6    0.04    0.01
  30 -12  -6    0.04    0.02
 -30  12   6    0.05    0.01
  28 -12  -6    0.06    0.02
 -28  12   6    0.07    0.01
  26 -12  -6    0.06    0.04
  26 -12  -6    0.04    0.03
 -26  12   6    0.07    0.01
  24 -12  -6    0.31    0.05
  24 -12  -6    0.37    0.05
 -24  12   6    0.34    0.03
  22 -12  -6    0.35    0.05
  22 -12  -6    0.31    0.05
 -22  12   6    0.26    0.03
  20 -12  -6    0.01    0.02
  20 -12  -6    0.00    0.02
 -20  12   6    0.00    0.01
  18 -12  -6    0.21    0.04
  18 -12  -6    0.28    0.05
 -18 -12   6    0.17    0.04
 -18  12   6    0.21    0.03
  16 -12  -6    1.12    0.11
 -16 -12   6    0.93    0.09
  16 -12  -6    0.94    0.10
 -16  12   6    0.96    0.07
 -14 -12   6    0.40    0.06
  14 -12  -6    0.28    0.05
 -14  12   6    0.28    0.03
  12 -12  -6    0.02    0.03
  12 -12  -6    0.03    0.03
 -12 -12   6    0.07    0.04
 -12  12   6    0.03    0.02
 -10 -12   6    0.03    0.03
  10 -12  -6    0.06    0.03
  10 -12  -6    0.01    0.03
 -10  12   6    0.07    0.02
   8 -12  -6    0.04    0.03
  -8 -12   6    0.01    0.02
   8 -12  -6    0.05    0.03
  -8 -12   6    0.03    0.02
  -8  12   6    0.03    0.01
  -6 -12   6    0.00    0.02
  -6 -12   6    0.03    0.02
   6 -12  -6    0.00    0.02
   6 -12  -6   -0.03    0.02
   4 -12  -6    0.05    0.03
  -4 -12   6    0.10    0.04
  -4 -12   6    0.08    0.03
   4 -12  -6    0.09    0.03
  -2 -12   6    0.13    0.04
   2 -12  -6    0.10    0.04
  -2 -12   6    0.16    0.03
   2 -12  -6    0.23    0.04
   0 -12   6    0.13    0.04
   0 -12  -6    0.10    0.04
   0 -12   6    0.12    0.03
   0 -12  -6    0.12    0.03
  -2 -12  -6    0.27    0.05
  -2 -12  -6    0.22    0.04
   2 -12   6    0.21    0.04
   2 -12   6    0.19    0.04
   4 -12   6    0.02    0.02
  -4 -12  -6    0.01    0.02
  -4 -12  -6    0.02    0.02
   4 -12   6    0.00    0.02
  -6 -12  -6    0.06    0.03
   6 -12   6    0.04    0.02
   6 -12   6    0.04    0.02
  -8 -12  -6    0.18    0.04
   8 -12   6    0.11    0.03
   8 -12   6    0.15    0.03
  10 -12   6    0.07    0.02
 -10 -12  -6    0.06    0.03
  10 -12   6    0.03    0.02
  12 -12   6    0.08    0.03
  12 -12   6    0.05    0.02
 -12 -12  -6    0.04    0.02
  14 -12   6    0.09    0.02
 -14 -12  -6    0.06    0.02
  14 -12   6    0.14    0.03
  16 -12   6    0.24    0.04
  16 -12   6    0.19    0.03
  18 -12   6    0.03    0.01
  18 -12   6    0.06    0.02
  20 -12   6    0.05    0.02
  20 -12   6    0.05    0.01
  22 -12   6    0.06    0.02
  22 -12   6    0.03    0.02
  24 -12   6    0.01    0.01
  31 -13  -6    0.02    0.01
 -31  13   6    0.00    0.00
  29 -13  -6   -0.01    0.01
 -29  13   6    0.00    0.00
  27 -13  -6    0.01    0.01
 -27  13   6    0.02    0.01
  25 -13  -6    0.02    0.02
  25 -13  -6    0.00    0.02
 -25  13   6    0.01    0.01
  23 -13  -6    0.00    0.02
  23 -13  -6    0.02    0.02
 -23  13   6    0.03    0.01
  21 -13  -6    0.00    0.02
  21 -13  -6   -0.01    0.02
 -21  13   6   -0.01    0.01
  19 -13  -6    0.01    0.02
  19 -13  -6    0.02    0.02
 -19  13   6   -0.01    0.01
  17 -13  -6    0.00    0.02
  17 -13  -6    0.01    0.01
 -17 -13   6    0.02    0.02
 -17  13   6    0.02    0.01
  15 -13  -6    0.06    0.03
 -15 -13   6    0.07    0.04
  15 -13  -6    0.07    0.02
 -15  13   6    0.08    0.01
  13 -13  -6    0.13    0.03
 -13 -13   6    0.05    0.02
  13 -13  -6    0.04    0.03
 -13  13   6    0.03    0.01
  11 -13  -6    0.04    0.02
  11 -13  -6    0.03    0.02
 -11 -13   6    0.01    0.02
   9 -13  -6    0.02    0.02
   9 -13  -6    0.01    0.02
  -9 -13   6    0.03    0.02
  -7 -13   6   -0.01    0.02
   7 -13  -6    0.00    0.02
   7 -13  -6    0.03    0.02
   5 -13  -6    0.14    0.04
  -5 -13   6    0.04    0.02
  -5 -13   6    0.13    0.04
   5 -13  -6    0.11    0.03
  -3 -13   6    0.01    0.02
   3 -13  -6    0.02    0.02
  -3 -13   6    0.00    0.02
   3 -13  -6    0.01    0.02
  -1 -13   6    0.02    0.02
   1 -13  -6    0.00    0.02
   1 -13  -6    0.00    0.02
  -1 -13   6    0.02    0.02
  -1 -13  -6    0.30    0.05
  -1 -13  -6    0.24    0.04
   1 -13   6    0.24    0.04
   1 -13   6    0.08    0.03
   3 -13   6    0.06    0.02
   3 -13   6    0.00    0.01
  -3 -13  -6    0.07    0.03
   5 -13   6    0.02    0.02
  -5 -13  -6    0.02    0.02
   5 -13   6   -0.01    0.01
  -7 -13  -6    0.02    0.02
   7 -13   6    0.02    0.01
   7 -13   6    0.02    0.02
   9 -13   6   -0.01    0.01
   9 -13   6    0.01    0.01
  -9 -13  -6    0.02    0.02
 -11 -13  -6    0.04    0.02
  11 -13   6    0.02    0.02
  11 -13   6    0.03    0.02
  13 -13   6    0.02    0.01
  13 -13   6    0.02    0.02
  15 -13   6    0.10    0.02
  15 -13   6    0.15    0.02
  17 -13   6    0.03    0.01
  17 -13   6    0.04    0.01
  19 -13   6   -0.01    0.01
  19 -13   6    0.00    0.01
  21 -13   6    0.00    0.01
  26 -14  -6    0.04    0.01
  24 -14  -6    0.01    0.01
  22 -14  -6    0.07    0.02
  22 -14  -6    0.03    0.02
  20 -14  -6    0.01    0.01
  20 -14  -6   -0.01    0.01
  18 -14  -6    0.08    0.02
  18 -14  -6    0.09    0.02
  16 -14  -6    0.01    0.01
  16 -14  -6    0.00    0.01
  14 -14  -6    0.01    0.01
 -14 -14   6    0.01    0.02
  14 -14  -6    0.02    0.02
  12 -14  -6    0.01    0.01
 -12 -14   6    0.02    0.02
  12 -14  -6    0.01    0.02
 -10 -14   6    0.01    0.02
  10 -14  -6   -0.01    0.01
  10 -14  -6    0.00    0.01
  -8 -14   6    0.02    0.02
   8 -14  -6    0.01    0.02
   8 -14  -6    0.04    0.02
  -6 -14   6    0.00    0.01
   6 -14  -6    0.01    0.01
   6 -14  -6    0.00    0.02
   4 -14  -6    0.02    0.01
  -4 -14   6    0.01    0.01
   4 -14  -6    0.02    0.02
   2 -14  -6    0.01    0.02
   2 -14  -6    0.02    0.02
  -2 -14   6    0.00    0.01
   0 -14  -6    0.11    0.03
   0 -14   6    0.06    0.02
   0 -14   6    0.07    0.02
   2 -14   6    0.02    0.01
   2 -14   6    0.01    0.01
  -2 -14  -6    0.02    0.01
   4 -14   6   -0.01    0.01
  -4 -14  -6   -0.02    0.01
   4 -14   6    0.01    0.01
   6 -14   6    0.04    0.01
   6 -14   6    0.00    0.01
  -6 -14  -6    0.04    0.02
   8 -14   6   -0.01    0.01
   8 -14   6    0.01    0.01
  -8 -14  -6    0.00    0.01
  10 -14   6    0.01    0.01
  10 -14   6    0.02    0.01
  12 -14   6    0.01    0.01
  12 -14   6    0.00    0.01
  14 -14   6    0.00    0.01
  14 -14   6   -0.01    0.01
  17 -15  -6    0.03    0.01
  15 -15  -6    0.04    0.01
  15 -15  -6    0.04    0.01
  13 -15  -6    0.01    0.01
  13 -15  -6    0.00    0.01
  11 -15  -6    0.05    0.02
  11 -15  -6    0.03    0.02
   9 -15  -6    0.09    0.02
  -9 -15   6    0.07    0.02
   7 -15  -6    0.15    0.03
[truncated: 731,967 more chars]
