# Supplementary material for: Dimeric Pillar[5]arene as a Novel Fluorescent Host for Controllable Fabrication of Supramolecular Assemblies and Their Photocatalytic Applications
Source: Adv Sci (Weinh). 2023 Jan 22;10(9):2206897. doi: 10.1002/advs.202206897 (PMC10037968; doi:10.1002/advs.202206897)
Supplement: Supplementary file 2 — Supporting Information [file ADVS-10-2206897-s002.zip › EtP5 Dimer-G1.cif]

data_111_sq
_audit_creation_date               2022-05-15
_audit_creation_method
;
Olex2 1.3
(compiled 2020.02.04 svn.rd84adfe8 for OlexSys, GUI svn.r6032)
;
_shelx_SHELXL_version_number       '2014/7'
_audit_contact_author_address      ?
_audit_contact_author_email        ?
_audit_contact_author_name         ''
_audit_contact_author_phone        ?
_publ_contact_author_id_orcid      ?
_publ_section_references
;
Bourhis, L.J., Dolomanov, O.V., Gildea, R.J., Howard, J.A.K., Puschmann, H.
 (2015). Acta Cryst. A71, 59-75.

Dolomanov, O.V., Bourhis, L.J., Gildea, R.J, Howard, J.A.K. & Puschmann, H.
 (2009), J. Appl. Cryst. 42, 339-341.

Sheldrick, G.M. (2015). Acta Cryst. C71, 3-8.
;
_chemical_name_common              ?
_chemical_name_systematic          ?
_chemical_formula_moiety           'C110 H136 O20, 2(C6 H8 N2)'
_chemical_formula_sum              'C122 H152 N4 O20'
_chemical_formula_weight           1994.47
_chemical_melting_point            ?
loop_
  _atom_type_symbol
  _atom_type_description
  _atom_type_scat_dispersion_real
  _atom_type_scat_dispersion_imag
  _atom_type_scat_source
 'C' 'C' 0.0181 0.0091 'International Tables Vol C Tables 4.2.6.8 and 6.1.1.4'
 'H' 'H' 0.0000 0.0000 'International Tables Vol C Tables 4.2.6.8 and 6.1.1.4'
 'N' 'N' 0.0311 0.0180 'International Tables Vol C Tables 4.2.6.8 and 6.1.1.4'
 'O' 'O' 0.0492 0.0322 'International Tables Vol C Tables 4.2.6.8 and 6.1.1.4'

_shelx_space_group_comment
;
The symmetry employed for this shelxl refinement is uniquely defined
by the following loop, which should always be used as a source of
symmetry information in preference to the above space-group names.
They are only intended as comments.
;
_space_group_crystal_system        'monoclinic'
_space_group_IT_number             15
_space_group_name_H-M_alt          'I 1 2/a 1'
_space_group_name_Hall             '-I 2ya'
loop_
  _space_group_symop_operation_xyz
 'x, y, z'
 '-x+1/2, y, -z'
 'x+1/2, y+1/2, z+1/2'
 '-x+1, y+1/2, -z+1/2'
 '-x, -y, -z'
 'x-1/2, -y, z'
 '-x+1/2, -y+1/2, -z+1/2'
 'x, -y+1/2, z+1/2'

_cell_length_a                     22.6898(4)
_cell_length_b                     12.6106(2)
_cell_length_c                     40.8173(9)
_cell_angle_alpha                  90
_cell_angle_beta                   92.8420(10)
_cell_angle_gamma                  90
_cell_volume                       11664.8(4)
_cell_formula_units_Z              4
_cell_measurement_reflns_used      9829
_cell_measurement_temperature      193.0
_cell_measurement_theta_max        67.16
_cell_measurement_theta_min        3.67
_shelx_estimated_absorpt_T_max     ?
_shelx_estimated_absorpt_T_min     ?
_exptl_absorpt_coefficient_mu      0.612
_exptl_absorpt_correction_T_max    ?
_exptl_absorpt_correction_T_min    ?
_exptl_absorpt_correction_type     none
_exptl_absorpt_process_details     ?
_exptl_absorpt_special_details     ?
_exptl_crystal_colour              ?
_exptl_crystal_density_diffrn      1.136
_exptl_crystal_density_meas        ?
_exptl_crystal_density_method      ?
_exptl_crystal_description         block
_exptl_crystal_F_000               4288
_exptl_crystal_size_max            ?
_exptl_crystal_size_mid            ?
_exptl_crystal_size_min            ?
_exptl_transmission_factor_max     ?
_exptl_transmission_factor_min     ?
_diffrn_reflns_av_R_equivalents    0.0859
_diffrn_reflns_av_unetI/netI       0.0405
_diffrn_reflns_Laue_measured_fraction_full  0.999
_diffrn_reflns_Laue_measured_fraction_max  0.999
_diffrn_reflns_limit_h_max         26
_diffrn_reflns_limit_h_min         -27
_diffrn_reflns_limit_k_max         15
_diffrn_reflns_limit_k_min         -15
_diffrn_reflns_limit_l_max         48
_diffrn_reflns_limit_l_min         -48
_diffrn_reflns_number              253855
_diffrn_reflns_point_group_measured_fraction_full  0.999
_diffrn_reflns_point_group_measured_fraction_max  0.999
_diffrn_reflns_theta_full          66.592
_diffrn_reflns_theta_max           66.592
_diffrn_reflns_theta_min           3.669
_diffrn_ambient_temperature        193.0
_diffrn_detector_area_resol_mean   ?
_diffrn_measured_fraction_theta_full  0.999
_diffrn_measured_fraction_theta_max  0.999
_diffrn_measurement_device_type    'CCD area detector'
_diffrn_measurement_method         'phi and omega scans'
_diffrn_radiation_monochromator    graphite
_diffrn_radiation_type             CuK\a
_diffrn_radiation_wavelength       1.54178
_diffrn_source                     ?
_diffrn_source_current             1.1
_diffrn_source_power               0.055
_diffrn_source_voltage             50.0
_reflns_Friedel_coverage           0.000
_reflns_Friedel_fraction_full      .
_reflns_Friedel_fraction_max       .
_reflns_number_gt                  7777
_reflns_number_total               10288
_reflns_special_details
;
 Reflections were merged by SHELXL according to the crystal
 class for the calculation of statistics and refinement.
 
 Structure factors included contributions from the .fab file.
 
 _reflns_Friedel_fraction is defined as the number of unique
 Friedel pairs measured divided by the number that would be
 possible theoretically, ignoring centric projections and
 systematic absences.
;
_reflns_threshold_expression       'I > 2\s(I)'
_computing_cell_refinement         ?
_computing_data_collection         ?
_computing_data_reduction          ?
_computing_molecular_graphics      'Olex2 1.3 (Dolomanov et al., 2009)'
_computing_publication_material    'Olex2 1.3 (Dolomanov et al., 2009)'
_computing_structure_refinement    'SHELXL 2014/7 (Sheldrick, 2015)'
_computing_structure_solution      'olex2.solve 1.3 (Bourhis et al., 2015)'
_refine_diff_density_max           0.803
_refine_diff_density_min           -0.625
_refine_diff_density_rms           0.071
_refine_ls_extinction_coef         .
_refine_ls_extinction_method       none
_refine_ls_goodness_of_fit_ref     1.048
_refine_ls_hydrogen_treatment      constr
_refine_ls_matrix_type             full
_refine_ls_number_parameters       705
_refine_ls_number_reflns           10288
_refine_ls_number_restraints       130
_refine_ls_R_factor_all            0.0951
_refine_ls_R_factor_gt             0.0773
_refine_ls_restrained_S_all        1.178
_refine_ls_shift/su_max            0.001
_refine_ls_shift/su_mean           0.000
_refine_ls_structure_factor_coef   Fsqd
_refine_ls_weighting_details      
 'w=1/[\s^2^(Fo^2^)+(0.1475P)^2^+12.8672P] where P=(Fo^2^+2Fc^2^)/3'
_refine_ls_weighting_scheme        calc
_refine_ls_wR_factor_gt            0.2250
_refine_ls_wR_factor_ref           0.2471
_refine_special_details            ?
_olex2_refinement_description
;
1. Fixed Uiso
 At 1.2 times of:
  All C(H) groups, All C(H,H) groups
 At 1.5 times of:
  All C(H,H,H) groups
2. Restrained distances
 N11-C6
 1.2 with sigma of 0.004
 N10-C5
 1.2 with sigma of 0.02
 N7-C8 = N1-C3
 1.2 with sigma of 0.02
 N1-C3
 1.25 with sigma of 0.004
 N7-C8
 1.25 with sigma of 0.004
 N11-C1
 2.7 with sigma of 0.04
 C1-N11
 2.7 with sigma of 0.004
 C9-N7
 2.75 with sigma of 0.04
 N1-C2
 2.7 with sigma of 0.004
 C8-N7 \\sim C9-C8 \\sim C9-C5 \\sim C5-C4 \\sim C4-C2 \\sim C3-C2 \\sim C3-C1
\\sim C6-C1 \\sim C5-N10
 with sigma of 0.02
3. Uiso/Uaniso restraints and constraints
N7 \\sim C1 \\sim C3 \\sim C6 \\sim C2 \\sim N1 \\sim N11 \\sim C4 \\sim C5
\\sim C9 \\sim N10 \\sim C8: within 2A with sigma of 0.004 and sigma for
terminal atoms of 0.008 within 2A
4. Others
 Sof(C1)=Sof(H1A)=Sof(H1B)=Sof(H3A)=Sof(H3B)=Sof(C6)=Sof(N11)=Sof(N10)=1-FVAR(1)
 Sof(H5A)=Sof(H5B)=Sof(C9)=Sof(H9A)=Sof(H9B)=Sof(N7)=Sof(C8)=Sof(N1)=FVAR(1)
5.a Secondary CH2 refined with riding coordinates:
 C00Y(H00A,H00B), C013(H01A,H01B), C015(H01C,H01D), C018(H01E,H01F), C01A(H01G,
 H01H), C01B(H01I,H01J), C01C(H01K,H01L), C01D(H01M,H01N), C01E(H01O,H01P),
 C01F(H01Q,H01R), C01G(H01S,H01T), C01H(H01U,H01V), C01K(H01,HB), C01R(H7,HO),
 C1(H1A,H1B), C2(H2A,H2B), C3(H3A,H3B), C4(H4A,H4B), C5(H5A,H5B), C9(H9A,H9B)
5.b Aromatic/amide H refined with riding coordinates:
 C00J(H00J), C00S(H00S), C00Z(H00Z), C010(H010), C011(H011), C012(H012),
 C014(H014), C016(H016), C017(H017), C019(H019)
5.c Idealised Me refined as rotating group:
 C01I(H01W,H01X,H01Y), C01J(H01Z,H,HA), C01L(H1,HC,HD), C01M(H2,HE,HF),
 C01N(H3,HG,HH), C01O(H4,HI,HJ), C01P(H5,HK,HL), C01Q(H6,HM,HN), C01S(H8,HP,HQ),
  C01T(H9,HR,HS)
;
_atom_sites_solution_hydrogens     geom
_atom_sites_solution_primary       iterative
_atom_sites_solution_secondary     ?
loop_
  _atom_site_label
  _atom_site_type_symbol
  _atom_site_fract_x
  _atom_site_fract_y
  _atom_site_fract_z
  _atom_site_U_iso_or_equiv
  _atom_site_adp_type
  _atom_site_occupancy
  _atom_site_site_symmetry_order
  _atom_site_calc_flag
  _atom_site_refinement_flags_posn
  _atom_site_refinement_flags_adp
  _atom_site_refinement_flags_occupancy
  _atom_site_disorder_assembly
  _atom_site_disorder_group
 O001 O 0.21311(8) 0.88335(13) 0.66840(4) 0.0467(4) Uani 1 1 d . . . . .
 O002 O 0.53851(9) 0.53848(14) 0.57110(4) 0.0496(5) Uani 1 1 d . . . . .
 O003 O 0.20447(9) 0.51400(13) 0.60971(4) 0.0471(5) Uani 1 1 d . . . . .
 O004 O 0.51478(8) 0.52262(14) 0.69660(5) 0.0487(5) Uani 1 1 d . . . . .
 O005 O 0.33477(8) 0.53440(14) 0.51541(5) 0.0502(5) Uani 1 1 d . . . . .
 O006 O 0.40667(9) 0.89358(14) 0.73361(5) 0.0524(5) Uani 1 1 d . . . . .
 O007 O 0.45205(8) 0.91644(14) 0.53392(5) 0.0536(5) Uani 1 1 d . . . . .
 O008 O 0.22335(10) 0.90133(14) 0.54695(4) 0.0537(5) Uani 1 1 d . . . . .
 O009 O 0.55233(9) 0.90307(14) 0.64652(5) 0.0531(5) Uani 1 1 d . . . . .
 O00A O 0.29932(10) 0.51400(14) 0.72624(5) 0.0566(5) Uani 1 1 d . . . . .
 C00B C 0.23560(11) 0.79181(19) 0.68271(6) 0.0374(5) Uani 1 1 d . . . . .
 C00C C 0.19005(11) 0.69906(19) 0.60930(6) 0.0370(5) Uani 1 1 d . . . . .
 C00D C 0.20865(11) 0.60864(19) 0.59305(6) 0.0376(5) Uani 1 1 d . . . . .
 C00E C 0.54233(11) 0.62779(19) 0.59045(6) 0.0401(5) Uani 1 1 d . . . . .
 C00F C 0.30026(11) 0.70024(19) 0.72243(6) 0.0381(5) Uani 1 1 d . . . . .
 C00G C 0.33123(11) 0.72196(19) 0.51780(5) 0.0386(5) Uani 1 1 d . . . . .
 C00H C 0.21671(12) 0.80568(19) 0.56264(6) 0.0425(6) Uani 1 1 d . . . . .
 C00I C 0.48746(11) 0.61348(19) 0.70667(6) 0.0402(6) Uani 1 1 d . . . . .
 C00J C 0.27892(11) 0.79305(19) 0.70822(6) 0.0393(5) Uani 1 1 d . . . . .
 H00J H 0.2941 0.8591 0.7160 0.047 Uiso 1 1 calc R U . . .
 C00K C 0.40905(11) 0.70709(19) 0.73258(6) 0.0396(5) Uani 1 1 d . . . . .
 C00L C 0.51404(11) 0.70924(19) 0.69873(6) 0.0398(5) Uani 1 1 d . . . . .
 C00M C 0.43505(12) 0.80233(19) 0.72441(6) 0.0415(6) Uani 1 1 d . . . . .
 C00N C 0.45452(11) 0.7306(2) 0.53002(6) 0.0403(6) Uani 1 1 d . . . . .
 C00O C 0.21277(11) 0.69590(19) 0.67100(6) 0.0371(5) Uani 1 1 d . . . . .
 C00P C 0.55726(11) 0.71672(19) 0.64299(6) 0.0388(5) Uani 1 1 d . . . . .
 C00Q C 0.23542(11) 0.71507(19) 0.54659(6) 0.0378(5) Uani 1 1 d . . . . .
 C00R C 0.53503(11) 0.7248(2) 0.57457(6) 0.0399(5) Uani 1 1 d . . . . .
 C00S C 0.55336(11) 0.6251(2) 0.62446(6) 0.0408(5) Uani 1 1 d . . . . .
 H00S H 0.5583 0.5585 0.6351 0.049 Uiso 1 1 calc R U . . .
 C00T C 0.42110(11) 0.8234(2) 0.52815(6) 0.0416(6) Uani 1 1 d . . . . .
 C00U C 0.54938(11) 0.81424(19) 0.62692(6) 0.0418(6) Uani 1 1 d . . . . .
 C00V C 0.27682(12) 0.60412(19) 0.71095(6) 0.0423(6) Uani 1 1 d . . . . .
 C00W C 0.36474(12) 0.6288(2) 0.51961(6) 0.0406(6) Uani 1 1 d . . . . .
 C00X C 0.26502(11) 0.71980(19) 0.51437(6) 0.0390(5) Uani 1 1 d . . . . .
 C00Y C 0.16576(11) 0.6919(2) 0.64334(6) 0.0395(5) Uani 1 1 d . . . . .
 H00A H 0.1378 0.7512 0.6461 0.047 Uiso 1 1 calc R U . . .
 H00B H 0.1434 0.6249 0.6450 0.047 Uiso 1 1 calc R U . . .
 C00Z C 0.23333(11) 0.60266(19) 0.68550(6) 0.0404(6) Uani 1 1 d . . . . .
 H00Z H 0.2176 0.5367 0.6780 0.049 Uiso 1 1 calc R U . . .
 C010 C 0.23048(11) 0.61736(19) 0.56188(6) 0.0395(5) Uani 1 1 d . . . . .
 H010 H 0.2422 0.5551 0.5508 0.047 Uiso 1 1 calc R U . . .
 C011 C 0.36050(11) 0.81819(19) 0.52206(6) 0.0406(6) Uani 1 1 d . . . . .
 H011 H 0.3384 0.8821 0.5208 0.049 Uiso 1 1 calc R U . . .
 C012 C 0.42557(12) 0.6344(2) 0.52546(6) 0.0427(6) Uani 1 1 d . . . . .
 H012 H 0.4479 0.5707 0.5264 0.051 Uiso 1 1 calc R U . . .
 C013 C 0.52052(12) 0.7319(2) 0.53791(6) 0.0446(6) Uani 1 1 d . . . . .
 H01A H 0.5374 0.7980 0.5293 0.054 Uiso 1 1 calc R U . . .
 H01B H 0.5389 0.6714 0.5268 0.054 Uiso 1 1 calc R U . . .
 C014 C 0.48757(12) 0.8031(2) 0.70811(6) 0.0427(6) Uani 1 1 d . . . . .
 H014 H 0.5056 0.8689 0.7033 0.051 Uiso 1 1 calc R U . . .
 C015 C 0.34997(11) 0.7043(2) 0.74859(6) 0.0422(6) Uani 1 1 d . . . . .
 H01C H 0.3481 0.6412 0.7629 0.051 Uiso 1 1 calc R U . . .
 H01D H 0.3457 0.7683 0.7623 0.051 Uiso 1 1 calc R U . . .
 C016 C 0.19376(12) 0.7962(2) 0.59357(6) 0.0413(6) Uani 1 1 d . . . . .
 H016 H 0.1803 0.8580 0.6042 0.050 Uiso 1 1 calc R U . . .
 C017 C 0.43598(11) 0.61276(19) 0.72391(6) 0.0405(6) Uani 1 1 d . . . . .
 H017 H 0.4191 0.5470 0.7298 0.049 Uiso 1 1 calc R U . . .
 C018 C 0.56988(11) 0.7114(2) 0.67980(6) 0.0423(6) Uani 1 1 d . . . . .
 H01E H 0.5933 0.6469 0.6851 0.051 Uiso 1 1 calc R U . . .
 H01F H 0.5939 0.7737 0.6869 0.051 Uiso 1 1 calc R U . . .
 C019 C 0.53901(11) 0.8175(2) 0.59323(6) 0.0433(6) Uani 1 1 d . . . . .
 H019 H 0.5345 0.8842 0.5826 0.052 Uiso 1 1 calc R U . . .
 C01A C 0.23463(14) 0.9820(2) 0.68118(7) 0.0509(7) Uani 1 1 d . . . . .
 H01G H 0.2779 0.9865 0.6792 0.061 Uiso 1 1 calc R U . . .
 H01H H 0.2262 0.9880 0.7047 0.061 Uiso 1 1 calc R U . . .
 C01B C 0.54854(13) 0.4380(2) 0.58650(7) 0.0487(6) Uani 1 1 d . . . . .
 H01I H 0.5180 0.4244 0.6025 0.058 Uiso 1 1 calc R U . . .
 H01J H 0.5877 0.4373 0.5984 0.058 Uiso 1 1 calc R U . . .
 C01C C 0.48861(14) 0.4237(2) 0.70372(7) 0.0541(7) Uani 1 1 d . . . . .
 H01K H 0.4483 0.4197 0.6934 0.065 Uiso 1 1 calc R U . . .
 H01L H 0.4861 0.4150 0.7277 0.065 Uiso 1 1 calc R U . . .
 C01D C 0.21452(15) 0.4187(2) 0.59221(7) 0.0558(7) Uani 1 1 d . . . . .
 H01M H 0.2538 0.4208 0.5827 0.067 Uiso 1 1 calc R U . . .
 H01N H 0.1842 0.4100 0.5741 0.067 Uiso 1 1 calc R U . . .
 C01E C 0.42586(15) 0.9925(2) 0.72139(8) 0.0570(7) Uani 1 1 d . . . . .
 H01O H 0.4231 0.9924 0.6971 0.068 Uiso 1 1 calc R U . . .
 H01P H 0.4674 1.0059 0.7288 0.068 Uiso 1 1 calc R U . . .
 C01F C 0.42319(15) 1.0150(2) 0.52808(9) 0.0628(8) Uani 1 1 d . . . . .
 H01Q H 0.3868 1.0186 0.5404 0.075 Uiso 1 1 calc R U . . .
 H01R H 0.4122 1.0229 0.5044 0.075 Uiso 1 1 calc R U . . .
 C01G C 0.54550(16) 1.0037(2) 0.63080(9) 0.0622(8) Uani 1 1 d . . . . .
 H01S H 0.5076 1.0064 0.6177 0.075 Uiso 1 1 calc R U . . .
 H01T H 0.5780 1.0158 0.6159 0.075 Uiso 1 1 calc R U . . .
 C01H C 0.27847(16) 0.4137(2) 0.71540(9) 0.0632(8) Uani 1 1 d . . . . .
 H01U H 0.2848 0.4043 0.6917 0.076 Uiso 1 1 calc R U . . .
 H01V H 0.2358 0.4067 0.7189 0.076 Uiso 1 1 calc R U . . .
 C01I C 0.54601(17) 0.3544(2) 0.56053(8) 0.0670(9) Uani 1 1 d . . . . .
 H01W H 0.5792 0.3635 0.5463 0.101 Uiso 1 1 calc R U . . .
 H01X H 0.5088 0.3605 0.5474 0.101 Uiso 1 1 calc R U . . .
 H01Y H 0.5484 0.2842 0.5708 0.101 Uiso 1 1 calc R U . . .
 C01J C 0.21146(16) 0.3277(2) 0.61598(9) 0.0650(9) Uani 1 1 d . . . . .
 H01Z H 0.2149 0.2606 0.6042 0.098 Uiso 1 1 calc R U . . .
 H H 0.1737 0.3299 0.6266 0.098 Uiso 1 1 calc R U . . .
 HA H 0.2439 0.3336 0.6327 0.098 Uiso 1 1 calc R U . . .
 C01K C 0.36981(16) 0.4414(2) 0.51275(11) 0.0724(10) Uani 1 1 d . . . . .
 H01 H 0.3948 0.4312 0.5331 0.087 Uiso 1 1 calc R U . . .
 HB H 0.3958 0.4483 0.4941 0.087 Uiso 1 1 calc R U . . .
 C01L C 0.46479(17) 1.1018(2) 0.53907(9) 0.0685(9) Uani 1 1 d . . . . .
 H1 H 0.5014 1.0957 0.5274 0.103 Uiso 1 1 calc R U . . .
 HC H 0.4738 1.0955 0.5627 0.103 Uiso 1 1 calc R U . . .
 HD H 0.4465 1.1708 0.5343 0.103 Uiso 1 1 calc R U . . .
 C01M C 0.52684(18) 0.3383(2) 0.69024(9) 0.0724(10) Uani 1 1 d . . . . .
 H2 H 0.5259 0.3435 0.6663 0.109 Uiso 1 1 calc R U . . .
 HE H 0.5120 0.2687 0.6966 0.109 Uiso 1 1 calc R U . . .
 HF H 0.5675 0.3472 0.6991 0.109 Uiso 1 1 calc R U . . .
 C01N C 0.20446(17) 1.0701(2) 0.66201(9) 0.0700(9) Uani 1 1 d . . . . .
 H3 H 0.2134 1.0640 0.6388 0.105 Uiso 1 1 calc R U . . .
 HG H 0.2186 1.1386 0.6706 0.105 Uiso 1 1 calc R U . . .
 HH H 0.1617 1.0650 0.6641 0.105 Uiso 1 1 calc R U . . .
 C01O C 0.38655(17) 1.0766(3) 0.73436(10) 0.0743(10) Uani 1 1 d . . . . .
 H4 H 0.3460 1.0652 0.7257 0.112 Uiso 1 1 calc R U . . .
 HI H 0.4002 1.1465 0.7275 0.112 Uiso 1 1 calc R U . . .
 HJ H 0.3878 1.0732 0.7584 0.112 Uiso 1 1 calc R U . . .
 C01P C 0.54653(18) 1.0864(3) 0.65707(11) 0.0791(11) Uani 1 1 d . . . . .
 H5 H 0.5410 1.1565 0.6471 0.119 Uiso 1 1 calc R U . . .
 HK H 0.5846 1.0841 0.6695 0.119 Uiso 1 1 calc R U . . .
 HL H 0.5147 1.0727 0.6719 0.119 Uiso 1 1 calc R U . . .
 C01Q C 0.3131(2) 0.3326(3) 0.73537(11) 0.0859(12) Uani 1 1 d . . . . .
 H6 H 0.3021 0.2613 0.7278 0.129 Uiso 1 1 calc R U . . .
 HM H 0.3045 0.3401 0.7585 0.129 Uiso 1 1 calc R U . . .
 HN H 0.3554 0.3437 0.7328 0.129 Uiso 1 1 calc R U . . .
 C01R C 0.1932(2) 0.9898(3) 0.55927(9) 0.0874(13) Uani 1 1 d . . . . .
 H7 H 0.2067 1.0033 0.5823 0.105 Uiso 1 1 calc R U . . .
 HO H 0.1502 0.9757 0.5586 0.105 Uiso 1 1 calc R U . . .
 C01S C 0.32923(18) 0.3490(3) 0.50743(13) 0.0905(13) Uani 1 1 d . . . . .
 H8 H 0.3027 0.3623 0.4882 0.136 Uiso 1 1 calc R U . . .
 HP H 0.3059 0.3393 0.5268 0.136 Uiso 1 1 calc R U . . .
 HQ H 0.3524 0.2849 0.5038 0.136 Uiso 1 1 calc R U . . .
 C01T C 0.2059(3) 1.0846(3) 0.53838(11) 0.1089(18) Uani 1 1 d . . . . .
 H9 H 0.1937 1.0695 0.5155 0.163 Uiso 1 1 calc R U . . .
 HR H 0.2483 1.1000 0.5400 0.163 Uiso 1 1 calc R U . . .
 HS H 0.1840 1.1460 0.5460 0.163 Uiso 1 1 calc R U . . .
 C1 C 0.3796(5) 0.5491(9) 0.6106(3) 0.171(3) Uani 0.627(5) 1 d D U P A 2
 H1A H 0.4131 0.5590 0.5963 0.205 Uiso 0.627(5) 1 calc R U P A 2
 H1B H 0.3432 0.5499 0.5962 0.205 Uiso 0.627(5) 1 calc R U P A 2
 C2 C 0.3708(3) 0.7469(7) 0.61258(14) 0.177(2) Uani 1 1 d D U . . .
 H2A H 0.4013 0.7492 0.5961 0.213 Uiso 1 1 calc R U . . .
 H2B H 0.3318 0.7468 0.6005 0.213 Uiso 1 1 calc R U . . .
 C3 C 0.3776(3) 0.6432(7) 0.63163(15) 0.179(2) Uani 1 1 d D U . . .
 H3A H 0.4143 0.6463 0.6457 0.214 Uiso 0.627(5) 1 calc R U P A 2
 H3B H 0.3441 0.6360 0.6461 0.214 Uiso 0.627(5) 1 calc R U P A 2
 C4 C 0.3756(4) 0.8428(8) 0.63215(17) 0.192(2) Uani 1 1 d D U . . .
 H4A H 0.3455 0.8400 0.6489 0.230 Uiso 1 1 calc R U . . .
 H4B H 0.4148 0.8436 0.6439 0.230 Uiso 1 1 calc R U . . .
 C5 C 0.3683(4) 0.9399(10) 0.6143(2) 0.213(3) Uani 1 1 d D U . . .
 H5A H 0.3303 0.9320 0.6015 0.255 Uiso 0.373(5) 1 calc R U P A 1
 H5B H 0.3993 0.9385 0.5980 0.255 Uiso 0.373(5) 1 calc R U P A 1
 C6 C 0.3857(6) 0.4297(11) 0.6259(3) 0.184(3) Uani 0.627(5) 1 d D U P A 2
 N11 N 0.3871(6) 0.3379(9) 0.6166(4) 0.244(5) Uani 0.627(5) 1 d D U P A 2
 C9 C 0.3682(11) 1.0507(14) 0.6266(6) 0.219(3) Uani 0.373(5) 1 d D U P A 1
 H9A H 0.3457 1.0767 0.6067 0.263 Uiso 0.373(5) 1 calc R U P A 1
 H9B H 0.3368 1.0355 0.6419 0.263 Uiso 0.373(5) 1 calc R U P A 1
 N7 N 0.3655(9) 1.2284(19) 0.6607(5) 0.228(5) Uani 0.373(5) 1 d D U P A 1
 C8 C 0.3775(11) 1.1596(18) 0.6396(6) 0.223(4) Uani 0.373(5) 1 d D U P A 1
 N10 N 0.3299(6) 1.0138(13) 0.5991(3) 0.247(4) Uani 0.627(5) 1 d D U P A 2
 N1 N 0.3781(9) 0.5426(7) 0.6305(4) 0.194(4) Uani 0.373(5) 1 d D U P A 1

loop_
  _atom_site_aniso_label
  _atom_site_aniso_U_11
  _atom_site_aniso_U_22
  _atom_site_aniso_U_33
  _atom_site_aniso_U_23
  _atom_site_aniso_U_13
  _atom_site_aniso_U_12
 O001 0.0585(11) 0.0344(9) 0.0466(10) -0.0011(7) -0.0030(8) 0.0046(8)
 O002 0.0658(12) 0.0394(10) 0.0427(10) -0.0027(8) -0.0049(8) 0.0093(8)
 O003 0.0637(12) 0.0346(9) 0.0441(10) 0.0024(7) 0.0136(8) 0.0050(8)
 O004 0.0560(11) 0.0341(9) 0.0573(11) -0.0024(8) 0.0142(9) 0.0064(8)
 O005 0.0526(11) 0.0369(10) 0.0611(11) -0.0085(8) 0.0031(9) 0.0049(8)
 O006 0.0591(12) 0.0364(10) 0.0627(12) -0.0086(8) 0.0139(9) 0.0052(8)
 O007 0.0509(11) 0.0371(10) 0.0727(13) 0.0075(9) 0.0021(9) 0.0006(8)
 O008 0.0828(14) 0.0358(10) 0.0438(10) 0.0022(7) 0.0150(9) 0.0045(9)
 O009 0.0685(13) 0.0341(10) 0.0572(11) -0.0042(8) 0.0079(9) -0.0054(8)
 O00A 0.0737(14) 0.0358(10) 0.0594(12) 0.0073(8) -0.0053(10) 0.0040(9)
 C00B 0.0430(13) 0.0352(12) 0.0347(12) 0.0002(9) 0.0093(10) 0.0043(10)
 C00C 0.0376(12) 0.0398(13) 0.0339(12) -0.0028(9) 0.0033(9) 0.0019(10)
 C00D 0.0409(13) 0.0359(13) 0.0360(12) -0.0002(9) 0.0032(10) 0.0013(10)
 C00E 0.0403(13) 0.0379(13) 0.0423(13) -0.0028(10) 0.0025(10) 0.0041(10)
 C00F 0.0422(13) 0.0408(13) 0.0320(11) 0.0000(9) 0.0085(10) 0.0028(10)
 C00G 0.0459(14) 0.0407(13) 0.0294(11) 0.0006(9) 0.0037(9) 0.0068(10)
 C00H 0.0525(15) 0.0353(13) 0.0398(13) 0.0010(10) 0.0024(11) 0.0017(11)
 C00I 0.0469(14) 0.0346(13) 0.0390(13) -0.0026(10) 0.0020(10) 0.0059(10)
 C00J 0.0440(13) 0.0380(13) 0.0364(12) -0.0039(10) 0.0076(10) -0.0002(10)
 C00K 0.0440(14) 0.0398(13) 0.0348(12) -0.0013(10) 0.0019(10) 0.0031(10)
 C00L 0.0429(13) 0.0403(13) 0.0361(12) -0.0040(10) 0.0024(10) 0.0014(10)
 C00M 0.0468(14) 0.0349(13) 0.0428(13) -0.0067(10) 0.0033(11) 0.0063(10)
 C00N 0.0472(14) 0.0422(13) 0.0319(11) 0.0035(10) 0.0069(10) 0.0060(11)
 C00O 0.0407(13) 0.0402(13) 0.0316(11) -0.0016(9) 0.0123(9) 0.0014(10)
 C00P 0.0350(12) 0.0392(13) 0.0425(13) 0.0000(10) 0.0063(10) -0.0001(10)
 C00Q 0.0421(13) 0.0402(13) 0.0311(11) -0.0029(9) 0.0013(10) 0.0037(10)
 C00R 0.0367(12) 0.0409(13) 0.0424(13) 0.0044(10) 0.0059(10) 0.0035(10)
 C00S 0.0427(13) 0.0378(13) 0.0421(13) 0.0025(10) 0.0034(10) 0.0031(10)
 C00T 0.0469(14) 0.0397(13) 0.0385(13) 0.0042(10) 0.0050(10) 0.0025(11)
 C00U 0.0405(13) 0.0366(13) 0.0490(14) -0.0041(10) 0.0073(11) -0.0042(10)
 C00V 0.0498(14) 0.0364(13) 0.0414(13) 0.0039(10) 0.0096(11) 0.0050(11)
 C00W 0.0506(14) 0.0372(13) 0.0341(12) -0.0022(10) 0.0037(10) 0.0037(11)
 C00X 0.0465(14) 0.0361(12) 0.0346(11) -0.0008(9) 0.0044(10) 0.0035(10)
 C00Y 0.0395(13) 0.0413(13) 0.0382(12) -0.0029(10) 0.0077(10) 0.0022(10)
 C00Z 0.0485(14) 0.0348(12) 0.0386(12) -0.0036(10) 0.0086(10) -0.0019(10)
 C010 0.0441(13) 0.0372(13) 0.0374(12) -0.0027(10) 0.0037(10) 0.0038(10)
 C011 0.0471(14) 0.0367(13) 0.0381(12) 0.0038(10) 0.0044(10) 0.0075(10)
 C012 0.0488(14) 0.0418(14) 0.0377(12) -0.0016(10) 0.0039(10) 0.0101(11)
 C013 0.0441(14) 0.0493(15) 0.0411(13) 0.0044(11) 0.0080(11) 0.0061(11)
 C014 0.0478(14) 0.0371(13) 0.0434(13) -0.0034(10) 0.0036(11) -0.0022(11)
 C015 0.0482(14) 0.0438(14) 0.0350(12) -0.0003(10) 0.0066(10) 0.0031(11)
 C016 0.0509(15) 0.0380(13) 0.0354(12) -0.0053(10) 0.0045(10) 0.0048(11)
 C017 0.0471(14) 0.0363(13) 0.0384(12) 0.0007(10) 0.0041(10) 0.0018(10)
 C018 0.0397(13) 0.0437(14) 0.0434(13) -0.0037(10) 0.0025(10) 0.0005(10)
 C019 0.0434(14) 0.0375(13) 0.0494(14) 0.0054(11) 0.0071(11) 0.0001(10)
 C01A 0.0628(17) 0.0352(13) 0.0544(16) -0.0012(11) 0.0003(13) 0.0011(12)
 C01B 0.0615(17) 0.0391(14) 0.0454(14) -0.0008(11) 0.0013(12) 0.0059(12)
 C01C 0.0710(19) 0.0344(14) 0.0577(16) -0.0018(12) 0.0122(14) 0.0023(13)
 C01D 0.074(2) 0.0377(14) 0.0562(16) -0.0026(12) 0.0129(14) 0.0052(13)
 C01E 0.072(2) 0.0357(14) 0.0629(18) -0.0030(12) 0.0029(15) 0.0054(13)
 C01F 0.068(2) 0.0402(15) 0.080(2) 0.0037(14) 0.0010(16) 0.0022(14)
 C01G 0.073(2) 0.0357(14) 0.079(2) -0.0008(14) 0.0129(16) -0.0046(14)
 C01H 0.077(2) 0.0379(15) 0.075(2) 0.0026(14) 0.0066(17) 0.0034(14)
 C01I 0.093(2) 0.0464(17) 0.0605(18) -0.0108(14) -0.0035(17) 0.0070(16)
 C01J 0.074(2) 0.0424(16) 0.081(2) 0.0083(15) 0.0241(17) 0.0088(14)
 C01K 0.066(2) 0.0393(16) 0.112(3) -0.0124(17) 0.0092(19) 0.0090(14)
 C01L 0.083(2) 0.0472(17) 0.075(2) 0.0056(15) 0.0039(18) -0.0073(16)
 C01M 0.105(3) 0.0439(17) 0.071(2) -0.0061(15) 0.0240(19) 0.0124(17)
 C01N 0.091(2) 0.0402(16) 0.077(2) 0.0016(15) -0.0110(18) 0.0070(16)
 C01O 0.080(2) 0.0465(17) 0.095(3) -0.0147(17) -0.0085(19) 0.0172(16)
 C01P 0.088(3) 0.0418(17) 0.110(3) -0.0142(17) 0.027(2) -0.0109(16)
 C01Q 0.098(3) 0.0413(18) 0.118(3) 0.0142(19) 0.001(2) 0.0128(18)
 C01R 0.156(4) 0.0408(17) 0.069(2) 0.0064(15) 0.040(2) 0.023(2)
 C01S 0.078(2) 0.0449(19) 0.148(4) -0.018(2) 0.002(2) 0.0024(17)
 C01T 0.206(6) 0.0432(19) 0.081(3) 0.0124(18) 0.043(3) 0.017(3)
 C1 0.089(3) 0.332(8) 0.089(4) 0.065(5) -0.011(3) -0.021(5)
 C2 0.112(3) 0.346(7) 0.073(3) 0.029(4) 0.004(3) -0.016(5)
 C3 0.105(3) 0.339(7) 0.090(3) 0.058(4) -0.006(3) -0.019(5)
 C4 0.132(3) 0.361(7) 0.084(3) 0.001(4) 0.017(3) -0.002(5)
 C5 0.155(4) 0.375(8) 0.109(4) -0.010(4) 0.010(3) 0.010(5)
 C6 0.098(4) 0.333(8) 0.119(4) 0.060(6) -0.020(4) -0.019(6)
 N11 0.127(6) 0.371(11) 0.232(8) 0.049(9) -0.016(6) -0.039(9)
 C9 0.157(5) 0.382(8) 0.119(5) -0.019(5) 0.001(4) 0.016(6)
 N7 0.162(9) 0.374(12) 0.145(9) -0.031(9) -0.038(8) 0.044(9)
 C8 0.158(6) 0.383(9) 0.126(6) -0.019(6) -0.010(6) 0.024(7)
 N10 0.177(6) 0.413(9) 0.150(6) -0.038(6) 0.012(5) 0.010(7)
 N1 0.114(5) 0.341(9) 0.125(5) 0.046(7) -0.018(5) -0.019(7)

_geom_special_details
;
 All esds (except the esd in the dihedral angle between two l.s. planes)
 are estimated using the full covariance matrix.  The cell esds are taken
 into account individually in the estimation of esds in distances, angles
 and torsion angles; correlations between esds in cell parameters are only
 used when they are defined by crystal symmetry.  An approximate (isotropic)
 treatment of cell esds is used for estimating esds involving l.s. planes.
;
loop_
  _geom_bond_atom_site_label_1
  _geom_bond_atom_site_label_2
  _geom_bond_distance
  _geom_bond_site_symmetry_2
  _geom_bond_publ_flag
 O001 C00B 1.380(3) . ?
 O001 C01A 1.426(3) . ?
 O002 C00E 1.376(3) . ?
 O002 C01B 1.428(3) . ?
 O003 C00D 1.379(3) . ?
 O003 C01D 1.423(3) . ?
 O004 C00I 1.375(3) . ?
 O004 C01C 1.417(3) . ?
 O005 C00W 1.378(3) . ?
 O005 C01K 1.424(3) . ?
 O006 C00M 1.380(3) . ?
 O006 C01E 1.420(3) . ?
 O007 C00T 1.381(3) . ?
 O007 C01F 1.420(3) . ?
 O008 C00H 1.377(3) . ?
 O008 C01R 1.413(4) . ?
 O009 C00U 1.376(3) . ?
 O009 C01G 1.427(3) . ?
 O00A C00V 1.382(3) . ?
 O00A C01H 1.414(4) . ?
 C00B C00J 1.396(4) . ?
 C00B C00O 1.391(3) . ?
 C00C C00D 1.395(3) . ?
 C00C C00Y 1.522(3) . ?
 C00C C016 1.388(3) . ?
 C00D C010 1.392(3) . ?
 C00E C00R 1.390(3) . ?
 C00E C00S 1.399(4) . ?
 C00F C00J 1.383(3) . ?
 C00F C00V 1.395(4) . ?
 C00F C015 1.515(4) . ?
 C00G C00W 1.399(3) . ?
 C00G C00X 1.502(4) . ?
 C00G C011 1.390(4) . ?
 C00H C00Q 1.394(3) . ?
 C00H C016 1.394(4) . ?
 C00I C00L 1.395(4) . ?
 C00I C017 1.393(4) . ?
 C00J H00J 0.9500 . ?
 C00K C00M 1.386(4) . ?
 C00K C015 1.521(3) . ?
 C00K C017 1.391(3) . ?
 C00L C014 1.389(3) . ?
 C00L C018 1.517(3) . ?
 C00M C014 1.393(4) . ?
 C00N C00T 1.395(3) . ?
 C00N C012 1.388(4) . ?
 C00N C013 1.516(4) . ?
 C00O C00Y 1.515(3) . ?
 C00O C00Z 1.387(3) . ?
 C00P C00S 1.381(3) . ?
 C00P C00U 1.401(3) . ?
 C00P C018 1.517(3) . ?
 C00Q C00X 1.507(3) . ?
 C00Q C010 1.388(3) . ?
 C00R C013 1.519(3) . ?
 C00R C019 1.396(4) . ?
 C00S H00S 0.9500 . ?
 C00T C011 1.387(4) . ?
 C00U C019 1.384(4) . ?
 C00V C00Z 1.397(4) . ?
 C00W C012 1.391(4) . ?
 C00X C00X 1.327(5) 2_556 ?
 C00Y H00A 0.9900 . ?
 C00Y H00B 0.9900 . ?
 C00Z H00Z 0.9500 . ?
 C010 H010 0.9500 . ?
 C011 H011 0.9500 . ?
 C012 H012 0.9500 . ?
 C013 H01A 0.9900 . ?
 C013 H01B 0.9900 . ?
 C014 H014 0.9500 . ?
 C015 H01C 0.9900 . ?
 C015 H01D 0.9900 . ?
 C016 H016 0.9500 . ?
 C017 H017 0.9500 . ?
 C018 H01E 0.9900 . ?
 C018 H01F 0.9900 . ?
 C019 H019 0.9500 . ?
 C01A H01G 0.9900 . ?
 C01A H01H 0.9900 . ?
 C01A C01N 1.504(4) . ?
 C01B H01I 0.9900 . ?
 C01B H01J 0.9900 . ?
 C01B C01I 1.495(4) . ?
 C01C H01K 0.9900 . ?
 C01C H01L 0.9900 . ?
 C01C C01M 1.504(4) . ?
 C01D H01M 0.9900 . ?
 C01D H01N 0.9900 . ?
 C01D C01J 1.506(4) . ?
 C01E H01O 0.9900 . ?
 C01E H01P 0.9900 . ?
 C01E C01O 1.499(4) . ?
 C01F H01Q 0.9900 . ?
 C01F H01R 0.9900 . ?
 C01F C01L 1.499(4) . ?
 C01G H01S 0.9900 . ?
 C01G H01T 0.9900 . ?
 C01G C01P 1.495(5) . ?
 C01H H01U 0.9900 . ?
 C01H H01V 0.9900 . ?
 C01H C01Q 1.505(5) . ?
 C01I H01W 0.9800 . ?
 C01I H01X 0.9800 . ?
 C01I H01Y 0.9800 . ?
 C01J H01Z 0.9800 . ?
 C01J H 0.9800 . ?
 C01J HA 0.9800 . ?
 C01K H01 0.9900 . ?
 C01K HB 0.9900 . ?
 C01K C01S 1.494(5) . ?
 C01L H1 0.9800 . ?
 C01L HC 0.9800 . ?
 C01L HD 0.9800 . ?
 C01M H2 0.9800 . ?
 C01M HE 0.9800 . ?
 C01M HF 0.9800 . ?
 C01N H3 0.9800 . ?
 C01N HG 0.9800 . ?
 C01N HH 0.9800 . ?
 C01O H4 0.9800 . ?
 C01O HI 0.9800 . ?
 C01O HJ 0.9800 . ?
 C01P H5 0.9800 . ?
 C01P HK 0.9800 . ?
 C01P HL 0.9800 . ?
 C01Q H6 0.9800 . ?
 C01Q HM 0.9800 . ?
 C01Q HN 0.9800 . ?
 C01R H7 0.9900 . ?
 C01R HO 0.9900 . ?
 C01R C01T 1.505(5) . ?
 C01S H8 0.9800 . ?
 C01S HP 0.9800 . ?
 C01S HQ 0.9800 . ?
 C01T H9 0.9800 . ?
 C01T HR 0.9800 . ?
 C01T HS 0.9800 . ?
 C1 H1A 0.9900 . ?
 C1 H1B 0.9900 . ?
 C1 C3 1.466(10) . ?
 C1 C6 1.632(10) . ?
 C2 H2A 0.9900 . ?
 C2 H2B 0.9900 . ?
 C2 C3 1.526(7) . ?
 C2 C4 1.450(9) . ?
 C3 H3A 0.9900 . ?
 C3 H3B 0.9900 . ?
 C3 N1 1.270(4) . ?
 C4 H4A 0.9900 . ?
 C4 H4B 0.9900 . ?
 C4 C5 1.431(10) . ?
 C5 H5A 0.9900 . ?
 C5 H5B 0.9900 . ?
 C5 C9 1.484(13) . ?
 C5 N10 1.400(10) . ?
 C6 N11 1.220(4) . ?
 C9 H9A 0.9900 . ?
 C9 H9B 0.9900 . ?
 C9 C8 1.484(14) . ?
 N7 C8 1.262(4) . ?

loop_
  _geom_angle_atom_site_label_1
  _geom_angle_atom_site_label_2
  _geom_angle_atom_site_label_3
  _geom_angle
  _geom_angle_site_symmetry_1
  _geom_angle_site_symmetry_3
  _geom_angle_publ_flag
 C00B O001 C01A 117.5(2) . . ?
 C00E O002 C01B 118.01(19) . . ?
 C00D O003 C01D 117.86(19) . . ?
 C00I O004 C01C 118.2(2) . . ?
 C00W O005 C01K 116.6(2) . . ?
 C00M O006 C01E 118.8(2) . . ?
 C00T O007 C01F 119.2(2) . . ?
 C00H O008 C01R 117.3(2) . . ?
 C00U O009 C01G 117.5(2) . . ?
 C00V O00A C01H 118.9(2) . . ?
 O001 C00B C00J 122.6(2) . . ?
 O001 C00B C00O 117.3(2) . . ?
 C00O C00B C00J 120.2(2) . . ?
 C00D C00C C00Y 121.2(2) . . ?
 C016 C00C C00D 118.3(2) . . ?
 C016 C00C C00Y 120.5(2) . . ?
 O003 C00D C00C 116.3(2) . . ?
 O003 C00D C010 123.7(2) . . ?
 C010 C00D C00C 120.0(2) . . ?
 O002 C00E C00R 116.7(2) . . ?
 O002 C00E C00S 123.6(2) . . ?
 C00R C00E C00S 119.7(2) . . ?
 C00J C00F C00V 118.3(2) . . ?
 C00J C00F C015 120.0(2) . . ?
 C00V C00F C015 121.6(2) . . ?
 C00W C00G C00X 121.9(2) . . ?
 C011 C00G C00W 118.1(2) . . ?
 C011 C00G C00X 119.8(2) . . ?
 O008 C00H C00Q 117.1(2) . . ?
 O008 C00H C016 123.4(2) . . ?
 C016 C00H C00Q 119.4(2) . . ?
 O004 C00I C00L 116.5(2) . . ?
 O004 C00I C017 123.2(2) . . ?
 C017 C00I C00L 120.4(2) . . ?
 C00B C00J H00J 119.3 . . ?
 C00F C00J C00B 121.5(2) . . ?
 C00F C00J H00J 119.3 . . ?
 C00M C00K C015 121.2(2) . . ?
 C00M C00K C017 118.8(2) . . ?
 C017 C00K C015 119.8(2) . . ?
 C00I C00L C018 121.0(2) . . ?
 C014 C00L C00I 118.4(2) . . ?
 C014 C00L C018 120.6(2) . . ?
 O006 C00M C00K 116.6(2) . . ?
 O006 C00M C014 123.1(2) . . ?
 C00K C00M C014 120.3(2) . . ?
 C00T C00N C013 122.1(2) . . ?
 C012 C00N C00T 118.3(2) . . ?
 C012 C00N C013 119.6(2) . . ?
 C00B C00O C00Y 121.4(2) . . ?
 C00Z C00O C00B 118.6(2) . . ?
 C00Z C00O C00Y 120.0(2) . . ?
 C00S C00P C00U 118.3(2) . . ?
 C00S C00P C018 120.6(2) . . ?
 C00U C00P C018 121.1(2) . . ?
 C00H C00Q C00X 122.5(2) . . ?
 C010 C00Q C00H 118.9(2) . . ?
 C010 C00Q C00X 118.5(2) . . ?
 C00E C00R C013 121.7(2) . . ?
 C00E C00R C019 118.7(2) . . ?
 C019 C00R C013 119.6(2) . . ?
 C00E C00S H00S 119.1 . . ?
 C00P C00S C00E 121.8(2) . . ?
 C00P C00S H00S 119.1 . . ?
 O007 C00T C00N 115.6(2) . . ?
 O007 C00T C011 124.2(2) . . ?
 C011 C00T C00N 120.1(2) . . ?
 O009 C00U C00P 116.2(2) . . ?
 O009 C00U C019 123.7(2) . . ?
 C019 C00U C00P 120.2(2) . . ?
 O00A C00V C00F 115.9(2) . . ?
 O00A C00V C00Z 123.8(2) . . ?
 C00F C00V C00Z 120.3(2) . . ?
 O005 C00W C00G 117.1(2) . . ?
 O005 C00W C012 123.0(2) . . ?
 C012 C00W C00G 119.9(2) . . ?
 C00G C00X C00Q 114.0(2) . . ?
 C00X C00X C00G 123.4(3) 2_556 . ?
 C00X C00X C00Q 122.6(3) 2_556 . ?
 C00C C00Y H00A 108.8 . . ?
 C00C C00Y H00B 108.8 . . ?
 C00O C00Y C00C 113.9(2) . . ?
 C00O C00Y H00A 108.8 . . ?
 C00O C00Y H00B 108.8 . . ?
 H00A C00Y H00B 107.7 . . ?
 C00O C00Z C00V 121.1(2) . . ?
 C00O C00Z H00Z 119.5 . . ?
 C00V C00Z H00Z 119.5 . . ?
 C00D C010 H010 119.3 . . ?
 C00Q C010 C00D 121.4(2) . . ?
 C00Q C010 H010 119.3 . . ?
 C00G C011 H011 119.1 . . ?
 C00T C011 C00G 121.8(2) . . ?
 C00T C011 H011 119.1 . . ?
 C00N C012 C00W 121.8(2) . . ?
 C00N C012 H012 119.1 . . ?
 C00W C012 H012 119.1 . . ?
 C00N C013 C00R 111.9(2) . . ?
 C00N C013 H01A 109.2 . . ?
 C00N C013 H01B 109.2 . . ?
 C00R C013 H01A 109.2 . . ?
 C00R C013 H01B 109.2 . . ?
 H01A C013 H01B 107.9 . . ?
 C00L C014 C00M 121.1(2) . . ?
 C00L C014 H014 119.4 . . ?
 C00M C014 H014 119.4 . . ?
 C00F C015 C00K 109.8(2) . . ?
 C00F C015 H01C 109.7 . . ?
 C00F C015 H01D 109.7 . . ?
 C00K C015 H01C 109.7 . . ?
 C00K C015 H01D 109.7 . . ?
 H01C C015 H01D 108.2 . . ?
 C00C C016 C00H 121.9(2) . . ?
 C00C C016 H016 119.0 . . ?
 C00H C016 H016 119.0 . . ?
 C00I C017 H017 119.6 . . ?
 C00K C017 C00I 120.8(2) . . ?
 C00K C017 H017 119.6 . . ?
 C00L C018 C00P 112.6(2) . . ?
 C00L C018 H01E 109.1 . . ?
 C00L C018 H01F 109.1 . . ?
 C00P C018 H01E 109.1 . . ?
 C00P C018 H01F 109.1 . . ?
 H01E C018 H01F 107.8 . . ?
 C00R C019 H019 119.3 . . ?
 C00U C019 C00R 121.4(2) . . ?
 C00U C019 H019 119.3 . . ?
 O001 C01A H01G 110.0 . . ?
 O001 C01A H01H 110.0 . . ?
 O001 C01A C01N 108.4(2) . . ?
 H01G C01A H01H 108.4 . . ?
 C01N C01A H01G 110.0 . . ?
 C01N C01A H01H 110.0 . . ?
 O002 C01B H01I 110.0 . . ?
 O002 C01B H01J 110.0 . . ?
 O002 C01B C01I 108.3(2) . . ?
 H01I C01B H01J 108.4 . . ?
 C01I C01B H01I 110.0 . . ?
 C01I C01B H01J 110.0 . . ?
 O004 C01C H01K 110.2 . . ?
 O004 C01C H01L 110.2 . . ?
 O004 C01C C01M 107.5(2) . . ?
 H01K C01C H01L 108.5 . . ?
 C01M C01C H01K 110.2 . . ?
 C01M C01C H01L 110.2 . . ?
 O003 C01D H01M 110.1 . . ?
 O003 C01D H01N 110.1 . . ?
 O003 C01D C01J 107.8(2) . . ?
 H01M C01D H01N 108.5 . . ?
 C01J C01D H01M 110.1 . . ?
 C01J C01D H01N 110.1 . . ?
 O006 C01E H01O 110.2 . . ?
 O006 C01E H01P 110.2 . . ?
 O006 C01E C01O 107.4(3) . . ?
 H01O C01E H01P 108.5 . . ?
 C01O C01E H01O 110.2 . . ?
 C01O C01E H01P 110.2 . . ?
 O007 C01F H01Q 110.1 . . ?
 O007 C01F H01R 110.1 . . ?
 O007 C01F C01L 108.1(3) . . ?
 H01Q C01F H01R 108.4 . . ?
 C01L C01F H01Q 110.1 . . ?
 C01L C01F H01R 110.1 . . ?
 O009 C01G H01S 110.2 . . ?
 O009 C01G H01T 110.2 . . ?
 O009 C01G C01P 107.5(3) . . ?
 H01S C01G H01T 108.5 . . ?
 C01P C01G H01S 110.2 . . ?
 C01P C01G H01T 110.2 . . ?
 O00A C01H H01U 110.5 . . ?
 O00A C01H H01V 110.5 . . ?
 O00A C01H C01Q 106.3(3) . . ?
 H01U C01H H01V 108.7 . . ?
 C01Q C01H H01U 110.5 . . ?
 C01Q C01H H01V 110.5 . . ?
 C01B C01I H01W 109.5 . . ?
 C01B C01I H01X 109.5 . . ?
 C01B C01I H01Y 109.5 . . ?
 H01W C01I H01X 109.5 . . ?
 H01W C01I H01Y 109.5 . . ?
 H01X C01I H01Y 109.5 . . ?
 C01D C01J H01Z 109.5 . . ?
 C01D C01J H 109.5 . . ?
 C01D C01J HA 109.5 . . ?
 H01Z C01J H 109.5 . . ?
 H01Z C01J HA 109.5 . . ?
 H C01J HA 109.5 . . ?
 O005 C01K H01 110.1 . . ?
 O005 C01K HB 110.1 . . ?
 O005 C01K C01S 108.1(3) . . ?
 H01 C01K HB 108.4 . . ?
 C01S C01K H01 110.1 . . ?
 C01S C01K HB 110.1 . . ?
 C01F C01L H1 109.5 . . ?
 C01F C01L HC 109.5 . . ?
 C01F C01L HD 109.5 . . ?
 H1 C01L HC 109.5 . . ?
 H1 C01L HD 109.5 . . ?
 HC C01L HD 109.5 . . ?
 C01C C01M H2 109.5 . . ?
 C01C C01M HE 109.5 . . ?
 C01C C01M HF 109.5 . . ?
 H2 C01M HE 109.5 . . ?
 H2 C01M HF 109.5 . . ?
 HE C01M HF 109.5 . . ?
 C01A C01N H3 109.5 . . ?
 C01A C01N HG 109.5 . . ?
 C01A C01N HH 109.5 . . ?
 H3 C01N HG 109.5 . . ?
 H3 C01N HH 109.5 . . ?
 HG C01N HH 109.5 . . ?
 C01E C01O H4 109.5 . . ?
 C01E C01O HI 109.5 . . ?
 C01E C01O HJ 109.5 . . ?
 H4 C01O HI 109.5 . . ?
 H4 C01O HJ 109.5 . . ?
 HI C01O HJ 109.5 . . ?
 C01G C01P H5 109.5 . . ?
 C01G C01P HK 109.5 . . ?
 C01G C01P HL 109.5 . . ?
 H5 C01P HK 109.5 . . ?
 H5 C01P HL 109.5 . . ?
 HK C01P HL 109.5 . . ?
 C01H C01Q H6 109.5 . . ?
 C01H C01Q HM 109.5 . . ?
 C01H C01Q HN 109.5 . . ?
 H6 C01Q HM 109.5 . . ?
 H6 C01Q HN 109.5 . . ?
 HM C01Q HN 109.5 . . ?
 O008 C01R H7 110.0 . . ?
 O008 C01R HO 110.0 . . ?
 O008 C01R C01T 108.4(3) . . ?
 H7 C01R HO 108.4 . . ?
 C01T C01R H7 110.0 . . ?
 C01T C01R HO 110.0 . . ?
 C01K C01S H8 109.5 . . ?
 C01K C01S HP 109.5 . . ?
 C01K C01S HQ 109.5 . . ?
 H8 C01S HP 109.5 . . ?
 H8 C01S HQ 109.5 . . ?
 HP C01S HQ 109.5 . . ?
 C01R C01T H9 109.5 . . ?
 C01R C01T HR 109.5 . . ?
 C01R C01T HS 109.5 . . ?
 H9 C01T HR 109.5 . . ?
 H9 C01T HS 109.5 . . ?
 HR C01T HS 109.5 . . ?
 H1A C1 H1B 106.7 . . ?
 C3 C1 H1A 106.9 . . ?
 C3 C1 H1B 106.9 . . ?
 C3 C1 C6 121.9(8) . . ?
 C6 C1 H1A 106.9 . . ?
 C6 C1 H1B 106.9 . . ?
 H2A C2 H2B 107.5 . . ?
 C3 C2 H2A 108.4 . . ?
 C3 C2 H2B 108.4 . . ?
 C4 C2 H2A 108.4 . . ?
 C4 C2 H2B 108.4 . . ?
 C4 C2 C3 115.5(6) . . ?
 C1 C3 C2 113.7(6) . . ?
 C1 C3 H3A 108.8 . . ?
 C1 C3 H3B 108.8 . . ?
 C2 C3 H3A 108.8 . . ?
 C2 C3 H3B 108.8 . . ?
 H3A C3 H3B 107.7 . . ?
 N1 C3 C2 147.1(9) . . ?
 C2 C4 H4A 108.4 . . ?
 C2 C4 H4B 108.4 . . ?
 H4A C4 H4B 107.5 . . ?
 C5 C4 C2 115.4(7) . . ?
 C5 C4 H4A 108.4 . . ?
 C5 C4 H4B 108.4 . . ?
 C4 C5 H5A 104.9 . . ?
 C4 C5 H5B 104.9 . . ?
 C4 C5 C9 129.5(12) . . ?
 H5A C5 H5B 105.8 . . ?
 C9 C5 H5A 104.9 . . ?
 C9 C5 H5B 104.9 . . ?
 N10 C5 C4 148.1(12) . . ?
 N11 C6 C1 139.5(11) . . ?
 C5 C9 H9A 92.6 . . ?
 C5 C9 H9B 92.6 . . ?
 H9A C9 H9B 103.0 . . ?
 C8 C9 C5 172(2) . . ?
 C8 C9 H9A 92.6 . . ?
 C8 C9 H9B 92.6 . . ?
 N7 C8 C9 148(3) . . ?

loop_
  _geom_torsion_atom_site_label_1
  _geom_torsion_atom_site_label_2
  _geom_torsion_atom_site_label_3
  _geom_torsion_atom_site_label_4
  _geom_torsion
  _geom_torsion_site_symmetry_1
  _geom_torsion_site_symmetry_2
  _geom_torsion_site_symmetry_3
  _geom_torsion_site_symmetry_4
  _geom_torsion_publ_flag
 O001 C00B C00J C00F 179.2(2) . . . . ?
 O001 C00B C00O C00Y 0.8(3) . . . . ?
 O001 C00B C00O C00Z -178.2(2) . . . . ?
 O002 C00E C00R C013 2.9(4) . . . . ?
 O002 C00E C00R C019 -179.5(2) . . . . ?
 O002 C00E C00S C00P 179.6(2) . . . . ?
 O003 C00D C010 C00Q -178.0(2) . . . . ?
 O004 C00I C00L C014 179.3(2) . . . . ?
 O004 C00I C00L C018 0.4(4) . . . . ?
 O004 C00I C017 C00K -177.9(2) . . . . ?
 O005 C00W C012 C00N -179.2(2) . . . . ?
 O006 C00M C014 C00L -178.7(2) . . . . ?
 O007 C00T C011 C00G -177.2(2) . . . . ?
 O008 C00H C00Q C00X 3.5(4) . . . . ?
 O008 C00H C00Q C010 178.8(2) . . . . ?
 O008 C00H C016 C00C -177.1(2) . . . . ?
 O009 C00U C019 C00R -178.4(2) . . . . ?
 O00A C00V C00Z C00O -179.6(2) . . . . ?
 C00B O001 C01A C01N 179.8(2) . . . . ?
 C00B C00O C00Y C00C 83.1(3) . . . . ?
 C00B C00O C00Z C00V -1.2(4) . . . . ?
 C00C C00D C010 C00Q 1.3(4) . . . . ?
 C00D O003 C01D C01J 176.3(2) . . . . ?
 C00D C00C C00Y C00O 86.6(3) . . . . ?
 C00D C00C C016 C00H -1.6(4) . . . . ?
 C00E O002 C01B C01I -176.3(2) . . . . ?
 C00E C00R C013 C00N 89.1(3) . . . . ?
 C00E C00R C019 C00U -0.7(4) . . . . ?
 C00F C00V C00Z C00O 0.4(4) . . . . ?
 C00G C00W C012 C00N 0.8(4) . . . . ?
 C00H O008 C01R C01T -179.2(3) . . . . ?
 C00H C00Q C00X C00G 93.7(3) . . . . ?
 C00H C00Q C00X C00X -87.6(2) . . . 2_556 ?
 C00H C00Q C010 C00D -1.5(4) . . . . ?
 C00I O004 C01C C01M -180.0(2) . . . . ?
 C00I C00L C014 C00M -1.4(4) . . . . ?
 C00I C00L C018 C00P 90.6(3) . . . . ?
 C00J C00B C00O C00Y -180.0(2) . . . . ?
 C00J C00B C00O C00Z 1.0(3) . . . . ?
 C00J C00F C00V O00A -179.4(2) . . . . ?
 C00J C00F C00V C00Z 0.6(4) . . . . ?
 C00J C00F C015 C00K -85.0(3) . . . . ?
 C00K C00M C014 C00L 2.1(4) . . . . ?
 C00L C00I C017 C00K 2.2(4) . . . . ?
 C00M O006 C01E C01O 178.3(2) . . . . ?
 C00M C00K C015 C00F 89.6(3) . . . . ?
 C00M C00K C017 C00I -1.4(4) . . . . ?
 C00N C00T C011 C00G 0.3(4) . . . . ?
 C00O C00B C00J C00F 0.1(4) . . . . ?
 C00P C00U C019 C00R 1.2(4) . . . . ?
 C00Q C00H C016 C00C 1.4(4) . . . . ?
 C00R C00E C00S C00P 0.0(4) . . . . ?
 C00S C00E C00R C013 -177.5(2) . . . . ?
 C00S C00E C00R C019 0.1(4) . . . . ?
 C00S C00P C00U O009 178.6(2) . . . . ?
 C00S C00P C00U C019 -1.1(4) . . . . ?
 C00S C00P C018 C00L -92.6(3) . . . . ?
 C00T O007 C01F C01L 175.1(2) . . . . ?
 C00T C00N C012 C00W -0.9(4) . . . . ?
 C00T C00N C013 C00R 89.7(3) . . . . ?
 C00U O009 C01G C01P 176.5(2) . . . . ?
 C00U C00P C00S C00E 0.5(4) . . . . ?
 C00U C00P C018 C00L 87.5(3) . . . . ?
 C00V O00A C01H C01Q 177.2(3) . . . . ?
 C00V C00F C00J C00B -0.9(4) . . . . ?
 C00V C00F C015 C00K 91.9(3) . . . . ?
 C00W O005 C01K C01S -178.5(3) . . . . ?
 C00W C00G C00X C00Q 87.8(3) . . . . ?
 C00W C00G C00X C00X -90.8(2) . . . 2_556 ?
 C00W C00G C011 C00T -0.4(4) . . . . ?
 C00X C00G C00W O005 5.2(3) . . . . ?
 C00X C00G C00W C012 -174.8(2) . . . . ?
 C00X C00G C011 C00T 174.3(2) . . . . ?
 C00X C00Q C010 C00D 173.9(2) . . . . ?
 C00Y C00C C00D O003 -0.9(3) . . . . ?
 C00Y C00C C00D C010 179.7(2) . . . . ?
 C00Y C00C C016 C00H 178.9(2) . . . . ?
 C00Y C00O C00Z C00V 179.7(2) . . . . ?
 C00Z C00O C00Y C00C -97.9(3) . . . . ?
 C010 C00Q C00X C00G -81.6(3) . . . . ?
 C010 C00Q C00X C00X 97.0(2) . . . 2_556 ?
 C011 C00G C00W O005 179.8(2) . . . . ?
 C011 C00G C00W C012 -0.1(3) . . . . ?
 C011 C00G C00X C00Q -86.7(3) . . . . ?
 C011 C00G C00X C00X 94.6(2) . . . 2_556 ?
 C012 C00N C00T O007 178.0(2) . . . . ?
 C012 C00N C00T C011 0.4(4) . . . . ?
 C012 C00N C013 C00R -88.2(3) . . . . ?
 C013 C00N C00T O007 0.0(3) . . . . ?
 C013 C00N C00T C011 -177.6(2) . . . . ?
 C013 C00N C012 C00W 177.1(2) . . . . ?
 C013 C00R C019 C00U 176.9(2) . . . . ?
 C014 C00L C018 C00P -88.3(3) . . . . ?
 C015 C00F C00J C00B 176.2(2) . . . . ?
 C015 C00F C00V O00A 3.7(4) . . . . ?
 C015 C00F C00V C00Z -176.3(2) . . . . ?
 C015 C00K C00M O006 4.4(4) . . . . ?
 C015 C00K C00M C014 -176.4(2) . . . . ?
 C015 C00K C017 C00I 174.3(2) . . . . ?
 C016 C00C C00D O003 179.6(2) . . . . ?
 C016 C00C C00D C010 0.2(4) . . . . ?
 C016 C00C C00Y C00O -93.9(3) . . . . ?
 C016 C00H C00Q C00X -175.1(2) . . . . ?
 C016 C00H C00Q C010 0.2(4) . . . . ?
 C017 C00I C00L C014 -0.7(4) . . . . ?
 C017 C00I C00L C018 -179.7(2) . . . . ?
 C017 C00K C00M O006 -179.9(2) . . . . ?
 C017 C00K C00M C014 -0.7(4) . . . . ?
 C017 C00K C015 C00F -86.1(3) . . . . ?
 C018 C00L C014 C00M 177.5(2) . . . . ?
 C018 C00P C00S C00E -179.4(2) . . . . ?
 C018 C00P C00U O009 -1.6(4) . . . . ?
 C018 C00P C00U C019 178.8(2) . . . . ?
 C019 C00R C013 C00N -88.4(3) . . . . ?
 C01A O001 C00B C00J -1.6(4) . . . . ?
 C01A O001 C00B C00O 177.6(2) . . . . ?
 C01B O002 C00E C00R 177.1(2) . . . . ?
 C01B O002 C00E C00S -2.4(4) . . . . ?
 C01C O004 C00I C00L -179.0(2) . . . . ?
 C01C O004 C00I C017 1.0(4) . . . . ?
 C01D O003 C00D C00C 170.8(2) . . . . ?
 C01D O003 C00D C010 -9.9(4) . . . . ?
 C01E O006 C00M C00K -170.0(2) . . . . ?
 C01E O006 C00M C014 10.8(4) . . . . ?
 C01F O007 C00T C00N 171.3(2) . . . . ?
 C01F O007 C00T C011 -11.1(4) . . . . ?
 C01G O009 C00U C00P 178.9(2) . . . . ?
 C01G O009 C00U C019 -1.4(4) . . . . ?
 C01H O00A C00V C00F -178.7(2) . . . . ?
 C01H O00A C00V C00Z 1.3(4) . . . . ?
 C01K O005 C00W C00G 171.6(3) . . . . ?
 C01K O005 C00W C012 -8.5(4) . . . . ?
 C01R O008 C00H C00Q 166.4(3) . . . . ?
 C01R O008 C00H C016 -15.0(4) . . . . ?
 C2 C4 C5 C9 177.4(15) . . . . ?
 C2 C4 C5 N10 80(2) . . . . ?
 C3 C1 C6 N11 177.5(18) . . . . ?
 C3 C2 C4 C5 -179.0(7) . . . . ?
 C4 C2 C3 C1 -173.0(7) . . . . ?
 C4 C2 C3 N1 180(2) . . . . ?
 C6 C1 C3 C2 -179.1(8) . . . . ?

_shelx_fab_file
;
 0 0 4 -1.17 0.00
 0 0 6 -13.81 0.00
 0 0 8 -12.17 0.00
 0 0 10 -0.75 0.00
 0 0 12 5.93 0.00
 0 0 14 11.85 0.00
 0 0 16 2.92 0.00
 0 0 18 -2.89 0.00
 0 0 20 -7.10 0.00
 0 0 22 -4.09 0.00
 0 0 24 1.86 0.00
 0 0 26 4.23 0.00
 0 0 28 2.94 0.00
 0 0 30 -0.57 0.00
 0 0 32 -2.79 0.00
 0 0 34 -1.75 0.00
 0 0 36 0.36 0.00
 0 0 38 1.34 0.00
 0 0 40 0.91 0.00
 0 0 42 -0.50 0.00
 0 0 44 -0.90 0.00
 0 0 46 -0.13 0.00
 0 0 48 0.35 0.00
 0 1 1 -5.24 0.00
 0 1 3 0.74 0.00
 0 1 5 0.53 0.00
 0 1 7 7.29 0.00
 0 1 9 0.30 0.00
 0 1 11 0.36 0.00
 0 1 13 -4.00 0.00
 0 1 15 -2.89 0.00
 0 1 17 0.50 0.00
 0 1 19 1.36 0.00
 0 1 21 2.68 0.00
 0 1 23 0.26 0.00
 0 1 25 -1.16 0.00
 0 1 27 -1.31 0.00
 0 1 29 -0.68 0.00
 0 1 31 0.66 0.00
 0 1 33 0.89 0.00
 0 1 35 0.26 0.00
 0 1 37 -0.27 0.00
 0 1 39 -0.40 0.00
 0 1 41 -0.21 0.00
 0 1 43 0.47 0.00
 0 1 45 0.11 0.00
 0 1 47 0.12 0.00
 0 1 49 -0.29 0.00
 0 2 0 -8.08 0.00
 0 2 2 -8.11 0.00
 0 2 4 3.65 0.00
 0 2 6 8.07 0.00
 0 2 8 7.48 0.00
 0 2 10 2.03 0.00
 0 2 12 -6.32 0.00
 0 2 14 -5.52 0.00
 0 2 16 -3.24 0.00
 0 2 18 2.94 0.00
 0 2 20 4.46 0.00
 0 2 22 2.05 0.00
 0 2 24 -1.15 0.00
 0 2 26 -3.00 0.00
 0 2 28 -1.60 0.00
 0 2 30 0.90 0.00
 0 2 32 1.66 0.00
 0 2 34 1.01 0.00
 0 2 36 -0.52 0.00
 0 2 38 -1.06 0.00
 0 2 40 -0.23 0.00
 0 2 42 0.51 0.00
 0 2 44 0.55 0.00
 0 2 46 0.01 0.00
 0 2 48 -0.64 0.00
 0 3 1 8.50 0.00
 0 3 3 2.46 0.00
 0 3 5 -6.59 0.00
 0 3 7 -8.03 0.00
 0 3 9 -5.12 0.00
 0 3 11 2.70 0.00
 0 3 13 6.46 0.00
 0 3 15 4.69 0.00
 0 3 17 -0.03 0.00
 0 3 19 -4.25 0.00
 0 3 21 -3.69 0.00
 0 3 23 -0.44 0.00
 0 3 25 2.28 0.00
 0 3 27 2.69 0.00
 0 3 29 0.42 0.00
 0 3 31 -1.30 0.00
 0 3 33 -1.40 0.00
 0 3 35 -0.22 0.00
 0 3 37 0.90 0.00
 0 3 39 0.62 0.00
 0 3 41 -0.32 0.00
 0 3 43 -0.79 0.00
 0 3 45 -0.43 0.00
 0 3 47 0.37 0.00
 0 4 0 1.24 0.00
 0 4 2 1.14 0.00
 0 4 4 -0.60 0.00
 0 4 6 -1.11 0.00
 0 4 8 -1.08 0.00
 0 4 10 -0.03 0.00
 0 4 12 0.82 0.00
 0 4 14 0.57 0.00
 0 4 16 0.17 0.00
 0 4 18 -0.61 0.00
 0 4 20 -0.21 0.00
 0 4 22 0.14 0.00
 0 4 24 0.56 0.00
 0 4 26 0.22 0.00
 0 4 28 -0.36 0.00
 0 4 30 -0.55 0.00
 0 4 32 -0.31 0.00
 0 4 34 0.31 0.00
 0 4 36 0.43 0.00
 0 4 38 0.24 0.00
 0 4 40 -0.26 0.00
 0 4 42 -0.28 0.00
 0 4 44 -0.02 0.00
 0 4 46 0.33 0.00
 0 5 1 -5.06 0.00
 0 5 3 -1.46 0.00
 0 5 5 4.35 0.00
 0 5 7 4.50 0.00
 0 5 9 2.89 0.00
 0 5 11 -2.29 0.00
 0 5 13 -3.68 0.00
 0 5 15 -2.35 0.00
 0 5 17 0.81 0.00
 0 5 19 2.62 0.00
 0 5 21 1.62 0.00
 0 5 23 -0.58 0.00
 0 5 25 -1.64 0.00
 0 5 27 -0.99 0.00
 0 5 29 0.58 0.00
 0 5 31 1.17 0.00
 0 5 33 0.21 0.00
 0 5 35 -0.74 0.00
 0 5 37 -0.97 0.00
 0 5 39 0.09 0.00
 0 5 41 1.17 0.00
 0 5 43 0.84 0.00
 0 5 45 0.06 0.00
 0 6 0 0.86 0.00
 0 6 2 1.65 0.00
 0 6 4 -1.02 0.00
 0 6 6 -1.29 0.00
 0 6 8 -1.08 0.00
 0 6 10 -0.07 0.00
 0 6 12 1.47 0.00
 0 6 14 0.92 0.00
 0 6 16 0.20 0.00
 0 6 18 -0.84 0.00
 0 6 20 -1.09 0.00
 0 6 22 -0.28 0.00
 0 6 24 0.50 0.00
 0 6 26 0.53 0.00
 0 6 28 0.55 0.00
 0 6 30 -0.36 0.00
 0 6 32 -0.04 0.00
 0 6 34 -0.03 0.00
 0 6 36 0.14 0.00
 0 6 38 0.19 0.00
 0 6 40 -0.48 0.00
 0 6 42 -0.36 0.00
 0 6 44 -0.29 0.00
 0 7 1 1.08 0.00
 0 7 3 -0.13 0.00
 0 7 5 -0.46 0.00
 0 7 7 -1.18 0.00
 0 7 9 -0.02 0.00
 0 7 11 0.47 0.00
 0 7 13 0.52 0.00
 0 7 15 0.04 0.00
 0 7 17 -0.46 0.00
 0 7 19 -0.44 0.00
 0 7 21 0.62 0.00
 0 7 23 0.33 0.00
 0 7 25 0.54 0.00
 0 7 27 -0.76 0.00
 0 7 29 -0.88 0.00
 0 7 31 -0.19 0.00
 0 7 33 0.38 0.00
 0 7 35 1.27 0.00
 0 7 37 0.30 0.00
 0 7 39 -0.49 0.00
 0 7 41 -0.90 0.00
 0 7 43 -0.68 0.00
 0 8 0 -0.24 0.00
 0 8 2 -0.01 0.00
 0 8 4 0.29 0.00
 0 8 6 0.22 0.00
 0 8 8 -0.09 0.00
 0 8 10 -0.52 0.00
 0 8 12 -0.55 0.00
 0 8 14 0.34 0.00
 0 8 16 0.39 0.00
 0 8 18 0.85 0.00
 0 8 20 -0.23 0.00
 0 8 22 -0.59 0.00
 0 8 24 -0.36 0.00
 0 8 26 -0.15 0.00
 0 8 28 0.99 0.00
 0 8 30 0.12 0.00
 0 8 32 -0.18 0.00
 0 8 34 -0.93 0.00
 0 8 36 -0.74 0.00
 0 8 38 0.54 0.00
 0 8 40 0.85 0.00
 0 9 1 0.01 0.00
 0 9 3 0.09 0.00
 0 9 5 -0.31 0.00
 0 9 7 0.16 0.00
 0 9 9 -0.17 0.00
 0 9 11 0.44 0.00
 0 9 13 0.09 0.00
 0 9 15 0.02 0.00
 0 9 17 -0.13 0.00
 0 9 19 -0.63 0.00
 0 9 21 0.02 0.00
 0 9 23 -0.20 0.00
 0 9 25 0.51 0.00
 0 9 27 0.41 0.00
 0 9 29 0.09 0.00
 0 9 31 0.14 0.00
 0 9 33 -0.56 0.00
 0 9 35 -0.05 0.00
 0 9 37 -0.22 0.00
 0 9 39 0.11 0.00
 0 10 0 -0.54 0.00
 0 10 2 -0.82 0.00
 0 10 4 0.35 0.00
 0 10 6 0.62 0.00
 0 10 8 0.73 0.00
 0 10 10 0.35 0.00
 0 10 12 -0.64 0.00
 0 10 14 -0.53 0.00
 0 10 16 -0.58 0.00
 0 10 18 0.34 0.00
 0 10 20 0.70 0.00
 0 10 22 0.39 0.00
 0 10 24 0.02 0.00
 0 10 26 -0.92 0.00
 0 10 28 -0.49 0.00
 0 10 30 -0.08 0.00
 0 10 32 0.69 0.00
 0 10 34 0.91 0.00
 0 10 36 0.09 0.00
 0 11 1 0.12 0.00
 0 11 3 0.25 0.00
 0 11 5 -0.29 0.00
 0 11 7 0.01 0.00
 0 11 9 -0.43 0.00
 0 11 11 -0.01 0.00
 0 11 13 0.12 0.00
 0 11 15 0.23 0.00
 0 11 17 0.38 0.00
 0 11 19 -0.07 0.00
 0 11 21 -0.12 0.00
 0 11 23 -0.24 0.00
 0 11 25 -0.14 0.00
 0 11 27 0.21 0.00
 0 11 29 -0.05 0.00
 0 11 31 0.09 0.00
 0 11 33 -0.30 0.00
 0 12 0 0.98 0.00
 0 12 2 0.21 0.00
 0 12 4 -0.11 0.00
 0 12 6 -0.68 0.00
 0 12 8 -0.50 0.00
 0 12 10 0.25 0.00
 0 12 12 0.38 0.00
 0 12 14 0.48 0.00
 0 12 16 -0.21 0.00
 0 12 18 -0.54 0.00
 0 12 20 -0.34 0.00
 0 12 22 0.04 0.00
 0 12 24 0.61 0.00
 0 12 26 0.44 0.00
 0 12 28 0.07 0.00
 0 12 30 -0.37 0.00
 0 13 1 -0.26 0.00
 0 13 3 0.14 0.00
 0 13 5 -0.03 0.00
 0 13 7 0.43 0.00
 0 13 9 -0.13 0.00
 0 13 11 -0.05 0.00
 0 13 13 -0.20 0.00
 0 13 15 -0.10 0.00
 0 13 17 0.20 0.00
 0 13 19 0.04 0.00
 0 13 21 0.09 0.00
 0 13 23 -0.20 0.00
 0 13 25 -0.07 0.00
 0 14 0 -0.21 0.00
 0 14 2 -0.50 0.00
 0 14 4 0.33 0.00
 0 14 6 0.37 0.00
 0 14 8 0.16 0.00
 0 14 10 0.00 0.00
 0 14 12 -0.55 0.00
 0 14 14 0.08 0.00
 0 14 16 0.07 0.00
 0 14 18 0.56 0.00
 0 15 1 0.17 0.00
 0 15 3 0.13 0.00
 0 15 5 -0.44 0.00
 0 15 7 0.04 0.00
 1 1 48 -0.49 0.00
 1 1 46 -0.35 0.00
 1 1 44 0.54 0.00
 1 1 42 0.68 0.00
 1 1 40 -0.09 0.00
 1 1 38 -1.14 0.00
 1 1 36 -1.14 0.00
 1 1 34 0.57 0.00
 1 1 32 2.38 0.00
 1 1 30 1.99 0.00
 1 1 28 -0.72 0.00
 1 1 26 -3.75 0.00
 1 1 24 -3.62 0.00
 1 1 22 0.76 0.00
 1 1 20 5.33 0.00
 1 1 18 6.04 0.00
 1 1 16 0.83 0.00
 1 1 14 -7.39 0.00
 1 1 12 -8.94 0.00
 1 1 10 -5.16 0.00
 1 1 8 6.82 0.00
 1 1 6 11.91 0.00
 1 1 4 9.67 0.00
 1 1 2 -1.09 0.00
 1 1 0 -12.44 0.00
 -1 1 2 11.69 0.00
 -1 1 4 5.52 0.00
 -1 1 6 -8.12 0.00
 -1 1 8 -11.19 0.00
 -1 1 10 -7.74 0.00
 -1 1 12 2.09 0.00
 -1 1 14 8.66 0.00
 -1 1 16 6.63 0.00
 -1 1 18 0.86 0.00
 -1 1 20 -5.31 0.00
 -1 1 22 -5.11 0.00
 -1 1 24 -1.12 0.00
 -1 1 26 2.97 0.00
 -1 1 28 3.57 0.00
 -1 1 30 1.00 0.00
 -1 1 32 -1.76 0.00
 -1 1 34 -2.13 0.00
 -1 1 36 -0.54 0.00
 -1 1 38 0.98 0.00
 -1 1 40 1.20 0.00
 -1 1 42 -0.10 0.00
 -1 1 44 -0.73 0.00
 -1 1 46 -0.65 0.00
 -1 1 48 0.24 0.00
 1 2 47 0.32 0.00
 1 2 45 -0.05 0.00
 1 2 43 -0.60 0.00
 1 2 41 -0.13 0.00
 1 2 39 0.34 0.00
 1 2 37 0.74 0.00
 1 2 35 0.18 0.00
 1 2 33 -1.21 0.00
 1 2 31 -1.41 0.00
 1 2 29 -0.30 0.00
 1 2 27 1.71 0.00
 1 2 25 2.76 0.00
 1 2 23 0.92 0.00
 1 2 21 -2.49 0.00
 1 2 19 -3.77 0.00
 1 2 17 -3.04 0.00
 1 2 15 2.99 0.00
 1 2 13 5.38 0.00
 1 2 11 5.00 0.00
 1 2 9 -0.02 0.00
 1 2 7 -7.78 0.00
 1 2 5 -5.77 0.00
 1 2 3 -4.81 0.00
 1 2 1 6.57 0.00
 -1 2 1 -7.09 0.00
 -1 2 3 -6.34 0.00
 -1 2 5 0.93 0.00
 -1 2 7 7.69 0.00
 -1 2 9 5.25 0.00
 -1 2 11 2.95 0.00
 -1 2 13 -5.08 0.00
 -1 2 15 -4.71 0.00
 -1 2 17 -2.78 0.00
 -1 2 19 1.85 0.00
 -1 2 21 3.94 0.00
 -1 2 23 2.09 0.00
 -1 2 25 -0.71 0.00
 -1 2 27 -2.39 0.00
 -1 2 29 -1.72 0.00
 -1 2 31 0.33 0.00
 -1 2 33 1.42 0.00
 -1 2 35 0.82 0.00
 -1 2 37 -0.15 0.00
 -1 2 39 -0.93 0.00
 -1 2 41 -0.36 0.00
 -1 2 43 0.52 0.00
 -1 2 45 0.54 0.00
 -1 2 47 0.43 0.00
 1 3 48 0.56 0.00
 1 3 46 0.29 0.00
 1 3 44 0.13 0.00
 1 3 42 -0.56 0.00
 1 3 40 -0.45 0.00
 1 3 38 0.43 0.00
 1 3 36 0.66 0.00
 1 3 34 0.38 0.00
 1 3 32 -0.57 0.00
 1 3 30 -1.37 0.00
 1 3 28 -0.13 0.00
 1 3 26 0.88 0.00
 1 3 24 1.63 0.00
 1 3 22 0.54 0.00
 1 3 20 -1.85 0.00
 1 3 18 -2.36 0.00
 1 3 16 -0.49 0.00
 1 3 14 1.49 0.00
 1 3 12 5.03 0.00
 1 3 10 0.48 0.00
 1 3 8 -0.44 0.00
 1 3 6 -5.98 0.00
 1 3 4 -3.62 0.00
 1 3 2 0.88 0.00
 1 3 0 3.06 0.00
 -1 3 2 -7.21 0.00
 -1 3 4 0.39 0.00
 -1 3 6 0.80 0.00
 -1 3 8 6.03 0.00
 -1 3 10 2.26 0.00
 -1 3 12 -0.95 0.00
 -1 3 14 -2.73 0.00
 -1 3 16 -3.16 0.00
 -1 3 18 0.59 0.00
 -1 3 20 1.66 0.00
 -1 3 22 1.79 0.00
 -1 3 24 0.07 0.00
 -1 3 26 -1.37 0.00
 -1 3 28 -1.11 0.00
 -1 3 30 0.20 0.00
 -1 3 32 0.73 0.00
 -1 3 34 0.80 0.00
 -1 3 36 -0.23 0.00
 -1 3 38 -0.69 0.00
 -1 3 40 -0.05 0.00
 -1 3 42 0.10 0.00
 -1 3 44 0.66 0.00
 -1 3 46 -0.13 0.00
 -1 3 48 -0.43 0.00
 1 4 47 -0.88 0.00
 1 4 45 -0.30 0.00
 1 4 43 0.37 0.00
 1 4 41 1.03 0.00
 1 4 39 0.14 0.00
 1 4 37 -0.76 0.00
 1 4 35 -0.51 0.00
 1 4 33 0.12 0.00
 1 4 31 1.68 0.00
 1 4 29 0.73 0.00
 1 4 27 -1.08 0.00
 1 4 25 -2.34 0.00
 1 4 23 -1.74 0.00
 1 4 21 1.66 0.00
 1 4 19 4.01 0.00
 1 4 17 2.48 0.00
 1 4 15 -1.04 0.00
 1 4 13 -5.90 0.00
 1 4 11 -4.99 0.00
 1 4 9 0.49 0.00
 1 4 7 5.03 0.00
 1 4 5 9.06 0.00
 1 4 3 1.16 0.00
 1 4 1 -2.77 0.00
 -1 4 1 9.41 0.00
 -1 4 3 5.13 0.00
 -1 4 5 -1.55 0.00
 -1 4 7 -5.80 0.00
 -1 4 9 -7.32 0.00
 -1 4 11 -0.01 0.00
 -1 4 13 3.30 0.00
 -1 4 15 5.51 0.00
 -1 4 17 1.67 0.00
 -1 4 19 -2.36 0.00
 -1 4 21 -3.49 0.00
 -1 4 23 -1.49 0.00
 -1 4 25 1.15 0.00
 -1 4 27 2.59 0.00
 -1 4 29 0.72 0.00
 -1 4 31 -0.73 0.00
 -1 4 33 -1.31 0.00
 -1 4 35 -0.41 0.00
 -1 4 37 1.12 0.00
 -1 4 39 0.67 0.00
 -1 4 41 -0.17 0.00
 -1 4 43 -1.02 0.00
 -1 4 45 -1.00 0.00
 -1 4 47 0.44 0.00
 1 5 46 -0.21 0.00
 1 5 44 -0.04 0.00
 1 5 42 0.02 0.00
 1 5 40 0.03 0.00
 1 5 38 0.25 0.00
 1 5 36 -0.39 0.00
 1 5 34 -0.35 0.00
 1 5 32 -0.28 0.00
 1 5 30 -0.14 0.00
 1 5 28 0.98 0.00
 1 5 26 0.33 0.00
 1 5 24 0.58 0.00
 1 5 22 -0.60 0.00
 1 5 20 -0.89 0.00
 1 5 18 -0.54 0.00
 1 5 16 0.08 0.00
 1 5 14 0.73 0.00
 1 5 12 1.18 0.00
 1 5 10 -0.32 0.00
 1 5 8 -0.10 0.00
 1 5 6 -1.43 0.00
 1 5 4 -0.36 0.00
 1 5 2 0.61 0.00
 1 5 0 0.36 0.00
 -1 5 2 -1.60 0.00
 -1 5 4 0.91 0.00
 -1 5 6 0.04 0.00
 -1 5 8 1.31 0.00
 -1 5 10 0.10 0.00
 -1 5 12 -0.62 0.00
 -1 5 14 -0.70 0.00
 -1 5 16 -0.62 0.00
 -1 5 18 0.20 0.00
 -1 5 20 0.90 0.00
 -1 5 22 0.42 0.00
 -1 5 24 0.34 0.00
 -1 5 26 -0.45 0.00
 -1 5 28 -0.64 0.00
 -1 5 30 -0.03 0.00
 -1 5 32 -0.24 0.00
 -1 5 34 0.48 0.00
 -1 5 36 -0.03 0.00
 -1 5 38 -0.12 0.00
 -1 5 40 0.02 0.00
 -1 5 42 -0.15 0.00
 -1 5 44 0.45 0.00
 -1 5 46 0.22 0.00
 1 6 45 0.90 0.00
 1 6 43 -0.28 0.00
 1 6 41 -0.99 0.00
 1 6 39 -1.00 0.00
 1 6 37 0.08 0.00
 1 6 35 1.19 0.00
 1 6 33 0.56 0.00
 1 6 31 0.05 0.00
 1 6 29 -1.24 0.00
 1 6 27 -0.45 0.00
 1 6 25 0.58 0.00
 1 6 23 0.89 0.00
 1 6 21 0.61 0.00
 1 6 19 -1.32 0.00
 1 6 17 -1.14 0.00
 1 6 15 -0.32 0.00
 1 6 13 1.64 0.00
 1 6 11 2.10 0.00
 1 6 9 0.48 0.00
 1 6 7 -1.88 0.00
 1 6 5 -2.78 0.00
 1 6 3 -1.48 0.00
 1 6 1 1.51 0.00
 -1 6 1 -2.95 0.00
 -1 6 3 -2.08 0.00
 -1 6 5 0.44 0.00
 -1 6 7 2.47 0.00
 -1 6 9 2.03 0.00
 -1 6 11 0.03 0.00
 -1 6 13 -1.47 0.00
 -1 6 15 -1.66 0.00
 -1 6 17 0.08 0.00
 -1 6 19 1.10 0.00
 -1 6 21 0.84 0.00
 -1 6 23 0.01 0.00
 -1 6 25 -1.30 0.00
 -1 6 27 -0.21 0.00
 -1 6 29 0.27 0.00
 -1 6 31 1.08 0.00
 -1 6 33 0.31 0.00
 -1 6 35 -0.95 0.00
 -1 6 37 -0.89 0.00
 -1 6 39 -0.40 0.00
 -1 6 41 1.00 0.00
 -1 6 43 1.16 0.00
 -1 6 45 0.27 0.00
 1 7 42 0.39 0.00
 1 7 40 0.66 0.00
 1 7 38 0.62 0.00
 1 7 36 -0.24 0.00
 1 7 34 -0.30 0.00
 1 7 32 -0.29 0.00
 1 7 30 0.16 0.00
 1 7 28 0.37 0.00
 1 7 26 -0.37 0.00
 1 7 24 -0.27 0.00
 1 7 22 -0.65 0.00
 1 7 20 0.46 0.00
 1 7 18 0.75 0.00
 1 7 16 0.50 0.00
 1 7 14 -0.03 0.00
 1 7 12 -1.26 0.00
 1 7 10 -0.38 0.00
 1 7 8 -0.11 0.00
 1 7 6 1.25 0.00
 1 7 4 0.78 0.00
 1 7 2 -0.18 0.00
 1 7 0 -0.82 0.00
 -1 7 2 1.23 0.00
 -1 7 4 -0.37 0.00
 -1 7 6 -0.60 0.00
 -1 7 8 -1.15 0.00
 -1 7 10 0.17 0.00
 -1 7 12 0.92 0.00
 -1 7 14 0.78 0.00
 -1 7 16 0.25 0.00
 -1 7 18 -1.10 0.00
 -1 7 20 -0.65 0.00
 -1 7 22 -0.31 0.00
 -1 7 24 0.66 0.00
 -1 7 26 0.66 0.00
 -1 7 28 -0.13 0.00
 -1 7 30 -0.32 0.00
 -1 7 32 -0.50 0.00
 -1 7 34 0.51 0.00
 -1 7 36 0.69 0.00
 -1 7 38 0.45 0.00
 -1 7 40 -0.40 0.00
 -1 7 42 -1.02 0.00
 1 8 41 0.51 0.00
 1 8 39 0.59 0.00
 1 8 37 0.15 0.00
 1 8 35 -0.55 0.00
 1 8 33 -0.83 0.00
 1 8 31 -0.28 0.00
 1 8 29 0.22 0.00
 1 8 27 0.92 0.00
 1 8 25 0.36 0.00
 1 8 23 0.01 0.00
 1 8 21 -0.48 0.00
 1 8 19 -0.56 0.00
 1 8 17 0.23 0.00
 1 8 15 -0.02 0.00
 1 8 13 0.47 0.00
 1 8 11 -0.20 0.00
 1 8 9 -0.27 0.00
 1 8 7 0.14 0.00
 1 8 5 -0.27 0.00
 1 8 3 0.74 0.00
 1 8 1 -0.35 0.00
 -1 8 1 -0.23 0.00
 -1 8 3 0.37 0.00
 -1 8 5 0.21 0.00
 -1 8 7 -0.19 0.00
 -1 8 9 0.23 0.00
 -1 8 11 -0.43 0.00
 -1 8 13 0.08 0.00
 -1 8 15 -0.31 0.00
 -1 8 17 -0.08 0.00
 -1 8 19 0.23 0.00
 -1 8 21 0.31 0.00
 -1 8 23 0.52 0.00
 -1 8 25 -0.02 0.00
 -1 8 27 -0.40 0.00
 -1 8 29 -0.63 0.00
 -1 8 31 -0.36 0.00
 -1 8 33 0.28 0.00
 -1 8 35 0.59 0.00
 -1 8 37 0.47 0.00
 -1 8 39 -0.13 0.00
 -1 8 41 -0.45 0.00
 1 9 38 -0.90 0.00
 1 9 36 -0.09 0.00
 1 9 34 0.79 0.00
 1 9 32 0.80 0.00
 1 9 30 0.35 0.00
 1 9 28 -0.65 0.00
 1 9 26 -0.67 0.00
 1 9 24 -0.21 0.00
 1 9 22 0.34 0.00
 1 9 20 0.85 0.00
 1 9 18 0.07 0.00
 1 9 16 -0.25 0.00
 1 9 14 -0.65 0.00
 1 9 12 -0.57 0.00
 1 9 10 0.42 0.00
 1 9 8 0.18 0.00
 1 9 6 0.83 0.00
 1 9 4 0.07 0.00
 1 9 2 -0.20 0.00
 1 9 0 -0.26 0.00
 -1 9 2 0.85 0.00
 -1 9 4 -0.05 0.00
 -1 9 6 0.13 0.00
 -1 9 8 -0.73 0.00
 -1 9 10 -0.66 0.00
 -1 9 12 -0.19 0.00
 -1 9 14 0.25 0.00
 -1 9 16 0.86 0.00
 -1 9 18 0.51 0.00
 -1 9 20 -0.23 0.00
 -1 9 22 -0.62 0.00
 -1 9 24 -0.68 0.00
 -1 9 26 0.22 0.00
 -1 9 28 0.79 0.00
 -1 9 30 0.64 0.00
 -1 9 32 -0.07 0.00
 -1 9 34 -0.99 0.00
 -1 9 36 -0.96 0.00
 -1 9 38 -0.05 0.00
 1 10 35 0.03 0.00
 1 10 33 0.11 0.00
 1 10 31 0.03 0.00
 1 10 29 0.12 0.00
 1 10 27 0.00 0.00
 1 10 25 -0.32 0.00
 1 10 23 -0.16 0.00
 1 10 21 -0.27 0.00
 1 10 19 0.13 0.00
 1 10 17 0.33 0.00
 1 10 15 0.08 0.00
 1 10 13 0.28 0.00
 1 10 11 -0.27 0.00
 1 10 9 -0.04 0.00
 1 10 7 -0.04 0.00
 1 10 5 -0.19 0.00
 1 10 3 0.19 0.00
 1 10 1 -0.26 0.00
 -1 10 1 -0.19 0.00
 -1 10 3 -0.13 0.00
 -1 10 5 -0.13 0.00
 -1 10 7 -0.18 0.00
 -1 10 9 0.35 0.00
 -1 10 11 0.29 0.00
 -1 10 13 0.23 0.00
 -1 10 15 0.00 0.00
 -1 10 17 -0.48 0.00
 -1 10 19 -0.30 0.00
 -1 10 21 -0.13 0.00
 -1 10 23 0.10 0.00
 -1 10 25 0.39 0.00
 -1 10 27 0.01 0.00
 -1 10 29 0.04 0.00
 -1 10 31 -0.05 0.00
 -1 10 33 -0.04 0.00
 -1 10 35 0.29 0.00
 -1 10 37 -0.07 0.00
 1 11 32 -0.52 0.00
 1 11 30 -0.58 0.00
 1 11 28 0.00 0.00
 1 11 26 0.54 0.00
 1 11 24 0.62 0.00
 1 11 22 0.15 0.00
 1 11 20 -0.30 0.00
 1 11 18 -0.70 0.00
 1 11 16 -0.15 0.00
 1 11 14 0.31 0.00
 1 11 12 0.59 0.00
 1 11 10 0.46 0.00
 1 11 8 -0.50 0.00
 1 11 6 -0.60 0.00
 1 11 4 -0.66 0.00
 1 11 2 0.14 0.00
 1 11 0 0.82 0.00
 -1 11 2 -0.66 0.00
 -1 11 4 -0.28 0.00
 -1 11 6 0.58 0.00
 -1 11 8 0.79 0.00
 -1 11 10 0.28 0.00
 -1 11 12 -0.19 0.00
 -1 11 14 -0.73 0.00
 -1 11 16 -0.37 0.00
 -1 11 18 0.22 0.00
 -1 11 20 0.53 0.00
 -1 11 22 0.49 0.00
 -1 11 24 -0.09 0.00
 -1 11 26 -0.65 0.00
 -1 11 28 -0.42 0.00
 -1 11 30 -0.25 0.00
 -1 11 32 0.56 0.00
 -1 11 34 0.53 0.00
 1 12 29 0.11 0.00
 1 12 27 -0.15 0.00
 1 12 25 0.00 0.00
 1 12 23 -0.06 0.00
 1 12 21 0.22 0.00
 1 12 19 0.07 0.00
 1 12 17 0.17 0.00
 1 12 15 -0.26 0.00
 1 12 13 -0.08 0.00
 1 12 11 -0.27 0.00
 1 12 9 0.07 0.00
 1 12 7 0.19 0.00
 1 12 5 0.15 0.00
 1 12 3 0.19 0.00
 1 12 1 -0.19 0.00
 -1 12 1 0.19 0.00
 -1 12 3 0.16 0.00
 -1 12 5 0.08 0.00
 -1 12 7 -0.31 0.00
 -1 12 9 -0.14 0.00
 -1 12 11 -0.18 0.00
 -1 12 13 0.12 0.00
 -1 12 15 0.22 0.00
 -1 12 17 0.14 0.00
 -1 12 19 0.00 0.00
 -1 12 21 -0.11 0.00
 -1 12 23 -0.13 0.00
 -1 12 25 0.07 0.00
 -1 12 27 0.15 0.00
 -1 12 29 -0.03 0.00
 1 13 24 -0.43 0.00
 1 13 22 -0.54 0.00
 1 13 20 -0.03 0.00
 1 13 18 0.37 0.00
 1 13 16 0.39 0.00
 1 13 14 0.08 0.00
 1 13 12 -0.44 0.00
 1 13 10 -0.23 0.00
 1 13 8 -0.01 0.00
 1 13 6 0.57 0.00
 1 13 4 0.39 0.00
 1 13 2 -0.07 0.00
 1 13 0 -0.49 0.00
 -1 13 2 0.60 0.00
 -1 13 4 0.01 0.00
 -1 13 6 -0.41 0.00
 -1 13 8 -0.45 0.00
 -1 13 10 -0.13 0.00
 -1 13 12 0.46 0.00
 -1 13 14 0.30 0.00
 -1 13 16 0.10 0.00
 -1 13 18 -0.51 0.00
 -1 13 20 -0.36 0.00
 -1 13 22 -0.14 0.00
 -1 13 24 0.49 0.00
 1 14 19 -0.05 0.00
 1 14 17 -0.15 0.00
 1 14 15 -0.23 0.00
 1 14 13 0.10 0.00
 1 14 11 0.17 0.00
 1 14 9 0.19 0.00
 1 14 7 -0.13 0.00
 1 14 5 -0.20 0.00
 1 14 3 -0.16 0.00
 1 14 1 0.15 0.00
 -1 14 1 -0.19 0.00
 -1 14 3 -0.18 0.00
 -1 14 5 0.19 0.00
 -1 14 7 0.17 0.00
 -1 14 9 0.13 0.00
 -1 14 11 -0.19 0.00
 -1 14 13 -0.22 0.00
 -1 14 15 -0.03 0.00
 -1 14 17 0.18 0.00
 -1 14 19 0.26 0.00
 1 15 8 0.07 0.00
 1 15 6 -0.29 0.00
 1 15 4 -0.20 0.00
 1 15 2 0.08 0.00
 1 15 0 0.19 0.00
 -1 15 2 -0.38 0.00
 -1 15 4 0.13 0.00
 -1 15 6 0.10 0.00
 -1 15 8 0.37 0.00
 2 0 48 -0.35 0.00
 2 0 46 -0.53 0.00
 2 0 44 0.24 0.00
 2 0 42 0.60 0.00
 2 0 40 0.33 0.00
 2 0 38 -0.80 0.00
 2 0 36 -1.62 0.00
 2 0 34 -0.31 0.00
 2 0 32 1.87 0.00
 2 0 30 2.73 0.00
 2 0 28 1.30 0.00
 2 0 26 -2.99 0.00
 2 0 24 -4.69 0.00
 2 0 22 -2.00 0.00
 2 0 20 2.89 0.00
 2 0 18 8.15 0.00
 2 0 16 4.25 0.00
 2 0 14 -2.92 0.00
 2 0 12 -9.43 0.00
 2 0 10 -11.15 0.00
 2 0 8 2.13 0.00
 2 0 6 7.46 0.00
 2 0 4 16.51 0.00
 2 0 2 4.35 0.00
 2 0 0 -5.68 0.00
 -2 0 2 -13.52 0.00
 -2 0 4 -12.87 0.00
 -2 0 6 3.01 0.00
 -2 0 8 7.65 0.00
 -2 0 10 13.81 0.00
 -2 0 12 2.16 0.00
 -2 0 14 -4.97 0.00
 -2 0 16 -8.79 0.00
 -2 0 18 -5.15 0.00
 -2 0 20 3.18 0.00
 -2 0 22 5.47 0.00
 -2 0 24 4.15 0.00
 -2 0 26 -1.13 0.00
 -2 0 28 -3.92 0.00
 -2 0 30 -2.72 0.00
 -2 0 32 0.40 0.00
 -2 0 34 2.27 0.00
 -2 0 36 1.65 0.00
 -2 0 38 -0.30 0.00
 -2 0 40 -1.53 0.00
 -2 0 42 -0.47 0.00
 -2 0 44 0.25 0.00
 -2 0 46 1.21 0.00
 -2 0 48 0.16 0.00
 2 1 47 0.25 0.00
 2 1 45 -0.06 0.00
 2 1 43 -0.17 0.00
 2 1 41 -0.12 0.00
 2 1 39 0.13 0.00
 2 1 37 0.42 0.00
 2 1 35 0.38 0.00
 2 1 33 -0.64 0.00
 2 1 31 -0.68 0.00
 2 1 29 -0.82 0.00
 2 1 27 0.55 0.00
 2 1 25 1.73 0.00
 2 1 23 0.99 0.00
 2 1 21 -0.20 0.00
 2 1 19 -2.13 0.00
 2 1 17 -2.94 0.00
 2 1 15 0.91 0.00
 2 1 13 1.10 0.00
 2 1 11 5.31 0.00
 2 1 9 0.60 0.00
 2 1 7 -1.70 0.00
 2 1 5 -3.77 0.00
 2 1 3 -5.56 0.00
 2 1 1 2.89 0.00
 -2 1 1 0.98 0.00
 -2 1 3 7.29 0.00
 -2 1 5 -0.07 0.00
 -2 1 7 -1.44 0.00
 -2 1 9 -3.83 0.00
 -2 1 11 -3.78 0.00
 -2 1 13 2.02 0.00
 -2 1 15 1.46 0.00
 -2 1 17 3.56 0.00
 -2 1 19 -0.31 0.00
 -2 1 21 -1.61 0.00
 -2 1 23 -1.81 0.00
 -2 1 25 -0.69 0.00
 -2 1 27 1.15 0.00
 -2 1 29 1.27 0.00
 -2 1 31 0.43 0.00
 -2 1 33 -0.56 0.00
 -2 1 35 -0.71 0.00
 -2 1 37 -0.36 0.00
 -2 1 39 0.57 0.00
 -2 1 41 0.33 0.00
 -2 1 43 0.08 0.00
 -2 1 45 -0.32 0.00
 -2 1 47 -0.51 0.00
 -2 1 49 0.11 0.00
 2 2 48 0.27 0.00
 2 2 46 0.50 0.00
 2 2 44 0.19 0.00
 2 2 42 -0.53 0.00
 2 2 40 -0.52 0.00
 2 2 38 0.39 0.00
 2 2 36 0.94 0.00
 2 2 34 0.74 0.00
 2 2 32 -0.88 0.00
 2 2 30 -2.07 0.00
 2 2 28 -0.89 0.00
 2 2 26 1.10 0.00
 2 2 24 3.23 0.00
 2 2 22 1.93 0.00
 2 2 20 -2.08 0.00
 2 2 18 -4.26 0.00
 2 2 16 -3.95 0.00
 2 2 14 1.70 0.00
 2 2 12 6.78 0.00
 2 2 10 5.54 0.00
 2 2 8 2.07 0.00
 2 2 6 -8.30 0.00
 2 2 4 -7.56 0.00
 2 2 2 -5.59 0.00
 2 2 0 4.40 0.00
 -2 2 2 9.81 0.00
 -2 2 4 6.23 0.00
 -2 2 6 1.46 0.00
 -2 2 8 -8.46 0.00
 -2 2 10 -6.23 0.00
 -2 2 12 -3.26 0.00
 -2 2 14 3.99 0.00
 -2 2 16 5.94 0.00
 -2 2 18 2.48 0.00
 -2 2 20 -1.33 0.00
 -2 2 22 -4.18 0.00
 -2 2 24 -2.17 0.00
 -2 2 26 0.90 0.00
 -2 2 28 2.45 0.00
 -2 2 30 1.64 0.00
 -2 2 32 -0.49 0.00
 -2 2 34 -1.56 0.00
 -2 2 36 -0.80 0.00
 -2 2 38 0.45 0.00
 -2 2 40 0.80 0.00
 -2 2 42 0.40 0.00
 -2 2 44 -0.74 0.00
 -2 2 46 -0.46 0.00
 -2 2 48 -0.05 0.00
 2 3 47 -0.52 0.00
 2 3 45 -0.40 0.00
 2 3 43 0.17 0.00
 2 3 41 0.54 0.00
 2 3 39 0.10 0.00
 2 3 37 -0.64 0.00
 2 3 35 -0.61 0.00
 2 3 33 0.20 0.00
 2 3 31 1.73 0.00
 2 3 29 1.25 0.00
 2 3 27 -0.43 0.00
 2 3 25 -2.67 0.00
 2 3 23 -2.74 0.00
 2 3 21 0.43 0.00
 2 3 19 3.76 0.00
 2 3 17 4.57 0.00
 2 3 15 1.06 0.00
 2 3 13 -4.91 0.00
 2 3 11 -6.69 0.00
 2 3 9 -3.97 0.00
 2 3 7 3.59 0.00
 2 3 5 8.73 0.00
 2 3 3 6.60 0.00
 2 3 1 0.50 0.00
 -2 3 1 -8.15 0.00
 -2 3 3 -8.12 0.00
 -2 3 5 -3.70 0.00
 -2 3 7 4.33 0.00
 -2 3 9 7.95 0.00
 -2 3 11 4.48 0.00
 -2 3 13 -0.94 0.00
 -2 3 15 -5.82 0.00
 -2 3 17 -4.27 0.00
 -2 3 19 -0.10 0.00
 -2 3 21 3.42 0.00
 -2 3 23 3.53 0.00
 -2 3 25 0.39 0.00
 -2 3 27 -2.11 0.00
 -2 3 29 -2.27 0.00
 -2 3 31 -0.47 0.00
 -2 3 33 1.35 0.00
 -2 3 35 1.25 0.00
 -2 3 37 -0.06 0.00
 -2 3 39 -1.01 0.00
 -2 3 41 -0.74 0.00
 -2 3 43 0.37 0.00
 -2 3 45 1.09 0.00
 -2 3 47 0.56 0.00
 2 4 46 -0.31 0.00
 2 4 44 -0.38 0.00
 2 4 42 0.19 0.00
 2 4 40 0.45 0.00
 2 4 38 0.37 0.00
 2 4 36 -0.34 0.00
 2 4 34 -0.70 0.00
 2 4 32 -0.51 0.00
 2 4 30 0.29 0.00
 2 4 28 0.88 0.00
 2 4 26 0.57 0.00
 2 4 24 -0.10 0.00
 2 4 22 -0.93 0.00
 2 4 20 -0.49 0.00
 2 4 18 0.17 0.00
 2 4 16 0.85 0.00
 2 4 14 0.60 0.00
 2 4 12 -0.58 0.00
 2 4 10 -0.89 0.00
 2 4 8 -0.98 0.00
 2 4 6 0.71 0.00
 2 4 4 1.12 0.00
 2 4 2 1.33 0.00
 2 4 0 -0.18 0.00
 -2 4 2 -1.21 0.00
 -2 4 4 -1.34 0.00
 -2 4 6 -0.56 0.00
 -2 4 8 0.89 0.00
 -2 4 10 0.96 0.00
 -2 4 12 0.83 0.00
 -2 4 14 -0.39 0.00
 -2 4 16 -0.48 0.00
 -2 4 18 -0.49 0.00
 -2 4 20 0.11 0.00
 -2 4 22 0.23 0.00
 -2 4 24 0.01 0.00
 -2 4 26 -0.14 0.00
 -2 4 28 -0.21 0.00
 -2 4 30 0.17 0.00
 -2 4 32 0.22 0.00
 -2 4 34 0.17 0.00
 -2 4 36 -0.16 0.00
 -2 4 38 -0.19 0.00
 -2 4 40 0.02 0.00
 -2 4 42 0.21 0.00
 -2 4 44 0.23 0.00
 -2 4 46 -0.23 0.00
 2 5 45 1.05 0.00
 2 5 43 0.29 0.00
 2 5 41 -0.74 0.00
 2 5 39 -0.91 0.00
 2 5 37 -0.18 0.00
 2 5 35 0.74 0.00
 2 5 33 0.78 0.00
 2 5 31 -0.42 0.00
 2 5 29 -1.06 0.00
 2 5 27 -0.65 0.00
 2 5 25 0.93 0.00
 2 5 23 1.86 0.00
 2 5 21 0.67 0.00
 2 5 19 -1.62 0.00
 2 5 17 -2.69 0.00
 2 5 15 -1.60 0.00
 2 5 13 2.41 0.00
 2 5 11 3.78 0.00
 2 5 9 3.06 0.00
 2 5 7 -1.54 0.00
 2 5 5 -5.13 0.00
 2 5 3 -4.05 0.00
 2 5 1 -0.94 0.00
 -2 5 1 4.99 0.00
 -2 5 3 4.54 0.00
 -2 5 5 2.51 0.00
 -2 5 7 -2.84 0.00
 -2 5 9 -4.44 0.00
 -2 5 11 -2.45 0.00
 -2 5 13 0.98 0.00
 -2 5 15 3.42 0.00
 -2 5 17 2.00 0.00
 -2 5 19 -0.51 0.00
 -2 5 21 -2.30 0.00
 -2 5 23 -1.46 0.00
 -2 5 25 0.37 0.00
 -2 5 27 1.66 0.00
 -2 5 29 0.74 0.00
 -2 5 31 -0.47 0.00
 -2 5 33 -1.14 0.00
 -2 5 35 -0.29 0.00
 -2 5 37 1.04 0.00
 -2 5 39 0.92 0.00
 -2 5 41 0.16 0.00
 -2 5 43 -1.21 0.00
 -2 5 45 -1.10 0.00
 2 6 44 -0.36 0.00
 2 6 42 0.05 0.00
 2 6 40 0.09 0.00
 2 6 38 0.09 0.00
 2 6 36 0.21 0.00
 2 6 34 0.02 0.00
 2 6 32 0.35 0.00
 2 6 30 0.28 0.00
 2 6 28 -0.23 0.00
 2 6 26 -0.36 0.00
 2 6 24 -0.99 0.00
 2 6 22 -0.11 0.00
 2 6 20 0.55 0.00
 2 6 18 1.04 0.00
 2 6 16 0.83 0.00
 2 6 14 -0.51 0.00
 2 6 12 -1.40 0.00
 2 6 10 -0.86 0.00
 2 6 8 -0.41 0.00
 2 6 6 1.98 0.00
 2 6 4 0.88 0.00
 2 6 2 0.86 0.00
 2 6 0 -1.31 0.00
 -2 6 2 -1.68 0.00
 -2 6 4 -0.40 0.00
 -2 6 6 0.27 0.00
 -2 6 8 1.95 0.00
 -2 6 10 0.49 0.00
 -2 6 12 -0.24 0.00
 -2 6 14 -1.44 0.00
 -2 6 16 -0.92 0.00
 -2 6 18 0.13 0.00
 -2 6 20 1.21 0.00
 -2 6 22 0.76 0.00
 -2 6 24 0.32 0.00
 -2 6 26 -0.84 0.00
 -2 6 28 -0.55 0.00
 -2 6 30 0.00 0.00
 -2 6 32 0.26 0.00
 -2 6 34 0.50 0.00
 -2 6 36 -0.46 0.00
 -2 6 38 -0.49 0.00
 -2 6 40 -0.31 0.00
 -2 6 42 0.17 0.00
 -2 6 44 0.93 0.00
 2 7 43 -0.45 0.00
 2 7 41 0.37 0.00
 2 7 39 1.15 0.00
 2 7 37 0.55 0.00
 2 7 35 -0.42 0.00
 2 7 33 -0.91 0.00
 2 7 31 -0.98 0.00
 2 7 29 0.58 0.00
 2 7 27 0.67 0.00
 2 7 25 0.80 0.00
 2 7 23 -0.23 0.00
 2 7 21 -0.91 0.00
 2 7 19 -0.22 0.00
 2 7 17 0.19 0.00
 2 7 15 0.83 0.00
 2 7 13 0.29 0.00
 2 7 11 -0.78 0.00
 2 7 9 -0.74 0.00
 2 7 7 -0.39 0.00
 2 7 5 0.69 0.00
 2 7 3 1.31 0.00
 2 7 1 0.16 0.00
 -2 7 1 -0.16 0.00
 -2 7 3 -1.36 0.00
 -2 7 5 -0.38 0.00
 -2 7 7 0.16 0.00
 -2 7 9 0.69 0.00
 -2 7 11 0.43 0.00
 -2 7 13 -0.12 0.00
 -2 7 15 -0.48 0.00
 -2 7 17 0.16 0.00
 -2 7 19 0.10 0.00
 -2 7 21 0.34 0.00
 -2 7 23 -0.26 0.00
 -2 7 25 -0.73 0.00
 -2 7 27 0.09 0.00
 -2 7 29 0.10 0.00
 -2 7 31 1.07 0.00
 -2 7 33 0.16 0.00
 -2 7 35 -0.54 0.00
 -2 7 37 -0.75 0.00
 -2 7 39 -0.70 0.00
 -2 7 41 0.69 0.00
 -2 7 43 0.76 0.00
 2 8 40 -0.60 0.00
 2 8 38 -0.96 0.00
 2 8 36 -0.29 0.00
 2 8 34 0.11 0.00
 2 8 32 0.86 0.00
 2 8 30 0.23 0.00
 2 8 28 -0.29 0.00
 2 8 26 -0.28 0.00
 2 8 24 -0.40 0.00
 2 8 22 0.69 0.00
 2 8 20 0.17 0.00
 2 8 18 0.19 0.00
 2 8 16 -0.46 0.00
 2 8 14 -0.52 0.00
 2 8 12 0.10 0.00
 2 8 10 0.23 0.00
 2 8 8 0.44 0.00
 2 8 6 -0.01 0.00
 2 8 4 -0.25 0.00
 2 8 2 -0.13 0.00
 2 8 0 0.11 0.00
 -2 8 2 0.15 0.00
 -2 8 4 -0.15 0.00
 -2 8 6 -0.38 0.00
 -2 8 8 -0.38 0.00
 -2 8 10 0.47 0.00
 -2 8 12 0.60 0.00
 -2 8 14 0.72 0.00
 -2 8 16 -0.19 0.00
 -2 8 18 -0.98 0.00
 -2 8 20 -0.46 0.00
 -2 8 22 -0.36 0.00
 -2 8 24 1.07 0.00
 -2 8 26 0.38 0.00
 -2 8 28 -0.06 0.00
 -2 8 30 -0.69 0.00
 -2 8 32 -0.87 0.00
 -2 8 34 0.61 0.00
 -2 8 36 0.81 0.00
 -2 8 38 1.08 0.00
 -2 8 40 -0.10 0.00
 2 9 39 -0.13 0.00
 2 9 37 -0.38 0.00
 2 9 35 0.20 0.00
 2 9 33 0.36 0.00
 2 9 31 0.38 0.00
 2 9 29 0.36 0.00
 2 9 27 -0.47 0.00
 2 9 25 -0.25 0.00
 2 9 23 -0.51 0.00
 2 9 21 0.03 0.00
 2 9 19 0.38 0.00
 2 9 17 0.10 0.00
 2 9 15 0.30 0.00
 2 9 13 -0.42 0.00
 2 9 11 0.02 0.00
 2 9 9 -0.08 0.00
 2 9 7 0.24 0.00
 2 9 5 0.24 0.00
 2 9 3 -0.21 0.00
 2 9 1 -0.09 0.00
 -2 9 1 -0.50 0.00
 -2 9 3 0.27 0.00
 -2 9 5 0.12 0.00
 -2 9 7 0.52 0.00
 -2 9 9 0.07 0.00
 -2 9 11 -0.37 0.00
 -2 9 13 -0.27 0.00
 -2 9 15 -0.59 0.00
 -2 9 17 0.33 0.00
 -2 9 19 0.17 0.00
 -2 9 21 0.51 0.00
 -2 9 23 0.29 0.00
 -2 9 25 -0.31 0.00
 -2 9 27 0.00 0.00
 -2 9 29 -0.54 0.00
 -2 9 31 0.11 0.00
 -2 9 33 -0.01 0.00
 -2 9 35 0.05 0.00
 -2 9 37 0.21 0.00
 -2 9 39 -0.23 0.00
 2 10 36 0.65 0.00
 2 10 34 -0.23 0.00
 2 10 32 -0.50 0.00
 2 10 30 -0.93 0.00
 2 10 28 0.05 0.00
 2 10 26 0.41 0.00
 2 10 24 0.69 0.00
 2 10 22 0.34 0.00
 2 10 20 -0.54 0.00
 2 10 18 -0.43 0.00
 2 10 16 -0.47 0.00
 2 10 14 0.39 0.00
 2 10 12 0.69 0.00
 2 10 10 0.33 0.00
 2 10 8 0.09 0.00
 2 10 6 -0.97 0.00
 2 10 4 -0.44 0.00
 2 10 2 -0.45 0.00
 2 10 0 0.60 0.00
 -2 10 2 0.83 0.00
 -2 10 4 0.52 0.00
 -2 10 6 0.15 0.00
 -2 10 8 -0.90 0.00
 -2 10 10 -0.55 0.00
 -2 10 12 -0.51 0.00
 -2 10 14 0.44 0.00
 -2 10 16 0.72 0.00
 -2 10 18 0.38 0.00
 -2 10 20 -0.01 0.00
 -2 10 22 -0.78 0.00
 -2 10 24 -0.44 0.00
 -2 10 26 0.06 0.00
 -2 10 28 0.59 0.00
 -2 10 30 0.83 0.00
 -2 10 32 -0.10 0.00
 -2 10 34 -0.45 0.00
 -2 10 36 -0.99 0.00
 2 11 33 -0.10 0.00
 2 11 31 0.13 0.00
 2 11 29 -0.05 0.00
 2 11 27 -0.23 0.00
 2 11 25 0.09 0.00
 2 11 23 -0.11 0.00
 2 11 21 0.42 0.00
 2 11 19 0.08 0.00
 2 11 17 0.06 0.00
 2 11 15 -0.04 0.00
 2 11 13 -0.39 0.00
 2 11 11 0.07 0.00
 2 11 9 -0.25 0.00
 2 11 7 0.21 0.00
 2 11 5 0.13 0.00
 2 11 3 0.06 0.00
 2 11 1 0.28 0.00
 -2 11 1 -0.32 0.00
 -2 11 3 0.02 0.00
 -2 11 5 -0.44 0.00
 -2 11 7 0.05 0.00
 -2 11 9 0.17 0.00
 -2 11 11 0.33 0.00
 -2 11 13 0.31 0.00
 -2 11 15 -0.11 0.00
 -2 11 17 -0.28 0.00
 -2 11 19 -0.29 0.00
 -2 11 21 -0.12 0.00
 -2 11 23 0.25 0.00
 -2 11 25 0.11 0.00
 -2 11 27 0.03 0.00
 -2 11 29 -0.23 0.00
 -2 11 31 -0.13 0.00
 -2 11 33 0.17 0.00
 2 12 28 0.65 0.00
 2 12 26 -0.03 0.00
 2 12 24 -0.38 0.00
 2 12 22 -0.53 0.00
 2 12 20 -0.35 0.00
 2 12 18 0.47 0.00
 2 12 16 0.27 0.00
 2 12 14 0.32 0.00
 2 12 12 -0.39 0.00
 2 12 10 -0.53 0.00
 2 12 8 0.05 0.00
 2 12 6 0.21 0.00
 2 12 4 0.89 0.00
 2 12 2 0.05 0.00
 2 12 0 -0.27 0.00
 -2 12 2 -0.75 0.00
 -2 12 4 -0.48 0.00
 -2 12 6 0.32 0.00
 -2 12 8 0.50 0.00
 -2 12 10 0.52 0.00
 -2 12 12 -0.17 0.00
 -2 12 14 -0.50 0.00
 -2 12 16 -0.38 0.00
 -2 12 18 0.13 0.00
 -2 12 20 0.47 0.00
 -2 12 22 0.45 0.00
 -2 12 24 -0.11 0.00
 -2 12 26 -0.39 0.00
 -2 12 28 -0.45 0.00
 -2 12 30 -0.06 0.00
 2 13 25 0.11 0.00
 2 13 23 -0.05 0.00
 2 13 21 0.19 0.00
 2 13 19 -0.04 0.00
 2 13 17 -0.23 0.00
 2 13 15 0.05 0.00
 2 13 13 -0.22 0.00
 2 13 11 0.45 0.00
 2 13 9 -0.05 0.00
 2 13 7 0.14 0.00
 2 13 5 -0.19 0.00
 2 13 3 -0.30 0.00
 2 13 1 0.16 0.00
 -2 13 1 -0.05 0.00
 -2 13 3 0.40 0.00
 -2 13 5 -0.08 0.00
 -2 13 7 -0.08 0.00
 -2 13 9 -0.19 0.00
 -2 13 11 -0.09 0.00
 -2 13 13 0.17 0.00
 -2 13 15 0.11 0.00
 -2 13 17 0.03 0.00
 -2 13 19 -0.16 0.00
 -2 13 21 -0.10 0.00
 -2 13 23 -0.01 0.00
 -2 13 25 0.29 0.00
 2 14 18 0.19 0.00
 2 14 16 -0.51 0.00
 2 14 14 -0.14 0.00
 2 14 12 0.13 0.00
 2 14 10 0.13 0.00
 2 14 8 0.35 0.00
 2 14 6 -0.55 0.00
 2 14 4 -0.14 0.00
 2 14 2 -0.36 0.00
 2 14 0 0.35 0.00
 -2 14 2 0.51 0.00
 -2 14 4 0.13 0.00
 -2 14 6 -0.02 0.00
 -2 14 8 -0.58 0.00
 -2 14 10 -0.09 0.00
 -2 14 12 0.08 0.00
 -2 14 14 0.44 0.00
 -2 14 16 0.17 0.00
 -2 14 18 -0.20 0.00
 2 15 7 0.05 0.00
 2 15 5 0.22 0.00
 2 15 3 0.08 0.00
 2 15 1 0.18 0.00
 -2 15 1 -0.44 0.00
 -2 15 3 -0.03 0.00
 -2 15 5 -0.05 0.00
 -2 15 7 0.28 0.00
 3 1 48 0.01 0.00
 3 1 46 0.39 0.00
 3 1 44 0.27 0.00
 3 1 42 -0.30 0.00
 3 1 40 -0.56 0.00
 3 1 38 0.14 0.00
 3 1 36 1.25 0.00
 3 1 34 1.11 0.00
 3 1 32 -0.36 0.00
 3 1 30 -2.38 0.00
 3 1 28 -2.34 0.00
 3 1 26 0.44 0.00
 3 1 24 3.52 0.00
 3 1 22 3.96 0.00
 3 1 20 0.24 0.00
 3 1 18 -5.33 0.00
 3 1 16 -6.20 0.00
 3 1 14 -2.45 0.00
 3 1 12 5.99 0.00
 3 1 10 9.86 0.00
 3 1 8 5.76 0.00
 3 1 6 -2.75 0.00
 3 1 4 -12.34 0.00
 3 1 2 -9.39 0.00
 3 1 0 -2.50 0.00
 -3 1 2 -9.65 0.00
 -3 1 4 -11.76 0.00
 -3 1 6 -5.81 0.00
 -3 1 8 3.73 0.00
 -3 1 10 10.70 0.00
 -3 1 12 6.65 0.00
 -3 1 14 0.09 0.00
 -3 1 16 -7.01 0.00
 -3 1 18 -6.13 0.00
 -3 1 20 -1.03 0.00
 -3 1 22 3.97 0.00
 -3 1 24 4.72 0.00
 -3 1 26 1.21 0.00
 -3 1 28 -2.39 0.00
 -3 1 30 -3.15 0.00
 -3 1 32 -0.98 0.00
 -3 1 34 1.34 0.00
 -3 1 36 1.91 0.00
 -3 1 38 0.35 0.00
 -3 1 40 -0.94 0.00
 -3 1 42 -1.01 0.00
 -3 1 44 0.00 0.00
 -3 1 46 0.95 0.00
 -3 1 48 0.54 0.00
 3 2 47 -0.28 0.00
 3 2 45 -0.11 0.00
 3 2 43 -0.01 0.00
 3 2 41 0.27 0.00
 3 2 39 0.06 0.00
 3 2 37 -0.57 0.00
 3 2 35 -0.70 0.00
 3 2 33 0.09 0.00
 3 2 31 1.01 0.00
 3 2 29 1.81 0.00
 3 2 27 0.16 0.00
 3 2 25 -1.68 0.00
 3 2 23 -2.71 0.00
 3 2 21 -1.39 0.00
 3 2 19 2.35 0.00
 3 2 17 4.30 0.00
 3 2 15 2.63 0.00
 3 2 13 -0.89 0.00
 3 2 11 -6.90 0.00
 3 2 9 -4.15 0.00
 3 2 7 -1.94 0.00
 3 2 5 6.44 0.00
 3 2 3 7.31 0.00
 3 2 1 3.34 0.00
 -3 2 1 1.85 0.00
 -3 2 3 9.11 0.00
 -3 2 5 4.14 0.00
 -3 2 7 1.62 0.00
 -3 2 9 -6.43 0.00
 -3 2 11 -5.40 0.00
 -3 2 13 -1.89 0.00
 -3 2 15 2.65 0.00
 -3 2 17 5.14 0.00
 -3 2 19 1.82 0.00
 -3 2 21 -1.20 0.00
 -3 2 23 -3.44 0.00
 -3 2 25 -1.94 0.00
 -3 2 27 0.67 0.00
 -3 2 29 2.19 0.00
 -3 2 31 1.34 0.00
 -3 2 33 -0.28 0.00
 -3 2 35 -1.34 0.00
 -3 2 37 -0.81 0.00
 -3 2 39 0.59 0.00
 -3 2 41 0.75 0.00
 -3 2 43 0.63 0.00
 -3 2 45 -0.69 0.00
 -3 2 47 -0.72 0.00
 3 3 46 -0.38 0.00
 3 3 44 -0.55 0.00
 3 3 42 0.01 0.00
 3 3 40 0.50 0.00
 3 3 38 0.42 0.00
 3 3 36 -0.11 0.00
 3 3 34 -1.12 0.00
 3 3 32 -0.30 0.00
 3 3 30 0.39 0.00
 3 3 28 1.34 0.00
 3 3 26 0.86 0.00
 3 3 24 -1.05 0.00
 3 3 22 -1.62 0.00
 3 3 20 -0.89 0.00
 3 3 18 0.93 0.00
 3 3 16 3.20 0.00
 3 3 14 0.86 0.00
 3 3 12 -0.90 0.00
 3 3 10 -3.81 0.00
 3 3 8 -3.51 0.00
 3 3 6 1.85 0.00
 3 3 4 2.32 0.00
 3 3 2 6.49 0.00
 3 3 0 -0.66 0.00
 -3 3 2 1.76 0.00
 -3 3 4 5.38 0.00
 -3 3 6 2.95 0.00
 -3 3 8 -2.11 0.00
 -3 3 10 -2.62 0.00
 -3 3 12 -4.18 0.00
 -3 3 14 0.92 0.00
 -3 3 16 1.81 0.00
 -3 3 18 2.57 0.00
 -3 3 20 0.36 0.00
 -3 3 22 -1.50 0.00
 -3 3 24 -1.54 0.00
 -3 3 26 -0.22 0.00
 -3 3 28 0.83 0.00
 -3 3 30 1.07 0.00
 -3 3 32 0.12 0.00
 -3 3 34 -0.71 0.00
 -3 3 36 -0.30 0.00
 -3 3 38 -0.09 0.00
 -3 3 40 0.56 0.00
 -3 3 42 0.11 0.00
 -3 3 44 -0.47 0.00
 -3 3 46 -0.19 0.00
 -3 3 48 -0.17 0.00
 3 4 45 0.79 0.00
 3 4 43 0.44 0.00
 3 4 41 -0.26 0.00
 3 4 39 -0.47 0.00
 3 4 37 -0.23 0.00
 3 4 35 0.68 0.00
 3 4 33 0.61 0.00
 3 4 31 -0.74 0.00
 3 4 29 -1.09 0.00
 3 4 27 -1.36 0.00
 3 4 25 1.35 0.00
 3 4 23 2.38 0.00
 3 4 21 1.73 0.00
 3 4 19 -1.15 0.00
 3 4 17 -4.07 0.00
 3 4 15 -3.41 0.00
 3 4 13 1.23 0.00
 3 4 11 4.38 0.00
 3 4 9 6.69 0.00
 3 4 7 0.15 0.00
 3 4 5 -4.10 0.00
 3 4 3 -7.66 0.00
 3 4 1 -4.40 0.00
 -3 4 1 -3.63 0.00
 -3 4 3 -5.74 0.00
 -3 4 5 -7.16 0.00
 -3 4 7 1.24 0.00
 -3 4 9 4.31 0.00
 -3 4 11 5.85 0.00
 -3 4 13 1.45 0.00
 -3 4 15 -3.41 0.00
 -3 4 17 -4.04 0.00
 -3 4 19 -1.81 0.00
 -3 4 21 1.95 0.00
 -3 4 23 3.23 0.00
 -3 4 25 1.28 0.00
 -3 4 27 -1.18 0.00
 -3 4 29 -1.95 0.00
 -3 4 31 -1.02 0.00
 -3 4 33 1.13 0.00
 -3 4 35 1.10 0.00
 -3 4 37 0.13 0.00
 -3 4 39 -0.94 0.00
 -3 4 41 -1.28 0.00
 -3 4 43 0.43 0.00
 -3 4 45 0.94 0.00
 -3 4 47 1.14 0.00
 3 5 44 0.14 0.00
 3 5 42 0.10 0.00
 3 5 40 -0.30 0.00
 3 5 38 -0.45 0.00
 3 5 36 0.01 0.00
 3 5 34 0.11 0.00
 3 5 32 1.07 0.00
 3 5 30 0.25 0.00
 3 5 28 -0.01 0.00
 3 5 26 -0.87 0.00
 3 5 24 -1.13 0.00
 3 5 22 0.07 0.00
 3 5 20 0.46 0.00
 3 5 18 1.36 0.00
 3 5 16 0.62 0.00
 3 5 14 -0.56 0.00
 3 5 12 -1.09 0.00
 3 5 10 -1.07 0.00
 3 5 8 -0.12 0.00
 3 5 6 1.50 0.00
 3 5 4 0.59 0.00
 3 5 2 1.15 0.00
 3 5 0 -1.43 0.00
 -3 5 2 0.77 0.00
 -3 5 4 0.86 0.00
 -3 5 6 -0.24 0.00
 -3 5 8 -1.46 0.00
 -3 5 10 -0.48 0.00
 -3 5 12 -0.29 0.00
 -3 5 14 1.09 0.00
 -3 5 16 0.97 0.00
 -3 5 18 0.26 0.00
 -3 5 20 -0.50 0.00
 -3 5 22 -0.83 0.00
 -3 5 24 -0.72 0.00
 -3 5 26 0.43 0.00
 -3 5 28 0.25 0.00
 -3 5 30 0.63 0.00
 -3 5 32 -0.11 0.00
 -3 5 34 -0.43 0.00
 -3 5 36 -0.04 0.00
 -3 5 38 -0.08 0.00
 -3 5 40 0.60 0.00
 -3 5 42 0.28 0.00
 -3 5 44 -0.15 0.00
 -3 5 46 -0.31 0.00
 3 6 43 -0.91 0.00
 3 6 41 -0.06 0.00
 3 6 39 1.05 0.00
 3 6 37 0.79 0.00
 3 6 35 0.13 0.00
 3 6 33 -0.99 0.00
 3 6 31 -0.85 0.00
 3 6 29 0.38 0.00
 3 6 27 0.68 0.00
 3 6 25 1.00 0.00
 3 6 23 -0.85 0.00
 3 6 21 -0.93 0.00
 3 6 19 -0.62 0.00
 3 6 17 0.92 0.00
 3 6 15 1.75 0.00
 3 6 13 0.46 0.00
 3 6 11 -1.14 0.00
 3 6 9 -2.40 0.00
 3 6 7 -1.14 0.00
 3 6 5 1.10 0.00
 3 6 3 2.72 0.00
 3 6 1 1.86 0.00
 -3 6 1 0.34 0.00
 -3 6 3 2.44 0.00
 -3 6 5 2.09 0.00
 -3 6 7 0.18 0.00
 -3 6 9 -1.57 0.00
 -3 6 11 -1.85 0.00
 -3 6 13 -0.23 0.00
 -3 6 15 1.15 0.00
 -3 6 17 1.11 0.00
 -3 6 19 0.31 0.00
 -3 6 21 -1.21 0.00
 -3 6 23 -0.60 0.00
 -3 6 25 0.01 0.00
 -3 6 27 0.84 0.00
 -3 6 29 0.63 0.00
 -3 6 31 -0.68 0.00
 -3 6 33 -0.64 0.00
 -3 6 35 -0.45 0.00
 -3 6 37 0.86 0.00
 -3 6 39 1.12 0.00
 -3 6 41 0.22 0.00
 -3 6 43 -0.67 0.00
 -3 6 45 -1.28 0.00
 3 7 42 0.52 0.00
 3 7 40 -0.08 0.00
 3 7 38 -0.35 0.00
 3 7 36 -0.40 0.00
 3 7 34 -0.17 0.00
 3 7 32 0.24 0.00
 3 7 30 -0.18 0.00
 3 7 28 0.10 0.00
 3 7 26 -0.22 0.00
 3 7 24 0.40 0.00
 3 7 22 0.51 0.00
 3 7 20 0.00 0.00
 3 7 18 -0.14 0.00
 3 7 16 -1.13 0.00
 3 7 14 -0.04 0.00
 3 7 12 0.19 0.00
 3 7 10 1.10 0.00
 3 7 8 0.66 0.00
 3 7 6 -0.55 0.00
 3 7 4 -0.72 0.00
 3 7 2 -1.13 0.00
 3 7 0 0.62 0.00
 -3 7 2 -0.67 0.00
 -3 7 4 -0.92 0.00
 -3 7 6 0.34 0.00
 -3 7 8 1.11 0.00
 -3 7 10 0.59 0.00
 -3 7 12 -0.09 0.00
 -3 7 14 -1.41 0.00
 -3 7 16 -0.77 0.00
 -3 7 18 0.01 0.00
 -3 7 20 1.07 0.00
 -3 7 22 1.07 0.00
 -3 7 24 -0.08 0.00
 -3 7 26 -0.57 0.00
 -3 7 28 -0.85 0.00
 -3 7 30 0.24 0.00
 -3 7 32 0.72 0.00
 -3 7 34 0.51 0.00
 -3 7 36 -0.30 0.00
 -3 7 38 -1.14 0.00
 -3 7 40 -0.70 0.00
 -3 7 42 0.12 0.00
 3 8 41 0.04 0.00
 3 8 39 -0.51 0.00
 3 8 37 -0.81 0.00
 3 8 35 -0.10 0.00
 3 8 33 0.35 0.00
 3 8 31 1.05 0.00
 3 8 29 0.32 0.00
 3 8 27 -0.24 0.00
 3 8 25 -0.71 0.00
 3 8 23 -0.70 0.00
 3 8 21 0.41 0.00
 3 8 19 0.31 0.00
 3 8 17 0.65 0.00
 3 8 15 -0.22 0.00
 3 8 13 -0.68 0.00
 3 8 11 -0.08 0.00
 3 8 9 -0.26 0.00
 3 8 7 1.05 0.00
 3 8 5 0.07 0.00
 3 8 3 0.16 0.00
 3 8 1 -0.56 0.00
 -3 8 1 0.71 0.00
 -3 8 3 -0.19 0.00
 -3 8 5 0.01 0.00
 -3 8 7 -0.84 0.00
 -3 8 9 -0.05 0.00
 -3 8 11 -0.06 0.00
 -3 8 13 0.36 0.00
 -3 8 15 0.40 0.00
 -3 8 17 0.15 0.00
 -3 8 19 0.03 0.00
 -3 8 21 -0.27 0.00
 -3 8 23 -0.37 0.00
 -3 8 25 -0.26 0.00
 -3 8 27 -0.01 0.00
 -3 8 29 0.34 0.00
 -3 8 31 0.41 0.00
 -3 8 33 0.22 0.00
 -3 8 35 -0.26 0.00
 -3 8 37 -0.37 0.00
 -3 8 39 -0.35 0.00
 -3 8 41 0.23 0.00
 3 9 38 0.77 0.00
 3 9 36 0.72 0.00
 3 9 34 0.32 0.00
 3 9 32 -0.55 0.00
 3 9 30 -0.78 0.00
 3 9 28 -0.15 0.00
 3 9 26 0.12 0.00
 3 9 24 0.86 0.00
 3 9 22 0.03 0.00
 3 9 20 -0.18 0.00
 3 9 18 -0.48 0.00
 3 9 16 -0.47 0.00
 3 9 14 0.56 0.00
 3 9 12 0.18 0.00
 3 9 10 0.64 0.00
 3 9 8 -0.14 0.00
 3 9 6 -0.50 0.00
 3 9 4 -0.27 0.00
 3 9 2 -0.67 0.00
 3 9 0 0.39 0.00
 -3 9 2 -0.17 0.00
 -3 9 4 -0.77 0.00
 -3 9 6 -0.45 0.00
 -3 9 8 0.06 0.00
 -3 9 10 0.50 0.00
 -3 9 12 0.84 0.00
 -3 9 14 0.48 0.00
 -3 9 16 -0.30 0.00
 -3 9 18 -0.71 0.00
 -3 9 20 -0.65 0.00
 -3 9 22 0.01 0.00
 -3 9 24 0.77 0.00
 -3 9 26 0.48 0.00
 -3 9 28 0.01 0.00
 -3 9 30 -0.86 0.00
 -3 9 32 -0.81 0.00
 -3 9 34 0.11 0.00
 -3 9 36 0.80 0.00
 -3 9 38 1.18 0.00
 3 10 35 0.05 0.00
 3 10 33 -0.12 0.00
 3 10 31 -0.02 0.00
 3 10 29 -0.35 0.00
 3 10 27 -0.04 0.00
 3 10 25 -0.02 0.00
 3 10 23 0.12 0.00
 3 10 21 0.41 0.00
 3 10 19 -0.15 0.00
 3 10 17 0.21 0.00
 3 10 15 -0.29 0.00
 3 10 13 0.02 0.00
 3 10 11 0.12 0.00
 3 10 9 -0.23 0.00
 3 10 7 0.16 0.00
 3 10 5 -0.38 0.00
 3 10 3 0.20 0.00
 3 10 1 0.17 0.00
 -3 10 1 -0.22 0.00
 -3 10 3 -0.12 0.00
 -3 10 5 0.38 0.00
 -3 10 7 0.39 0.00
 -3 10 9 0.16 0.00
 -3 10 11 -0.20 0.00
 -3 10 13 -0.56 0.00
 -3 10 15 -0.41 0.00
 -3 10 17 0.16 0.00
 -3 10 19 0.24 0.00
 -3 10 21 0.58 0.00
 -3 10 23 -0.05 0.00
 -3 10 25 -0.18 0.00
 -3 10 27 -0.14 0.00
 -3 10 29 -0.14 0.00
 -3 10 31 0.41 0.00
 -3 10 33 -0.01 0.00
 -3 10 35 -0.08 0.00
 3 11 32 0.09 0.00
 3 11 30 0.51 0.00
 3 11 28 0.63 0.00
 3 11 26 0.09 0.00
 3 11 24 -0.28 0.00
 3 11 22 -0.64 0.00
 3 11 20 -0.26 0.00
 3 11 18 0.32 0.00
 3 11 16 0.33 0.00
 3 11 14 0.46 0.00
 3 11 12 -0.52 0.00
 3 11 10 -0.38 0.00
 3 11 8 -0.42 0.00
 3 11 6 0.31 0.00
 3 11 4 0.80 0.00
 3 11 2 0.47 0.00
 3 11 0 0.01 0.00
 -3 11 2 0.73 0.00
 -3 11 4 0.78 0.00
 -3 11 6 0.18 0.00
 -3 11 8 -0.41 0.00
 -3 11 10 -0.70 0.00
 -3 11 12 -0.43 0.00
 -3 11 14 0.34 0.00
 -3 11 16 0.46 0.00
 -3 11 18 0.43 0.00
 -3 11 20 -0.13 0.00
 -3 11 22 -0.62 0.00
 -3 11 24 -0.23 0.00
 -3 11 26 -0.08 0.00
 -3 11 28 0.58 0.00
 -3 11 30 0.49 0.00
 -3 11 32 -0.04 0.00
 3 12 29 0.08 0.00
 3 12 27 -0.08 0.00
 3 12 25 0.22 0.00
 3 12 23 -0.04 0.00
 3 12 21 0.13 0.00
 3 12 19 -0.23 0.00
 3 12 17 -0.09 0.00
 3 12 15 -0.13 0.00
 3 12 13 -0.03 0.00
 3 12 11 0.27 0.00
 3 12 9 0.03 0.00
 3 12 7 0.23 0.00
 3 12 5 -0.18 0.00
 3 12 3 -0.15 0.00
 3 12 1 -0.13 0.00
 -3 12 1 0.05 0.00
 -3 12 3 -0.24 0.00
 -3 12 5 -0.20 0.00
 -3 12 7 -0.06 0.00
 -3 12 9 0.04 0.00
 -3 12 11 0.32 0.00
 -3 12 13 0.07 0.00
 -3 12 15 0.01 0.00
 -3 12 17 -0.15 0.00
 -3 12 19 -0.13 0.00
 -3 12 21 0.06 0.00
 -3 12 23 0.16 0.00
 -3 12 25 -0.06 0.00
 -3 12 27 0.00 0.00
 -3 12 29 -0.43 0.00
 3 13 24 -0.17 0.00
 3 13 22 0.52 0.00
 3 13 20 0.37 0.00
 3 13 18 0.33 0.00
 3 13 16 -0.39 0.00
 3 13 14 -0.19 0.00
 3 13 12 -0.11 0.00
 3 13 10 0.35 0.00
 3 13 8 0.29 0.00
 3 13 6 -0.17 0.00
 3 13 4 -0.42 0.00
 3 13 2 -0.48 0.00
 3 13 0 0.06 0.00
 -3 13 2 -0.55 0.00
 -3 13 4 -0.43 0.00
 -3 13 6 -0.18 0.00
 -3 13 8 0.51 0.00
 -3 13 10 0.36 0.00
 -3 13 12 0.12 0.00
 -3 13 14 -0.38 0.00
 -3 13 16 -0.39 0.00
 -3 13 18 -0.04 0.00
 -3 13 20 0.37 0.00
 -3 13 22 0.37 0.00
 -3 13 24 0.08 0.00
 3 14 17 -0.03 0.00
 3 14 15 0.20 0.00
 3 14 13 0.14 0.00
 3 14 11 -0.01 0.00
 3 14 9 -0.20 0.00
 3 14 7 -0.14 0.00
 3 14 5 0.09 0.00
 3 14 3 0.17 0.00
 3 14 1 0.16 0.00
 -3 14 1 0.13 0.00
 -3 14 3 0.19 0.00
 -3 14 5 0.08 0.00
 -3 14 7 -0.08 0.00
 -3 14 9 -0.28 0.00
 -3 14 11 0.05 0.00
 -3 14 13 0.09 0.00
 -3 14 15 0.32 0.00
 -3 14 17 -0.09 0.00
 3 15 6 0.17 0.00
 3 15 4 0.13 0.00
 3 15 2 0.34 0.00
 3 15 0 -0.20 0.00
 -3 15 2 0.16 0.00
 -3 15 4 0.37 0.00
 -3 15 6 -0.07 0.00
 4 0 48 -0.28 0.00
 4 0 46 0.04 0.00
 4 0 44 0.32 0.00
 4 0 42 -0.07 0.00
 4 0 40 -0.47 0.00
 4 0 38 -0.21 0.00
 4 0 36 1.06 0.00
 4 0 34 1.23 0.00
 4 0 32 0.92 0.00
 4 0 30 -2.05 0.00
 4 0 28 -2.65 0.00
 4 0 26 -1.48 0.00
 4 0 24 2.06 0.00
 4 0 22 4.95 0.00
 4 0 20 2.66 0.00
 4 0 18 -2.64 0.00
 4 0 16 -6.41 0.00
 4 0 14 -6.93 0.00
 4 0 12 2.78 0.00
 4 0 10 7.31 0.00
 4 0 8 11.03 0.00
 4 0 6 2.51 0.00
 4 0 4 -8.46 0.00
 4 0 2 -10.77 0.00
 4 0 0 -10.43 0.00
 -4 0 2 5.94 0.00
 -4 0 4 8.95 0.00
 -4 0 6 12.28 0.00
 -4 0 8 0.97 0.00
 -4 0 10 -7.76 0.00
 -4 0 12 -8.79 0.00
 -4 0 14 -5.36 0.00
 -4 0 16 5.08 0.00
 -4 0 18 6.35 0.00
 -4 0 20 4.73 0.00
 -4 0 22 -1.90 0.00
 -4 0 24 -5.07 0.00
 -4 0 26 -3.32 0.00
 -4 0 28 0.54 0.00
 -4 0 30 3.32 0.00
 -4 0 32 2.33 0.00
 -4 0 34 -0.14 0.00
 -4 0 36 -2.13 0.00
 -4 0 38 -1.08 0.00
 -4 0 40 0.19 0.00
 -4 0 42 1.45 0.00
 -4 0 44 0.59 0.00
 -4 0 46 -0.64 0.00
 -4 0 48 -0.83 0.00
 4 1 47 0.00 0.00
 4 1 45 -0.04 0.00
 4 1 43 0.05 0.00
 4 1 41 0.07 0.00
 4 1 39 0.15 0.00
 4 1 37 -0.44 0.00
 4 1 35 -0.29 0.00
 4 1 33 -0.34 0.00
 4 1 31 0.39 0.00
 4 1 29 1.19 0.00
 4 1 27 0.33 0.00
 4 1 25 -0.11 0.00
 4 1 23 -1.71 0.00
 4 1 21 -1.45 0.00
 4 1 19 0.61 0.00
 4 1 17 1.56 0.00
 4 1 15 2.94 0.00
 4 1 13 0.54 0.00
 4 1 11 -2.76 0.00
 4 1 9 -2.37 0.00
 4 1 7 -4.12 0.00
 4 1 5 3.43 0.00
 4 1 3 1.95 0.00
 4 1 1 5.15 0.00
 -4 1 1 0.06 0.00
 -4 1 3 -3.55 0.00
 -4 1 5 -2.70 0.00
 -4 1 7 -3.91 0.00
 -4 1 9 3.42 0.00
 -4 1 11 1.73 0.00
 -4 1 13 3.48 0.00
 -4 1 15 -0.70 0.00
 -4 1 17 -2.41 0.00
 -4 1 19 -1.76 0.00
 -4 1 21 -0.72 0.00
 -4 1 23 1.87 0.00
 -4 1 25 1.44 0.00
 -4 1 27 0.52 0.00
 -4 1 29 -0.93 0.00
 -4 1 31 -1.11 0.00
 -4 1 33 -0.40 0.00
 -4 1 35 0.61 0.00
 -4 1 37 0.71 0.00
 -4 1 39 0.02 0.00
 -4 1 41 -0.27 0.00
 -4 1 43 -0.79 0.00
 -4 1 45 0.24 0.00
 -4 1 47 0.18 0.00
 4 2 46 -0.07 0.00
 4 2 44 -0.45 0.00
 4 2 42 -0.19 0.00
 4 2 40 0.33 0.00
 4 2 38 0.41 0.00
 4 2 36 -0.17 0.00
 4 2 34 -1.27 0.00
 4 2 32 -0.48 0.00
 4 2 30 0.33 0.00
 4 2 28 2.20 0.00
 4 2 26 1.30 0.00
 4 2 24 -0.95 0.00
 4 2 22 -2.75 0.00
 4 2 20 -2.53 0.00
 4 2 18 1.06 0.00
 4 2 16 4.55 0.00
 4 2 14 3.59 0.00
 4 2 12 0.59 0.00
 4 2 10 -6.20 0.00
 4 2 8 -6.10 0.00
 4 2 6 -2.49 0.00
 4 2 4 4.06 0.00
 4 2 2 9.35 0.00
 4 2 0 4.03 0.00
 -4 2 2 -0.02 0.00
 -4 2 4 -8.75 0.00
 -4 2 6 -6.16 0.00
 -4 2 8 -1.72 0.00
 -4 2 10 4.51 0.00
 -4 2 12 7.00 0.00
 -4 2 14 1.99 0.00
 -4 2 16 -1.70 0.00
 -4 2 18 -5.18 0.00
 -4 2 20 -2.45 0.00
 -4 2 22 1.10 0.00
 -4 2 24 3.12 0.00
 -4 2 26 2.22 0.00
 -4 2 28 -0.58 0.00
 -4 2 30 -2.02 0.00
 -4 2 32 -1.42 0.00
 -4 2 34 0.35 0.00
 -4 2 36 1.09 0.00
 -4 2 38 0.79 0.00
 -4 2 40 -0.56 0.00
 -4 2 42 -0.69 0.00
 -4 2 44 -0.16 0.00
 -4 2 46 0.49 0.00
 -4 2 48 0.72 0.00
 4 3 47 -0.10 0.00
 4 3 45 0.21 0.00
 4 3 43 0.32 0.00
 4 3 41 -0.08 0.00
 4 3 39 -0.12 0.00
 4 3 37 -0.01 0.00
 4 3 35 0.80 0.00
 4 3 33 0.50 0.00
 4 3 31 -0.39 0.00
 4 3 29 -1.52 0.00
 4 3 27 -1.63 0.00
 4 3 25 0.62 0.00
 4 3 23 2.35 0.00
 4 3 21 2.91 0.00
 4 3 19 0.03 0.00
 4 3 17 -3.62 0.00
 4 3 15 -4.61 0.00
 4 3 13 -1.71 0.00
 4 3 11 3.68 0.00
 4 3 9 7.02 0.00
 4 3 7 4.12 0.00
 4 3 5 -1.47 0.00
 4 3 3 -7.74 0.00
 4 3 1 -6.83 0.00
 -4 3 1 -1.25 0.00
 -4 3 3 5.26 0.00
 -4 3 5 8.08 0.00
 -4 3 7 3.15 0.00
 -4 3 9 -2.26 0.00
 -4 3 11 -6.61 0.00
 -4 3 13 -4.15 0.00
 -4 3 15 0.85 0.00
 -4 3 17 4.30 0.00
 -4 3 19 3.99 0.00
 -4 3 21 -0.09 0.00
 -4 3 23 -2.93 0.00
 -4 3 25 -2.97 0.00
 -4 3 27 -0.45 0.00
 -4 3 29 1.96 0.00
 -4 3 31 1.95 0.00
 -4 3 33 0.24 0.00
 -4 3 35 -1.28 0.00
 -4 3 37 -1.14 0.00
 -4 3 39 0.17 0.00
 -4 3 41 1.28 0.00
 -4 3 43 0.76 0.00
 -4 3 45 -0.25 0.00
 -4 3 47 -1.15 0.00
 4 4 46 0.09 0.00
 4 4 44 0.40 0.00
 4 4 42 0.44 0.00
 4 4 40 -0.20 0.00
 4 4 38 -0.62 0.00
 4 4 36 -0.50 0.00
 4 4 34 0.27 0.00
 4 4 32 0.94 0.00
 4 4 30 0.66 0.00
 4 4 28 -0.12 0.00
 4 4 26 -1.14 0.00
 4 4 24 -0.88 0.00
 4 4 22 0.01 0.00
 4 4 20 0.99 0.00
 4 4 18 1.18 0.00
 4 4 16 -0.12 0.00
 4 4 14 -0.77 0.00
 4 4 12 -1.39 0.00
 4 4 10 0.08 0.00
 4 4 8 0.91 0.00
 4 4 6 1.39 0.00
 4 4 4 0.40 0.00
 4 4 2 -1.11 0.00
 4 4 0 -1.31 0.00
 -4 4 2 -1.01 0.00
 -4 4 4 0.86 0.00
 -4 4 6 1.13 0.00
 -4 4 8 1.27 0.00
 -4 4 10 -0.22 0.00
 -4 4 12 -0.79 0.00
 -4 4 14 -1.00 0.00
 -4 4 16 -0.30 0.00
 -4 4 18 0.42 0.00
 -4 4 20 0.46 0.00
 -4 4 22 0.38 0.00
 -4 4 24 -0.17 0.00
 -4 4 26 -0.10 0.00
 -4 4 28 -0.18 0.00
 -4 4 30 0.02 0.00
 -4 4 32 0.00 0.00
 -4 4 34 0.02 0.00
 -4 4 36 0.15 0.00
 -4 4 38 0.08 0.00
 -4 4 40 0.07 0.00
 -4 4 42 -0.32 0.00
 -4 4 44 -0.28 0.00
 -4 4 46 -0.22 0.00
 4 5 45 -0.46 0.00
 4 5 43 -0.86 0.00
 4 5 41 -0.47 0.00
 4 5 39 0.41 0.00
 4 5 37 0.77 0.00
 4 5 35 0.14 0.00
 4 5 33 -0.63 0.00
 4 5 31 -0.55 0.00
 4 5 29 0.21 0.00
 4 5 27 1.27 0.00
 4 5 25 0.55 0.00
 4 5 23 -0.75 0.00
 4 5 21 -1.79 0.00
 4 5 19 -1.11 0.00
 4 5 17 1.47 0.00
 4 5 15 2.66 0.00
 4 5 13 1.87 0.00
 4 5 11 -1.15 0.00
 4 5 9 -4.16 0.00
 4 5 7 -2.71 0.00
 4 5 5 -0.34 0.00
 4 5 3 4.51 0.00
 4 5 1 3.90 0.00
 -4 5 1 1.51 0.00
 -4 5 3 -2.86 0.00
 -4 5 5 -4.53 0.00
 -4 5 7 -1.87 0.00
 -4 5 9 1.16 0.00
 -4 5 11 3.81 0.00
 -4 5 13 1.91 0.00
 -4 5 15 -0.61 0.00
 -4 5 17 -2.75 0.00
 -4 5 19 -1.68 0.00
 -4 5 21 0.39 0.00
 -4 5 23 2.06 0.00
 -4 5 25 1.25 0.00
 -4 5 27 -0.33 0.00
 -4 5 29 -1.33 0.00
 -4 5 31 -0.80 0.00
 -4 5 33 0.71 0.00
 -4 5 35 0.92 0.00
 -4 5 37 0.31 0.00
 -4 5 39 -1.02 0.00
 -4 5 41 -1.21 0.00
 -4 5 43 -0.06 0.00
 -4 5 45 0.88 0.00
 4 6 44 -0.01 0.00
 4 6 42 0.17 0.00
 4 6 40 0.20 0.00
 4 6 38 0.24 0.00
 4 6 36 0.03 0.00
 4 6 34 0.08 0.00
 4 6 32 -0.61 0.00
 4 6 30 -0.29 0.00
 4 6 28 -0.56 0.00
 4 6 26 0.34 0.00
 4 6 24 0.82 0.00
 4 6 22 0.70 0.00
 4 6 20 0.31 0.00
 4 6 18 -0.99 0.00
 4 6 16 -1.23 0.00
 4 6 14 -0.47 0.00
 4 6 12 0.37 0.00
 4 6 10 1.88 0.00
 4 6 8 0.83 0.00
 4 6 6 -0.08 0.00
 4 6 4 -1.40 0.00
 4 6 2 -1.77 0.00
 4 6 0 0.27 0.00
 -4 6 2 0.65 0.00
 -4 6 4 2.02 0.00
 -4 6 6 0.08 0.00
 -4 6 8 -0.76 0.00
 -4 6 10 -1.63 0.00
 -4 6 12 -0.63 0.00
 -4 6 14 0.76 0.00
 -4 6 16 1.59 0.00
 -4 6 18 0.83 0.00
 -4 6 20 -0.31 0.00
 -4 6 22 -1.29 0.00
 -4 6 24 -1.02 0.00
 -4 6 26 0.26 0.00
 -4 6 28 0.60 0.00
 -4 6 30 0.89 0.00
 -4 6 32 -0.35 0.00
 -4 6 34 -0.68 0.00
 -4 6 36 -0.39 0.00
 -4 6 38 0.15 0.00
 -4 6 40 1.12 0.00
 -4 6 42 0.46 0.00
 -4 6 44 0.01 0.00
 4 7 41 0.57 0.00
 4 7 39 -0.41 0.00
 4 7 37 -0.87 0.00
 4 7 35 -0.84 0.00
 4 7 33 0.38 0.00
 4 7 31 0.97 0.00
 4 7 29 0.64 0.00
 4 7 27 0.02 0.00
 4 7 25 -1.24 0.00
 4 7 23 -0.35 0.00
 4 7 21 -0.01 0.00
 4 7 19 1.04 0.00
 4 7 17 0.61 0.00
 4 7 15 -0.48 0.00
 4 7 13 -0.87 0.00
 4 7 11 -0.74 0.00
 4 7 9 0.37 0.00
 4 7 7 1.27 0.00
 4 7 5 0.60 0.00
 4 7 3 0.06 0.00
 4 7 1 -1.24 0.00
 -4 7 1 -0.80 0.00
 -4 7 3 -0.10 0.00
 -4 7 5 0.64 0.00
 -4 7 7 0.79 0.00
 -4 7 9 0.17 0.00
 -4 7 11 -0.36 0.00
 -4 7 13 -0.30 0.00
 -4 7 15 -0.08 0.00
 -4 7 17 0.11 0.00
 -4 7 19 0.22 0.00
 -4 7 21 -0.48 0.00
 -4 7 23 0.23 0.00
 -4 7 25 -0.16 0.00
 -4 7 27 0.60 0.00
 -4 7 29 0.09 0.00
 -4 7 31 -0.48 0.00
 -4 7 33 -0.35 0.00
 -4 7 35 -0.50 0.00
 -4 7 37 0.69 0.00
 -4 7 39 0.69 0.00
 -4 7 41 0.35 0.00
 -4 7 43 -0.25 0.00
 4 8 40 -0.36 0.00
 4 8 38 0.21 0.00
 4 8 36 0.65 0.00
 4 8 34 0.50 0.00
 4 8 32 -0.24 0.00
 4 8 30 -0.20 0.00
 4 8 28 -0.49 0.00
 4 8 26 0.31 0.00
 4 8 24 0.16 0.00
 4 8 22 0.04 0.00
 4 8 20 -0.11 0.00
 4 8 18 -0.46 0.00
 4 8 16 0.28 0.00
 4 8 14 0.12 0.00
 4 8 12 0.42 0.00
 4 8 10 -0.10 0.00
 4 8 8 -0.29 0.00
 4 8 6 -0.19 0.00
 4 8 4 -0.04 0.00
 4 8 2 0.18 0.00
 4 8 0 -0.12 0.00
 -4 8 2 -0.11 0.00
 -4 8 4 -0.17 0.00
 -4 8 6 0.50 0.00
 -4 8 8 0.59 0.00
 -4 8 10 0.35 0.00
 -4 8 12 -0.29 0.00
 -4 8 14 -1.23 0.00
 -4 8 16 -0.46 0.00
 -4 8 18 -0.24 0.00
 -4 8 20 1.14 0.00
 -4 8 22 0.74 0.00
 -4 8 24 -0.03 0.00
 -4 8 26 -0.49 0.00
 -4 8 28 -1.01 0.00
 -4 8 30 0.48 0.00
 -4 8 32 0.68 0.00
 -4 8 34 0.89 0.00
 -4 8 36 -0.10 0.00
 -4 8 38 -1.30 0.00
 -4 8 40 -0.91 0.00
 4 9 37 0.39 0.00
 4 9 35 0.28 0.00
 4 9 33 0.13 0.00
 4 9 31 -0.50 0.00
 4 9 29 -0.40 0.00
 4 9 27 -0.28 0.00
 4 9 25 0.16 0.00
 4 9 23 0.55 0.00
 4 9 21 0.10 0.00
 4 9 19 0.07 0.00
 4 9 17 -0.51 0.00
 4 9 15 -0.11 0.00
 4 9 13 0.17 0.00
 4 9 11 0.34 0.00
 4 9 9 0.41 0.00
 4 9 7 -0.42 0.00
 4 9 5 -0.27 0.00
 4 9 3 -0.63 0.00
 4 9 1 0.33 0.00
 -4 9 1 0.42 0.00
 -4 9 3 0.53 0.00
 -4 9 5 0.10 0.00
 -4 9 7 -0.70 0.00
 -4 9 9 -0.34 0.00
 -4 9 11 -0.49 0.00
 -4 9 13 0.60 0.00
 -4 9 15 0.49 0.00
 -4 9 17 0.39 0.00
 -4 9 19 0.05 0.00
 -4 9 21 -0.68 0.00
 -4 9 23 -0.13 0.00
 -4 9 25 -0.31 0.00
 -4 9 27 0.33 0.00
 -4 9 29 0.26 0.00
 -4 9 31 -0.09 0.00
 -4 9 33 0.08 0.00
 -4 9 35 -0.40 0.00
 -4 9 37 0.19 0.00
 -4 9 39 0.06 0.00
 4 10 34 -0.76 0.00
 4 10 32 0.07 0.00
 4 10 30 0.43 0.00
 4 10 28 0.62 0.00
 4 10 26 0.35 0.00
 4 10 24 -0.48 0.00
 4 10 22 -0.35 0.00
 4 10 20 -0.43 0.00
 4 10 18 0.31 0.00
 4 10 16 0.51 0.00
 4 10 14 0.14 0.00
 4 10 12 -0.02 0.00
 4 10 10 -0.83 0.00
 4 10 8 -0.23 0.00
 4 10 6 -0.06 0.00
 4 10 4 0.67 0.00
 4 10 2 0.82 0.00
 4 10 0 0.12 0.00
 -4 10 2 -0.11 0.00
 -4 10 4 -1.09 0.00
 -4 10 6 -0.43 0.00
 -4 10 8 -0.26 0.00
 -4 10 10 0.61 0.00
 -4 10 12 0.76 0.00
 -4 10 14 0.30 0.00
 -4 10 16 -0.09 0.00
 -4 10 18 -0.69 0.00
 -4 10 20 -0.37 0.00
 -4 10 22 0.12 0.00
 -4 10 24 0.45 0.00
 -4 10 26 0.58 0.00
 -4 10 28 -0.22 0.00
 -4 10 30 -0.49 0.00
 -4 10 32 -0.72 0.00
 -4 10 34 -0.11 0.00
 -4 10 36 0.59 0.00
 4 11 31 -0.25 0.00
 4 11 29 0.24 0.00
 4 11 27 -0.15 0.00
 4 11 25 0.39 0.00
 4 11 23 -0.01 0.00
 4 11 21 -0.02 0.00
 4 11 19 -0.01 0.00
 4 11 17 -0.37 0.00
 4 11 15 0.15 0.00
 4 11 13 -0.24 0.00
 4 11 11 0.16 0.00
 4 11 9 0.10 0.00
 4 11 7 0.00 0.00
 4 11 5 0.33 0.00
 4 11 3 -0.31 0.00
 4 11 1 0.07 0.00
 -4 11 1 -0.41 0.00
 -4 11 3 0.05 0.00
 -4 11 5 0.19 0.00
 -4 11 7 0.31 0.00
 -4 11 9 0.28 0.00
 -4 11 11 -0.20 0.00
 -4 11 13 -0.32 0.00
 -4 11 15 -0.35 0.00
 -4 11 17 0.01 0.00
 -4 11 19 0.24 0.00
 -4 11 21 0.28 0.00
 -4 11 23 -0.06 0.00
 -4 11 25 -0.16 0.00
 -4 11 27 -0.22 0.00
 -4 11 29 0.21 0.00
 -4 11 31 0.32 0.00
 -4 11 33 0.29 0.00
 4 12 28 -0.44 0.00
 4 12 26 -0.43 0.00
 4 12 24 -0.49 0.00
 4 12 22 0.49 0.00
 4 12 20 0.23 0.00
 4 12 18 0.45 0.00
 4 12 16 -0.17 0.00
 4 12 14 -0.43 0.00
 4 12 12 0.11 0.00
 4 12 10 0.01 0.00
 4 12 8 0.69 0.00
 4 12 6 -0.13 0.00
 4 12 4 -0.31 0.00
 4 12 2 -0.62 0.00
 4 12 0 -0.35 0.00
 -4 12 2 0.47 0.00
 -4 12 4 0.51 0.00
 -4 12 6 0.52 0.00
 -4 12 8 -0.26 0.00
 -4 12 10 -0.46 0.00
 -4 12 12 -0.44 0.00
 -4 12 14 0.20 0.00
 -4 12 16 0.34 0.00
 -4 12 18 0.42 0.00
 -4 12 20 -0.20 0.00
 -4 12 22 -0.39 0.00
 -4 12 24 -0.29 0.00
 -4 12 26 0.02 0.00
 -4 12 28 0.47 0.00
 4 13 23 0.08 0.00
 4 13 21 -0.24 0.00
 4 13 19 0.16 0.00
 4 13 17 -0.32 0.00
 4 13 15 0.41 0.00
 4 13 13 -0.05 0.00
 4 13 11 0.12 0.00
 4 13 9 -0.06 0.00
 4 13 7 -0.35 0.00
 4 13 5 0.18 0.00
 4 13 3 -0.14 0.00
 4 13 1 0.36 0.00
 -4 13 1 -0.06 0.00
 -4 13 3 -0.05 0.00
 -4 13 5 -0.15 0.00
 -4 13 7 -0.07 0.00
 -4 13 9 0.11 0.00
 -4 13 11 0.12 0.00
 -4 13 13 -0.01 0.00
 -4 13 15 -0.15 0.00
 -4 13 17 -0.07 0.00
 -4 13 19 -0.02 0.00
 -4 13 21 0.36 0.00
 -4 13 23 0.08 0.00
 4 14 16 0.11 0.00
 4 14 14 -0.09 0.00
 4 14 12 0.47 0.00
 4 14 10 -0.45 0.00
 4 14 8 0.01 0.00
 4 14 6 -0.20 0.00
 4 14 4 0.30 0.00
 4 14 2 0.52 0.00
 4 14 0 0.01 0.00
 -4 14 2 -0.08 0.00
 -4 14 4 -0.60 0.00
 -4 14 6 -0.17 0.00
 -4 14 8 0.14 0.00
 -4 14 10 0.40 0.00
 -4 14 12 0.25 0.00
 -4 14 14 -0.14 0.00
 -4 14 16 -0.37 0.00
 -4 14 18 -0.22 0.00
 4 15 3 -0.39 0.00
 4 15 1 -0.04 0.00
 -4 15 1 -0.02 0.00
 -4 15 3 0.18 0.00
 5 1 46 0.31 0.00
 5 1 44 -0.13 0.00
 5 1 42 -0.18 0.00
 5 1 40 0.20 0.00
 5 1 38 0.36 0.00
 5 1 36 -0.21 0.00
 5 1 34 -1.11 0.00
 5 1 32 -1.33 0.00
 5 1 30 0.31 0.00
 5 1 28 1.93 0.00
 5 1 26 2.52 0.00
 5 1 24 0.12 0.00
 5 1 22 -3.04 0.00
 5 1 20 -3.85 0.00
 5 1 18 -1.03 0.00
 5 1 16 3.98 0.00
 5 1 14 6.54 0.00
 5 1 12 2.73 0.00
 5 1 10 -3.15 0.00
 5 1 8 -9.40 0.00
 5 1 6 -6.18 0.00
 5 1 4 0.52 0.00
 5 1 2 8.84 0.00
 5 1 0 10.05 0.00
 -5 1 2 -2.62 0.00
 -5 1 4 5.00 0.00
 -5 1 6 10.71 0.00
 -5 1 8 5.25 0.00
 -5 1 10 -1.57 0.00
 -5 1 12 -7.84 0.00
 -5 1 14 -6.27 0.00
 -5 1 16 -0.08 0.00
 -5 1 18 4.82 0.00
 -5 1 20 5.43 0.00
 -5 1 22 0.94 0.00
 -5 1 24 -3.07 0.00
 -5 1 26 -3.97 0.00
 -5 1 28 -1.20 0.00
 -5 1 30 1.82 0.00
 -5 1 32 2.60 0.00
 -5 1 34 0.85 0.00
 -5 1 36 -1.15 0.00
 -5 1 38 -1.41 0.00
 -5 1 40 -0.35 0.00
 -5 1 42 1.08 0.00
 -5 1 44 0.79 0.00
 -5 1 46 -0.01 0.00
 -5 1 48 -0.91 0.00
 5 2 47 -0.20 0.00
 5 2 45 -0.01 0.00
 5 2 43 -0.05 0.00
 5 2 41 -0.03 0.00
 5 2 39 -0.19 0.00
 5 2 37 0.32 0.00
 5 2 35 0.42 0.00
 5 2 33 0.92 0.00
 5 2 31 -0.21 0.00
 5 2 29 -1.06 0.00
 5 2 27 -1.53 0.00
 5 2 25 -0.59 0.00
 5 2 23 1.73 0.00
 5 2 21 2.59 0.00
 5 2 19 1.30 0.00
 5 2 17 -1.39 0.00
 5 2 15 -4.56 0.00
 5 2 13 -2.66 0.00
 5 2 11 0.43 0.00
 5 2 9 4.91 0.00
 5 2 7 5.95 0.00
 5 2 5 0.52 0.00
 5 2 3 -2.62 0.00
 5 2 1 -8.17 0.00
 -5 2 1 2.69 0.00
 -5 2 3 -0.65 0.00
 -5 2 5 -6.28 0.00
 -5 2 7 -5.36 0.00
 -5 2 9 -0.04 0.00
 -5 2 11 3.18 0.00
 -5 2 13 5.66 0.00
 -5 2 15 1.01 0.00
 -5 2 17 -1.93 0.00
 -5 2 19 -4.06 0.00
 -5 2 21 -1.84 0.00
 -5 2 23 1.32 0.00
 -5 2 25 2.79 0.00
 -5 2 27 1.70 0.00
 -5 2 29 -0.64 0.00
 -5 2 31 -1.83 0.00
 -5 2 33 -1.25 0.00
 -5 2 35 0.58 0.00
 -5 2 37 1.09 0.00
 -5 2 39 0.77 0.00
 -5 2 41 -0.61 0.00
 -5 2 43 -1.07 0.00
 -5 2 45 -0.38 0.00
 -5 2 47 0.33 0.00
 5 3 46 -0.30 0.00
 5 3 44 0.26 0.00
 5 3 42 0.51 0.00
 5 3 40 0.19 0.00
 5 3 38 -0.55 0.00
 5 3 36 -0.50 0.00
 5 3 34 0.23 0.00
 5 3 32 0.71 0.00
 5 3 30 1.09 0.00
 5 3 28 -0.74 0.00
 5 3 26 -0.95 0.00
 5 3 24 -1.33 0.00
 5 3 22 0.47 0.00
 5 3 20 1.81 0.00
 5 3 18 1.25 0.00
 5 3 16 -0.48 0.00
 5 3 14 -2.10 0.00
 5 3 12 -2.69 0.00
 5 3 10 1.27 0.00
 5 3 8 1.76 0.00
 5 3 6 4.32 0.00
 5 3 4 -0.09 0.00
 5 3 2 -2.45 0.00
 5 3 0 -3.59 0.00
 -5 3 2 3.03 0.00
 -5 3 4 -2.82 0.00
 -5 3 6 -2.28 0.00
 -5 3 8 -4.01 0.00
 -5 3 10 1.02 0.00
 -5 3 12 2.21 0.00
 -5 3 14 2.59 0.00
 -5 3 16 0.68 0.00
 -5 3 18 -1.87 0.00
 -5 3 20 -1.70 0.00
 -5 3 22 -0.68 0.00
 -5 3 24 1.00 0.00
 -5 3 26 1.28 0.00
 -5 3 28 0.48 0.00
 -5 3 30 -0.65 0.00
 -5 3 32 -0.61 0.00
 -5 3 34 -0.29 0.00
 -5 3 36 0.32 0.00
 -5 3 38 0.36 0.00
 -5 3 40 -0.36 0.00
 -5 3 42 -0.03 0.00
 -5 3 44 -0.25 0.00
 -5 3 46 0.62 0.00
 5 4 45 0.15 0.00
 5 4 43 -0.44 0.00
 5 4 41 -0.39 0.00
 5 4 39 -0.12 0.00
 5 4 37 0.48 0.00
 5 4 35 -0.34 0.00
 5 4 33 -0.21 0.00
 5 4 31 -0.80 0.00
 5 4 29 0.72 0.00
 5 4 27 1.35 0.00
 5 4 25 0.86 0.00
 5 4 23 -0.51 0.00
 5 4 21 -2.66 0.00
 5 4 19 -1.71 0.00
 5 4 17 0.80 0.00
 5 4 15 3.33 0.00
 5 4 13 3.78 0.00
 5 4 11 -0.18 0.00
 5 4 9 -4.12 0.00
 5 4 7 -5.03 0.00
 5 4 5 -2.82 0.00
 5 4 3 4.26 0.00
 5 4 1 5.04 0.00
 -5 4 1 -5.15 0.00
 -5 4 3 1.90 0.00
 -5 4 5 5.04 0.00
 -5 4 7 4.71 0.00
 -5 4 9 0.94 0.00
 -5 4 11 -4.33 0.00
 -5 4 13 -3.84 0.00
 -5 4 15 -1.56 0.00
 -5 4 17 2.73 0.00
 -5 4 19 3.51 0.00
 -5 4 21 1.34 0.00
 -5 4 23 -1.72 0.00
 -5 4 25 -2.59 0.00
 -5 4 27 -1.34 0.00
 -5 4 29 1.21 0.00
 -5 4 31 1.68 0.00
 -5 4 33 0.57 0.00
 -5 4 35 -0.79 0.00
 -5 4 37 -1.41 0.00
 -5 4 39 0.16 0.00
 -5 4 41 1.06 0.00
 -5 4 43 1.15 0.00
 -5 4 45 0.11 0.00
 -5 4 47 -1.29 0.00
 5 5 44 -0.19 0.00
 5 5 42 -0.41 0.00
 5 5 40 0.02 0.00
 5 5 38 0.28 0.00
 5 5 36 0.73 0.00
 5 5 34 0.29 0.00
 5 5 32 -0.53 0.00
 5 5 30 -0.68 0.00
 5 5 28 -1.11 0.00
 5 5 26 0.62 0.00
 5 5 24 0.67 0.00
 5 5 22 1.46 0.00
 5 5 20 0.11 0.00
 5 5 18 -0.98 0.00
 5 5 16 -1.42 0.00
 5 5 14 -0.87 0.00
 5 5 12 0.60 0.00
 5 5 10 1.73 0.00
 5 5 8 1.04 0.00
 5 5 6 0.19 0.00
 5 5 4 -1.54 0.00
 5 5 2 -1.51 0.00
 5 5 0 -0.23 0.00
 -5 5 2 -0.60 0.00
 -5 5 4 -1.97 0.00
 -5 5 6 -0.33 0.00
 -5 5 8 0.28 0.00
 -5 5 10 1.58 0.00
 -5 5 12 1.01 0.00
 -5 5 14 -0.23 0.00
 -5 5 16 -1.14 0.00
 -5 5 18 -1.14 0.00
 -5 5 20 -0.39 0.00
 -5 5 22 0.94 0.00
 -5 5 24 0.84 0.00
 -5 5 26 0.57 0.00
 -5 5 28 -0.36 0.00
 -5 5 30 -0.87 0.00
 -5 5 32 -0.18 0.00
 -5 5 34 0.08 0.00
 -5 5 36 0.76 0.00
 -5 5 38 0.39 0.00
 -5 5 40 -0.35 0.00
 -5 5 42 -0.48 0.00
 -5 5 44 -0.79 0.00
 -5 5 46 0.12 0.00
 5 6 43 0.72 0.00
 5 6 41 0.87 0.00
 5 6 39 0.17 0.00
 5 6 37 -0.65 0.00
 5 6 35 -0.98 0.00
 5 6 33 0.12 0.00
 5 6 31 0.54 0.00
 5 6 29 0.99 0.00
 5 6 27 -0.31 0.00
 5 6 25 -0.90 0.00
 5 6 23 -0.65 0.00
 5 6 21 0.18 0.00
 5 6 19 1.53 0.00
 5 6 17 0.47 0.00
 5 6 15 -0.31 0.00
 5 6 13 -1.89 0.00
 5 6 11 -0.96 0.00
 5 6 9 0.54 0.00
 5 6 7 2.01 0.00
 5 6 5 1.65 0.00
 5 6 3 -0.26 0.00
 5 6 1 -1.80 0.00
 -5 6 1 2.00 0.00
 -5 6 3 0.16 0.00
 -5 6 5 -1.25 0.00
 -5 6 7 -1.77 0.00
 -5 6 9 -0.36 0.00
 -5 6 11 1.01 0.00
 -5 6 13 1.13 0.00
 -5 6 15 0.41 0.00
 -5 6 17 -1.04 0.00
 -5 6 19 -0.84 0.00
 -5 6 21 -0.14 0.00
 -5 6 23 0.68 0.00
 -5 6 25 0.90 0.00
 -5 6 27 -0.29 0.00
 -5 6 29 -0.42 0.00
 -5 6 31 -0.51 0.00
 -5 6 33 0.46 0.00
 -5 6 35 0.83 0.00
 -5 6 37 0.08 0.00
 -5 6 39 -0.58 0.00
 -5 6 41 -1.17 0.00
 -5 6 43 -0.34 0.00
 5 7 42 -0.32 0.00
 5 7 40 -0.38 0.00
 5 7 38 -0.27 0.00
 5 7 36 0.19 0.00
 5 7 34 0.07 0.00
 5 7 32 0.31 0.00
 5 7 30 0.03 0.00
 5 7 28 0.17 0.00
 5 7 26 0.18 0.00
 5 7 24 -0.34 0.00
 5 7 22 -0.16 0.00
 5 7 20 -0.72 0.00
 5 7 18 0.25 0.00
 5 7 16 0.46 0.00
 5 7 14 0.73 0.00
 5 7 12 0.44 0.00
 5 7 10 -0.91 0.00
 5 7 8 -0.53 0.00
 5 7 6 -0.91 0.00
 5 7 4 0.79 0.00
 5 7 2 0.71 0.00
 5 7 0 0.61 0.00
 -5 7 2 0.36 0.00
 -5 7 4 1.16 0.00
 -5 7 6 0.24 0.00
 -5 7 8 -0.30 0.00
 -5 7 10 -1.48 0.00
 -5 7 12 -0.56 0.00
 -5 7 14 0.42 0.00
 -5 7 16 1.39 0.00
 -5 7 18 1.15 0.00
 -5 7 20 -0.25 0.00
 -5 7 22 -1.00 0.00
 -5 7 24 -1.14 0.00
 -5 7 26 0.04 0.00
 -5 7 28 0.85 0.00
 -5 7 30 0.68 0.00
 -5 7 32 -0.09 0.00
 -5 7 34 -1.09 0.00
 -5 7 36 -0.66 0.00
 -5 7 38 0.15 0.00
 -5 7 40 1.18 0.00
 -5 7 42 1.05 0.00
 5 8 39 0.00 0.00
 5 8 37 0.35 0.00
 5 8 35 0.89 0.00
 5 8 33 0.25 0.00
 5 8 31 -0.41 0.00
 5 8 29 -0.69 0.00
 5 8 27 -0.70 0.00
 5 8 25 0.56 0.00
 5 8 23 0.47 0.00
 5 8 21 0.67 0.00
 5 8 19 -0.28 0.00
 5 8 17 -0.91 0.00
 5 8 15 -0.22 0.00
 5 8 13 -0.15 0.00
 5 8 11 1.21 0.00
 5 8 9 0.43 0.00
 5 8 7 0.01 0.00
 5 8 5 -0.69 0.00
 5 8 3 -1.13 0.00
 5 8 1 0.18 0.00
 -5 8 1 -0.19 0.00
 -5 8 3 -1.18 0.00
 -5 8 5 -0.20 0.00
 -5 8 7 0.15 0.00
 -5 8 9 0.70 0.00
 -5 8 11 0.55 0.00
 -5 8 13 -0.03 0.00
 -5 8 15 -0.37 0.00
 -5 8 17 -0.51 0.00
 -5 8 19 -0.19 0.00
 -5 8 21 0.10 0.00
 -5 8 23 0.36 0.00
 -5 8 25 0.25 0.00
 -5 8 27 0.10 0.00
 -5 8 29 -0.16 0.00
 -5 8 31 -0.32 0.00
 -5 8 33 -0.15 0.00
 -5 8 35 -0.04 0.00
 -5 8 37 0.33 0.00
 -5 8 39 0.31 0.00
 -5 8 41 0.08 0.00
 5 9 38 0.15 0.00
 5 9 36 -0.36 0.00
 5 9 34 -0.82 0.00
 5 9 32 -0.03 0.00
 5 9 30 -0.02 0.00
 5 9 28 0.82 0.00
 5 9 26 0.11 0.00
 5 9 24 -0.13 0.00
 5 9 22 -0.27 0.00
 5 9 20 -0.50 0.00
 5 9 18 0.53 0.00
 5 9 16 0.03 0.00
 5 9 14 0.43 0.00
 5 9 12 -0.21 0.00
 5 9 10 -0.57 0.00
 5 9 8 -0.08 0.00
 5 9 6 -0.41 0.00
 5 9 4 0.65 0.00
 5 9 2 0.28 0.00
 5 9 0 0.60 0.00
 -5 9 2 -0.10 0.00
 -5 9 4 0.39 0.00
 -5 9 6 0.62 0.00
 -5 9 8 0.70 0.00
 -5 9 10 0.16 0.00
 -5 9 12 -0.42 0.00
 -5 9 14 -0.86 0.00
 -5 9 16 -0.47 0.00
 -5 9 18 -0.08 0.00
 -5 9 20 0.81 0.00
 -5 9 22 0.40 0.00
 -5 9 24 0.09 0.00
 -5 9 26 -0.61 0.00
 -5 9 28 -0.62 0.00
 -5 9 30 0.22 0.00
 -5 9 32 0.68 0.00
 -5 9 34 0.91 0.00
 -5 9 36 0.11 0.00
 -5 9 38 -0.90 0.00
 5 10 35 0.01 0.00
 5 10 33 -0.22 0.00
 5 10 31 -0.03 0.00
 5 10 29 0.19 0.00
 5 10 27 -0.01 0.00
 5 10 25 0.44 0.00
 5 10 23 -0.29 0.00
 5 10 21 0.15 0.00
 5 10 19 -0.20 0.00
 5 10 17 0.00 0.00
 5 10 15 0.27 0.00
 5 10 13 -0.33 0.00
 5 10 11 0.14 0.00
 5 10 9 -0.48 0.00
 5 10 7 0.19 0.00
 5 10 5 0.22 0.00
 5 10 3 0.29 0.00
 5 10 1 0.14 0.00
 -5 10 1 0.42 0.00
 -5 10 3 0.37 0.00
 -5 10 5 0.19 0.00
 -5 10 7 -0.38 0.00
 -5 10 9 -0.48 0.00
 -5 10 11 -0.46 0.00
 -5 10 13 0.41 0.00
 -5 10 15 0.36 0.00
 -5 10 17 0.61 0.00
 -5 10 19 -0.12 0.00
 -5 10 21 -0.45 0.00
 -5 10 23 -0.20 0.00
 -5 10 25 -0.18 0.00
 -5 10 27 0.53 0.00
 -5 10 29 0.11 0.00
 -5 10 31 -0.14 0.00
 -5 10 33 -0.34 0.00
 -5 10 35 -0.50 0.00
 5 11 32 0.53 0.00
 5 11 30 0.02 0.00
 5 11 28 -0.26 0.00
 5 11 26 -0.51 0.00
 5 11 24 -0.39 0.00
 5 11 22 0.31 0.00
 5 11 20 0.14 0.00
 5 11 18 0.52 0.00
 5 11 16 -0.34 0.00
 5 11 14 -0.19 0.00
 5 11 12 -0.18 0.00
 5 11 10 0.18 0.00
 5 11 8 0.65 0.00
 5 11 6 0.12 0.00
 5 11 4 -0.13 0.00
 5 11 2 -0.76 0.00
 5 11 0 -0.52 0.00
 -5 11 2 0.02 0.00
 -5 11 4 -0.64 0.00
 -5 11 6 -0.59 0.00
 -5 11 8 -0.38 0.00
 -5 11 10 0.48 0.00
 -5 11 12 0.46 0.00
 -5 11 14 0.31 0.00
 -5 11 16 -0.12 0.00
 -5 11 18 -0.59 0.00
 -5 11 20 -0.05 0.00
 -5 11 22 0.04 0.00
 -5 11 24 0.50 0.00
 -5 11 26 0.32 0.00
 -5 11 28 -0.31 0.00
 -5 11 30 -0.24 0.00
 -5 11 32 -0.58 0.00
 5 12 27 -0.09 0.00
 5 12 25 0.02 0.00
 5 12 23 -0.13 0.00
 5 12 21 -0.15 0.00
 5 12 19 0.07 0.00
 5 12 17 -0.16 0.00
 5 12 15 0.33 0.00
 5 12 13 -0.08 0.00
 5 12 11 0.26 0.00
 5 12 9 -0.12 0.00
 5 12 7 -0.11 0.00
 5 12 5 -0.10 0.00
 5 12 3 -0.09 0.00
 5 12 1 0.14 0.00
 -5 12 1 -0.19 0.00
 -5 12 3 -0.01 0.00
 -5 12 5 0.00 0.00
 -5 12 7 0.28 0.00
 -5 12 9 0.08 0.00
 -5 12 11 -0.05 0.00
 -5 12 13 -0.08 0.00
 -5 12 15 -0.18 0.00
 -5 12 17 0.12 0.00
 -5 12 19 0.09 0.00
 -5 12 21 -0.05 0.00
 -5 12 23 -0.07 0.00
 -5 12 25 -0.34 0.00
 -5 12 27 0.05 0.00
 -5 12 29 0.24 0.00
 5 13 22 0.44 0.00
 5 13 20 -0.30 0.00
 5 13 18 -0.34 0.00
 5 13 16 -0.21 0.00
 5 13 14 0.03 0.00
 5 13 12 0.31 0.00
 5 13 10 -0.17 0.00
 5 13 8 -0.18 0.00
 5 13 6 -0.31 0.00
 5 13 4 0.14 0.00
 5 13 2 0.53 0.00
 5 13 0 0.33 0.00
 -5 13 2 -0.07 0.00
 -5 13 4 0.50 0.00
 -5 13 6 0.45 0.00
 -5 13 8 0.03 0.00
 -5 13 10 -0.26 0.00
 -5 13 12 -0.48 0.00
 -5 13 14 0.03 0.00
 -5 13 16 0.24 0.00
 -5 13 18 0.37 0.00
 -5 13 20 -0.01 0.00
 -5 13 22 -0.24 0.00
 -5 13 24 -0.35 0.00
 5 14 15 0.10 0.00
 5 14 13 -0.14 0.00
 5 14 11 -0.18 0.00
 5 14 9 0.04 0.00
 5 14 7 0.08 0.00
 5 14 5 0.18 0.00
 5 14 3 -0.06 0.00
 5 14 1 -0.16 0.00
 -5 14 1 0.05 0.00
 -5 14 3 0.03 0.00
 -5 14 5 -0.26 0.00
 -5 14 7 0.09 0.00
 -5 14 9 0.04 0.00
 -5 14 11 0.25 0.00
 -5 14 13 -0.08 0.00
 -5 14 15 -0.23 0.00
 -5 14 17 -0.26 0.00
 6 0 46 0.41 0.00
 6 0 44 0.37 0.00
 6 0 42 -0.13 0.00
 6 0 40 0.28 0.00
 6 0 38 0.06 0.00
 6 0 36 0.31 0.00
 6 0 34 -1.08 0.00
 6 0 32 -1.34 0.00
 6 0 30 -0.64 0.00
 6 0 28 0.97 0.00
 6 0 26 3.02 0.00
 6 0 24 1.27 0.00
 6 0 22 -1.18 0.00
 6 0 20 -4.03 0.00
 6 0 18 -3.34 0.00
 6 0 16 1.70 0.00
 6 0 14 5.52 0.00
 6 0 12 5.71 0.00
 6 0 10 0.94 0.00
 6 0 8 -7.74 0.00
 6 0 6 -7.24 0.00
 6 0 4 -5.84 0.00
 6 0 2 6.28 0.00
 6 0 0 8.93 0.00
 -6 0 2 7.87 0.00
 -6 0 4 -0.31 0.00
 -6 0 6 -9.37 0.00
 -6 0 8 -7.14 0.00
 -6 0 10 -3.88 0.00
 -6 0 12 6.40 0.00
 -6 0 14 6.73 0.00
 -6 0 16 3.87 0.00
 -6 0 18 -2.67 0.00
 -6 0 20 -6.03 0.00
 -6 0 22 -3.17 0.00
 -6 0 24 0.95 0.00
 -6 0 26 4.27 0.00
 -6 0 28 2.77 0.00
 -6 0 30 -0.29 0.00
 -6 0 32 -2.66 0.00
 -6 0 34 -1.84 0.00
 -6 0 36 0.23 0.00
 -6 0 38 1.52 0.00
 -6 0 40 1.17 0.00
 -6 0 42 -0.77 0.00
 -6 0 44 -0.91 0.00
 -6 0 46 -0.82 0.00
 -6 0 48 0.77 0.00
 6 1 47 0.00 0.00
 6 1 45 -0.10 0.00
 6 1 43 -0.08 0.00
 6 1 41 -0.14 0.00
 6 1 39 -0.14 0.00
 6 1 37 0.17 0.00
 6 1 35 0.08 0.00
 6 1 33 0.86 0.00
 6 1 31 -0.24 0.00
 6 1 29 0.07 0.00
 6 1 27 -1.25 0.00
 6 1 25 -0.49 0.00
 6 1 23 0.38 0.00
 6 1 21 1.20 0.00
 6 1 19 1.47 0.00
 6 1 17 0.01 0.00
 6 1 15 -2.14 0.00
 6 1 13 -1.64 0.00
 6 1 11 -1.78 0.00
 6 1 9 2.50 0.00
 6 1 7 2.61 0.00
 6 1 5 2.29 0.00
 6 1 3 0.10 0.00
 6 1 1 -4.39 0.00
 -6 1 1 -1.58 0.00
 -6 1 3 -2.64 0.00
 -6 1 5 3.63 0.00
 -6 1 7 2.29 0.00
 -6 1 9 2.15 0.00
 -6 1 11 -0.76 0.00
 -6 1 13 -3.23 0.00
 -6 1 15 -1.20 0.00
 -6 1 17 -0.50 0.00
 -6 1 19 2.42 0.00
 -6 1 21 1.48 0.00
 -6 1 23 0.28 0.00
 -6 1 25 -1.25 0.00
 -6 1 27 -1.48 0.00
 -6 1 29 -0.25 0.00
 -6 1 31 0.70 0.00
 -6 1 33 1.10 0.00
 -6 1 35 0.05 0.00
 -6 1 37 -0.33 0.00
 -6 1 39 -0.89 0.00
 -6 1 41 0.12 0.00
 -6 1 43 0.40 0.00
 -6 1 45 0.54 0.00
 -6 1 47 0.17 0.00
 6 2 46 -0.60 0.00
 6 2 44 -0.13 0.00
 6 2 42 0.14 0.00
 6 2 40 0.37 0.00
 6 2 38 -0.42 0.00
 6 2 36 -0.12 0.00
 6 2 34 0.00 0.00
 6 2 32 1.10 0.00
 6 2 30 0.93 0.00
 6 2 28 -0.49 0.00
 6 2 26 -1.37 0.00
 6 2 24 -1.95 0.00
 6 2 22 0.56 0.00
 6 2 20 2.23 0.00
 6 2 18 2.45 0.00
 6 2 16 0.04 0.00
 6 2 14 -3.45 0.00
 6 2 12 -4.04 0.00
 6 2 10 -0.69 0.00
 6 2 8 3.04 0.00
 6 2 6 6.65 0.00
 6 2 4 2.23 0.00
 6 2 2 -1.51 0.00
 6 2 0 -6.84 0.00
 -6 2 2 -5.14 0.00
 -6 2 4 0.36 0.00
 -6 2 6 4.27 0.00
 -6 2 8 6.61 0.00
 -6 2 10 0.97 0.00
 -6 2 12 -2.37 0.00
 -6 2 14 -5.20 0.00
 -6 2 16 -2.33 0.00
 -6 2 18 1.70 0.00
 -6 2 20 3.40 0.00
 -6 2 22 2.48 0.00
 -6 2 24 -0.88 0.00
 -6 2 26 -2.42 0.00
 -6 2 28 -1.85 0.00
 -6 2 30 0.27 0.00
 -6 2 32 1.48 0.00
 -6 2 34 1.12 0.00
 -6 2 36 -0.22 0.00
 -6 2 38 -0.93 0.00
 -6 2 40 -0.28 0.00
 -6 2 42 0.28 0.00
 -6 2 44 0.89 0.00
 -6 2 46 -0.12 0.00
 -6 2 48 -0.45 0.00
 6 3 45 0.27 0.00
 6 3 43 0.17 0.00
 6 3 41 -0.12 0.00
 6 3 39 0.02 0.00
 6 3 37 0.01 0.00
 6 3 35 -0.38 0.00
 6 3 33 -0.53 0.00
 6 3 31 -0.79 0.00
 6 3 29 0.64 0.00
 6 3 27 1.20 0.00
 6 3 25 1.58 0.00
 6 3 23 -0.25 0.00
 6 3 21 -2.25 0.00
 6 3 19 -2.49 0.00
 6 3 17 -0.57 0.00
 6 3 15 2.98 0.00
 6 3 13 4.29 0.00
 6 3 11 2.05 0.00
 6 3 9 -2.47 0.00
 6 3 7 -5.74 0.00
 6 3 5 -4.53 0.00
 6 3 3 0.82 0.00
 6 3 1 5.19 0.00
 -6 3 1 6.40 0.00
 -6 3 3 1.42 0.00
 -6 3 5 -3.52 0.00
 -6 3 7 -6.02 0.00
 -6 3 9 -3.25 0.00
 -6 3 11 2.12 0.00
 -6 3 13 4.56 0.00
 -6 3 15 3.66 0.00
 -6 3 17 -0.90 0.00
 -6 3 19 -3.59 0.00
 -6 3 21 -3.10 0.00
 -6 3 23 -0.07 0.00
 -6 3 25 2.67 0.00
 -6 3 27 2.44 0.00
 -6 3 29 0.34 0.00
 -6 3 31 -1.69 0.00
 -6 3 33 -1.62 0.00
 -6 3 35 -0.09 0.00
 -6 3 37 1.34 0.00
 -6 3 39 1.01 0.00
 -6 3 41 -0.24 0.00
 -6 3 43 -1.26 0.00
 -6 3 45 -1.00 0.00
 -6 3 47 0.31 0.00
 6 4 44 0.02 0.00
 6 4 42 -0.49 0.00
 6 4 40 -0.45 0.00
 6 4 38 0.06 0.00
 6 4 36 0.75 0.00
 6 4 34 0.54 0.00
 6 4 32 -0.10 0.00
 6 4 30 -1.05 0.00
 6 4 28 -0.89 0.00
 6 4 26 0.05 0.00
 6 4 24 1.06 0.00
 6 4 22 1.42 0.00
 6 4 20 0.09 0.00
 6 4 18 -0.86 0.00
 6 4 16 -1.65 0.00
 6 4 14 -0.49 0.00
 6 4 12 0.85 0.00
 6 4 10 1.44 0.00
 6 4 8 1.05 0.00
 6 4 6 -0.90 0.00
 6 4 4 -1.21 0.00
 6 4 2 -1.42 0.00
 6 4 0 0.57 0.00
 -6 4 2 1.15 0.00
 -6 4 4 1.44 0.00
 -6 4 6 0.08 0.00
 -6 4 8 -1.02 0.00
 -6 4 10 -1.19 0.00
 -6 4 12 -0.66 0.00
 -6 4 14 0.66 0.00
 -6 4 16 0.78 0.00
 -6 4 18 0.80 0.00
 -6 4 20 -0.21 0.00
 -6 4 22 -0.45 0.00
 -6 4 24 -0.57 0.00
 -6 4 26 -0.13 0.00
 -6 4 28 0.26 0.00
 -6 4 30 0.32 0.00
 -6 4 32 0.32 0.00
 -6 4 34 -0.05 0.00
 -6 4 36 -0.19 0.00
 -6 4 38 -0.42 0.00
 -6 4 40 -0.24 0.00
 -6 4 42 0.03 0.00
 -6 4 44 0.40 0.00
 -6 4 46 0.52 0.00
 6 5 43 0.18 0.00
 6 5 41 0.61 0.00
 6 5 39 0.57 0.00
 6 5 37 -0.28 0.00
 6 5 35 -0.36 0.00
 6 5 33 -0.30 0.00
 6 5 31 0.70 0.00
 6 5 29 0.42 0.00
 6 5 27 -0.18 0.00
 6 5 25 -1.01 0.00
 6 5 23 -0.87 0.00
 6 5 21 0.65 0.00
 6 5 19 1.55 0.00
 6 5 17 1.18 0.00
 6 5 15 -0.56 0.00
 6 5 13 -2.65 0.00
 6 5 11 -1.65 0.00
 6 5 9 0.01 0.00
 6 5 7 3.13 0.00
 6 5 5 2.86 0.00
 6 5 3 0.52 0.00
 6 5 1 -2.25 0.00
 -6 5 1 -3.79 0.00
 -6 5 3 -1.01 0.00
 -6 5 5 1.19 0.00
 -6 5 7 3.44 0.00
 -6 5 9 1.42 0.00
 -6 5 11 -0.82 0.00
 -6 5 13 -2.66 0.00
 -6 5 15 -1.52 0.00
 -6 5 17 0.68 0.00
 -6 5 19 2.16 0.00
 -6 5 21 1.48 0.00
 -6 5 23 -0.48 0.00
 -6 5 25 -1.53 0.00
 -6 5 27 -1.26 0.00
 -6 5 29 0.42 0.00
 -6 5 31 1.00 0.00
 -6 5 33 0.57 0.00
 -6 5 35 -0.59 0.00
 -6 5 37 -1.09 0.00
 -6 5 39 -0.05 0.00
 -6 5 41 0.81 0.00
 -6 5 43 1.34 0.00
 -6 5 45 0.20 0.00
 6 6 42 0.27 0.00
 6 6 40 -0.09 0.00
 6 6 38 -0.08 0.00
 6 6 36 -0.53 0.00
 6 6 34 -0.26 0.00
 6 6 32 0.00 0.00
 6 6 30 0.35 0.00
 6 6 28 0.93 0.00
 6 6 26 0.12 0.00
 6 6 24 -0.01 0.00
 6 6 22 -1.20 0.00
 6 6 20 -0.79 0.00
 6 6 18 -0.02 0.00
 6 6 16 0.90 0.00
 6 6 14 1.54 0.00
 6 6 12 0.48 0.00
 6 6 10 -0.78 0.00
 6 6 8 -1.45 0.00
 6 6 6 -1.42 0.00
 6 6 4 0.71 0.00
 6 6 2 1.11 0.00
 6 6 0 1.70 0.00
 -6 6 2 -0.18 0.00
 -6 6 4 -1.23 0.00
 -6 6 6 -1.47 0.00
 -6 6 8 -0.30 0.00
 -6 6 10 1.29 0.00
 -6 6 12 1.60 0.00
 -6 6 14 0.65 0.00
 -6 6 16 -1.03 0.00
 -6 6 18 -1.55 0.00
 -6 6 20 -1.15 0.00
 -6 6 22 0.71 0.00
 -6 6 24 1.09 0.00
 -6 6 26 1.13 0.00
 -6 6 28 -0.31 0.00
 -6 6 30 -1.00 0.00
 -6 6 32 -0.58 0.00
 -6 6 34 0.11 0.00
 -6 6 36 1.15 0.00
 -6 6 38 0.60 0.00
 -6 6 40 -0.20 0.00
 -6 6 42 -0.91 0.00
 -6 6 44 -1.05 0.00
 6 7 41 -0.79 0.00
 6 7 39 -0.54 0.00
 6 7 37 0.06 0.00
 6 7 35 1.04 0.00
 6 7 33 0.41 0.00
 6 7 31 0.16 0.00
 6 7 29 -1.17 0.00
 6 7 27 -0.48 0.00
 6 7 25 0.07 0.00
 6 7 23 0.89 0.00
 6 7 21 0.91 0.00
 6 7 19 -0.45 0.00
 6 7 17 -0.79 0.00
 6 7 15 -1.06 0.00
 6 7 13 0.23 0.00
 6 7 11 1.11 0.00
 6 7 9 0.99 0.00
 6 7 7 0.22 0.00
 6 7 5 -1.06 0.00
 6 7 3 -1.12 0.00
 6 7 1 -0.43 0.00
 -6 7 1 0.56 0.00
 -6 7 3 1.00 0.00
 -6 7 5 0.53 0.00
 -6 7 7 -0.18 0.00
 -6 7 9 -0.61 0.00
 -6 7 11 -0.29 0.00
 -6 7 13 -0.15 0.00
 -6 7 15 0.50 0.00
 -6 7 17 -0.18 0.00
 -6 7 19 0.25 0.00
 -6 7 21 -0.28 0.00
 -6 7 23 0.08 0.00
 -6 7 25 0.10 0.00
 -6 7 27 -0.31 0.00
 -6 7 29 0.12 0.00
 -6 7 31 -0.21 0.00
 -6 7 33 0.49 0.00
 -6 7 35 0.41 0.00
 -6 7 37 -0.03 0.00
 -6 7 39 -0.27 0.00
 -6 7 41 -0.91 0.00
 6 8 38 0.50 0.00
 6 8 36 -0.13 0.00
 6 8 34 -0.30 0.00
 6 8 32 -0.37 0.00
 6 8 30 -0.08 0.00
 6 8 28 0.32 0.00
 6 8 26 -0.04 0.00
 6 8 24 0.23 0.00
 6 8 22 -0.33 0.00
 6 8 20 0.24 0.00
 6 8 18 0.01 0.00
 6 8 16 0.15 0.00
 6 8 14 -0.09 0.00
 6 8 12 -0.35 0.00
 6 8 10 -0.03 0.00
 6 8 8 -0.10 0.00
 6 8 6 0.33 0.00
 6 8 4 -0.10 0.00
 6 8 2 0.10 0.00
 6 8 0 -0.07 0.00
 -6 8 2 0.34 0.00
 -6 8 4 0.42 0.00
 -6 8 6 -0.09 0.00
 -6 8 8 -0.34 0.00
 -6 8 10 -1.20 0.00
 -6 8 12 -0.23 0.00
 -6 8 14 0.12 0.00
 -6 8 16 1.15 0.00
 -6 8 18 0.94 0.00
 -6 8 20 -0.17 0.00
 -6 8 22 -0.48 0.00
 -6 8 24 -1.12 0.00
 -6 8 26 0.22 0.00
 -6 8 28 0.57 0.00
 -6 8 30 0.67 0.00
 -6 8 32 0.00 0.00
 -6 8 34 -1.18 0.00
 -6 8 36 -0.73 0.00
 -6 8 38 -0.19 0.00
 -6 8 40 1.05 0.00
 6 9 37 -0.06 0.00
 6 9 35 -0.36 0.00
 6 9 33 -0.38 0.00
 6 9 31 -0.09 0.00
 6 9 29 0.23 0.00
 6 9 27 0.46 0.00
 6 9 25 0.13 0.00
 6 9 23 -0.15 0.00
 6 9 21 -0.41 0.00
 6 9 19 -0.17 0.00
 6 9 17 0.35 0.00
 6 9 15 0.37 0.00
 6 9 13 0.39 0.00
 6 9 11 -0.53 0.00
 6 9 9 -0.46 0.00
 6 9 7 -0.58 0.00
 6 9 5 0.32 0.00
 6 9 3 0.72 0.00
 6 9 1 0.47 0.00
 -6 9 1 0.18 0.00
 -6 9 3 -0.95 0.00
 -6 9 5 -0.38 0.00
 -6 9 7 -0.39 0.00
 -6 9 9 0.72 0.00
 -6 9 11 0.70 0.00
 -6 9 13 0.20 0.00
 -6 9 15 -0.17 0.00
 -6 9 17 -0.92 0.00
 -6 9 19 -0.18 0.00
 -6 9 21 0.02 0.00
 -6 9 23 0.53 0.00
 -6 9 25 0.45 0.00
 -6 9 27 -0.26 0.00
 -6 9 29 -0.18 0.00
 -6 9 31 -0.48 0.00
 -6 9 33 0.20 0.00
 -6 9 35 0.35 0.00
 -6 9 37 0.29 0.00
 6 10 34 0.37 0.00
 6 10 32 0.44 0.00
 6 10 30 0.29 0.00
 6 10 28 -0.41 0.00
 6 10 26 -0.27 0.00
 6 10 24 -0.42 0.00
 6 10 22 0.20 0.00
 6 10 20 0.31 0.00
 6 10 18 0.11 0.00
 6 10 16 0.01 0.00
 6 10 14 -0.52 0.00
 6 10 12 -0.04 0.00
 6 10 10 0.13 0.00
 6 10 8 0.48 0.00
 6 10 6 0.59 0.00
 6 10 4 -0.26 0.00
 6 10 2 -0.26 0.00
 6 10 0 -0.99 0.00
 -6 10 2 -0.18 0.00
 -6 10 4 0.12 0.00
 -6 10 6 0.68 0.00
 -6 10 8 0.74 0.00
 -6 10 10 0.04 0.00
 -6 10 12 -0.21 0.00
 -6 10 14 -0.68 0.00
 -6 10 16 -0.25 0.00
 -6 10 18 0.14 0.00
 -6 10 20 0.37 0.00
 -6 10 22 0.32 0.00
 -6 10 24 -0.23 0.00
 -6 10 26 -0.44 0.00
 -6 10 28 -0.32 0.00
 -6 10 30 0.10 0.00
 -6 10 32 0.68 0.00
 -6 10 34 0.49 0.00
 6 11 31 -0.13 0.00
 6 11 29 0.30 0.00
 6 11 27 -0.01 0.00
 6 11 25 -0.14 0.00
 6 11 23 0.04 0.00
 6 11 21 -0.39 0.00
 6 11 19 0.22 0.00
 6 11 17 -0.24 0.00
 6 11 15 0.13 0.00
 6 11 13 0.09 0.00
 6 11 11 -0.02 0.00
 6 11 9 0.38 0.00
 6 11 7 -0.25 0.00
 6 11 5 0.09 0.00
 6 11 3 -0.37 0.00
 6 11 1 -0.03 0.00
 -6 11 1 0.19 0.00
 -6 11 3 0.19 0.00
 -6 11 5 0.30 0.00
 -6 11 7 -0.27 0.00
 -6 11 9 -0.24 0.00
 -6 11 11 -0.37 0.00
 -6 11 13 0.14 0.00
 -6 11 15 0.21 0.00
 -6 11 17 0.36 0.00
 -6 11 19 -0.11 0.00
 -6 11 21 -0.15 0.00
 -6 11 23 -0.22 0.00
 -6 11 25 0.18 0.00
 -6 11 27 0.35 0.00
 -6 11 29 0.18 0.00
 -6 11 31 -0.20 0.00
 6 12 26 0.47 0.00
 6 12 24 0.26 0.00
 6 12 22 0.52 0.00
 6 12 20 0.05 0.00
 6 12 18 -0.46 0.00
 6 12 16 0.04 0.00
 6 12 14 -0.30 0.00
 6 12 12 0.47 0.00
 6 12 10 -0.16 0.00
 6 12 8 -0.20 0.00
 6 12 6 -0.32 0.00
 6 12 4 -0.21 0.00
 6 12 2 0.56 0.00
 6 12 0 0.37 0.00
 -6 12 2 0.43 0.00
 -6 12 4 -0.39 0.00
 -6 12 6 -0.42 0.00
 -6 12 8 -0.43 0.00
 -6 12 10 0.24 0.00
 -6 12 12 0.32 0.00
 -6 12 14 0.33 0.00
 -6 12 16 -0.17 0.00
 -6 12 18 -0.41 0.00
 -6 12 20 -0.09 0.00
 -6 12 22 0.05 0.00
 -6 12 24 0.54 0.00
 -6 12 26 0.06 0.00
 -6 12 28 -0.14 0.00
 6 13 21 -0.36 0.00
 6 13 19 0.30 0.00
 6 13 17 0.01 0.00
 6 13 15 0.06 0.00
 6 13 13 0.11 0.00
 6 13 11 -0.42 0.00
 6 13 9 0.19 0.00
 6 13 7 -0.26 0.00
 6 13 5 0.33 0.00
 6 13 3 -0.01 0.00
 6 13 1 0.01 0.00
 -6 13 1 -0.08 0.00
 -6 13 3 -0.10 0.00
 -6 13 5 0.06 0.00
 -6 13 7 0.05 0.00
 -6 13 9 0.00 0.00
 -6 13 11 -0.14 0.00
 -6 13 13 0.03 0.00
 -6 13 15 -0.01 0.00
 -6 13 17 0.39 0.00
 -6 13 19 0.01 0.00
 -6 13 21 -0.05 0.00
 -6 13 23 -0.37 0.00
 6 14 14 -0.22 0.00
 6 14 12 0.10 0.00
 6 14 10 -0.07 0.00
 6 14 8 0.07 0.00
 6 14 6 0.44 0.00
 6 14 4 -0.17 0.00
 6 14 2 -0.09 0.00
 6 14 0 -0.54 0.00
 -6 14 2 -0.13 0.00
 -6 14 4 0.21 0.00
 -6 14 6 0.40 0.00
 -6 14 8 0.26 0.00
 -6 14 10 -0.09 0.00
 -6 14 12 -0.39 0.00
 -6 14 14 -0.19 0.00
 -6 14 16 0.06 0.00
 7 1 46 -0.37 0.00
 7 1 44 -0.57 0.00
 7 1 42 -0.18 0.00
 7 1 40 -0.09 0.00
 7 1 38 -0.04 0.00
 7 1 36 -0.35 0.00
 7 1 34 0.35 0.00
 7 1 32 0.85 0.00
 7 1 30 1.30 0.00
 7 1 28 0.09 0.00
 7 1 26 -1.54 0.00
 7 1 24 -2.11 0.00
 7 1 22 -0.68 0.00
 7 1 20 2.09 0.00
 7 1 18 3.44 0.00
 7 1 16 1.30 0.00
 7 1 14 -2.38 0.00
 7 1 12 -5.38 0.00
 7 1 10 -3.33 0.00
 7 1 8 1.96 0.00
 7 1 6 6.23 0.00
 7 1 4 6.65 0.00
 7 1 2 -0.02 0.00
 7 1 0 -5.16 0.00
 -7 1 2 8.30 0.00
 -7 1 4 3.05 0.00
 -7 1 6 -3.24 0.00
 -7 1 8 -7.12 0.00
 -7 1 10 -5.12 0.00
 -7 1 12 1.37 0.00
 -7 1 14 5.17 0.00
 -7 1 16 5.12 0.00
 -7 1 18 0.14 0.00
 -7 1 20 -3.73 0.00
 -7 1 22 -4.19 0.00
 -7 1 24 -0.98 0.00
 -7 1 26 2.45 0.00
 -7 1 28 3.10 0.00
 -7 1 30 1.11 0.00
 -7 1 32 -1.43 0.00
 -7 1 34 -1.88 0.00
 -7 1 36 -0.68 0.00
 -7 1 38 1.03 0.00
 -7 1 40 1.09 0.00
 -7 1 42 0.08 0.00
 -7 1 44 -0.91 0.00
 -7 1 46 -0.84 0.00
 -7 1 48 0.19 0.00
 7 2 45 0.23 0.00
 7 2 43 0.21 0.00
 7 2 41 0.31 0.00
 7 2 39 0.12 0.00
 7 2 37 0.08 0.00
 7 2 35 -0.26 0.00
 7 2 33 -0.77 0.00
 7 2 31 -0.45 0.00
 7 2 29 -0.29 0.00
 7 2 27 1.29 0.00
 7 2 25 1.11 0.00
 7 2 23 0.66 0.00
 7 2 21 -1.31 0.00
 7 2 19 -2.33 0.00
 7 2 17 -1.36 0.00
 7 2 15 1.29 0.00
 7 2 13 3.11 0.00
 7 2 11 3.51 0.00
 7 2 9 -0.87 0.00
 7 2 7 -2.95 0.00
 7 2 5 -5.36 0.00
 7 2 3 -1.37 0.00
 7 2 1 2.58 0.00
 -7 2 1 -4.83 0.00
 -7 2 3 -4.18 0.00
 -7 2 5 1.70 0.00
 -7 2 7 3.45 0.00
 -7 2 9 4.83 0.00
 -7 2 11 0.05 0.00
 -7 2 13 -2.80 0.00
 -7 2 15 -3.82 0.00
 -7 2 17 -1.36 0.00
 -7 2 19 2.15 0.00
 -7 2 21 3.02 0.00
 -7 2 23 1.63 0.00
 -7 2 25 -1.21 0.00
 -7 2 27 -2.32 0.00
 -7 2 29 -1.43 0.00
 -7 2 31 0.64 0.00
 -7 2 33 1.57 0.00
 -7 2 35 0.90 0.00
 -7 2 37 -0.44 0.00
 -7 2 39 -1.33 0.00
 -7 2 41 -0.40 0.00
 -7 2 43 0.36 0.00
 -7 2 45 1.22 0.00
 -7 2 47 0.40 0.00
 7 3 44 0.38 0.00
 7 3 42 0.02 0.00
 7 3 40 -0.62 0.00
 7 3 38 0.03 0.00
 7 3 36 0.06 0.00
 7 3 34 0.91 0.00
 7 3 32 -0.40 0.00
 7 3 30 -0.55 0.00
 7 3 28 -1.10 0.00
 7 3 26 0.00 0.00
 7 3 24 1.29 0.00
 7 3 22 1.13 0.00
 7 3 20 0.35 0.00
 7 3 18 -1.37 0.00
 7 3 16 -1.73 0.00
 7 3 14 -0.08 0.00
 7 3 12 1.30 0.00
 7 3 10 2.24 0.00
 7 3 8 0.75 0.00
 7 3 6 -2.10 0.00
 7 3 4 -1.94 0.00
 7 3 2 -2.36 0.00
 7 3 0 2.22 0.00
 -7 3 2 -1.96 0.00
 -7 3 4 -2.68 0.00
 -7 3 6 0.58 0.00
 -7 3 8 2.43 0.00
 -7 3 10 1.89 0.00
 -7 3 12 0.76 0.00
 -7 3 14 -2.02 0.00
 -7 3 16 -1.59 0.00
 -7 3 18 -0.76 0.00
 -7 3 20 1.09 0.00
 -7 3 22 1.42 0.00
 -7 3 24 0.63 0.00
 -7 3 26 -0.58 0.00
 -7 3 28 -0.93 0.00
 -7 3 30 -0.48 0.00
 -7 3 32 0.15 0.00
 -7 3 34 0.52 0.00
 -7 3 36 -0.03 0.00
 -7 3 38 0.04 0.00
 -7 3 40 -0.13 0.00
 -7 3 42 0.31 0.00
 -7 3 44 0.31 0.00
 -7 3 46 -0.23 0.00
 7 4 45 -0.48 0.00
 7 4 43 -0.51 0.00
 7 4 41 0.21 0.00
 7 4 39 0.14 0.00
 7 4 37 0.21 0.00
 7 4 35 -0.06 0.00
 7 4 33 0.03 0.00
 7 4 31 0.79 0.00
 7 4 29 0.01 0.00
 7 4 27 0.11 0.00
 7 4 25 -1.64 0.00
 7 4 23 -0.58 0.00
 7 4 21 0.21 0.00
 7 4 19 2.00 0.00
 7 4 17 1.77 0.00
 7 4 15 -0.29 0.00
 7 4 13 -2.75 0.00
 7 4 11 -2.86 0.00
 7 4 9 -1.01 0.00
 7 4 7 3.22 0.00
 7 4 5 3.89 0.00
 7 4 3 2.43 0.00
 7 4 1 -1.83 0.00
 -7 4 1 4.71 0.00
 -7 4 3 2.86 0.00
 -7 4 5 0.04 0.00
 -7 4 7 -4.25 0.00
 -7 4 9 -3.13 0.00
 -7 4 11 -0.58 0.00
 -7 4 13 2.97 0.00
 -7 4 15 3.32 0.00
 -7 4 17 0.75 0.00
 -7 4 19 -2.17 0.00
 -7 4 21 -2.89 0.00
 -7 4 23 -1.17 0.00
 -7 4 25 1.49 0.00
 -7 4 27 2.21 0.00
 -7 4 29 0.91 0.00
 -7 4 31 -0.81 0.00
 -7 4 33 -1.56 0.00
 -7 4 35 -0.32 0.00
 -7 4 37 0.98 0.00
 -7 4 39 1.04 0.00
 -7 4 41 0.23 0.00
 -7 4 43 -1.36 0.00
 -7 4 45 -0.98 0.00
 7 5 44 -0.14 0.00
 7 5 42 0.34 0.00
 7 5 40 0.35 0.00
 7 5 38 0.37 0.00
 7 5 36 -0.66 0.00
 7 5 34 -0.42 0.00
 7 5 32 -0.77 0.00
 7 5 30 0.68 0.00
 7 5 28 0.83 0.00
 7 5 26 0.92 0.00
 7 5 24 -0.05 0.00
 7 5 22 -1.42 0.00
 7 5 20 -1.07 0.00
 7 5 18 -0.69 0.00
 7 5 16 1.35 0.00
 7 5 14 1.55 0.00
 7 5 12 1.18 0.00
 7 5 10 -0.68 0.00
 7 5 8 -1.67 0.00
 7 5 6 -1.68 0.00
 7 5 4 0.11 0.00
 7 5 2 1.27 0.00
 7 5 0 1.89 0.00
 -7 5 2 -0.47 0.00
 -7 5 4 1.03 0.00
 -7 5 6 1.63 0.00
 -7 5 8 1.04 0.00
 -7 5 10 -0.74 0.00
 -7 5 12 -1.53 0.00
 -7 5 14 -1.19 0.00
 -7 5 16 0.05 0.00
 -7 5 18 1.40 0.00
 -7 5 20 1.20 0.00
 -7 5 22 0.31 0.00
 -7 5 24 -0.77 0.00
 -7 5 26 -1.26 0.00
 -7 5 28 -0.28 0.00
 -7 5 30 0.37 0.00
 -7 5 32 0.98 0.00
 -7 5 34 0.49 0.00
 -7 5 36 -0.48 0.00
 -7 5 38 -0.72 0.00
 -7 5 40 -0.72 0.00
 -7 5 42 0.21 0.00
 -7 5 44 0.74 0.00
 7 6 41 -0.37 0.00
 7 6 39 -0.85 0.00
 7 6 37 -0.20 0.00
 7 6 35 0.42 0.00
 7 6 33 0.69 0.00
 7 6 31 0.17 0.00
 7 6 29 -0.80 0.00
 7 6 27 -0.50 0.00
 7 6 25 -0.22 0.00
 7 6 23 1.20 0.00
 7 6 21 0.58 0.00
 7 6 19 0.09 0.00
 7 6 17 -1.25 0.00
 7 6 15 -1.06 0.00
 7 6 13 0.18 0.00
 7 6 11 1.09 0.00
 7 6 9 1.62 0.00
 7 6 7 -0.15 0.00
 7 6 5 -0.92 0.00
 7 6 3 -1.79 0.00
 7 6 1 -0.26 0.00
 -7 6 1 -0.76 0.00
 -7 6 3 -1.35 0.00
 -7 6 5 -0.59 0.00
 -7 6 7 0.75 0.00
 -7 6 9 0.75 0.00
 -7 6 11 0.49 0.00
 -7 6 13 -0.80 0.00
 -7 6 15 -0.71 0.00
 -7 6 17 -0.13 0.00
 -7 6 19 0.58 0.00
 -7 6 21 0.94 0.00
 -7 6 23 -0.03 0.00
 -7 6 25 -0.35 0.00
 -7 6 27 -0.60 0.00
 -7 6 29 0.01 0.00
 -7 6 31 0.48 0.00
 -7 6 33 0.04 0.00
 -7 6 35 -0.31 0.00
 -7 6 37 -0.77 0.00
 -7 6 39 -0.13 0.00
 -7 6 41 0.70 0.00
 -7 6 43 0.91 0.00
 7 7 40 0.12 0.00
 7 7 38 0.21 0.00
 7 7 36 0.32 0.00
 7 7 34 0.10 0.00
 7 7 32 -0.04 0.00
 7 7 30 -0.10 0.00
 7 7 28 -0.39 0.00
 7 7 26 -0.11 0.00
 7 7 24 -0.22 0.00
 7 7 22 0.37 0.00
 7 7 20 0.54 0.00
 7 7 18 0.27 0.00
 7 7 16 0.12 0.00
 7 7 14 -1.02 0.00
 7 7 12 -0.37 0.00
 7 7 10 -0.46 0.00
 7 7 8 0.82 0.00
 7 7 6 0.80 0.00
 7 7 4 0.19 0.00
 7 7 2 -0.28 0.00
 7 7 0 -1.19 0.00
 -7 7 2 -0.10 0.00
 -7 7 4 -0.33 0.00
 -7 7 6 -1.32 0.00
 -7 7 8 -0.22 0.00
 -7 7 10 0.74 0.00
 -7 7 12 1.39 0.00
 -7 7 14 0.92 0.00
 -7 7 16 -0.63 0.00
 -7 7 18 -1.31 0.00
 -7 7 20 -1.23 0.00
 -7 7 22 0.12 0.00
 -7 7 24 1.07 0.00
 -7 7 26 0.92 0.00
 -7 7 28 0.06 0.00
 -7 7 30 -1.00 0.00
 -7 7 32 -0.69 0.00
 -7 7 34 0.12 0.00
 -7 7 36 1.09 0.00
 -7 7 38 0.99 0.00
 -7 7 40 -0.06 0.00
 -7 7 42 -0.93 0.00
 7 8 39 0.57 0.00
 7 8 37 0.22 0.00
 7 8 35 -0.45 0.00
 7 8 33 -0.46 0.00
 7 8 31 -0.59 0.00
 7 8 29 0.57 0.00
 7 8 27 0.43 0.00
 7 8 25 0.53 0.00
 7 8 23 -0.30 0.00
 7 8 21 -0.90 0.00
 7 8 19 -0.21 0.00
 7 8 17 0.02 0.00
 7 8 15 1.18 0.00
 7 8 13 0.59 0.00
 7 8 11 -0.20 0.00
 7 8 9 -0.77 0.00
 7 8 7 -1.33 0.00
 7 8 5 0.20 0.00
 7 8 3 0.42 0.00
 7 8 1 1.37 0.00
 -7 8 1 -0.35 0.00
 -7 8 3 0.37 0.00
 -7 8 5 0.91 0.00
 -7 8 7 0.74 0.00
 -7 8 9 -0.21 0.00
 -7 8 11 -0.58 0.00
 -7 8 13 -0.75 0.00
 -7 8 15 0.03 0.00
 -7 8 17 0.34 0.00
 -7 8 19 0.66 0.00
 -7 8 21 0.09 0.00
 -7 8 23 -0.21 0.00
 -7 8 25 -0.47 0.00
 -7 8 27 -0.29 0.00
 -7 8 29 0.16 0.00
 -7 8 31 0.33 0.00
 -7 8 33 0.36 0.00
 -7 8 35 0.14 0.00
 -7 8 37 -0.31 0.00
 -7 8 39 -0.25 0.00
 7 9 36 0.06 0.00
 7 9 34 -0.02 0.00
 7 9 32 0.62 0.00
 7 9 30 0.21 0.00
 7 9 28 -0.20 0.00
 7 9 26 -0.06 0.00
 7 9 24 -0.58 0.00
 7 9 22 0.42 0.00
 7 9 20 -0.10 0.00
 7 9 18 0.29 0.00
 7 9 16 -0.09 0.00
 7 9 14 -0.44 0.00
 7 9 12 0.15 0.00
 7 9 10 -0.23 0.00
 7 9 8 0.64 0.00
 7 9 6 0.18 0.00
 7 9 4 0.26 0.00
 7 9 2 -0.16 0.00
 7 9 0 -0.57 0.00
 -7 9 2 0.45 0.00
 -7 9 4 0.43 0.00
 -7 9 6 -0.29 0.00
 -7 9 8 -0.47 0.00
 -7 9 10 -0.88 0.00
 -7 9 12 -0.12 0.00
 -7 9 14 0.03 0.00
 -7 9 16 0.84 0.00
 -7 9 18 0.37 0.00
 -7 9 20 0.04 0.00
 -7 9 22 -0.39 0.00
 -7 9 24 -0.52 0.00
 -7 9 26 0.25 0.00
 -7 9 28 0.44 0.00
 -7 9 30 0.52 0.00
 -7 9 32 -0.09 0.00
 -7 9 34 -0.88 0.00
 -7 9 36 -0.69 0.00
 -7 9 38 -0.32 0.00
 7 10 33 0.30 0.00
 7 10 31 -0.15 0.00
 7 10 29 0.42 0.00
 7 10 27 -0.27 0.00
 7 10 25 0.06 0.00
 7 10 23 -0.05 0.00
 7 10 21 -0.14 0.00
 7 10 19 0.35 0.00
 7 10 17 -0.43 0.00
 7 10 15 0.13 0.00
 7 10 13 -0.43 0.00
 7 10 11 0.18 0.00
 7 10 9 0.34 0.00
 7 10 7 0.27 0.00
 7 10 5 0.21 0.00
 7 10 3 -0.49 0.00
 7 10 1 -0.31 0.00
 -7 10 1 0.30 0.00
 -7 10 3 -0.48 0.00
 -7 10 5 -0.35 0.00
 -7 10 7 -0.46 0.00
 -7 10 9 0.50 0.00
 -7 10 11 0.43 0.00
 -7 10 13 0.46 0.00
 -7 10 15 -0.12 0.00
 -7 10 17 -0.69 0.00
 -7 10 19 -0.15 0.00
 -7 10 21 -0.16 0.00
 -7 10 23 0.63 0.00
 -7 10 25 0.20 0.00
 -7 10 27 -0.20 0.00
 -7 10 29 -0.38 0.00
 -7 10 31 -0.50 0.00
 -7 10 33 0.33 0.00
 -7 10 35 0.53 0.00
 7 11 30 -0.29 0.00
 7 11 28 -0.45 0.00
 7 11 26 0.29 0.00
 7 11 24 0.05 0.00
 7 11 22 0.54 0.00
 7 11 20 -0.05 0.00
 7 11 18 -0.14 0.00
 7 11 16 -0.03 0.00
 7 11 14 -0.16 0.00
 7 11 12 0.44 0.00
 7 11 10 -0.16 0.00
 7 11 8 -0.06 0.00
 7 11 6 -0.56 0.00
 7 11 4 -0.19 0.00
 7 11 2 0.13 0.00
 7 11 0 0.65 0.00
 -7 11 2 -0.41 0.00
 -7 11 4 -0.14 0.00
 -7 11 6 0.51 0.00
 -7 11 8 0.53 0.00
 -7 11 10 0.08 0.00
 -7 11 12 -0.08 0.00
 -7 11 14 -0.63 0.00
 -7 11 16 0.10 0.00
 -7 11 18 0.10 0.00
 -7 11 20 0.40 0.00
 -7 11 22 0.14 0.00
 -7 11 24 -0.47 0.00
 -7 11 26 -0.27 0.00
 -7 11 28 -0.29 0.00
 -7 11 30 0.32 0.00
 -7 11 32 0.55 0.00
 7 12 25 -0.17 0.00
 7 12 23 0.23 0.00
 7 12 21 -0.21 0.00
 7 12 19 0.32 0.00
 7 12 17 -0.09 0.00
 7 12 15 0.19 0.00
 7 12 13 0.01 0.00
 7 12 11 -0.18 0.00
 7 12 9 -0.03 0.00
 7 12 7 -0.22 0.00
 7 12 5 0.10 0.00
 7 12 3 0.12 0.00
 7 12 1 0.08 0.00
 -7 12 1 -0.03 0.00
 -7 12 3 0.14 0.00
 -7 12 5 0.15 0.00
 -7 12 7 -0.11 0.00
 -7 12 9 0.06 0.00
 -7 12 11 -0.21 0.00
 -7 12 13 0.13 0.00
 -7 12 15 0.01 0.00
 -7 12 17 -0.08 0.00
 -7 12 19 -0.09 0.00
 -7 12 21 -0.23 0.00
 -7 12 23 0.11 0.00
 -7 12 25 0.35 0.00
 -7 12 27 0.28 0.00
 7 13 20 -0.26 0.00
 7 13 18 -0.23 0.00
 7 13 16 0.43 0.00
 7 13 14 -0.02 0.00
 7 13 12 0.10 0.00
 7 13 10 -0.14 0.00
 7 13 8 0.06 0.00
 7 13 6 0.38 0.00
 7 13 4 0.13 0.00
 7 13 2 -0.02 0.00
 7 13 0 -0.43 0.00
 -7 13 2 0.43 0.00
 -7 13 4 -0.07 0.00
 -7 13 6 -0.22 0.00
 -7 13 8 -0.50 0.00
 -7 13 10 0.02 0.00
 -7 13 12 0.22 0.00
 -7 13 14 0.30 0.00
 -7 13 16 0.03 0.00
 -7 13 18 -0.24 0.00
 -7 13 20 -0.24 0.00
 -7 13 22 0.09 0.00
 7 14 13 0.01 0.00
 7 14 11 -0.04 0.00
 7 14 9 0.23 0.00
 7 14 7 0.02 0.00
 7 14 5 -0.10 0.00
 7 14 3 -0.04 0.00
 7 14 1 -0.12 0.00
 -7 14 1 -0.19 0.00
 -7 14 3 0.05 0.00
 -7 14 5 -0.01 0.00
 -7 14 7 0.09 0.00
 -7 14 9 -0.03 0.00
 -7 14 11 -0.24 0.00
 -7 14 13 -0.10 0.00
 -7 14 15 0.02 0.00
 8 0 46 -0.04 0.00
 8 0 44 -0.43 0.00
 8 0 42 -0.61 0.00
 8 0 40 -0.33 0.00
 8 0 38 -0.11 0.00
 8 0 36 -0.42 0.00
 8 0 34 0.37 0.00
 8 0 32 0.20 0.00
 8 0 30 1.75 0.00
 8 0 28 0.27 0.00
 8 0 26 -0.24 0.00
 8 0 24 -2.22 0.00
 8 0 22 -1.47 0.00
 8 0 20 0.65 0.00
 8 0 18 2.90 0.00
 8 0 16 2.58 0.00
 8 0 14 -0.11 0.00
 8 0 12 -4.53 0.00
 8 0 10 -4.23 0.00
 8 0 8 -1.57 0.00
 8 0 6 4.38 0.00
 8 0 4 6.99 0.00
 8 0 2 3.16 0.00
 8 0 0 -1.45 0.00
 -8 0 2 -8.23 0.00
 -8 0 4 -4.77 0.00
 -8 0 6 -1.03 0.00
 -8 0 8 6.10 0.00
 -8 0 10 6.19 0.00
 -8 0 12 1.73 0.00
 -8 0 14 -3.23 0.00
 -8 0 16 -6.08 0.00
 -8 0 18 -2.27 0.00
 -8 0 20 1.78 0.00
 -8 0 22 4.65 0.00
 -8 0 24 2.74 0.00
 -8 0 26 -0.90 0.00
 -8 0 28 -3.07 0.00
 -8 0 30 -2.40 0.00
 -8 0 32 0.43 0.00
 -8 0 34 1.72 0.00
 -8 0 36 1.64 0.00
 -8 0 38 -0.60 0.00
 -8 0 40 -1.08 0.00
 -8 0 42 -0.89 0.00
 -8 0 44 0.63 0.00
 -8 0 46 1.12 0.00
 8 1 45 0.09 0.00
 8 1 43 -0.04 0.00
 8 1 41 0.43 0.00
 8 1 39 -0.07 0.00
 8 1 37 0.45 0.00
 8 1 35 -0.40 0.00
 8 1 33 -0.08 0.00
 8 1 31 -0.56 0.00
 8 1 29 -0.25 0.00
 8 1 27 0.53 0.00
 8 1 25 0.40 0.00
 8 1 23 0.92 0.00
 8 1 21 -0.57 0.00
 8 1 19 -0.91 0.00
 8 1 17 -1.21 0.00
 8 1 15 -0.04 0.00
 8 1 13 1.32 0.00
 8 1 11 2.19 0.00
 8 1 9 0.41 0.00
 8 1 7 -0.38 0.00
 8 1 5 -3.37 0.00
 8 1 3 -1.06 0.00
 8 1 1 -0.51 0.00
 -8 1 1 2.63 0.00
 -8 1 3 2.59 0.00
 -8 1 5 0.37 0.00
 -8 1 7 -0.83 0.00
 -8 1 9 -3.27 0.00
 -8 1 11 -0.63 0.00
 -8 1 13 0.24 0.00
 -8 1 15 2.36 0.00
 -8 1 17 1.44 0.00
 -8 1 19 -0.32 0.00
 -8 1 21 -1.41 0.00
 -8 1 23 -1.62 0.00
 -8 1 25 0.04 0.00
 -8 1 27 0.93 0.00
 -8 1 29 1.28 0.00
 -8 1 31 0.13 0.00
 -8 1 33 -0.60 0.00
 -8 1 35 -0.85 0.00
 -8 1 37 -0.17 0.00
 -8 1 39 0.66 0.00
 -8 1 41 0.42 0.00
 -8 1 43 0.32 0.00
 -8 1 45 -0.71 0.00
 -8 1 47 -0.32 0.00
 8 2 44 0.66 0.00
 8 2 42 0.36 0.00
 8 2 40 0.06 0.00
 8 2 38 -0.11 0.00
 8 2 36 -0.01 0.00
 8 2 34 0.52 0.00
 8 2 32 -0.45 0.00
 8 2 30 -0.37 0.00
 8 2 28 -1.36 0.00
 8 2 26 0.25 0.00
 8 2 24 0.91 0.00
 8 2 22 1.60 0.00
 8 2 20 0.33 0.00
 8 2 18 -1.55 0.00
 8 2 16 -2.05 0.00
 8 2 14 -0.54 0.00
 8 2 12 1.88 0.00
 8 2 10 3.29 0.00
 8 2 8 1.34 0.00
 8 2 6 -1.96 0.00
 8 2 4 -3.91 0.00
 8 2 2 -3.34 0.00
 8 2 0 1.44 0.00
 -8 2 2 3.47 0.00
 -8 2 4 4.54 0.00
 -8 2 6 0.18 0.00
 -8 2 8 -2.95 0.00
 -8 2 10 -3.97 0.00
 -8 2 12 -1.73 0.00
 -8 2 14 2.31 0.00
 -8 2 16 3.17 0.00
 -8 2 18 2.06 0.00
 -8 2 20 -1.25 0.00
 -8 2 22 -2.69 0.00
 -8 2 24 -1.80 0.00
 -8 2 26 0.37 0.00
 -8 2 28 1.90 0.00
 -8 2 30 1.33 0.00
 -8 2 32 0.00 0.00
 -8 2 34 -1.15 0.00
 -8 2 36 -0.55 0.00
 -8 2 38 0.08 0.00
 -8 2 40 0.81 0.00
 -8 2 42 0.09 0.00
 -8 2 44 -0.49 0.00
 -8 2 46 -0.56 0.00
 8 3 45 -0.14 0.00
 8 3 43 -0.48 0.00
 8 3 41 -0.29 0.00
 8 3 39 -0.33 0.00
 8 3 37 0.14 0.00
 8 3 35 -0.07 0.00
 8 3 33 0.54 0.00
 8 3 31 0.54 0.00
 8 3 29 0.50 0.00
 8 3 27 -0.18 0.00
 8 3 25 -1.31 0.00
 8 3 23 -0.90 0.00
 8 3 21 -0.23 0.00
 8 3 19 1.94 0.00
 8 3 17 1.91 0.00
 8 3 15 0.70 0.00
 8 3 13 -2.16 0.00
 8 3 11 -3.38 0.00
 8 3 9 -2.00 0.00
 8 3 7 1.58 0.00
 8 3 5 4.21 0.00
 8 3 3 3.63 0.00
 8 3 1 0.03 0.00
 -8 3 1 -3.96 0.00
 -8 3 3 -4.26 0.00
 -8 3 5 -1.71 0.00
 -8 3 7 2.93 0.00
 -8 3 9 4.12 0.00
 -8 3 11 2.38 0.00
 -8 3 13 -1.62 0.00
 -8 3 15 -3.86 0.00
 -8 3 17 -2.43 0.00
 -8 3 19 0.58 0.00
 -8 3 21 3.19 0.00
 -8 3 23 2.45 0.00
 -8 3 25 0.01 0.00
 -8 3 27 -2.15 0.00
 -8 3 29 -2.03 0.00
 -8 3 31 -0.17 0.00
 -8 3 33 1.42 0.00
 -8 3 35 1.34 0.00
 -8 3 37 -0.11 0.00
 -8 3 39 -1.19 0.00
 -8 3 41 -1.10 0.00
 -8 3 43 0.34 0.00
 -8 3 45 1.07 0.00
 8 4 44 -0.42 0.00
 8 4 42 -0.19 0.00
 8 4 40 0.49 0.00
 8 4 38 0.42 0.00
 8 4 36 0.05 0.00
 8 4 34 -0.68 0.00
 8 4 32 -0.66 0.00
 8 4 30 0.10 0.00
 8 4 28 0.88 0.00
 8 4 26 1.19 0.00
 8 4 24 0.07 0.00
 8 4 22 -0.99 0.00
 8 4 20 -1.55 0.00
 8 4 18 -0.73 0.00
 8 4 16 0.98 0.00
 8 4 14 1.47 0.00
 8 4 12 1.43 0.00
 8 4 10 -0.70 0.00
 8 4 8 -1.29 0.00
 8 4 6 -1.64 0.00
 8 4 4 0.10 0.00
 8 4 2 1.24 0.00
 8 4 0 1.44 0.00
 -8 4 2 0.56 0.00
 -8 4 4 -1.12 0.00
 -8 4 6 -1.14 0.00
 -8 4 8 -0.98 0.00
 -8 4 10 0.75 0.00
 -8 4 12 0.92 0.00
 -8 4 14 1.01 0.00
 -8 4 16 -0.21 0.00
 -8 4 18 -0.77 0.00
 -8 4 20 -0.77 0.00
 -8 4 22 -0.24 0.00
 -8 4 24 0.56 0.00
 -8 4 26 0.59 0.00
 -8 4 28 0.42 0.00
 -8 4 30 -0.22 0.00
 -8 4 32 -0.51 0.00
 -8 4 34 -0.49 0.00
 -8 4 36 -0.16 0.00
 -8 4 38 0.33 0.00
 -8 4 40 0.51 0.00
 -8 4 42 0.48 0.00
 -8 4 44 -0.03 0.00
 8 5 43 0.75 0.00
 8 5 41 0.05 0.00
 8 5 39 -0.26 0.00
 8 5 37 -0.53 0.00
 8 5 35 0.08 0.00
 8 5 33 0.30 0.00
 8 5 31 0.03 0.00
 8 5 29 -0.30 0.00
 8 5 27 -0.68 0.00
 8 5 25 0.24 0.00
 8 5 23 0.70 0.00
 8 5 21 0.84 0.00
 8 5 19 -0.09 0.00
 8 5 17 -1.29 0.00
 8 5 15 -1.03 0.00
 8 5 13 0.01 0.00
 8 5 11 1.58 0.00
 8 5 9 1.81 0.00
 8 5 7 0.02 0.00
 8 5 5 -1.31 0.00
 8 5 3 -2.50 0.00
 8 5 1 -0.40 0.00
 -8 5 1 0.98 0.00
 -8 5 3 2.38 0.00
 -8 5 5 0.84 0.00
 -8 5 7 -0.90 0.00
 -8 5 9 -1.97 0.00
 -8 5 11 -1.03 0.00
 -8 5 13 0.97 0.00
 -8 5 15 1.81 0.00
 -8 5 17 1.26 0.00
 -8 5 19 -0.82 0.00
 -8 5 21 -1.59 0.00
 -8 5 23 -1.34 0.00
 -8 5 25 0.38 0.00
 -8 5 27 1.19 0.00
 -8 5 29 0.84 0.00
 -8 5 31 -0.19 0.00
 -8 5 33 -0.92 0.00
 -8 5 35 -0.23 0.00
 -8 5 37 0.58 0.00
 -8 5 39 0.96 0.00
 -8 5 41 0.21 0.00
 -8 5 43 -0.89 0.00
 8 6 42 -0.20 0.00
 8 6 40 -0.25 0.00
 8 6 38 -0.32 0.00
 8 6 36 0.37 0.00
 8 6 34 0.15 0.00
 8 6 32 0.81 0.00
 8 6 30 -0.26 0.00
 8 6 28 -0.22 0.00
 8 6 26 -0.95 0.00
 8 6 24 -0.41 0.00
 8 6 22 0.45 0.00
 8 6 20 0.92 0.00
 8 6 18 1.13 0.00
 8 6 16 -0.09 0.00
 8 6 14 -1.07 0.00
 8 6 12 -1.39 0.00
 8 6 10 -0.73 0.00
 8 6 8 0.94 0.00
 8 6 6 1.44 0.00
 8 6 4 1.16 0.00
 8 6 2 -0.43 0.00
 8 6 0 -1.50 0.00
 -8 6 2 -1.23 0.00
 -8 6 4 0.05 0.00
 -8 6 6 1.51 0.00
 -8 6 8 1.38 0.00
 -8 6 10 0.32 0.00
 -8 6 12 -1.51 0.00
 -8 6 14 -1.51 0.00
 -8 6 16 -0.90 0.00
 -8 6 18 1.16 0.00
 -8 6 20 1.48 0.00
 -8 6 22 1.06 0.00
 -8 6 24 -0.44 0.00
 -8 6 26 -1.37 0.00
 -8 6 28 -0.76 0.00
 -8 6 30 0.15 0.00
 -8 6 32 1.14 0.00
 -8 6 34 0.78 0.00
 -8 6 36 -0.33 0.00
 -8 6 38 -0.92 0.00
 -8 6 40 -1.06 0.00
 -8 6 42 0.15 0.00
 8 7 39 0.83 0.00
 8 7 37 0.32 0.00
 8 7 35 0.12 0.00
 8 7 33 -0.70 0.00
 8 7 31 -0.62 0.00
 8 7 29 0.29 0.00
 8 7 27 0.45 0.00
 8 7 25 0.98 0.00
 8 7 23 -0.50 0.00
 8 7 21 -0.63 0.00
 8 7 19 -1.03 0.00
 8 7 17 0.15 0.00
 8 7 15 1.03 0.00
 8 7 13 1.06 0.00
 8 7 11 0.34 0.00
 8 7 9 -1.01 0.00
 8 7 7 -1.20 0.00
 8 7 5 -0.73 0.00
 8 7 3 0.59 0.00
 8 7 1 1.09 0.00
 -8 7 1 0.87 0.00
 -8 7 3 -0.01 0.00
 -8 7 5 -0.84 0.00
 -8 7 7 -0.52 0.00
 -8 7 9 -0.45 0.00
 -8 7 11 0.62 0.00
 -8 7 13 0.14 0.00
 -8 7 15 0.30 0.00
 -8 7 17 -0.22 0.00
 -8 7 19 -0.32 0.00
 -8 7 21 0.12 0.00
 -8 7 23 -0.14 0.00
 -8 7 25 0.44 0.00
 -8 7 27 0.02 0.00
 -8 7 29 0.17 0.00
 -8 7 31 0.01 0.00
 -8 7 33 -0.37 0.00
 -8 7 35 -0.27 0.00
 -8 7 37 -0.45 0.00
 -8 7 39 0.09 0.00
 -8 7 41 0.49 0.00
 8 8 38 -0.40 0.00
 8 8 36 -0.14 0.00
 8 8 34 -0.30 0.00
 8 8 32 0.42 0.00
 8 8 30 -0.01 0.00
 8 8 28 0.29 0.00
 8 8 26 -0.12 0.00
 8 8 24 -0.05 0.00
 8 8 22 0.02 0.00
 8 8 20 -0.20 0.00
 8 8 18 0.06 0.00
 8 8 16 -0.29 0.00
 8 8 14 0.22 0.00
 8 8 12 -0.03 0.00
 8 8 10 0.35 0.00
 8 8 8 -0.09 0.00
 8 8 6 0.04 0.00
 8 8 4 -0.03 0.00
 8 8 2 0.06 0.00
 8 8 0 0.34 0.00
 -8 8 2 -0.40 0.00
 -8 8 4 -0.18 0.00
 -8 8 6 -0.91 0.00
 -8 8 8 0.09 0.00
 -8 8 10 0.46 0.00
 -8 8 12 0.94 0.00
 -8 8 14 0.85 0.00
 -8 8 16 -0.48 0.00
 -8 8 18 -0.57 0.00
 -8 8 20 -1.08 0.00
 -8 8 22 0.08 0.00
 -8 8 24 0.58 0.00
 -8 8 26 0.54 0.00
 -8 8 28 0.11 0.00
 -8 8 30 -0.88 0.00
 -8 8 32 -0.53 0.00
 -8 8 34 0.06 0.00
 -8 8 36 0.90 0.00
 -8 8 38 1.07 0.00
 8 9 35 -0.02 0.00
 8 9 33 0.25 0.00
 8 9 31 0.22 0.00
 8 9 29 0.17 0.00
 8 9 27 -0.25 0.00
 8 9 25 -0.21 0.00
 8 9 23 -0.10 0.00
 8 9 21 0.32 0.00
 8 9 19 0.35 0.00
 8 9 17 0.13 0.00
 8 9 15 -0.47 0.00
 8 9 13 -0.59 0.00
 8 9 11 -0.34 0.00
 8 9 9 0.30 0.00
 8 9 7 0.92 0.00
 8 9 5 0.37 0.00
 8 9 3 0.16 0.00
 8 9 1 -1.05 0.00
 -8 9 1 -0.47 0.00
 -8 9 3 -0.23 0.00
 -8 9 5 0.67 0.00
 -8 9 7 0.87 0.00
 -8 9 9 0.00 0.00
 -8 9 11 -0.25 0.00
 -8 9 13 -1.02 0.00
 -8 9 15 -0.16 0.00
 -8 9 17 0.28 0.00
 -8 9 19 0.66 0.00
 -8 9 21 0.49 0.00
 -8 9 23 -0.40 0.00
 -8 9 25 -0.46 0.00
 -8 9 27 -0.45 0.00
 -8 9 29 0.23 0.00
 -8 9 31 0.63 0.00
 -8 9 33 0.34 0.00
 -8 9 35 0.02 0.00
 -8 9 37 -0.62 0.00
 8 10 32 -0.30 0.00
 8 10 30 -0.14 0.00
 8 10 28 -0.36 0.00
 8 10 26 0.14 0.00
 8 10 24 0.15 0.00
 8 10 22 0.15 0.00
 8 10 20 0.12 0.00
 8 10 18 -0.24 0.00
 8 10 16 0.06 0.00
 8 10 14 0.04 0.00
 8 10 12 0.21 0.00
 8 10 10 0.24 0.00
 8 10 8 -0.36 0.00
 8 10 6 -0.23 0.00
 8 10 4 -0.60 0.00
 8 10 2 0.05 0.00
 8 10 0 0.41 0.00
 -8 10 2 0.52 0.00
 -8 10 4 0.56 0.00
 -8 10 6 -0.29 0.00
 -8 10 8 -0.31 0.00
 -8 10 10 -0.63 0.00
 -8 10 12 -0.07 0.00
 -8 10 14 0.23 0.00
 -8 10 16 0.34 0.00
 -8 10 18 0.13 0.00
 -8 10 20 -0.23 0.00
 -8 10 22 -0.34 0.00
 -8 10 24 0.00 0.00
 -8 10 26 0.27 0.00
 -8 10 28 0.57 0.00
 -8 10 30 0.19 0.00
 -8 10 32 -0.19 0.00
 -8 10 34 -0.63 0.00
 8 11 29 -0.24 0.00
 8 11 27 0.06 0.00
 8 11 25 -0.40 0.00
 8 11 23 0.25 0.00
 8 11 21 -0.18 0.00
 8 11 19 0.16 0.00
 8 11 17 0.12 0.00
 8 11 15 -0.02 0.00
 8 11 13 0.37 0.00
 8 11 11 -0.22 0.00
 8 11 9 0.06 0.00
 8 11 7 -0.36 0.00
 8 11 5 -0.13 0.00
 8 11 3 0.17 0.00
 8 11 1 0.10 0.00
 -8 11 1 0.35 0.00
 -8 11 3 -0.25 0.00
 -8 11 5 -0.12 0.00
 -8 11 7 -0.34 0.00
 -8 11 9 0.15 0.00
 -8 11 11 0.18 0.00
 -8 11 13 0.30 0.00
 -8 11 15 -0.08 0.00
 -8 11 17 -0.18 0.00
 -8 11 19 -0.13 0.00
 -8 11 21 0.10 0.00
 -8 11 23 0.36 0.00
 -8 11 25 0.02 0.00
 -8 11 27 -0.20 0.00
 -8 11 29 -0.57 0.00
 -8 11 31 -0.29 0.00
 8 12 24 0.23 0.00
 8 12 22 -0.53 0.00
 8 12 20 -0.10 0.00
 8 12 18 -0.53 0.00
 8 12 16 0.31 0.00
 8 12 14 0.00 0.00
 8 12 12 0.02 0.00
 8 12 10 0.03 0.00
 8 12 8 -0.18 0.00
 8 12 6 0.47 0.00
 8 12 4 0.09 0.00
 8 12 2 0.27 0.00
 8 12 0 -0.42 0.00
 -8 12 2 -0.34 0.00
 -8 12 4 -0.29 0.00
 -8 12 6 0.23 0.00
 -8 12 8 0.36 0.00
 -8 12 10 0.20 0.00
 -8 12 12 -0.09 0.00
 -8 12 14 -0.44 0.00
 -8 12 16 0.04 0.00
 -8 12 18 0.03 0.00
 -8 12 20 0.52 0.00
 -8 12 22 -0.05 0.00
 -8 12 24 -0.24 0.00
 -8 12 26 -0.41 0.00
 8 13 19 -0.02 0.00
 8 13 17 0.26 0.00
 8 13 15 -0.45 0.00
 8 13 13 0.15 0.00
 8 13 11 -0.30 0.00
 8 13 9 0.27 0.00
 8 13 7 0.11 0.00
 8 13 5 0.05 0.00
 8 13 3 0.03 0.00
 8 13 1 -0.18 0.00
 -8 13 1 0.02 0.00
 -8 13 3 -0.07 0.00
 -8 13 5 0.07 0.00
 -8 13 7 -0.10 0.00
 -8 13 9 0.16 0.00
 -8 13 11 -0.02 0.00
 -8 13 13 0.33 0.00
 -8 13 15 -0.08 0.00
 -8 13 17 -0.14 0.00
 -8 13 19 -0.36 0.00
 -8 13 21 -0.34 0.00
 8 14 12 -0.25 0.00
 8 14 10 0.33 0.00
 8 14 8 -0.28 0.00
 8 14 6 0.00 0.00
 8 14 4 -0.39 0.00
 8 14 2 -0.05 0.00
 8 14 0 0.24 0.00
 -8 14 2 0.35 0.00
 -8 14 4 0.22 0.00
 -8 14 6 -0.10 0.00
 -8 14 8 -0.41 0.00
 -8 14 10 -0.19 0.00
 -8 14 12 0.02 0.00
 9 1 44 0.12 0.00
 9 1 42 0.66 0.00
 9 1 40 0.47 0.00
 9 1 38 0.29 0.00
 9 1 36 0.13 0.00
 9 1 34 0.11 0.00
 9 1 32 -0.06 0.00
 9 1 30 -0.80 0.00
 9 1 28 -0.84 0.00
 9 1 26 -0.53 0.00
 9 1 24 0.94 0.00
 9 1 22 1.44 0.00
 9 1 20 0.83 0.00
 9 1 18 -1.16 0.00
 9 1 16 -2.22 0.00
 9 1 14 -1.47 0.00
 9 1 12 1.60 0.00
 9 1 10 3.26 0.00
 9 1 8 3.06 0.00
 9 1 6 -1.03 0.00
 9 1 4 -4.04 0.00
 9 1 2 -4.60 0.00
 9 1 0 -1.00 0.00
 -9 1 2 -3.77 0.00
 -9 1 4 -5.05 0.00
 -9 1 6 -2.91 0.00
 -9 1 8 2.42 0.00
 -9 1 10 4.69 0.00
 -9 1 12 3.60 0.00
 -9 1 14 -0.88 0.00
 -9 1 16 -3.99 0.00
 -9 1 18 -3.56 0.00
 -9 1 20 -0.25 0.00
 -9 1 22 2.97 0.00
 -9 1 24 3.15 0.00
 -9 1 26 0.87 0.00
 -9 1 28 -1.81 0.00
 -9 1 30 -2.30 0.00
 -9 1 32 -0.80 0.00
 -9 1 34 0.99 0.00
 -9 1 36 1.43 0.00
 -9 1 38 0.23 0.00
 -9 1 40 -0.78 0.00
 -9 1 42 -0.97 0.00
 -9 1 44 0.14 0.00
 -9 1 46 0.81 0.00
 9 2 45 0.18 0.00
 9 2 43 -0.02 0.00
 9 2 41 -0.50 0.00
 9 2 39 -0.22 0.00
 9 2 37 -0.53 0.00
 9 2 35 0.25 0.00
 9 2 33 0.01 0.00
 9 2 31 0.85 0.00
 9 2 29 0.33 0.00
 9 2 27 0.12 0.00
 9 2 25 -0.79 0.00
 9 2 23 -1.04 0.00
 9 2 21 -0.32 0.00
 9 2 19 0.95 0.00
 9 2 17 1.73 0.00
 9 2 15 1.18 0.00
 9 2 13 -0.95 0.00
 9 2 11 -2.56 0.00
 9 2 9 -2.29 0.00
 9 2 7 -0.31 0.00
 9 2 5 3.10 0.00
 9 2 3 2.98 0.00
 9 2 1 2.08 0.00
 -9 2 1 2.37 0.00
 -9 2 3 3.32 0.00
 -9 2 5 2.83 0.00
 -9 2 7 -0.73 0.00
 -9 2 9 -3.30 0.00
 -9 2 11 -2.83 0.00
 -9 2 13 -0.46 0.00
 -9 2 15 2.68 0.00
 -9 2 17 2.82 0.00
 -9 2 19 0.99 0.00
 -9 2 21 -1.74 0.00
 -9 2 23 -2.57 0.00
 -9 2 25 -1.21 0.00
 -9 2 27 0.91 0.00
 -9 2 29 1.98 0.00
 -9 2 31 0.98 0.00
 -9 2 33 -0.44 0.00
 -9 2 35 -1.47 0.00
 -9 2 37 -0.60 0.00
 -9 2 39 0.45 0.00
 -9 2 41 1.14 0.00
 -9 2 43 0.57 0.00
 -9 2 45 -0.50 0.00
 9 3 44 -0.58 0.00
 9 3 42 -0.34 0.00
 9 3 40 -0.29 0.00
 9 3 38 0.44 0.00
 9 3 36 0.15 0.00
 9 3 34 -0.31 0.00
 9 3 32 -0.35 0.00
 9 3 30 -0.39 0.00
 9 3 28 1.06 0.00
 9 3 26 0.63 0.00
 9 3 24 0.75 0.00
 9 3 22 -1.07 0.00
 9 3 20 -1.13 0.00
 9 3 18 -0.90 0.00
 9 3 16 0.78 0.00
 9 3 14 1.25 0.00
 9 3 12 1.15 0.00
 9 3 10 -0.88 0.00
 9 3 8 -1.20 0.00
 9 3 6 -1.37 0.00
 9 3 4 0.67 0.00
 9 3 2 1.63 0.00
 9 3 0 1.23 0.00
 -9 3 2 -0.10 0.00
 -9 3 4 1.93 0.00
 -9 3 6 1.15 0.00
 -9 3 8 0.49 0.00
 -9 3 10 -1.48 0.00
 -9 3 12 -1.33 0.00
 -9 3 14 -0.43 0.00
 -9 3 16 0.92 0.00
 -9 3 18 1.31 0.00
 -9 3 20 0.51 0.00
 -9 3 22 -0.58 0.00
 -9 3 24 -1.03 0.00
 -9 3 26 -0.57 0.00
 -9 3 28 0.16 0.00
 -9 3 30 0.61 0.00
 -9 3 32 0.38 0.00
 -9 3 34 0.02 0.00
 -9 3 36 -0.02 0.00
 -9 3 38 -0.10 0.00
 -9 3 40 0.21 0.00
 -9 3 42 -0.32 0.00
 -9 3 44 -0.21 0.00
 -9 3 46 -0.41 0.00
 9 4 43 0.52 0.00
 9 4 41 0.39 0.00
 9 4 39 0.48 0.00
 9 4 37 -0.41 0.00
 9 4 35 0.28 0.00
 9 4 33 -0.51 0.00
 9 4 31 0.22 0.00
 9 4 29 -0.69 0.00
 9 4 27 -0.16 0.00
 9 4 25 0.16 0.00
 9 4 23 0.68 0.00
 9 4 21 0.92 0.00
 9 4 19 -0.41 0.00
 9 4 17 -1.04 0.00
 9 4 15 -1.51 0.00
 9 4 13 0.19 0.00
 9 4 11 1.56 0.00
 9 4 9 2.41 0.00
 9 4 7 0.43 0.00
 9 4 5 -1.42 0.00
 9 4 3 -3.14 0.00
 9 4 1 -1.35 0.00
 -9 4 1 -0.95 0.00
 -9 4 3 -2.97 0.00
 -9 4 5 -2.17 0.00
 -9 4 7 0.60 0.00
 -9 4 9 2.55 0.00
 -9 4 11 2.47 0.00
 -9 4 13 -0.07 0.00
 -9 4 15 -2.41 0.00
 -9 4 17 -2.47 0.00
 -9 4 19 -0.58 0.00
 -9 4 21 1.89 0.00
 -9 4 23 2.35 0.00
 -9 4 25 0.87 0.00
 -9 4 27 -1.06 0.00
 -9 4 29 -1.74 0.00
 -9 4 31 -0.69 0.00
 -9 4 33 0.84 0.00
 -9 4 35 1.06 0.00
 -9 4 37 0.32 0.00
 -9 4 39 -1.03 0.00
 -9 4 41 -1.03 0.00
 -9 4 43 -0.10 0.00
 -9 4 45 0.91 0.00
 9 5 42 0.37 0.00
 9 5 40 -0.43 0.00
 9 5 38 -0.32 0.00
 9 5 36 -0.33 0.00
 9 5 34 0.30 0.00
 9 5 32 0.87 0.00
 9 5 30 0.21 0.00
 9 5 28 0.03 0.00
 9 5 26 -1.44 0.00
 9 5 24 -0.54 0.00
 9 5 22 -0.30 0.00
 9 5 20 1.50 0.00
 9 5 18 1.32 0.00
 9 5 16 0.68 0.00
 9 5 14 -1.01 0.00
 9 5 12 -1.90 0.00
 9 5 10 -1.17 0.00
 9 5 8 0.20 0.00
 9 5 6 1.97 0.00
 9 5 4 1.44 0.00
 9 5 2 0.54 0.00
 9 5 0 -1.60 0.00
 -9 5 2 1.62 0.00
 -9 5 4 0.80 0.00
 -9 5 6 -0.91 0.00
 -9 5 8 -1.87 0.00
 -9 5 10 -0.88 0.00
 -9 5 12 0.30 0.00
 -9 5 14 1.73 0.00
 -9 5 16 1.22 0.00
 -9 5 18 -0.02 0.00
 -9 5 20 -1.13 0.00
 -9 5 22 -1.44 0.00
 -9 5 24 -0.19 0.00
 -9 5 26 0.71 0.00
 -9 5 28 1.20 0.00
 -9 5 30 0.47 0.00
 -9 5 32 -0.58 0.00
 -9 5 34 -0.98 0.00
 -9 5 36 -0.61 0.00
 -9 5 38 0.29 0.00
 -9 5 40 0.97 0.00
 -9 5 42 0.65 0.00
 -9 5 44 0.15 0.00
 9 6 41 -0.45 0.00
 9 6 39 0.28 0.00
 9 6 37 0.40 0.00
 9 6 35 0.46 0.00
 9 6 33 -0.47 0.00
 9 6 31 -0.34 0.00
 9 6 29 -0.24 0.00
 9 6 27 0.63 0.00
 9 6 25 0.66 0.00
 9 6 23 0.03 0.00
 9 6 21 -0.62 0.00
 9 6 19 -1.13 0.00
 9 6 17 0.06 0.00
 9 6 15 0.47 0.00
 9 6 13 1.47 0.00
 9 6 11 0.11 0.00
 9 6 9 -0.39 0.00
 9 6 7 -1.36 0.00
 9 6 5 -0.62 0.00
 9 6 3 0.45 0.00
 9 6 1 0.74 0.00
 -9 6 1 -0.98 0.00
 -9 6 3 0.47 0.00
 -9 6 5 0.24 0.00
 -9 6 7 0.63 0.00
 -9 6 9 -0.36 0.00
 -9 6 11 -0.36 0.00
 -9 6 13 0.00 0.00
 -9 6 15 0.31 0.00
 -9 6 17 0.73 0.00
 -9 6 19 -0.06 0.00
 -9 6 21 -0.31 0.00
 -9 6 23 -0.62 0.00
 -9 6 25 -0.21 0.00
 -9 6 27 0.25 0.00
 -9 6 29 0.14 0.00
 -9 6 31 0.03 0.00
 -9 6 33 -0.29 0.00
 -9 6 35 0.06 0.00
 -9 6 37 0.49 0.00
 -9 6 39 0.56 0.00
 -9 6 41 0.17 0.00
 -9 6 43 -0.60 0.00
 9 7 38 0.09 0.00
 9 7 36 -0.13 0.00
 9 7 34 -0.22 0.00
 9 7 32 -0.26 0.00
 9 7 30 -0.02 0.00
 9 7 28 0.12 0.00
 9 7 26 0.36 0.00
 9 7 24 0.37 0.00
 9 7 22 -0.05 0.00
 9 7 20 -0.24 0.00
 9 7 18 -0.79 0.00
 9 7 16 -0.24 0.00
 9 7 14 0.12 0.00
 9 7 12 0.70 0.00
 9 7 10 0.83 0.00
 9 7 8 -0.22 0.00
 9 7 6 -0.27 0.00
 9 7 4 -1.12 0.00
 9 7 2 0.25 0.00
 9 7 0 0.38 0.00
 -9 7 2 -0.97 0.00
 -9 7 4 -0.07 0.00
 -9 7 6 0.90 0.00
 -9 7 8 1.01 0.00
 -9 7 10 0.59 0.00
 -9 7 12 -1.00 0.00
 -9 7 14 -1.26 0.00
 -9 7 16 -1.02 0.00
 -9 7 18 0.46 0.00
 -9 7 20 1.22 0.00
 -9 7 22 1.01 0.00
 -9 7 24 0.01 0.00
 -9 7 26 -0.99 0.00
 -9 7 28 -0.76 0.00
 -9 7 30 0.06 0.00
 -9 7 32 0.90 0.00
 -9 7 34 0.86 0.00
 -9 7 36 -0.19 0.00
 -9 7 38 -0.88 0.00
 -9 7 40 -1.13 0.00
 9 8 37 -0.23 0.00
 9 8 35 -0.43 0.00
 9 8 33 0.42 0.00
 9 8 31 0.29 0.00
 9 8 29 0.30 0.00
 9 8 27 -0.22 0.00
 9 8 25 -0.69 0.00
 9 8 23 -0.07 0.00
 9 8 21 0.14 0.00
 9 8 19 0.95 0.00
 9 8 17 0.46 0.00
 9 8 15 -0.35 0.00
 9 8 13 -0.79 0.00
 9 8 11 -1.15 0.00
 9 8 9 0.22 0.00
 9 8 7 0.67 0.00
 9 8 5 1.28 0.00
 9 8 3 0.42 0.00
 9 8 1 -0.62 0.00
 -9 8 1 0.98 0.00
 -9 8 3 0.87 0.00
 -9 8 5 -0.40 0.00
 -9 8 7 -0.68 0.00
 -9 8 9 -0.94 0.00
 -9 8 11 0.18 0.00
 -9 8 13 0.46 0.00
 -9 8 15 0.82 0.00
 -9 8 17 0.01 0.00
 -9 8 19 -0.46 0.00
 -9 8 21 -0.60 0.00
 -9 8 23 -0.24 0.00
 -9 8 25 0.46 0.00
 -9 8 27 0.58 0.00
 -9 8 29 0.32 0.00
 -9 8 31 -0.14 0.00
 -9 8 33 -0.67 0.00
 -9 8 35 -0.36 0.00
 -9 8 37 -0.18 0.00
 -9 8 39 0.37 0.00
 9 9 34 0.27 0.00
 9 9 32 -0.31 0.00
 9 9 30 0.10 0.00
 9 9 28 -0.55 0.00
 9 9 26 0.30 0.00
 9 9 24 -0.12 0.00
 9 9 22 0.17 0.00
 9 9 20 0.12 0.00
 9 9 18 -0.26 0.00
 9 9 16 0.27 0.00
 9 9 14 -0.20 0.00
 9 9 12 0.37 0.00
 9 9 10 -0.01 0.00
 9 9 8 -0.02 0.00
 9 9 6 -0.19 0.00
 9 9 4 -0.48 0.00
 9 9 2 -0.11 0.00
 9 9 0 -0.17 0.00
 -9 9 2 -0.57 0.00
 -9 9 4 -0.31 0.00
 -9 9 6 -0.65 0.00
 -9 9 8 0.25 0.00
 -9 9 10 0.25 0.00
 -9 9 12 0.69 0.00
 -9 9 14 0.30 0.00
 -9 9 16 -0.24 0.00
 -9 9 18 -0.22 0.00
 -9 9 20 -0.49 0.00
 -9 9 22 0.30 0.00
 -9 9 24 0.23 0.00
 -9 9 26 0.22 0.00
 -9 9 28 -0.23 0.00
 -9 9 30 -0.67 0.00
 -9 9 32 -0.35 0.00
 -9 9 34 0.14 0.00
 -9 9 36 0.64 0.00
 9 10 31 -0.11 0.00
 9 10 29 -0.05 0.00
 9 10 27 0.08 0.00
 9 10 25 -0.33 0.00
 9 10 23 0.32 0.00
 9 10 21 -0.42 0.00
 9 10 19 0.12 0.00
 9 10 17 -0.21 0.00
 9 10 15 0.13 0.00
 9 10 13 0.46 0.00
 9 10 11 0.13 0.00
 9 10 9 0.23 0.00
 9 10 7 -0.57 0.00
 9 10 5 -0.25 0.00
 9 10 3 -0.35 0.00
 9 10 1 0.49 0.00
 -9 10 1 -0.30 0.00
 -9 10 3 -0.39 0.00
 -9 10 5 0.37 0.00
 -9 10 7 0.51 0.00
 -9 10 9 0.19 0.00
 -9 10 11 0.00 0.00
 -9 10 13 -0.83 0.00
 -9 10 15 -0.03 0.00
 -9 10 17 -0.12 0.00
 -9 10 19 0.64 0.00
 -9 10 21 0.25 0.00
 -9 10 23 -0.26 0.00
 -9 10 25 -0.38 0.00
 -9 10 27 -0.42 0.00
 -9 10 29 0.32 0.00
 -9 10 31 0.67 0.00
 -9 10 33 0.38 0.00
 9 11 28 -0.01 0.00
 9 11 26 0.44 0.00
 9 11 24 0.22 0.00
 9 11 22 -0.19 0.00
 9 11 20 0.03 0.00
 9 11 18 -0.49 0.00
 9 11 16 0.22 0.00
 9 11 14 -0.20 0.00
 9 11 12 0.10 0.00
 9 11 10 -0.15 0.00
 9 11 8 -0.01 0.00
 9 11 6 0.21 0.00
 9 11 4 0.35 0.00
 9 11 2 0.22 0.00
 9 11 0 -0.14 0.00
 -9 11 2 0.35 0.00
 -9 11 4 0.51 0.00
 -9 11 6 -0.20 0.00
 -9 11 8 -0.06 0.00
 -9 11 10 -0.61 0.00
 -9 11 12 0.18 0.00
 -9 11 14 0.19 0.00
 -9 11 16 0.27 0.00
 -9 11 18 0.06 0.00
 -9 11 20 -0.55 0.00
 -9 11 22 -0.23 0.00
 -9 11 24 -0.05 0.00
 -9 11 26 0.46 0.00
 -9 11 28 0.60 0.00
 -9 11 30 0.01 0.00
 9 12 23 0.20 0.00
 9 12 21 -0.04 0.00
 9 12 19 0.00 0.00
 9 12 17 0.17 0.00
 9 12 15 -0.30 0.00
 9 12 13 0.06 0.00
 9 12 11 -0.34 0.00
 9 12 9 0.11 0.00
 9 12 7 0.11 0.00
 9 12 5 0.18 0.00
 9 12 3 0.10 0.00
 9 12 1 -0.04 0.00
 -9 12 1 0.21 0.00
 -9 12 3 -0.05 0.00
 -9 12 5 0.13 0.00
 -9 12 7 -0.17 0.00
 -9 12 9 0.02 0.00
 -9 12 11 -0.01 0.00
 -9 12 13 -0.16 0.00
 -9 12 15 0.00 0.00
 -9 12 17 -0.14 0.00
 -9 12 19 0.22 0.00
 -9 12 21 0.35 0.00
 -9 12 23 0.22 0.00
 -9 12 25 0.04 0.00
 9 13 18 0.23 0.00
 9 13 16 0.24 0.00
 9 13 14 -0.02 0.00
 9 13 12 -0.21 0.00
 9 13 10 0.19 0.00
 9 13 8 -0.10 0.00
 9 13 6 0.02 0.00
 9 13 4 -0.29 0.00
 9 13 2 -0.29 0.00
 9 13 0 0.13 0.00
 -9 13 2 -0.19 0.00
 -9 13 4 -0.40 0.00
 -9 13 6 -0.03 0.00
 -9 13 8 0.26 0.00
 -9 13 10 0.21 0.00
 -9 13 12 0.13 0.00
 -9 13 14 -0.25 0.00
 -9 13 16 -0.16 0.00
 -9 13 18 0.01 0.00
 -9 13 20 0.20 0.00
 9 14 9 -0.07 0.00
 9 14 7 -0.04 0.00
 9 14 5 -0.25 0.00
 9 14 3 0.12 0.00
 9 14 1 0.00 0.00
 -9 14 1 -0.08 0.00
 -9 14 3 -0.05 0.00
 -9 14 5 0.05 0.00
 -9 14 7 -0.16 0.00
 -9 14 9 0.05 0.00
 -9 14 11 0.05 0.00
 10 0 44 -0.60 0.00
 10 0 42 0.55 0.00
 10 0 40 0.38 0.00
 10 0 38 0.94 0.00
 10 0 36 -0.06 0.00
 10 0 34 0.49 0.00
 10 0 32 -0.29 0.00
 10 0 30 -0.28 0.00
 10 0 28 -0.77 0.00
 10 0 26 -0.80 0.00
 10 0 24 0.41 0.00
 10 0 22 0.78 0.00
 10 0 20 1.33 0.00
 10 0 18 -0.49 0.00
 10 0 16 -1.37 0.00
 10 0 14 -2.06 0.00
 10 0 12 0.52 0.00
 10 0 10 2.02 0.00
 10 0 8 3.73 0.00
 10 0 6 0.37 0.00
 10 0 4 -2.10 0.00
 10 0 2 -4.79 0.00
 10 0 0 -2.57 0.00
 -10 0 2 1.61 0.00
 -10 0 4 4.31 0.00
 -10 0 6 4.40 0.00
 -10 0 8 -0.44 0.00
 -10 0 10 -3.49 0.00
 -10 0 12 -4.64 0.00
 -10 0 14 -1.06 0.00
 -10 0 16 2.78 0.00
 -10 0 18 4.09 0.00
 -10 0 20 2.06 0.00
 -10 0 22 -1.72 0.00
 -10 0 24 -3.26 0.00
 -10 0 26 -2.29 0.00
 -10 0 28 0.76 0.00
 -10 0 30 2.11 0.00
 -10 0 32 1.77 0.00
 -10 0 34 -0.34 0.00
 -10 0 36 -1.42 0.00
 -10 0 38 -0.83 0.00
 -10 0 40 0.27 0.00
 -10 0 42 1.33 0.00
 -10 0 44 0.32 0.00
 -10 0 46 -0.37 0.00
 10 1 43 0.00 0.00
 10 1 41 -0.03 0.00
 10 1 39 -0.26 0.00
 10 1 37 -0.36 0.00
 10 1 35 0.08 0.00
 10 1 33 -0.26 0.00
 10 1 31 0.72 0.00
 10 1 29 -0.15 0.00
 10 1 27 0.59 0.00
 10 1 25 -0.68 0.00
 10 1 23 -0.21 0.00
 10 1 21 -0.60 0.00
 10 1 19 0.43 0.00
 10 1 17 0.71 0.00
 10 1 15 0.96 0.00
 10 1 13 -0.10 0.00
 10 1 11 -1.00 0.00
 10 1 9 -1.44 0.00
 10 1 7 -0.85 0.00
 10 1 5 1.14 0.00
 10 1 3 1.35 0.00
 10 1 1 2.00 0.00
 -10 1 1 -0.71 0.00
 -10 1 3 -1.19 0.00
 -10 1 5 -2.15 0.00
 -10 1 7 -0.39 0.00
 -10 1 9 1.25 0.00
 -10 1 11 1.69 0.00
 -10 1 13 1.18 0.00
 -10 1 15 -0.91 0.00
 -10 1 17 -1.49 0.00
 -10 1 19 -1.28 0.00
 -10 1 21 0.28 0.00
 -10 1 23 1.27 0.00
 -10 1 25 1.14 0.00
 -10 1 27 0.13 0.00
 -10 1 29 -0.94 0.00
 -10 1 31 -0.78 0.00
 -10 1 33 -0.33 0.00
 -10 1 35 0.82 0.00
 -10 1 37 0.43 0.00
 -10 1 39 0.30 0.00
 -10 1 41 -0.65 0.00
 -10 1 43 -0.48 0.00
 -10 1 45 -0.09 0.00
 10 2 44 0.07 0.00
 10 2 42 -0.27 0.00
 10 2 40 -0.77 0.00
 10 2 38 0.02 0.00
 10 2 36 -0.29 0.00
 10 2 34 0.22 0.00
 10 2 32 -0.43 0.00
 10 2 30 0.06 0.00
 10 2 28 0.49 0.00
 10 2 26 0.66 0.00
 10 2 24 0.68 0.00
 10 2 22 -0.76 0.00
 10 2 20 -0.72 0.00
 10 2 18 -0.92 0.00
 10 2 16 0.84 0.00
 10 2 14 0.98 0.00
 10 2 12 0.96 0.00
 10 2 10 -1.14 0.00
 10 2 8 -1.58 0.00
 10 2 6 -1.38 0.00
 10 2 4 1.00 0.00
 10 2 2 2.38 0.00
 10 2 0 1.82 0.00
 -10 2 2 -0.05 0.00
 -10 2 4 -2.74 0.00
 -10 2 6 -2.12 0.00
 -10 2 8 -0.69 0.00
 -10 2 10 2.21 0.00
 -10 2 12 2.52 0.00
 -10 2 14 0.91 0.00
 -10 2 16 -1.36 0.00
 -10 2 18 -2.60 0.00
 -10 2 20 -1.18 0.00
 -10 2 22 0.68 0.00
 -10 2 24 2.06 0.00
 -10 2 26 1.30 0.00
 -10 2 28 -0.12 0.00
 -10 2 30 -1.29 0.00
 -10 2 32 -0.88 0.00
 -10 2 34 0.02 0.00
 -10 2 36 0.64 0.00
 -10 2 38 0.42 0.00
 -10 2 40 -0.44 0.00
 -10 2 42 -0.37 0.00
 -10 2 44 -0.22 0.00
 -10 2 46 0.66 0.00
 10 3 43 -0.18 0.00
 10 3 41 0.48 0.00
 10 3 39 0.46 0.00
 10 3 37 0.38 0.00
 10 3 35 0.16 0.00
 10 3 33 -0.29 0.00
 10 3 31 -0.15 0.00
 10 3 29 -0.73 0.00
 10 3 27 -0.02 0.00
 10 3 25 -0.03 0.00
 10 3 23 0.93 0.00
 10 3 21 0.61 0.00
 10 3 19 -0.11 0.00
 10 3 17 -1.11 0.00
 10 3 15 -1.59 0.00
 10 3 13 -0.12 0.00
 10 3 11 1.23 0.00
 10 3 9 2.69 0.00
 10 3 7 1.07 0.00
 10 3 5 -0.78 0.00
 10 3 3 -3.19 0.00
 10 3 1 -2.26 0.00
 -10 3 1 0.01 0.00
 -10 3 3 2.72 0.00
 -10 3 5 3.15 0.00
 -10 3 7 0.58 0.00
 -10 3 9 -1.89 0.00
 -10 3 11 -3.47 0.00
 -10 3 13 -1.22 0.00
 -10 3 15 1.30 0.00
 -10 3 17 3.13 0.00
 -10 3 19 1.95 0.00
 -10 3 21 -0.70 0.00
 -10 3 23 -2.39 0.00
 -10 3 25 -2.09 0.00
 -10 3 27 0.09 0.00
 -10 3 29 1.61 0.00
 -10 3 31 1.58 0.00
 -10 3 33 0.00 0.00
 -10 3 35 -1.15 0.00
 -10 3 37 -1.13 0.00
 -10 3 39 0.21 0.00
 -10 3 41 1.09 0.00
 -10 3 43 0.95 0.00
 -10 3 45 -0.10 0.00
 10 4 42 0.40 0.00
 10 4 40 0.22 0.00
 10 4 38 -0.25 0.00
 10 4 36 -0.45 0.00
 10 4 34 0.03 0.00
 10 4 32 0.48 0.00
 10 4 30 0.72 0.00
 10 4 28 0.00 0.00
 10 4 26 -0.89 0.00
 10 4 24 -1.09 0.00
 10 4 22 -0.57 0.00
 10 4 20 1.03 0.00
 10 4 18 1.38 0.00
 10 4 16 1.24 0.00
 10 4 14 -0.54 0.00
 10 4 12 -1.52 0.00
 10 4 10 -1.49 0.00
 10 4 8 -0.29 0.00
 10 4 6 1.43 0.00
 10 4 4 1.35 0.00
 10 4 2 0.93 0.00
 10 4 0 -1.10 0.00
 -10 4 2 -1.14 0.00
 -10 4 4 -1.16 0.00
 -10 4 6 0.59 0.00
 -10 4 8 1.03 0.00
 -10 4 10 1.01 0.00
 -10 4 12 -0.02 0.00
 -10 4 14 -0.98 0.00
 -10 4 16 -0.76 0.00
 -10 4 18 -0.34 0.00
 -10 4 20 0.77 0.00
 -10 4 22 0.71 0.00
 -10 4 24 0.41 0.00
 -10 4 26 -0.37 0.00
 -10 4 28 -0.77 0.00
 -10 4 30 -0.48 0.00
 -10 4 32 0.00 0.00
 -10 4 34 0.60 0.00
 -10 4 36 0.62 0.00
 -10 4 38 0.32 0.00
 -10 4 40 -0.24 0.00
 -10 4 42 -0.56 0.00
 -10 4 44 -0.56 0.00
 10 5 41 -0.55 0.00
 10 5 39 -0.42 0.00
 10 5 37 0.22 0.00
 10 5 35 0.11 0.00
 10 5 33 0.27 0.00
 10 5 31 -0.37 0.00
 10 5 29 0.07 0.00
 10 5 27 0.17 0.00
 10 5 25 0.49 0.00
 10 5 23 0.12 0.00
 10 5 21 -0.47 0.00
 10 5 19 -0.65 0.00
 10 5 17 -0.12 0.00
 10 5 15 0.48 0.00
 10 5 13 0.97 0.00
 10 5 11 0.03 0.00
 10 5 9 -0.52 0.00
 10 5 7 -1.18 0.00
 10 5 5 -0.23 0.00
 10 5 3 0.61 0.00
 10 5 1 1.13 0.00
 -10 5 1 0.42 0.00
 -10 5 3 -0.70 0.00
 -10 5 5 -1.01 0.00
 -10 5 7 -0.46 0.00
 -10 5 9 0.97 0.00
 -10 5 11 1.06 0.00
 -10 5 13 0.69 0.00
 -10 5 15 -1.08 0.00
 -10 5 17 -1.31 0.00
 -10 5 19 -0.95 0.00
 -10 5 21 0.55 0.00
 -10 5 23 1.31 0.00
 -10 5 25 0.86 0.00
 -10 5 27 -0.07 0.00
 -10 5 29 -0.84 0.00
 -10 5 31 -0.51 0.00
 -10 5 33 0.31 0.00
 -10 5 35 0.53 0.00
 -10 5 37 0.25 0.00
 -10 5 39 -0.72 0.00
 -10 5 41 -0.75 0.00
 -10 5 43 -0.28 0.00
 10 6 40 0.40 0.00
 10 6 38 0.04 0.00
 10 6 36 0.49 0.00
 10 6 34 -0.25 0.00
 10 6 32 -0.36 0.00
 10 6 30 -0.41 0.00
 10 6 28 -0.25 0.00
 10 6 26 0.74 0.00
 10 6 24 0.57 0.00
 10 6 22 0.68 0.00
 10 6 20 -0.54 0.00
 10 6 18 -1.02 0.00
 10 6 16 -1.07 0.00
 10 6 14 -0.05 0.00
 10 6 12 1.06 0.00
 10 6 10 1.44 0.00
 10 6 8 0.61 0.00
 10 6 6 -0.72 0.00
 10 6 4 -1.47 0.00
 10 6 2 -0.99 0.00
 10 6 0 0.41 0.00
 -10 6 2 1.45 0.00
 -10 6 4 1.09 0.00
 -10 6 6 0.02 0.00
 -10 6 8 -1.66 0.00
 -10 6 10 -1.20 0.00
 -10 6 12 -0.48 0.00
 -10 6 14 1.41 0.00
 -10 6 16 1.57 0.00
 -10 6 18 0.67 0.00
 -10 6 20 -0.66 0.00
 -10 6 22 -1.62 0.00
 -10 6 24 -0.75 0.00
 -10 6 26 0.32 0.00
 -10 6 28 1.18 0.00
 -10 6 30 0.86 0.00
 -10 6 32 -0.36 0.00
 -10 6 34 -0.97 0.00
 -10 6 36 -0.88 0.00
 -10 6 38 0.12 0.00
 -10 6 40 0.99 0.00
 -10 6 42 0.86 0.00
 10 7 37 -0.19 0.00
 10 7 35 -0.69 0.00
 10 7 33 0.37 0.00
 10 7 31 0.03 0.00
 10 7 29 0.75 0.00
 10 7 27 -0.37 0.00
 10 7 25 -0.50 0.00
 10 7 23 -0.59 0.00
 10 7 21 0.02 0.00
 10 7 19 0.98 0.00
 10 7 17 0.76 0.00
 10 7 15 0.32 0.00
 10 7 13 -0.98 0.00
 10 7 11 -1.05 0.00
 10 7 9 -0.75 0.00
 10 7 7 0.64 0.00
 10 7 5 1.11 0.00
 10 7 3 0.95 0.00
 10 7 1 0.10 0.00
 -10 7 1 -1.08 0.00
 -10 7 3 -0.66 0.00
 -10 7 5 -0.67 0.00
 -10 7 7 0.70 0.00
 -10 7 9 0.49 0.00
 -10 7 11 0.39 0.00
 -10 7 13 -0.04 0.00
 -10 7 15 -0.64 0.00
 -10 7 17 0.07 0.00
 -10 7 19 -0.11 0.00
 -10 7 21 0.56 0.00
 -10 7 23 0.16 0.00
 -10 7 25 -0.09 0.00
 -10 7 27 -0.32 0.00
 -10 7 29 -0.50 0.00
 -10 7 31 -0.19 0.00
 -10 7 33 0.14 0.00
 -10 7 35 0.34 0.00
 -10 7 37 0.60 0.00
 -10 7 39 0.17 0.00
 10 8 36 0.34 0.00
 10 8 34 0.08 0.00
 10 8 32 0.10 0.00
 10 8 30 0.10 0.00
 10 8 28 -0.35 0.00
 10 8 26 0.12 0.00
 10 8 24 -0.38 0.00
 10 8 22 0.18 0.00
 10 8 20 -0.08 0.00
 10 8 18 0.29 0.00
 10 8 16 0.15 0.00
 10 8 14 0.11 0.00
 10 8 12 -0.09 0.00
 10 8 10 -0.24 0.00
 10 8 8 0.01 0.00
 10 8 6 -0.15 0.00
 10 8 4 0.38 0.00
 10 8 2 -0.42 0.00
 10 8 0 0.03 0.00
 -10 8 2 -0.50 0.00
 -10 8 4 0.19 0.00
 -10 8 6 0.62 0.00
 -10 8 8 0.45 0.00
 -10 8 10 0.59 0.00
 -10 8 12 -0.79 0.00
 -10 8 14 -0.55 0.00
 -10 8 16 -0.80 0.00
 -10 8 18 0.14 0.00
 -10 8 20 0.68 0.00
 -10 8 22 0.44 0.00
 -10 8 24 0.11 0.00
 -10 8 26 -0.61 0.00
 -10 8 28 -0.40 0.00
 -10 8 30 0.20 0.00
 -10 8 32 0.65 0.00
 -10 8 34 0.70 0.00
 -10 8 36 -0.12 0.00
 -10 8 38 -0.75 0.00
 10 9 33 0.19 0.00
 10 9 31 -0.19 0.00
 10 9 29 -0.06 0.00
 10 9 27 0.04 0.00
 10 9 25 0.08 0.00
 10 9 23 0.30 0.00
 10 9 21 -0.19 0.00
 10 9 19 -0.28 0.00
 10 9 17 -0.52 0.00
 10 9 15 -0.06 0.00
 10 9 13 0.36 0.00
 10 9 11 0.81 0.00
 10 9 9 0.29 0.00
 10 9 7 -0.06 0.00
 10 9 5 -0.91 0.00
 10 9 3 -0.56 0.00
 10 9 1 0.02 0.00
 -10 9 1 0.51 0.00
 -10 9 3 0.96 0.00
 -10 9 5 -0.15 0.00
 -10 9 7 -0.26 0.00
 -10 9 9 -0.96 0.00
 -10 9 11 -0.14 0.00
 -10 9 13 0.45 0.00
 -10 9 15 0.65 0.00
 -10 9 17 0.45 0.00
 -10 9 19 -0.48 0.00
 -10 9 21 -0.61 0.00
 -10 9 23 -0.36 0.00
 -10 9 25 0.29 0.00
 -10 9 27 0.77 0.00
 -10 9 29 0.36 0.00
 -10 9 31 -0.19 0.00
 -10 9 33 -0.73 0.00
 -10 9 35 -0.57 0.00
 10 10 30 0.08 0.00
 10 10 28 0.02 0.00
 10 10 26 0.13 0.00
 10 10 24 0.22 0.00
 10 10 22 -0.10 0.00
 10 10 20 0.12 0.00
 10 10 18 -0.21 0.00
 10 10 16 0.01 0.00
 10 10 14 -0.06 0.00
 10 10 12 -0.17 0.00
 10 10 10 -0.04 0.00
 10 10 8 -0.14 0.00
 10 10 6 0.16 0.00
 10 10 4 0.39 0.00
 10 10 2 0.20 0.00
 10 10 0 0.27 0.00
 -10 10 2 -0.46 0.00
 -10 10 4 -0.31 0.00
 -10 10 6 -0.38 0.00
 -10 10 8 0.11 0.00
 -10 10 10 0.37 0.00
 -10 10 12 0.26 0.00
 -10 10 14 0.00 0.00
 -10 10 16 -0.30 0.00
 -10 10 18 -0.25 0.00
 -10 10 20 0.14 0.00
 -10 10 22 0.40 0.00
 -10 10 24 0.38 0.00
 -10 10 26 -0.03 0.00
 -10 10 28 -0.52 0.00
 -10 10 30 -0.56 0.00
 -10 10 32 -0.27 0.00
 10 11 27 0.26 0.00
 10 11 25 -0.04 0.00
 10 11 23 0.18 0.00
 10 11 21 0.14 0.00
 10 11 19 -0.07 0.00
 10 11 17 0.28 0.00
 10 11 15 -0.24 0.00
 10 11 13 0.02 0.00
 10 11 11 -0.35 0.00
 10 11 9 -0.15 0.00
 10 11 7 0.15 0.00
 10 11 5 0.11 0.00
 10 11 3 0.39 0.00
 10 11 1 -0.15 0.00
 -10 11 1 -0.06 0.00
 -10 11 3 -0.29 0.00
 -10 11 5 0.05 0.00
 -10 11 7 0.14 0.00
 -10 11 9 0.17 0.00
 -10 11 11 0.02 0.00
 -10 11 13 -0.19 0.00
 -10 11 15 0.00 0.00
 -10 11 17 0.00 0.00
 -10 11 19 0.31 0.00
 -10 11 21 -0.12 0.00
 -10 11 23 -0.19 0.00
 -10 11 25 -0.48 0.00
 -10 11 27 -0.10 0.00
 -10 11 29 0.32 0.00
 10 12 22 -0.58 0.00
 10 12 20 0.21 0.00
 10 12 18 0.25 0.00
 10 12 16 0.23 0.00
 10 12 14 0.25 0.00
 10 12 12 -0.26 0.00
 10 12 10 0.21 0.00
 10 12 8 -0.17 0.00
 10 12 6 0.15 0.00
 10 12 4 -0.27 0.00
 10 12 2 -0.18 0.00
 10 12 0 -0.10 0.00
 -10 12 2 0.14 0.00
 -10 12 4 0.35 0.00
 -10 12 6 0.04 0.00
 -10 12 8 -0.01 0.00
 -10 12 10 -0.43 0.00
 -10 12 12 0.10 0.00
 -10 12 14 0.03 0.00
 -10 12 16 0.42 0.00
 -10 12 18 -0.05 0.00
 -10 12 20 -0.28 0.00
 -10 12 22 -0.33 0.00
 -10 12 24 -0.11 0.00
 10 13 17 0.05 0.00
 10 13 15 -0.24 0.00
 10 13 13 0.15 0.00
 10 13 11 0.27 0.00
 10 13 9 0.04 0.00
 10 13 7 0.11 0.00
 10 13 5 -0.32 0.00
 10 13 3 -0.05 0.00
 10 13 1 -0.17 0.00
 -10 13 1 0.16 0.00
 -10 13 3 0.01 0.00
 -10 13 5 0.23 0.00
 -10 13 7 -0.02 0.00
 -10 13 9 0.16 0.00
 -10 13 11 -0.15 0.00
 -10 13 13 -0.23 0.00
 -10 13 15 -0.25 0.00
 -10 13 17 -0.23 0.00
 -10 13 19 0.33 0.00
 10 14 4 0.24 0.00
 10 14 2 0.22 0.00
 10 14 0 0.17 0.00
 -10 14 2 -0.12 0.00
 -10 14 4 -0.34 0.00
 -10 14 6 -0.19 0.00
 11 1 42 0.09 0.00
 11 1 40 -0.39 0.00
 11 1 38 -0.77 0.00
 11 1 36 -0.28 0.00
 11 1 34 -0.30 0.00
 11 1 32 0.09 0.00
 11 1 30 -0.07 0.00
 11 1 28 0.40 0.00
 11 1 26 0.47 0.00
 11 1 24 0.46 0.00
 11 1 22 -0.25 0.00
 11 1 20 -0.59 0.00
 11 1 18 -0.53 0.00
 11 1 16 0.50 0.00
 11 1 14 1.09 0.00
 11 1 12 0.63 0.00
 11 1 10 -0.71 0.00
 11 1 8 -2.20 0.00
 11 1 6 -1.36 0.00
 11 1 4 0.27 0.00
 11 1 2 2.83 0.00
 11 1 0 2.56 0.00
 -11 1 2 -0.57 0.00
 -11 1 4 2.43 0.00
 -11 1 6 3.37 0.00
 -11 1 8 1.46 0.00
 -11 1 10 -1.63 0.00
 -11 1 12 -3.45 0.00
 -11 1 14 -2.23 0.00
 -11 1 16 0.76 0.00
 -11 1 18 3.00 0.00
 -11 1 20 2.59 0.00
 -11 1 22 0.14 0.00
 -11 1 24 -2.13 0.00
 -11 1 26 -2.36 0.00
 -11 1 28 -0.59 0.00
 -11 1 30 1.14 0.00
 -11 1 32 1.67 0.00
 -11 1 34 0.39 0.00
 -11 1 36 -0.72 0.00
 -11 1 38 -0.99 0.00
 -11 1 40 -0.06 0.00
 -11 1 42 0.79 0.00
 -11 1 44 0.69 0.00
 11 2 43 -0.25 0.00
 11 2 41 -0.18 0.00
 11 2 39 0.49 0.00
 11 2 37 0.38 0.00
 11 2 35 0.36 0.00
 11 2 33 0.06 0.00
 11 2 31 -0.42 0.00
 11 2 29 -0.28 0.00
 11 2 27 -0.49 0.00
 11 2 25 0.31 0.00
 11 2 23 0.39 0.00
 11 2 21 0.82 0.00
 11 2 19 -0.15 0.00
 11 2 17 -0.58 0.00
 11 2 15 -1.57 0.00
 11 2 13 -0.30 0.00
 11 2 11 0.44 0.00
 11 2 9 2.21 0.00
 11 2 7 1.45 0.00
 11 2 5 -0.03 0.00
 11 2 3 -1.92 0.00
 11 2 1 -2.65 0.00
 -11 2 1 0.66 0.00
 -11 2 3 -1.23 0.00
 -11 2 5 -2.91 0.00
 -11 2 7 -1.60 0.00
 -11 2 9 0.68 0.00
 -11 2 11 2.52 0.00
 -11 2 13 2.23 0.00
 -11 2 15 0.00 0.00
 -11 2 17 -2.04 0.00
 -11 2 19 -2.33 0.00
 -11 2 21 -0.66 0.00
 -11 2 23 1.33 0.00
 -11 2 25 2.06 0.00
 -11 2 27 0.88 0.00
 -11 2 29 -0.70 0.00
 -11 2 31 -1.49 0.00
 -11 2 33 -0.81 0.00
 -11 2 35 0.60 0.00
 -11 2 37 0.99 0.00
 -11 2 39 0.70 0.00
 -11 2 41 -0.59 0.00
 -11 2 43 -0.87 0.00
 -11 2 45 -0.58 0.00
 11 3 42 0.09 0.00
 11 3 40 0.63 0.00
 11 3 38 -0.03 0.00
 11 3 36 0.24 0.00
 11 3 34 -0.54 0.00
 11 3 32 0.56 0.00
 11 3 30 0.15 0.00
 11 3 28 0.48 0.00
 11 3 26 -0.60 0.00
 11 3 24 -0.86 0.00
 11 3 22 -0.74 0.00
 11 3 20 0.27 0.00
 11 3 18 1.08 0.00
 11 3 16 0.98 0.00
 11 3 14 0.21 0.00
 11 3 12 -1.10 0.00
 11 3 10 -0.71 0.00
 11 3 8 -0.64 0.00
 11 3 6 1.15 0.00
 11 3 4 0.54 0.00
 11 3 2 0.53 0.00
 11 3 0 -0.79 0.00
 -11 3 2 0.87 0.00
 -11 3 4 0.10 0.00
 -11 3 6 -0.42 0.00
 -11 3 8 -0.99 0.00
 -11 3 10 -0.10 0.00
 -11 3 12 0.57 0.00
 -11 3 14 0.78 0.00
 -11 3 16 0.37 0.00
 -11 3 18 -0.62 0.00
 -11 3 20 -0.77 0.00
 -11 3 22 -0.50 0.00
 -11 3 24 0.29 0.00
 -11 3 26 0.60 0.00
 -11 3 28 0.58 0.00
 -11 3 30 -0.04 0.00
 -11 3 32 -0.07 0.00
 -11 3 34 -0.37 0.00
 -11 3 36 -0.03 0.00
 -11 3 38 -0.21 0.00
 -11 3 40 -0.17 0.00
 -11 3 42 -0.05 0.00
 -11 3 44 0.15 0.00
 11 4 41 -0.50 0.00
 11 4 39 -0.28 0.00
 11 4 37 -0.59 0.00
 11 4 35 -0.02 0.00
 11 4 33 0.19 0.00
 11 4 31 -0.06 0.00
 11 4 29 0.45 0.00
 11 4 27 -0.19 0.00
 11 4 25 0.52 0.00
 11 4 23 -0.45 0.00
 11 4 21 -0.03 0.00
 11 4 19 -0.62 0.00
 11 4 17 0.45 0.00
 11 4 15 0.43 0.00
 11 4 13 0.89 0.00
 11 4 11 -0.26 0.00
 11 4 9 -1.03 0.00
 11 4 7 -1.13 0.00
 11 4 5 -0.52 0.00
 11 4 3 1.49 0.00
 11 4 1 1.29 0.00
 -11 4 1 -1.09 0.00
 -11 4 3 1.20 0.00
 -11 4 5 1.84 0.00
 -11 4 7 1.07 0.00
 -11 4 9 -0.54 0.00
 -11 4 11 -2.33 0.00
 -11 4 13 -1.39 0.00
 -11 4 15 0.11 0.00
 -11 4 17 2.04 0.00
 -11 4 19 1.96 0.00
 -11 4 21 0.33 0.00
 -11 4 23 -1.34 0.00
 -11 4 25 -1.80 0.00
 -11 4 27 -0.64 0.00
 -11 4 29 0.78 0.00
 -11 4 31 1.23 0.00
 -11 4 33 0.34 0.00
 -11 4 35 -0.60 0.00
 -11 4 37 -1.03 0.00
 -11 4 39 0.01 0.00
 -11 4 41 0.70 0.00
 -11 4 43 1.04 0.00
 11 5 40 -0.06 0.00
 11 5 38 -0.09 0.00
 11 5 36 0.71 0.00
 11 5 34 -0.15 0.00
 11 5 32 0.09 0.00
 11 5 30 -0.94 0.00
 11 5 28 -0.26 0.00
 11 5 26 0.21 0.00
 11 5 24 0.99 0.00
 11 5 22 1.09 0.00
 11 5 20 -0.10 0.00
 11 5 18 -0.89 0.00
 11 5 16 -1.83 0.00
 11 5 14 -0.44 0.00
 11 5 12 0.36 0.00
 11 5 10 2.13 0.00
 11 5 8 1.03 0.00
 11 5 6 0.18 0.00
 11 5 4 -1.63 0.00
 11 5 2 -1.71 0.00
 11 5 0 -0.23 0.00
 -11 5 2 -0.75 0.00
 -11 5 4 -2.10 0.00
 -11 5 6 -0.43 0.00
 -11 5 8 0.41 0.00
 -11 5 10 1.76 0.00
 -11 5 12 1.09 0.00
 -11 5 14 -0.41 0.00
 -11 5 16 -1.21 0.00
 -11 5 18 -1.44 0.00
 -11 5 20 0.08 0.00
 -11 5 22 0.92 0.00
 -11 5 24 1.29 0.00
 -11 5 26 0.29 0.00
 -11 5 28 -0.71 0.00
 -11 5 30 -1.14 0.00
 -11 5 32 -0.47 0.00
 -11 5 34 0.45 0.00
 -11 5 36 1.03 0.00
 -11 5 38 0.66 0.00
 -11 5 40 -0.16 0.00
 -11 5 42 -0.76 0.00
 11 6 39 0.54 0.00
 11 6 37 -0.09 0.00
 11 6 35 -0.27 0.00
 11 6 33 -0.15 0.00
 11 6 31 0.02 0.00
 11 6 29 0.56 0.00
 11 6 27 -0.13 0.00
 11 6 25 -0.17 0.00
 11 6 23 -0.83 0.00
 11 6 21 -0.03 0.00
 11 6 19 0.31 0.00
 11 6 17 0.96 0.00
 11 6 15 0.40 0.00
 11 6 13 -0.34 0.00
 11 6 11 -0.78 0.00
 11 6 9 -0.92 0.00
 11 6 7 0.37 0.00
 11 6 5 0.30 0.00
 11 6 3 1.20 0.00
 11 6 1 -0.16 0.00
 -11 6 1 0.03 0.00
 -11 6 3 0.66 0.00
 -11 6 5 0.25 0.00
 -11 6 7 -0.17 0.00
 -11 6 9 0.14 0.00
 -11 6 11 -0.23 0.00
 -11 6 13 0.39 0.00
 -11 6 15 -0.25 0.00
 -11 6 17 -0.14 0.00
 -11 6 19 -0.42 0.00
 -11 6 21 -0.15 0.00
 -11 6 23 0.17 0.00
 -11 6 25 0.20 0.00
 -11 6 27 0.25 0.00
 -11 6 29 0.00 0.00
 -11 6 31 0.13 0.00
 -11 6 33 0.15 0.00
 -11 6 35 0.13 0.00
 -11 6 37 -0.15 0.00
 -11 6 39 -0.51 0.00
 -11 6 41 -0.46 0.00
 11 7 36 -0.12 0.00
 11 7 34 0.04 0.00
 11 7 32 0.20 0.00
 11 7 30 0.28 0.00
 11 7 28 0.09 0.00
 11 7 26 -0.14 0.00
 11 7 24 -0.45 0.00
 11 7 22 -0.37 0.00
 11 7 20 -0.10 0.00
 11 7 18 0.53 0.00
 11 7 16 0.56 0.00
 11 7 14 0.58 0.00
 11 7 12 -0.43 0.00
 11 7 10 -0.49 0.00
 11 7 8 -0.81 0.00
 11 7 6 0.15 0.00
 11 7 4 0.57 0.00
 11 7 2 0.58 0.00
 11 7 0 0.14 0.00
 -11 7 2 0.91 0.00
 -11 7 4 0.53 0.00
 -11 7 6 0.35 0.00
 -11 7 8 -1.08 0.00
 -11 7 10 -0.91 0.00
 -11 7 12 -0.60 0.00
 -11 7 14 0.74 0.00
 -11 7 16 1.19 0.00
 -11 7 18 0.77 0.00
 -11 7 20 -0.19 0.00
 -11 7 22 -1.05 0.00
 -11 7 24 -0.70 0.00
 -11 7 26 0.05 0.00
 -11 7 28 0.79 0.00
 -11 7 30 0.71 0.00
 -11 7 32 -0.24 0.00
 -11 7 34 -0.73 0.00
 -11 7 36 -0.89 0.00
 -11 7 38 0.07 0.00
 11 8 35 0.19 0.00
 11 8 33 0.08 0.00
 11 8 31 -0.04 0.00
 11 8 29 -0.41 0.00
 11 8 27 0.10 0.00
 11 8 25 0.12 0.00
 11 8 23 0.60 0.00
 11 8 21 0.15 0.00
 11 8 19 -0.37 0.00
 11 8 17 -0.70 0.00
 11 8 15 -0.67 0.00
 11 8 13 0.23 0.00
 11 8 11 0.80 0.00
 11 8 9 0.94 0.00
 11 8 7 0.30 0.00
 11 8 5 -0.75 0.00
 11 8 3 -0.92 0.00
 11 8 1 -0.77 0.00
 -11 8 1 -0.51 0.00
 -11 8 3 -0.73 0.00
 -11 8 5 -0.95 0.00
 -11 8 7 0.26 0.00
 -11 8 9 0.59 0.00
 -11 8 11 0.81 0.00
 -11 8 13 0.06 0.00
 -11 8 15 -0.68 0.00
 -11 8 17 -0.55 0.00
 -11 8 19 -0.28 0.00
 -11 8 21 0.68 0.00
 -11 8 23 0.63 0.00
 -11 8 25 0.25 0.00
 -11 8 27 -0.40 0.00
 -11 8 29 -0.84 0.00
 -11 8 31 -0.38 0.00
 -11 8 33 0.18 0.00
 -11 8 35 0.59 0.00
 -11 8 37 0.70 0.00
 11 9 32 -0.35 0.00
 11 9 30 0.19 0.00
 11 9 28 -0.04 0.00
 11 9 26 0.03 0.00
 11 9 24 0.25 0.00
 11 9 22 -0.15 0.00
 11 9 20 0.26 0.00
 11 9 18 -0.23 0.00
 11 9 16 0.04 0.00
 11 9 14 -0.15 0.00
 11 9 12 -0.11 0.00
 11 9 10 0.00 0.00
 11 9 8 -0.16 0.00
 11 9 6 0.18 0.00
 11 9 4 -0.03 0.00
 11 9 2 0.48 0.00
 11 9 0 0.04 0.00
 -11 9 2 -0.26 0.00
 -11 9 4 0.40 0.00
 -11 9 6 0.36 0.00
 -11 9 8 0.27 0.00
 -11 9 10 0.18 0.00
 -11 9 12 -0.57 0.00
 -11 9 14 -0.04 0.00
 -11 9 16 -0.38 0.00
 -11 9 18 0.40 0.00
 -11 9 20 0.17 0.00
 -11 9 22 0.00 0.00
 -11 9 24 -0.27 0.00
 -11 9 26 -0.46 0.00
 -11 9 28 -0.06 0.00
 -11 9 30 0.47 0.00
 -11 9 32 0.51 0.00
 -11 9 34 0.56 0.00
 11 10 29 -0.44 0.00
 11 10 27 0.22 0.00
 11 10 25 -0.26 0.00
 11 10 23 0.13 0.00
 11 10 21 0.09 0.00
 11 10 19 0.05 0.00
 11 10 17 0.44 0.00
 11 10 15 -0.06 0.00
 11 10 13 0.12 0.00
 11 10 11 -0.53 0.00
 11 10 9 -0.23 0.00
 11 10 7 -0.25 0.00
 11 10 5 0.39 0.00
 11 10 3 0.34 0.00
 11 10 1 0.24 0.00
 -11 10 1 0.14 0.00
 -11 10 3 0.57 0.00
 -11 10 5 -0.04 0.00
 -11 10 7 0.16 0.00
 -11 10 9 -0.79 0.00
 -11 10 11 0.05 0.00
 -11 10 13 -0.03 0.00
 -11 10 15 0.47 0.00
 -11 10 17 0.31 0.00
 -11 10 19 -0.34 0.00
 -11 10 21 -0.28 0.00
 -11 10 23 -0.32 0.00
 -11 10 25 0.32 0.00
 -11 10 27 0.64 0.00
 -11 10 29 0.26 0.00
 -11 10 31 -0.16 0.00
 11 11 26 -0.20 0.00
 11 11 24 0.02 0.00
 11 11 22 -0.62 0.00
 11 11 20 0.01 0.00
 11 11 18 -0.01 0.00
 11 11 16 0.21 0.00
 11 11 14 0.29 0.00
 11 11 12 -0.05 0.00
 11 11 10 0.14 0.00
 11 11 8 -0.10 0.00
 11 11 6 0.06 0.00
 11 11 4 -0.24 0.00
 11 11 2 -0.07 0.00
 11 11 0 -0.33 0.00
 -11 11 2 -0.34 0.00
 -11 11 4 -0.05 0.00
 -11 11 6 -0.39 0.00
 -11 11 8 0.16 0.00
 -11 11 10 0.34 0.00
 -11 11 12 0.08 0.00
 -11 11 14 0.09 0.00
 -11 11 16 -0.60 0.00
 -11 11 18 -0.15 0.00
 -11 11 20 0.07 0.00
 -11 11 22 0.51 0.00
 -11 11 24 0.53 0.00
 -11 11 26 -0.08 0.00
 -11 11 28 -0.51 0.00
 11 12 21 0.26 0.00
 11 12 19 -0.32 0.00
 11 12 17 0.12 0.00
 11 12 15 -0.30 0.00
 11 12 13 0.06 0.00
 11 12 11 0.20 0.00
 11 12 9 0.17 0.00
 11 12 7 0.20 0.00
 11 12 5 -0.11 0.00
 11 12 3 -0.23 0.00
 11 12 1 -0.12 0.00
 -11 12 1 0.10 0.00
 -11 12 3 -0.11 0.00
 -11 12 5 -0.17 0.00
 -11 12 7 0.01 0.00
 -11 12 9 -0.23 0.00
 -11 12 11 0.13 0.00
 -11 12 13 -0.04 0.00
 -11 12 15 0.28 0.00
 -11 12 17 0.29 0.00
 -11 12 19 0.09 0.00
 -11 12 21 -0.15 0.00
 -11 12 23 -0.48 0.00
 11 13 14 0.04 0.00
 11 13 12 -0.22 0.00
 11 13 10 0.16 0.00
 11 13 8 -0.06 0.00
 11 13 6 -0.14 0.00
 11 13 4 0.12 0.00
 11 13 2 0.08 0.00
 11 13 0 0.27 0.00
 -11 13 2 -0.06 0.00
 -11 13 4 0.24 0.00
 -11 13 6 0.13 0.00
 -11 13 8 0.16 0.00
 -11 13 10 -0.20 0.00
 -11 13 12 -0.16 0.00
 -11 13 14 -0.02 0.00
 -11 13 16 0.10 0.00
 12 0 42 0.88 0.00
 12 0 40 -0.08 0.00
 12 0 38 -0.64 0.00
 12 0 36 -0.55 0.00
 12 0 34 -0.61 0.00
 12 0 32 0.28 0.00
 12 0 30 -0.31 0.00
 12 0 28 0.57 0.00
 12 0 26 -0.16 0.00
 12 0 24 0.63 0.00
 12 0 22 -0.33 0.00
 12 0 20 0.13 0.00
 12 0 18 -0.59 0.00
 12 0 16 0.60 0.00
 12 0 14 0.51 0.00
 12 0 12 0.73 0.00
 12 0 10 -0.33 0.00
 12 0 8 -1.95 0.00
 12 0 6 -1.14 0.00
 12 0 4 -0.91 0.00
 12 0 2 2.58 0.00
 12 0 0 2.16 0.00
 -12 0 2 1.75 0.00
 -12 0 4 -1.41 0.00
 -12 0 6 -3.30 0.00
 -12 0 8 -2.09 0.00
 -12 0 10 -0.01 0.00
 -12 0 12 3.25 0.00
 -12 0 14 2.78 0.00
 -12 0 16 0.76 0.00
 -12 0 18 -2.19 0.00
 -12 0 20 -3.08 0.00
 -12 0 22 -1.37 0.00
 -12 0 24 1.12 0.00
 -12 0 26 2.43 0.00
 -12 0 28 1.47 0.00
 -12 0 30 -0.32 0.00
 -12 0 32 -1.73 0.00
 -12 0 34 -0.81 0.00
 -12 0 36 0.05 0.00
 -12 0 38 1.31 0.00
 -12 0 40 0.42 0.00
 -12 0 42 -0.37 0.00
 -12 0 44 -0.93 0.00
 12 1 41 -0.43 0.00
 12 1 39 0.36 0.00
 12 1 37 -0.10 0.00
 12 1 35 0.60 0.00
 12 1 33 -0.18 0.00
 12 1 31 0.11 0.00
 12 1 29 -0.35 0.00
 12 1 27 -0.20 0.00
 12 1 25 0.08 0.00
 12 1 23 0.15 0.00
 12 1 21 0.56 0.00
 12 1 19 -0.11 0.00
 12 1 17 -0.01 0.00
 12 1 15 -1.13 0.00
 12 1 13 -0.02 0.00
 12 1 11 -0.46 0.00
 12 1 9 1.48 0.00
 12 1 7 0.59 0.00
 12 1 5 0.68 0.00
 12 1 3 -0.73 0.00
 12 1 1 -1.60 0.00
 -12 1 1 -0.52 0.00
 -12 1 3 -0.32 0.00
 -12 1 5 1.82 0.00
 -12 1 7 0.93 0.00
 -12 1 9 0.48 0.00
 -12 1 11 -1.01 0.00
 -12 1 13 -1.57 0.00
 -12 1 15 -0.46 0.00
 -12 1 17 0.36 0.00
 -12 1 19 1.49 0.00
 -12 1 21 0.76 0.00
 -12 1 23 -0.07 0.00
 -12 1 25 -1.08 0.00
 -12 1 27 -0.75 0.00
 -12 1 29 -0.19 0.00
 -12 1 31 0.81 0.00
 -12 1 33 0.58 0.00
 -12 1 35 0.12 0.00
 -12 1 37 -0.45 0.00
 -12 1 39 -0.67 0.00
 -12 1 41 0.10 0.00
 -12 1 43 0.23 0.00
 -12 1 45 0.60 0.00
 12 2 42 -0.34 0.00
 12 2 40 0.06 0.00
 12 2 38 0.53 0.00
 12 2 36 0.45 0.00
 12 2 34 -0.07 0.00
 12 2 32 0.27 0.00
 12 2 30 -0.20 0.00
 12 2 28 0.54 0.00
 12 2 26 -0.44 0.00
 12 2 24 -0.15 0.00
 12 2 22 -0.80 0.00
 12 2 20 0.08 0.00
 12 2 18 0.19 0.00
 12 2 16 0.58 0.00
 12 2 14 0.07 0.00
 12 2 12 -0.44 0.00
 12 2 10 -0.04 0.00
 12 2 8 -0.10 0.00
 12 2 6 1.22 0.00
 12 2 4 -0.11 0.00
 12 2 2 0.01 0.00
 12 2 0 -1.57 0.00
 -12 2 2 -0.69 0.00
 -12 2 4 0.40 0.00
 -12 2 6 1.22 0.00
 -12 2 8 1.68 0.00
 -12 2 10 -0.40 0.00
 -12 2 12 -1.09 0.00
 -12 2 14 -1.93 0.00
 -12 2 16 -0.36 0.00
 -12 2 18 1.07 0.00
 -12 2 20 1.69 0.00
 -12 2 22 1.00 0.00
 -12 2 24 -0.56 0.00
 -12 2 26 -1.25 0.00
 -12 2 28 -1.00 0.00
 -12 2 30 0.15 0.00
 -12 2 32 0.60 0.00
 -12 2 34 0.66 0.00
 -12 2 36 -0.27 0.00
 -12 2 38 -0.28 0.00
 -12 2 40 -0.23 0.00
 -12 2 42 0.41 0.00
 -12 2 44 0.44 0.00
 12 3 41 0.21 0.00
 12 3 39 -0.11 0.00
 12 3 37 -0.70 0.00
 12 3 35 -0.25 0.00
 12 3 33 -0.29 0.00
 12 3 31 0.33 0.00
 12 3 29 0.29 0.00
 12 3 27 0.22 0.00
 12 3 25 0.14 0.00
 12 3 23 -0.53 0.00
 12 3 21 -0.21 0.00
 12 3 19 -0.53 0.00
 12 3 17 0.69 0.00
 12 3 15 0.64 0.00
 12 3 13 1.09 0.00
 12 3 11 -0.30 0.00
 12 3 9 -1.11 0.00
 12 3 7 -1.64 0.00
 12 3 5 -0.76 0.00
 12 3 3 1.23 0.00
 12 3 1 1.74 0.00
 -12 3 1 1.88 0.00
 -12 3 3 -0.87 0.00
 -12 3 5 -1.73 0.00
 -12 3 7 -2.35 0.00
 -12 3 9 -0.09 0.00
 -12 3 11 1.84 0.00
 -12 3 13 2.32 0.00
 -12 3 15 1.15 0.00
 -12 3 17 -1.47 0.00
 -12 3 19 -2.18 0.00
 -12 3 21 -1.64 0.00
 -12 3 23 0.59 0.00
 -12 3 25 1.78 0.00
 -12 3 27 1.49 0.00
 -12 3 29 -0.05 0.00
 -12 3 31 -1.24 0.00
 -12 3 33 -1.08 0.00
 -12 3 35 0.05 0.00
 -12 3 37 1.03 0.00
 -12 3 39 0.80 0.00
 -12 3 41 -0.06 0.00
 -12 3 43 -1.00 0.00
 12 4 40 -0.36 0.00
 12 4 38 -0.13 0.00
 12 4 36 0.06 0.00
 12 4 34 0.30 0.00
 12 4 32 0.03 0.00
 12 4 30 -0.52 0.00
 12 4 28 -0.50 0.00
 12 4 26 -0.24 0.00
 12 4 24 0.81 0.00
 12 4 22 1.08 0.00
 12 4 20 0.63 0.00
 12 4 18 -0.39 0.00
 12 4 16 -1.59 0.00
 12 4 14 -1.00 0.00
 12 4 12 -0.35 0.00
 12 4 10 1.48 0.00
 12 4 8 1.26 0.00
 12 4 6 0.86 0.00
 12 4 4 -0.92 0.00
 12 4 2 -1.29 0.00
 12 4 0 -1.03 0.00
 -12 4 2 0.29 0.00
 -12 4 4 1.20 0.00
 -12 4 6 0.88 0.00
 -12 4 8 0.24 0.00
 -12 4 10 -1.08 0.00
 -12 4 12 -0.67 0.00
 -12 4 14 -0.45 0.00
 -12 4 16 0.79 0.00
 -12 4 18 0.72 0.00
 -12 4 20 0.34 0.00
 -12 4 22 -0.40 0.00
 -12 4 24 -0.86 0.00
 -12 4 26 -0.38 0.00
 -12 4 28 0.17 0.00
 -12 4 30 0.73 0.00
 -12 4 32 0.66 0.00
 -12 4 34 0.05 0.00
 -12 4 36 -0.41 0.00
 -12 4 38 -0.72 0.00
 -12 4 40 -0.38 0.00
 -12 4 42 0.08 0.00
 12 5 39 0.23 0.00
 12 5 37 0.55 0.00
 12 5 35 -0.02 0.00
 12 5 33 -0.07 0.00
 12 5 31 -0.12 0.00
 12 5 29 0.04 0.00
 12 5 27 0.14 0.00
 12 5 25 -0.09 0.00
 12 5 23 -0.30 0.00
 12 5 21 -0.14 0.00
 12 5 19 -0.01 0.00
 12 5 17 0.38 0.00
 12 5 15 0.20 0.00
 12 5 13 -0.13 0.00
 12 5 11 -0.21 0.00
 12 5 9 -0.32 0.00
 12 5 7 0.29 0.00
 12 5 5 0.20 0.00
 12 5 3 0.19 0.00
 12 5 1 -0.30 0.00
 -12 5 1 -0.25 0.00
 -12 5 3 -0.04 0.00
 -12 5 5 0.63 0.00
 -12 5 7 0.27 0.00
 -12 5 9 0.12 0.00
 -12 5 11 -0.98 0.00
 -12 5 13 -0.71 0.00
 -12 5 15 -0.26 0.00
 -12 5 17 0.67 0.00
 -12 5 19 1.17 0.00
 -12 5 21 0.48 0.00
 -12 5 23 -0.20 0.00
 -12 5 25 -0.81 0.00
 -12 5 27 -0.61 0.00
 -12 5 29 0.18 0.00
 -12 5 31 0.31 0.00
 -12 5 33 0.29 0.00
 -12 5 35 -0.35 0.00
 -12 5 37 -0.46 0.00
 -12 5 39 0.01 0.00
 -12 5 41 0.45 0.00
 12 6 38 -0.04 0.00
 12 6 36 -0.41 0.00
 12 6 34 0.05 0.00
 12 6 32 -0.22 0.00
 12 6 30 0.70 0.00
 12 6 28 0.20 0.00
 12 6 26 0.23 0.00
 12 6 24 -0.61 0.00
 12 6 22 -0.80 0.00
 12 6 20 -0.53 0.00
 12 6 18 0.37 0.00
 12 6 16 1.01 0.00
 12 6 14 1.09 0.00
 12 6 12 0.14 0.00
 12 6 10 -0.95 0.00
 12 6 8 -1.21 0.00
 12 6 6 -0.75 0.00
 12 6 4 0.69 0.00
 12 6 2 1.26 0.00
 12 6 0 0.78 0.00
 -12 6 2 -0.15 0.00
 -12 6 4 -1.53 0.00
 -12 6 6 -0.80 0.00
 -12 6 8 -0.11 0.00
 -12 6 10 1.32 0.00
 -12 6 12 1.38 0.00
 -12 6 14 0.12 0.00
 -12 6 16 -0.76 0.00
 -12 6 18 -1.60 0.00
 -12 6 20 -0.48 0.00
 -12 6 22 0.55 0.00
 -12 6 24 1.17 0.00
 -12 6 26 0.76 0.00
 -12 6 28 -0.41 0.00
 -12 6 30 -1.05 0.00
 -12 6 32 -0.61 0.00
 -12 6 34 0.07 0.00
 -12 6 36 1.11 0.00
 -12 6 38 0.65 0.00
 -12 6 40 0.13 0.00
 12 7 35 -0.13 0.00
 12 7 33 0.36 0.00
 12 7 31 -0.06 0.00
 12 7 29 -0.40 0.00
 12 7 27 -0.03 0.00
 12 7 25 -0.12 0.00
 12 7 23 0.77 0.00
 12 7 21 0.32 0.00
 12 7 19 0.13 0.00
 12 7 17 -0.76 0.00
 12 7 15 -0.76 0.00
 12 7 13 -0.43 0.00
 12 7 11 0.58 0.00
 12 7 9 0.99 0.00
 12 7 7 0.68 0.00
 12 7 5 0.06 0.00
 12 7 3 -1.17 0.00
 12 7 1 -0.61 0.00
 -12 7 1 -0.59 0.00
 -12 7 3 0.73 0.00
 -12 7 5 0.81 0.00
 -12 7 7 0.34 0.00
 -12 7 9 0.10 0.00
 -12 7 11 -0.94 0.00
 -12 7 13 -0.07 0.00
 -12 7 15 -0.15 0.00
 -12 7 17 0.57 0.00
 -12 7 19 0.33 0.00
 -12 7 21 -0.18 0.00
 -12 7 23 -0.44 0.00
 -12 7 25 -0.48 0.00
 -12 7 27 -0.09 0.00
 -12 7 29 0.55 0.00
 -12 7 31 0.49 0.00
 -12 7 33 0.47 0.00
 -12 7 35 -0.15 0.00
 -12 7 37 -0.51 0.00
 -12 7 39 -0.43 0.00
 12 8 34 0.23 0.00
 12 8 32 -0.43 0.00
 12 8 30 0.19 0.00
 12 8 28 -0.29 0.00
 12 8 26 0.14 0.00
 12 8 24 0.19 0.00
 12 8 22 0.13 0.00
 12 8 20 0.31 0.00
 12 8 18 -0.22 0.00
 12 8 16 -0.13 0.00
 12 8 14 -0.44 0.00
 12 8 12 0.02 0.00
 12 8 10 -0.05 0.00
 12 8 8 0.43 0.00
 12 8 6 -0.11 0.00
 12 8 4 0.06 0.00
 12 8 2 -0.17 0.00
 12 8 0 -0.02 0.00
 -12 8 2 0.55 0.00
 -12 8 4 -0.06 0.00
 -12 8 6 0.35 0.00
 -12 8 8 -0.80 0.00
 -12 8 10 -0.35 0.00
 -12 8 12 -0.30 0.00
 -12 8 14 0.25 0.00
 -12 8 16 0.72 0.00
 -12 8 18 0.21 0.00
 -12 8 20 -0.03 0.00
 -12 8 22 -0.48 0.00
 -12 8 24 -0.28 0.00
 -12 8 26 0.27 0.00
 -12 8 28 0.47 0.00
 -12 8 30 0.29 0.00
 -12 8 32 -0.21 0.00
 -12 8 34 -0.78 0.00
 -12 8 36 -0.44 0.00
 12 9 31 0.14 0.00
 12 9 29 -0.17 0.00
 12 9 27 0.19 0.00
 12 9 25 -0.36 0.00
 12 9 23 -0.08 0.00
 12 9 21 -0.21 0.00
 12 9 19 0.09 0.00
 12 9 17 0.46 0.00
 12 9 15 0.40 0.00
 12 9 13 0.23 0.00
 12 9 11 -0.36 0.00
 12 9 9 -0.59 0.00
 12 9 7 -0.54 0.00
 12 9 5 0.23 0.00
 12 9 3 0.38 0.00
 12 9 1 0.84 0.00
 -12 9 1 -0.17 0.00
 -12 9 3 -0.31 0.00
 -12 9 5 -0.72 0.00
 -12 9 7 -0.18 0.00
 -12 9 9 0.55 0.00
 -12 9 11 0.49 0.00
 -12 9 13 0.39 0.00
 -12 9 15 -0.50 0.00
 -12 9 17 -0.60 0.00
 -12 9 19 -0.27 0.00
 -12 9 21 0.33 0.00
 -12 9 23 0.71 0.00
 -12 9 25 0.35 0.00
 -12 9 27 -0.38 0.00
 -12 9 29 -0.69 0.00
 -12 9 31 -0.57 0.00
 -12 9 33 0.21 0.00
 12 10 28 0.25 0.00
 12 10 26 -0.04 0.00
 12 10 24 0.18 0.00
 12 10 22 -0.40 0.00
 12 10 20 -0.08 0.00
 12 10 18 -0.19 0.00
 12 10 16 0.08 0.00
 12 10 14 0.23 0.00
 12 10 12 0.10 0.00
 12 10 10 0.16 0.00
 12 10 8 0.03 0.00
 12 10 6 -0.07 0.00
 12 10 4 -0.06 0.00
 12 10 2 -0.29 0.00
 12 10 0 -0.16 0.00
 -12 10 2 -0.01 0.00
 -12 10 4 0.20 0.00
 -12 10 6 0.38 0.00
 -12 10 8 0.07 0.00
 -12 10 10 -0.14 0.00
 -12 10 12 -0.38 0.00
 -12 10 14 -0.16 0.00
 -12 10 16 0.20 0.00
 -12 10 18 0.48 0.00
 -12 10 20 0.23 0.00
 -12 10 22 -0.15 0.00
 -12 10 24 -0.67 0.00
 -12 10 26 -0.45 0.00
 -12 10 28 -0.02 0.00
 -12 10 30 0.58 0.00
 12 11 25 0.12 0.00
 12 11 23 -0.17 0.00
 12 11 21 0.14 0.00
 12 11 19 -0.28 0.00
 12 11 17 0.04 0.00
 12 11 15 -0.29 0.00
 12 11 13 -0.05 0.00
 12 11 11 0.13 0.00
 12 11 9 0.16 0.00
 12 11 7 0.37 0.00
 12 11 5 -0.08 0.00
 12 11 3 -0.06 0.00
 12 11 1 -0.29 0.00
 -12 11 1 -0.07 0.00
 -12 11 3 0.09 0.00
 -12 11 5 0.09 0.00
 -12 11 7 0.13 0.00
 -12 11 9 -0.14 0.00
 -12 11 11 0.08 0.00
 -12 11 13 -0.07 0.00
 -12 11 15 0.18 0.00
 -12 11 17 -0.17 0.00
 -12 11 19 -0.18 0.00
 -12 11 21 -0.28 0.00
 -12 11 23 0.05 0.00
 -12 11 25 0.41 0.00
 -12 11 27 0.51 0.00
 12 12 20 0.36 0.00
 12 12 18 0.28 0.00
 12 12 16 -0.37 0.00
 12 12 14 -0.11 0.00
 12 12 12 -0.31 0.00
 12 12 10 0.12 0.00
 12 12 8 0.00 0.00
 12 12 6 0.01 0.00
 12 12 4 0.03 0.00
 12 12 2 -0.03 0.00
 12 12 0 0.24 0.00
 -12 12 2 -0.08 0.00
 -12 12 4 0.07 0.00
 -12 12 6 -0.32 0.00
 -12 12 8 0.10 0.00
 -12 12 10 0.05 0.00
 -12 12 12 0.26 0.00
 -12 12 14 0.01 0.00
 -12 12 16 -0.28 0.00
 -12 12 18 -0.21 0.00
 -12 12 20 -0.09 0.00
 -12 12 22 0.39 0.00
 12 13 11 0.11 0.00
 12 13 9 -0.37 0.00
 12 13 7 -0.13 0.00
 12 13 5 -0.14 0.00
 12 13 3 0.23 0.00
 12 13 1 0.15 0.00
 -12 13 1 0.21 0.00
 -12 13 3 -0.05 0.00
 -12 13 5 -0.06 0.00
 -12 13 7 -0.16 0.00
 -12 13 9 -0.25 0.00
 -12 13 11 -0.07 0.00
 -12 13 13 -0.08 0.00
 13 1 40 -0.38 0.00
 13 1 38 0.20 0.00
 13 1 36 0.65 0.00
 13 1 34 0.47 0.00
 13 1 32 0.09 0.00
 13 1 30 -0.04 0.00
 13 1 28 -0.08 0.00
 13 1 26 0.05 0.00
 13 1 24 -0.02 0.00
 13 1 22 -0.07 0.00
 13 1 20 -0.20 0.00
 13 1 18 0.01 0.00
 13 1 16 -0.37 0.00
 13 1 14 -0.05 0.00
 13 1 12 -0.55 0.00
 13 1 10 0.40 0.00
 13 1 8 0.66 0.00
 13 1 6 1.17 0.00
 13 1 4 0.59 0.00
 13 1 2 -0.93 0.00
 13 1 0 -1.55 0.00
 -13 1 2 1.64 0.00
 -13 1 4 -0.30 0.00
 -13 1 6 -1.80 0.00
 -13 1 8 -2.13 0.00
 -13 1 10 -0.76 0.00
 -13 1 12 1.55 0.00
 -13 1 14 2.37 0.00
 -13 1 16 1.51 0.00
 -13 1 18 -0.70 0.00
 -13 1 20 -2.16 0.00
 -13 1 22 -1.85 0.00
 -13 1 24 -0.08 0.00
 -13 1 26 1.39 0.00
 -13 1 28 1.61 0.00
 -13 1 30 0.37 0.00
 -13 1 32 -0.82 0.00
 -13 1 34 -0.95 0.00
 -13 1 36 -0.27 0.00
 -13 1 38 0.73 0.00
 -13 1 40 0.59 0.00
 -13 1 42 0.00 0.00
 -13 1 44 -0.68 0.00
 13 2 41 0.58 0.00
 13 2 39 -0.02 0.00
 13 2 37 -0.07 0.00
 13 2 35 -0.69 0.00
 13 2 33 -0.06 0.00
 13 2 31 -0.15 0.00
 13 2 29 0.49 0.00
 13 2 27 0.20 0.00
 13 2 25 0.19 0.00
 13 2 23 -0.49 0.00
 13 2 21 -0.35 0.00
 13 2 19 -0.55 0.00
 13 2 17 0.46 0.00
 13 2 15 0.77 0.00
 13 2 13 0.91 0.00
 13 2 11 0.46 0.00
 13 2 9 -1.24 0.00
 13 2 7 -1.04 0.00
 13 2 5 -1.54 0.00
 13 2 3 0.70 0.00
 13 2 1 1.44 0.00
 -13 2 1 -1.73 0.00
 -13 2 3 -0.60 0.00
 -13 2 5 1.57 0.00
 -13 2 7 1.78 0.00
 -13 2 9 1.34 0.00
 -13 2 11 -0.82 0.00
 -13 2 13 -2.01 0.00
 -13 2 15 -1.54 0.00
 -13 2 17 -0.07 0.00
 -13 2 19 1.68 0.00
 -13 2 21 1.68 0.00
 -13 2 23 0.54 0.00
 -13 2 25 -1.04 0.00
 -13 2 27 -1.38 0.00
 -13 2 29 -0.77 0.00
 -13 2 31 0.75 0.00
 -13 2 33 0.92 0.00
 -13 2 35 0.68 0.00
 -13 2 37 -0.53 0.00
 -13 2 39 -0.88 0.00
 -13 2 41 -0.42 0.00
 -13 2 43 0.28 0.00
 13 3 40 0.32 0.00
 13 3 38 -0.48 0.00
 13 3 36 -0.14 0.00
 13 3 34 -0.07 0.00
 13 3 32 0.01 0.00
 13 3 30 0.03 0.00
 13 3 28 -0.57 0.00
 13 3 26 -0.16 0.00
 13 3 24 -0.02 0.00
 13 3 22 0.88 0.00
 13 3 20 0.58 0.00
 13 3 18 0.51 0.00
 13 3 16 -0.96 0.00
 13 3 14 -0.50 0.00
 13 3 12 -1.01 0.00
 13 3 10 0.58 0.00
 13 3 8 0.59 0.00
 13 3 6 0.52 0.00
 13 3 4 0.29 0.00
 13 3 2 -0.95 0.00
 13 3 0 0.07 0.00
 -13 3 2 0.44 0.00
 -13 3 4 -0.55 0.00
 -13 3 6 -0.19 0.00
 -13 3 8 0.27 0.00
 -13 3 10 0.01 0.00
 -13 3 12 0.41 0.00
 -13 3 14 -0.54 0.00
 -13 3 16 -0.25 0.00
 -13 3 18 -0.27 0.00
 -13 3 20 0.30 0.00
 -13 3 22 0.49 0.00
 -13 3 24 0.43 0.00
 -13 3 26 -0.07 0.00
 -13 3 28 -0.24 0.00
 -13 3 30 -0.40 0.00
 -13 3 32 -0.26 0.00
 -13 3 34 0.06 0.00
 -13 3 36 -0.12 0.00
 -13 3 38 0.33 0.00
 -13 3 40 0.07 0.00
 -13 3 42 0.36 0.00
 13 4 39 -0.17 0.00
 13 4 37 0.70 0.00
 13 4 35 0.09 0.00
 13 4 33 0.57 0.00
 13 4 31 -0.48 0.00
 13 4 29 0.05 0.00
 13 4 27 -0.32 0.00
 13 4 25 0.13 0.00
 13 4 23 0.09 0.00
 13 4 21 0.20 0.00
 13 4 19 0.07 0.00
 13 4 17 -0.16 0.00
 13 4 15 -0.24 0.00
 13 4 13 -0.67 0.00
 13 4 11 0.26 0.00
 13 4 9 -0.09 0.00
 13 4 7 1.31 0.00
 13 4 5 0.13 0.00
 13 4 3 0.06 0.00
 13 4 1 -0.97 0.00
 -13 4 1 1.22 0.00
 -13 4 3 -0.31 0.00
 -13 4 5 -0.50 0.00
 -13 4 7 -1.84 0.00
 -13 4 9 -0.23 0.00
 -13 4 11 0.66 0.00
 -13 4 13 1.63 0.00
 -13 4 15 1.25 0.00
 -13 4 17 -0.47 0.00
 -13 4 19 -1.30 0.00
 -13 4 21 -1.54 0.00
 -13 4 23 -0.16 0.00
 -13 4 25 0.83 0.00
 -13 4 27 1.28 0.00
 -13 4 29 0.22 0.00
 -13 4 31 -0.38 0.00
 -13 4 33 -0.96 0.00
 -13 4 35 -0.04 0.00
 -13 4 37 0.52 0.00
 -13 4 39 0.68 0.00
 -13 4 41 0.16 0.00
 13 5 38 -0.12 0.00
 13 5 36 0.07 0.00
 13 5 34 -0.30 0.00
 13 5 32 -0.22 0.00
 13 5 30 0.49 0.00
 13 5 28 0.28 0.00
 13 5 26 0.73 0.00
 13 5 24 -0.55 0.00
 13 5 22 -0.64 0.00
 13 5 20 -1.21 0.00
 13 5 18 0.00 0.00
 13 5 16 0.68 0.00
 13 5 14 1.58 0.00
 13 5 12 0.77 0.00
 13 5 10 -0.42 0.00
 13 5 8 -1.26 0.00
 13 5 6 -1.64 0.00
 13 5 4 0.33 0.00
 13 5 2 0.61 0.00
 13 5 0 1.95 0.00
 -13 5 2 -0.17 0.00
 -13 5 4 0.62 0.00
 -13 5 6 1.40 0.00
 -13 5 8 1.02 0.00
 -13 5 10 -0.79 0.00
 -13 5 12 -0.97 0.00
 -13 5 14 -1.31 0.00
 -13 5 16 0.37 0.00
 -13 5 18 0.95 0.00
 -13 5 20 1.15 0.00
 -13 5 22 0.07 0.00
 -13 5 24 -0.82 0.00
 -13 5 26 -1.06 0.00
 -13 5 28 -0.31 0.00
 -13 5 30 0.67 0.00
 -13 5 32 0.93 0.00
 -13 5 34 0.62 0.00
 -13 5 36 -0.47 0.00
 -13 5 38 -0.75 0.00
 -13 5 40 -0.74 0.00
 13 6 37 -0.13 0.00
 13 6 35 -0.33 0.00
 13 6 33 0.32 0.00
 13 6 31 -0.12 0.00
 13 6 29 0.05 0.00
 13 6 27 -0.27 0.00
 13 6 25 -0.14 0.00
 13 6 23 0.36 0.00
 13 6 21 0.27 0.00
 13 6 19 0.50 0.00
 13 6 17 -0.41 0.00
 13 6 15 -0.31 0.00
 13 6 13 -0.78 0.00
 13 6 11 0.25 0.00
 13 6 9 0.23 0.00
 13 6 7 0.87 0.00
 13 6 5 0.15 0.00
 13 6 3 -0.22 0.00
 13 6 1 -0.46 0.00
 -13 6 1 0.70 0.00
 -13 6 3 -0.25 0.00
 -13 6 5 0.11 0.00
 -13 6 7 -0.70 0.00
 -13 6 9 0.09 0.00
 -13 6 11 -0.24 0.00
 -13 6 13 0.16 0.00
 -13 6 15 0.00 0.00
 -13 6 17 -0.03 0.00
 -13 6 19 0.12 0.00
 -13 6 21 0.01 0.00
 -13 6 23 0.27 0.00
 -13 6 25 0.04 0.00
 -13 6 27 0.17 0.00
 -13 6 29 -0.13 0.00
 -13 6 31 -0.17 0.00
 -13 6 33 -0.31 0.00
 -13 6 35 -0.32 0.00
 -13 6 37 0.00 0.00
 -13 6 39 0.16 0.00
 13 7 34 0.15 0.00
 13 7 32 -0.09 0.00
 13 7 30 -0.10 0.00
 13 7 28 -0.41 0.00
 13 7 26 -0.04 0.00
 13 7 24 0.06 0.00
 13 7 22 0.55 0.00
 13 7 20 0.46 0.00
 13 7 18 0.11 0.00
 13 7 16 -0.37 0.00
 13 7 14 -0.78 0.00
 13 7 12 -0.35 0.00
 13 7 10 0.02 0.00
 13 7 8 0.78 0.00
 13 7 6 0.37 0.00
 13 7 4 0.19 0.00
 13 7 2 -0.75 0.00
 13 7 0 -0.31 0.00
 -13 7 2 0.18 0.00
 -13 7 4 -0.79 0.00
 -13 7 6 -0.55 0.00
 -13 7 8 -0.16 0.00
 -13 7 10 0.69 0.00
 -13 7 12 0.95 0.00
 -13 7 14 0.26 0.00
 -13 7 16 -0.32 0.00
 -13 7 18 -1.05 0.00
 -13 7 20 -0.38 0.00
 -13 7 22 0.14 0.00
 -13 7 24 0.76 0.00
 -13 7 26 0.51 0.00
 -13 7 28 -0.29 0.00
 -13 7 30 -0.60 0.00
 -13 7 32 -0.60 0.00
 -13 7 34 0.20 0.00
 -13 7 36 0.73 0.00
 -13 7 38 0.58 0.00
 13 8 33 -0.17 0.00
 13 8 31 0.18 0.00
 13 8 29 0.04 0.00
 13 8 27 0.23 0.00
 13 8 25 -0.13 0.00
 13 8 23 -0.26 0.00
 13 8 21 -0.46 0.00
 13 8 19 -0.14 0.00
 13 8 17 0.24 0.00
 13 8 15 0.67 0.00
 13 8 13 0.53 0.00
 13 8 11 -0.01 0.00
 13 8 9 -0.61 0.00
 13 8 7 -0.78 0.00
 13 8 5 -0.36 0.00
 13 8 3 0.49 0.00
 13 8 1 0.72 0.00
 -13 8 1 -0.70 0.00
 -13 8 3 0.30 0.00
 -13 8 5 0.68 0.00
 -13 8 7 0.63 0.00
 -13 8 9 0.13 0.00
 -13 8 11 -0.85 0.00
 -13 8 13 -0.41 0.00
 -13 8 15 -0.34 0.00
 -13 8 17 0.74 0.00
 -13 8 19 0.60 0.00
 -13 8 21 0.16 0.00
 -13 8 23 -0.47 0.00
 -13 8 25 -0.85 0.00
 -13 8 27 -0.29 0.00
 -13 8 29 0.44 0.00
 -13 8 31 0.69 0.00
 -13 8 33 0.73 0.00
 -13 8 35 -0.31 0.00
 13 9 30 -0.15 0.00
 13 9 28 0.24 0.00
 13 9 26 -0.09 0.00
 13 9 24 0.20 0.00
 13 9 22 -0.22 0.00
 13 9 20 -0.17 0.00
 13 9 18 -0.19 0.00
 13 9 16 0.00 0.00
 13 9 14 0.20 0.00
 13 9 12 0.19 0.00
 13 9 10 0.20 0.00
 13 9 8 -0.08 0.00
 13 9 6 0.10 0.00
 13 9 4 -0.23 0.00
 13 9 2 0.01 0.00
 13 9 0 -0.23 0.00
 -13 9 2 0.22 0.00
 -13 9 4 -0.20 0.00
 -13 9 6 0.09 0.00
 -13 9 8 -0.67 0.00
 -13 9 10 0.17 0.00
 -13 9 12 -0.11 0.00
 -13 9 14 0.43 0.00
 -13 9 16 0.23 0.00
 -13 9 18 -0.26 0.00
 -13 9 20 -0.26 0.00
 -13 9 22 -0.38 0.00
 -13 9 24 0.16 0.00
 -13 9 26 0.61 0.00
 -13 9 28 0.38 0.00
 -13 9 30 0.19 0.00
 -13 9 32 -0.54 0.00
 13 10 27 0.13 0.00
 13 10 25 0.28 0.00
 13 10 23 -0.05 0.00
 13 10 21 0.25 0.00
 13 10 19 -0.19 0.00
 13 10 17 -0.06 0.00
 13 10 15 -0.32 0.00
 13 10 13 -0.20 0.00
 13 10 11 -0.03 0.00
 13 10 9 0.26 0.00
 13 10 7 0.35 0.00
 13 10 5 0.10 0.00
 13 10 3 0.02 0.00
 13 10 1 -0.55 0.00
 -13 10 1 -0.12 0.00
 -13 10 3 0.23 0.00
 -13 10 5 -0.56 0.00
 -13 10 7 0.00 0.00
 -13 10 9 0.11 0.00
 -13 10 11 0.16 0.00
 -13 10 13 0.38 0.00
 -13 10 15 -0.41 0.00
 -13 10 17 -0.12 0.00
 -13 10 19 -0.22 0.00
 -13 10 21 0.27 0.00
 -13 10 23 0.50 0.00
 -13 10 25 0.12 0.00
 -13 10 27 -0.31 0.00
 -13 10 29 -0.56 0.00
 13 11 22 0.20 0.00
 13 11 20 0.24 0.00
 13 11 18 0.53 0.00
 13 11 16 -0.16 0.00
 13 11 14 -0.07 0.00
 13 11 12 -0.38 0.00
 13 11 10 -0.07 0.00
 13 11 8 -0.05 0.00
 13 11 6 0.17 0.00
 13 11 4 -0.03 0.00
 13 11 2 0.22 0.00
 13 11 0 -0.01 0.00
 -13 11 2 -0.02 0.00
 -13 11 4 0.05 0.00
 -13 11 6 0.41 0.00
 -13 11 8 -0.15 0.00
 -13 11 10 0.09 0.00
 -13 11 12 -0.56 0.00
 -13 11 14 -0.11 0.00
 -13 11 16 0.15 0.00
 -13 11 18 0.43 0.00
 -13 11 20 0.45 0.00
 -13 11 22 -0.12 0.00
 -13 11 24 -0.58 0.00
 13 12 17 -0.07 0.00
 13 12 15 0.30 0.00
 13 12 13 0.04 0.00
 13 12 11 0.28 0.00
 13 12 9 -0.22 0.00
 13 12 7 -0.21 0.00
 13 12 5 -0.24 0.00
 13 12 3 -0.03 0.00
 13 12 1 0.12 0.00
 -13 12 1 -0.29 0.00
 -13 12 3 -0.02 0.00
 -13 12 5 -0.17 0.00
 -13 12 7 0.20 0.00
 -13 12 9 0.11 0.00
 -13 12 11 0.21 0.00
 -13 12 13 0.22 0.00
 -13 12 15 -0.10 0.00
 -13 12 17 -0.23 0.00
 -13 12 19 -0.43 0.00
 13 13 8 0.08 0.00
 13 13 6 -0.12 0.00
 13 13 4 0.18 0.00
 13 13 2 0.06 0.00
 13 13 0 -0.11 0.00
 -13 13 2 0.09 0.00
 -13 13 4 0.15 0.00
 -13 13 6 -0.07 0.00
 -13 13 8 -0.17 0.00
 -13 13 10 -0.03 0.00
 14 0 40 -0.65 0.00
 14 0 38 -0.55 0.00
 14 0 36 0.75 0.00
 14 0 34 0.35 0.00
 14 0 32 0.56 0.00
 14 0 30 -0.23 0.00
 14 0 28 -0.14 0.00
 14 0 26 -0.10 0.00
 14 0 24 0.24 0.00
 14 0 22 0.27 0.00
 14 0 20 0.10 0.00
 14 0 18 -0.06 0.00
 14 0 16 -0.81 0.00
 14 0 14 -0.17 0.00
 14 0 12 -1.13 0.00
 14 0 10 0.91 0.00
 14 0 8 0.20 0.00
 14 0 6 1.83 0.00
 14 0 4 0.63 0.00
 14 0 2 -0.61 0.00
 14 0 0 -1.13 0.00
 -14 0 2 -2.51 0.00
 -14 0 4 0.26 0.00
 -14 0 6 0.69 0.00
 -14 0 8 2.67 0.00
 -14 0 10 1.37 0.00
 -14 0 12 -0.72 0.00
 -14 0 14 -1.88 0.00
 -14 0 16 -2.45 0.00
 -14 0 18 -0.05 0.00
 -14 0 20 1.34 0.00
 -14 0 22 2.25 0.00
 -14 0 24 0.85 0.00
 -14 0 26 -0.64 0.00
 -14 0 28 -1.73 0.00
 -14 0 30 -0.76 0.00
 -14 0 32 0.17 0.00
 -14 0 34 1.14 0.00
 -14 0 36 0.60 0.00
 -14 0 38 -0.43 0.00
 -14 0 40 -0.66 0.00
 -14 0 42 -0.57 0.00
 14 1 39 0.27 0.00
 14 1 37 0.00 0.00
 14 1 35 -0.32 0.00
 14 1 33 -0.02 0.00
 14 1 31 -0.32 0.00
 14 1 29 0.44 0.00
 14 1 27 -0.05 0.00
 14 1 25 0.39 0.00
 14 1 23 -0.43 0.00
 14 1 21 -0.05 0.00
 14 1 19 -0.67 0.00
 14 1 17 0.39 0.00
 14 1 15 0.09 0.00
 14 1 13 0.87 0.00
 14 1 11 0.35 0.00
 14 1 9 -0.49 0.00
 14 1 7 -0.28 0.00
 14 1 5 -1.54 0.00
 14 1 3 0.60 0.00
 14 1 1 -0.06 0.00
 -14 1 1 1.52 0.00
 -14 1 3 0.52 0.00
 -14 1 5 -0.47 0.00
 -14 1 7 -0.58 0.00
 -14 1 9 -1.54 0.00
 -14 1 11 0.41 0.00
 -14 1 13 0.37 0.00
 -14 1 15 1.32 0.00
 -14 1 17 0.41 0.00
 -14 1 19 -0.47 0.00
 -14 1 21 -0.88 0.00
 -14 1 23 -0.71 0.00
 -14 1 25 0.17 0.00
 -14 1 27 0.67 0.00
 -14 1 29 0.66 0.00
 -14 1 31 -0.11 0.00
 -14 1 33 -0.32 0.00
 -14 1 35 -0.72 0.00
 -14 1 37 0.18 0.00
 -14 1 39 0.23 0.00
 -14 1 41 0.52 0.00
 -14 1 43 0.07 0.00
 14 2 40 0.80 0.00
 14 2 38 -0.12 0.00
 14 2 36 -0.09 0.00
 14 2 34 -0.66 0.00
 14 2 32 0.06 0.00
 14 2 30 -0.09 0.00
 14 2 28 0.05 0.00
 14 2 26 -0.16 0.00
 14 2 24 -0.31 0.00
 14 2 22 0.16 0.00
 14 2 20 0.15 0.00
 14 2 18 0.68 0.00
 14 2 16 -0.05 0.00
 14 2 14 0.35 0.00
 14 2 12 -0.70 0.00
 14 2 10 0.18 0.00
 14 2 8 -0.64 0.00
 14 2 6 0.01 0.00
 14 2 4 -0.12 0.00
 14 2 2 -0.06 0.00
 14 2 0 1.00 0.00
 -14 2 2 0.00 0.00
 -14 2 4 0.79 0.00
 -14 2 6 -1.06 0.00
 -14 2 8 -0.65 0.00
 -14 2 10 -0.77 0.00
 -14 2 12 0.16 0.00
 -14 2 14 1.30 0.00
 -14 2 16 0.80 0.00
 -14 2 18 0.52 0.00
 -14 2 20 -0.97 0.00
 -14 2 22 -0.99 0.00
 -14 2 24 -0.73 0.00
 -14 2 26 0.35 0.00
 -14 2 28 0.67 0.00
 -14 2 30 0.64 0.00
 -14 2 32 -0.12 0.00
 -14 2 34 -0.33 0.00
 -14 2 36 -0.20 0.00
 -14 2 38 0.10 0.00
 -14 2 40 0.40 0.00
 -14 2 42 -0.10 0.00
 14 3 39 -0.31 0.00
 14 3 37 0.05 0.00
 14 3 35 0.44 0.00
 14 3 33 0.53 0.00
 14 3 31 -0.11 0.00
 14 3 29 -0.04 0.00
 14 3 27 -0.65 0.00
 14 3 25 0.11 0.00
 14 3 23 0.07 0.00
 14 3 21 0.66 0.00
 14 3 19 0.37 0.00
 14 3 17 -0.12 0.00
 14 3 15 -0.56 0.00
 14 3 13 -1.10 0.00
 14 3 11 -0.23 0.00
 14 3 9 0.08 0.00
 14 3 7 1.56 0.00
 14 3 5 0.76 0.00
 14 3 3 0.58 0.00
 14 3 1 -1.35 0.00
 -14 3 1 -1.40 0.00
 -14 3 3 -0.90 0.00
 -14 3 5 0.49 0.00
 -14 3 7 1.96 0.00
 -14 3 9 1.11 0.00
 -14 3 11 0.35 0.00
 -14 3 13 -1.82 0.00
 -14 3 15 -1.56 0.00
 -14 3 17 -0.79 0.00
 -14 3 19 0.98 0.00
 -14 3 21 1.71 0.00
 -14 3 23 0.96 0.00
 -14 3 25 -0.28 0.00
 -14 3 27 -1.32 0.00
 -14 3 29 -0.90 0.00
 -14 3 31 0.06 0.00
 -14 3 33 0.94 0.00
 -14 3 35 0.70 0.00
 -14 3 37 -0.07 0.00
 -14 3 39 -0.81 0.00
 -14 3 41 -0.64 0.00
 14 4 38 0.09 0.00
 14 4 36 0.15 0.00
 14 4 34 -0.10 0.00
 14 4 32 -0.05 0.00
 14 4 30 -0.01 0.00
 14 4 28 0.37 0.00
 14 4 26 0.62 0.00
 14 4 24 0.00 0.00
 14 4 22 -0.22 0.00
 14 4 20 -1.25 0.00
 14 4 18 -0.44 0.00
 14 4 16 -0.08 0.00
 14 4 14 1.15 0.00
 14 4 12 1.13 0.00
 14 4 10 0.33 0.00
 14 4 8 -0.58 0.00
 14 4 6 -1.40 0.00
 14 4 4 -0.61 0.00
 14 4 2 0.11 0.00
 14 4 0 1.25 0.00
 -14 4 2 0.73 0.00
 -14 4 4 0.29 0.00
 -14 4 6 -1.02 0.00
 -14 4 8 -0.66 0.00
 -14 4 10 -0.44 0.00
 -14 4 12 0.64 0.00
 -14 4 14 0.74 0.00
 -14 4 16 0.24 0.00
 -14 4 18 -0.28 0.00
 -14 4 20 -0.84 0.00
 -14 4 22 -0.23 0.00
 -14 4 24 0.25 0.00
 -14 4 26 0.70 0.00
 -14 4 28 0.56 0.00
 -14 4 30 -0.20 0.00
 -14 4 32 -0.53 0.00
 -14 4 34 -0.71 0.00
 -14 4 36 -0.18 0.00
 -14 4 38 0.33 0.00
 -14 4 40 0.57 0.00
 14 5 37 -0.23 0.00
 14 5 35 -0.25 0.00
 14 5 33 -0.30 0.00
 14 5 31 0.10 0.00
 14 5 29 0.11 0.00
 14 5 27 0.03 0.00
 14 5 25 -0.03 0.00
 14 5 23 -0.13 0.00
 14 5 21 -0.04 0.00
 14 5 19 0.26 0.00
 14 5 17 -0.09 0.00
 14 5 15 0.35 0.00
 14 5 13 -0.34 0.00
 14 5 11 0.14 0.00
 14 5 9 -0.21 0.00
 14 5 7 -0.02 0.00
 14 5 5 0.07 0.00
 14 5 3 0.03 0.00
 14 5 1 0.19 0.00
 -14 5 1 0.18 0.00
 -14 5 3 -0.20 0.00
 -14 5 5 -0.16 0.00
 -14 5 7 -0.56 0.00
 -14 5 9 -0.10 0.00
 -14 5 11 0.31 0.00
 -14 5 13 0.48 0.00
 -14 5 15 0.73 0.00
 -14 5 17 -0.12 0.00
 -14 5 19 -0.33 0.00
 -14 5 21 -0.64 0.00
 -14 5 23 -0.38 0.00
 -14 5 25 0.23 0.00
 -14 5 27 0.26 0.00
 -14 5 29 0.23 0.00
 -14 5 31 -0.04 0.00
 -14 5 33 -0.31 0.00
 -14 5 35 0.21 0.00
 -14 5 37 0.12 0.00
 -14 5 39 0.43 0.00
 14 6 36 -0.16 0.00
 14 6 34 0.40 0.00
 14 6 32 0.02 0.00
 14 6 30 -0.11 0.00
 14 6 28 -0.37 0.00
 14 6 26 -0.50 0.00
 14 6 24 -0.04 0.00
 14 6 22 0.51 0.00
 14 6 20 0.76 0.00
 14 6 18 0.61 0.00
 14 6 16 -0.21 0.00
 14 6 14 -0.99 0.00
 14 6 12 -0.80 0.00
 14 6 10 -0.47 0.00
 14 6 8 0.84 0.00
 14 6 6 0.98 0.00
 14 6 4 0.51 0.00
 14 6 2 -0.23 0.00
 14 6 0 -1.26 0.00
 -14 6 2 -0.48 0.00
 -14 6 4 0.12 0.00
 -14 6 6 0.98 0.00
 -14 6 8 1.06 0.00
 -14 6 10 -0.33 0.00
 -14 6 12 -0.64 0.00
 -14 6 14 -1.29 0.00
 -14 6 16 -0.10 0.00
 -14 6 18 0.72 0.00
 -14 6 20 0.97 0.00
 -14 6 22 0.49 0.00
 -14 6 24 -0.51 0.00
 -14 6 26 -1.02 0.00
 -14 6 28 -0.33 0.00
 -14 6 30 0.14 0.00
 -14 6 32 1.06 0.00
 -14 6 34 0.48 0.00
 -14 6 36 -0.13 0.00
 -14 6 38 -0.65 0.00
 14 7 33 -0.28 0.00
 14 7 31 0.30 0.00
 14 7 29 -0.17 0.00
 14 7 27 0.39 0.00
 14 7 25 0.02 0.00
 14 7 23 -0.13 0.00
 14 7 21 -0.35 0.00
 14 7 19 -0.42 0.00
 14 7 17 -0.03 0.00
 14 7 15 0.42 0.00
 14 7 13 0.63 0.00
 14 7 11 0.29 0.00
 14 7 9 -0.09 0.00
 14 7 7 -0.92 0.00
 14 7 5 -0.40 0.00
 14 7 3 -0.25 0.00
 14 7 1 0.63 0.00
 -14 7 1 0.89 0.00
 -14 7 3 0.08 0.00
 -14 7 5 0.06 0.00
 -14 7 7 -1.09 0.00
 -14 7 9 -0.18 0.00
 -14 7 11 -0.05 0.00
 -14 7 13 0.54 0.00
 -14 7 15 0.56 0.00
 -14 7 17 -0.20 0.00
 -14 7 19 -0.40 0.00
 -14 7 21 -0.48 0.00
 -14 7 23 -0.05 0.00
 -14 7 25 0.65 0.00
 -14 7 27 0.54 0.00
 -14 7 29 0.21 0.00
 -14 7 31 -0.30 0.00
 -14 7 33 -0.87 0.00
 -14 7 35 -0.23 0.00
 14 8 32 -0.09 0.00
 14 8 30 -0.01 0.00
 14 8 28 0.30 0.00
 14 8 26 -0.09 0.00
 14 8 24 0.33 0.00
 14 8 22 -0.35 0.00
 14 8 20 -0.20 0.00
 14 8 18 -0.35 0.00
 14 8 16 -0.03 0.00
 14 8 14 0.28 0.00
 14 8 12 0.38 0.00
 14 8 10 0.22 0.00
 14 8 8 -0.12 0.00
 14 8 6 -0.09 0.00
 14 8 4 -0.35 0.00
 14 8 2 0.36 0.00
 14 8 0 -0.26 0.00
 -14 8 2 0.23 0.00
 -14 8 4 -0.41 0.00
 -14 8 6 -0.15 0.00
 -14 8 8 0.18 0.00
 -14 8 10 0.16 0.00
 -14 8 12 0.58 0.00
 -14 8 14 -0.15 0.00
 -14 8 16 -0.21 0.00
 -14 8 18 -0.38 0.00
 -14 8 20 -0.10 0.00
 -14 8 22 0.35 0.00
 -14 8 24 0.41 0.00
 -14 8 26 -0.04 0.00
 -14 8 28 -0.23 0.00
 -14 8 30 -0.71 0.00
 -14 8 32 -0.08 0.00
 -14 8 34 0.22 0.00
 14 9 29 -0.31 0.00
 14 9 27 0.02 0.00
 14 9 25 0.14 0.00
 14 9 23 0.07 0.00
 14 9 21 0.48 0.00
 14 9 19 -0.08 0.00
 14 9 17 0.14 0.00
 14 9 15 -0.48 0.00
 14 9 13 -0.28 0.00
 14 9 11 -0.27 0.00
 14 9 9 0.25 0.00
 14 9 7 0.36 0.00
 14 9 5 0.43 0.00
 14 9 3 -0.07 0.00
 14 9 1 -0.41 0.00
 -14 9 1 -0.34 0.00
 -14 9 3 -0.21 0.00
 -14 9 5 0.56 0.00
 -14 9 7 0.30 0.00
 -14 9 9 0.27 0.00
 -14 9 11 -0.44 0.00
 -14 9 13 -0.51 0.00
 -14 9 15 -0.17 0.00
 -14 9 17 0.32 0.00
 -14 9 19 0.56 0.00
 -14 9 21 0.29 0.00
 -14 9 23 -0.44 0.00
 -14 9 25 -0.56 0.00
 -14 9 27 -0.43 0.00
 -14 9 29 0.31 0.00
 -14 9 31 0.75 0.00
 14 10 24 -0.13 0.00
 14 10 22 -0.17 0.00
 14 10 20 0.19 0.00
 14 10 18 0.45 0.00
 14 10 16 0.07 0.00
 14 10 14 0.11 0.00
 14 10 12 -0.43 0.00
 14 10 10 -0.16 0.00
 14 10 8 -0.20 0.00
 14 10 6 0.09 0.00
 14 10 4 0.11 0.00
 14 10 2 0.21 0.00
 14 10 0 0.14 0.00
 -14 10 2 0.11 0.00
 -14 10 4 -0.12 0.00
 -14 10 6 -0.27 0.00
 -14 10 8 -0.30 0.00
 -14 10 10 -0.03 0.00
 -14 10 12 0.29 0.00
 -14 10 14 0.49 0.00
 -14 10 16 0.15 0.00
 -14 10 18 -0.23 0.00
 -14 10 20 -0.65 0.00
 -14 10 22 -0.38 0.00
 -14 10 24 0.16 0.00
 -14 10 26 0.63 0.00
 -14 10 28 0.64 0.00
 14 11 21 0.13 0.00
 14 11 19 -0.17 0.00
 14 11 17 0.07 0.00
 14 11 15 0.08 0.00
 14 11 13 0.14 0.00
 14 11 11 0.29 0.00
 14 11 9 -0.09 0.00
 14 11 7 -0.03 0.00
 14 11 5 -0.34 0.00
 14 11 3 -0.09 0.00
 14 11 1 0.03 0.00
 -14 11 1 0.09 0.00
 -14 11 3 0.21 0.00
 -14 11 5 -0.05 0.00
 -14 11 7 0.10 0.00
 -14 11 9 -0.11 0.00
 -14 11 11 0.02 0.00
 -14 11 13 -0.15 0.00
 -14 11 15 -0.16 0.00
 -14 11 17 -0.05 0.00
 -14 11 19 0.14 0.00
 -14 11 21 0.41 0.00
 -14 11 23 0.31 0.00
 14 12 14 0.19 0.00
 14 12 12 0.23 0.00
 14 12 10 0.17 0.00
 14 12 8 0.00 0.00
 14 12 6 -0.20 0.00
 14 12 4 0.05 0.00
 14 12 2 -0.12 0.00
 14 12 0 0.18 0.00
 -14 12 2 -0.12 0.00
 -14 12 4 0.07 0.00
 -14 12 6 0.02 0.00
 -14 12 8 0.06 0.00
 -14 12 10 0.06 0.00
 -14 12 12 -0.22 0.00
 -14 12 14 -0.10 0.00
 -14 12 16 -0.09 0.00
 14 13 3 0.15 0.00
 14 13 1 -0.09 0.00
 -14 13 1 -0.24 0.00
 -14 13 3 -0.14 0.00
 -14 13 5 -0.18 0.00
 15 1 38 0.69 0.00
 15 1 36 -0.12 0.00
 15 1 34 -0.41 0.00
 15 1 32 -0.51 0.00
 15 1 30 -0.02 0.00
 15 1 28 0.22 0.00
 15 1 26 0.20 0.00
 15 1 24 -0.23 0.00
 15 1 22 -0.31 0.00
 15 1 20 -0.51 0.00
 15 1 18 0.26 0.00
 15 1 16 0.32 0.00
 15 1 14 0.84 0.00
 15 1 12 0.53 0.00
 15 1 10 -0.14 0.00
 15 1 8 -0.42 0.00
 15 1 6 -1.32 0.00
 15 1 4 -0.50 0.00
 15 1 2 -0.18 0.00
 15 1 0 1.06 0.00
 -15 1 2 -1.41 0.00
 -15 1 4 -0.62 0.00
 -15 1 6 0.28 0.00
 -15 1 8 1.68 0.00
 -15 1 10 1.31 0.00
 -15 1 12 0.31 0.00
 -15 1 14 -1.14 0.00
 -15 1 16 -1.76 0.00
 -15 1 18 -0.88 0.00
 -15 1 20 0.45 0.00
 -15 1 22 1.45 0.00
 -15 1 24 1.17 0.00
 -15 1 26 0.10 0.00
 -15 1 28 -0.95 0.00
 -15 1 30 -0.84 0.00
 -15 1 32 -0.29 0.00
 -15 1 34 0.66 0.00
 -15 1 36 0.53 0.00
 -15 1 38 0.07 0.00
 -15 1 40 -0.50 0.00
 -15 1 42 -0.51 0.00
 15 2 39 -0.59 0.00
 15 2 37 -0.08 0.00
 15 2 35 0.16 0.00
 15 2 33 0.38 0.00
 15 2 31 0.27 0.00
 15 2 29 -0.18 0.00
 15 2 27 -0.39 0.00
 15 2 25 -0.28 0.00
 15 2 23 0.03 0.00
 15 2 21 0.55 0.00
 15 2 19 0.69 0.00
 15 2 17 0.04 0.00
 15 2 15 -0.08 0.00
 15 2 13 -1.40 0.00
 15 2 11 -0.34 0.00
 15 2 9 -0.45 0.00
 15 2 7 1.07 0.00
 15 2 5 1.32 0.00
 15 2 3 0.46 0.00
 15 2 1 0.00 0.00
 -15 2 1 1.79 0.00
 -15 2 3 0.90 0.00
 -15 2 5 0.38 0.00
 -15 2 7 -1.07 0.00
 -15 2 9 -1.70 0.00
 -15 2 11 -0.50 0.00
 -15 2 13 0.32 0.00
 -15 2 15 1.67 0.00
 -15 2 17 1.01 0.00
 -15 2 19 0.02 0.00
 -15 2 21 -1.15 0.00
 -15 2 23 -1.12 0.00
 -15 2 25 -0.40 0.00
 -15 2 27 0.81 0.00
 -15 2 29 0.88 0.00
 -15 2 31 0.43 0.00
 -15 2 33 -0.43 0.00
 -15 2 35 -0.90 0.00
 -15 2 37 -0.21 0.00
 -15 2 39 0.18 0.00
 -15 2 41 0.78 0.00
 15 3 38 -0.11 0.00
 15 3 36 -0.17 0.00
 15 3 34 0.45 0.00
 15 3 32 -0.13 0.00
 15 3 30 0.18 0.00
 15 3 28 -0.08 0.00
 15 3 26 0.35 0.00
 15 3 24 0.23 0.00
 15 3 22 0.25 0.00
 15 3 20 -0.57 0.00
 15 3 18 -0.38 0.00
 15 3 16 -0.67 0.00
 15 3 14 0.19 0.00
 15 3 12 0.70 0.00
 15 3 10 0.30 0.00
 15 3 8 0.71 0.00
 15 3 6 -0.93 0.00
 15 3 4 -0.03 0.00
 15 3 2 -0.65 0.00
 15 3 0 0.15 0.00
 -15 3 2 -0.56 0.00
 -15 3 4 0.15 0.00
 -15 3 6 -0.53 0.00
 -15 3 8 0.56 0.00
 -15 3 10 -0.23 0.00
 -15 3 12 0.12 0.00
 -15 3 14 0.01 0.00
 -15 3 16 0.00 0.00
 -15 3 18 0.33 0.00
 -15 3 20 0.04 0.00
 -15 3 22 -0.01 0.00
 -15 3 24 -0.33 0.00
 -15 3 26 -0.22 0.00
 -15 3 28 -0.31 0.00
 -15 3 30 0.28 0.00
 -15 3 32 -0.03 0.00
 -15 3 34 0.49 0.00
 -15 3 36 0.03 0.00
 -15 3 38 0.10 0.00
 -15 3 40 -0.06 0.00
 15 4 37 0.38 0.00
 15 4 35 -0.41 0.00
 15 4 33 -0.40 0.00
 15 4 31 -0.13 0.00
 15 4 29 -0.02 0.00
 15 4 27 0.53 0.00
 15 4 25 0.03 0.00
 15 4 23 0.03 0.00
 15 4 21 -0.53 0.00
 15 4 19 -0.22 0.00
 15 4 17 -0.29 0.00
 15 4 15 0.66 0.00
 15 4 13 0.26 0.00
 15 4 11 0.73 0.00
 15 4 9 -0.27 0.00
 15 4 7 -0.61 0.00
 15 4 5 -0.45 0.00
 15 4 3 -0.74 0.00
 15 4 1 0.99 0.00
 -15 4 1 -0.30 0.00
 -15 4 3 -1.03 0.00
 -15 4 5 0.35 0.00
 -15 4 7 0.94 0.00
 -15 4 9 0.74 0.00
 -15 4 11 0.59 0.00
 -15 4 13 -1.05 0.00
 -15 4 15 -0.86 0.00
 -15 4 17 -0.92 0.00
 -15 4 19 0.39 0.00
 -15 4 21 0.83 0.00
 -15 4 23 0.96 0.00
 -15 4 25 -0.03 0.00
 -15 4 27 -0.44 0.00
 -15 4 29 -0.74 0.00
 -15 4 31 -0.12 0.00
 -15 4 33 0.50 0.00
 -15 4 35 0.31 0.00
 -15 4 37 0.25 0.00
 -15 4 39 -0.62 0.00
 15 5 36 -0.21 0.00
 15 5 34 0.42 0.00
 15 5 32 -0.15 0.00
 15 5 30 0.30 0.00
 15 5 28 -0.48 0.00
 15 5 26 -0.44 0.00
 15 5 24 -0.36 0.00
 15 5 22 0.08 0.00
 15 5 20 0.86 0.00
 15 5 18 0.73 0.00
 15 5 16 0.48 0.00
 15 5 14 -0.77 0.00
 15 5 12 -0.85 0.00
 15 5 10 -1.14 0.00
 15 5 8 0.50 0.00
 15 5 6 0.67 0.00
 15 5 4 1.30 0.00
 15 5 2 0.15 0.00
 15 5 0 -0.88 0.00
 -15 5 2 0.82 0.00
 -15 5 4 0.90 0.00
 -15 5 6 -0.98 0.00
 -15 5 8 -0.66 0.00
 -15 5 10 -0.99 0.00
 -15 5 12 0.48 0.00
 -15 5 14 0.88 0.00
 -15 5 16 0.78 0.00
 -15 5 18 -0.05 0.00
 -15 5 20 -0.88 0.00
 -15 5 22 -0.74 0.00
 -15 5 24 -0.16 0.00
 -15 5 26 0.83 0.00
 -15 5 28 0.68 0.00
 -15 5 30 0.46 0.00
 -15 5 32 -0.70 0.00
 -15 5 34 -0.71 0.00
 -15 5 36 -0.53 0.00
 -15 5 38 0.18 0.00
 15 6 33 0.14 0.00
 15 6 31 0.17 0.00
 15 6 29 -0.20 0.00
 15 6 27 0.31 0.00
 15 6 25 -0.23 0.00
 15 6 23 0.31 0.00
 15 6 21 -0.28 0.00
 15 6 19 -0.08 0.00
 15 6 17 -0.22 0.00
 15 6 15 -0.03 0.00
 15 6 13 0.33 0.00
 15 6 11 0.18 0.00
 15 6 9 0.32 0.00
 15 6 7 -0.44 0.00
 15 6 5 -0.14 0.00
 15 6 3 -0.64 0.00
 15 6 1 0.33 0.00
 -15 6 1 -0.09 0.00
 -15 6 3 -0.69 0.00
 -15 6 5 -0.07 0.00
 -15 6 7 0.09 0.00
 -15 6 9 0.35 0.00
 -15 6 11 0.39 0.00
 -15 6 13 -0.10 0.00
 -15 6 15 -0.01 0.00
 -15 6 17 -0.35 0.00
 -15 6 19 0.20 0.00
 -15 6 21 0.00 0.00
 -15 6 23 0.28 0.00
 -15 6 25 -0.18 0.00
 -15 6 27 -0.26 0.00
 -15 6 29 -0.30 0.00
 -15 6 31 -0.16 0.00
 -15 6 33 0.35 0.00
 -15 6 35 0.31 0.00
 -15 6 37 0.40 0.00
 15 7 32 -0.21 0.00
 15 7 30 0.10 0.00
 15 7 28 0.17 0.00
 15 7 26 0.30 0.00
 15 7 24 0.36 0.00
 15 7 22 -0.31 0.00
 15 7 20 -0.19 0.00
 15 7 18 -0.85 0.00
 15 7 16 0.04 0.00
 15 7 14 0.07 0.00
 15 7 12 0.76 0.00
 15 7 10 0.41 0.00
 15 7 8 -0.01 0.00
 15 7 6 -0.41 0.00
 15 7 4 -0.47 0.00
 15 7 2 0.00 0.00
 15 7 0 0.35 0.00
 -15 7 2 -0.36 0.00
 -15 7 4 0.07 0.00
 -15 7 6 0.39 0.00
 -15 7 8 0.58 0.00
 -15 7 10 -0.19 0.00
 -15 7 12 -0.28 0.00
 -15 7 14 -0.83 0.00
 -15 7 16 0.04 0.00
 -15 7 18 0.29 0.00
 -15 7 20 0.63 0.00
 -15 7 22 0.28 0.00
 -15 7 24 -0.44 0.00
 -15 7 26 -0.46 0.00
 -15 7 28 -0.36 0.00
 -15 7 30 0.32 0.00
 -15 7 32 0.66 0.00
 -15 7 34 0.29 0.00
 15 8 29 -0.24 0.00
 15 8 27 -0.14 0.00
 15 8 25 -0.17 0.00
 15 8 23 0.21 0.00
 15 8 21 0.25 0.00
 15 8 19 0.31 0.00
 15 8 17 0.21 0.00
 15 8 15 -0.35 0.00
 15 8 13 -0.22 0.00
 15 8 11 -0.57 0.00
 15 8 9 0.12 0.00
 15 8 7 0.32 0.00
 15 8 5 0.50 0.00
 15 8 3 0.32 0.00
 15 8 1 -0.36 0.00
 -15 8 1 0.57 0.00
 -15 8 3 0.35 0.00
 -15 8 5 0.06 0.00
 -15 8 7 -0.86 0.00
 -15 8 9 -0.26 0.00
 -15 8 11 -0.26 0.00
 -15 8 13 0.66 0.00
 -15 8 15 0.60 0.00
 -15 8 17 0.01 0.00
 -15 8 19 -0.33 0.00
 -15 8 21 -0.81 0.00
 -15 8 23 -0.14 0.00
 -15 8 25 0.48 0.00
 -15 8 27 0.65 0.00
 -15 8 29 0.57 0.00
 -15 8 31 -0.45 0.00
 -15 8 33 -0.66 0.00
 15 9 26 -0.11 0.00
 15 9 24 -0.20 0.00
 15 9 22 -0.19 0.00
 15 9 20 0.14 0.00
 15 9 18 0.25 0.00
 15 9 16 0.39 0.00
 15 9 14 0.04 0.00
 15 9 12 -0.24 0.00
 15 9 10 -0.24 0.00
 15 9 8 -0.36 0.00
 15 9 6 0.07 0.00
 15 9 4 0.07 0.00
 15 9 2 0.06 0.00
 15 9 0 0.39 0.00
 -15 9 2 0.12 0.00
 -15 9 4 -0.40 0.00
 -15 9 6 0.34 0.00
 -15 9 8 0.21 0.00
 -15 9 10 0.25 0.00
 -15 9 12 0.26 0.00
 -15 9 14 -0.56 0.00
 -15 9 16 -0.22 0.00
 -15 9 18 -0.36 0.00
 -15 9 20 0.29 0.00
 -15 9 22 0.65 0.00
 -15 9 24 0.29 0.00
 -15 9 26 -0.05 0.00
 -15 9 28 -0.60 0.00
 -15 9 30 -0.70 0.00
 15 10 23 -0.19 0.00
 15 10 21 -0.18 0.00
 15 10 19 -0.05 0.00
 15 10 17 -0.10 0.00
 15 10 15 0.11 0.00
 15 10 13 0.17 0.00
 15 10 11 0.21 0.00
 15 10 9 0.05 0.00
 15 10 7 0.02 0.00
 15 10 5 -0.37 0.00
 15 10 3 0.08 0.00
 15 10 1 -0.17 0.00
 -15 10 1 -0.24 0.00
 -15 10 3 -0.12 0.00
 -15 10 5 0.22 0.00
 -15 10 7 -0.14 0.00
 -15 10 9 0.37 0.00
 -15 10 11 -0.39 0.00
 -15 10 13 0.00 0.00
 -15 10 15 -0.07 0.00
 -15 10 17 0.14 0.00
 -15 10 19 0.37 0.00
 -15 10 21 -0.05 0.00
 -15 10 23 -0.33 0.00
 -15 10 25 -0.33 0.00
 15 11 18 -0.30 0.00
 15 11 16 -0.38 0.00
 15 11 14 -0.16 0.00
 15 11 12 0.29 0.00
 15 11 10 0.29 0.00
 15 11 8 0.20 0.00
 15 11 6 -0.06 0.00
 15 11 4 -0.15 0.00
 15 11 2 -0.27 0.00
 15 11 0 0.09 0.00
 -15 11 2 0.23 0.00
 -15 11 4 -0.31 0.00
 -15 11 6 0.01 0.00
 -15 11 8 -0.32 0.00
 -15 11 10 -0.09 0.00
 -15 11 12 0.27 0.00
 -15 11 14 0.25 0.00
 -15 11 16 0.39 0.00
 -15 11 18 -0.13 0.00
 -15 11 20 -0.50 0.00
 15 12 11 -0.22 0.00
 15 12 9 -0.19 0.00
 15 12 7 -0.03 0.00
 15 12 5 0.22 0.00
 15 12 3 0.29 0.00
 15 12 1 0.09 0.00
 -15 12 1 0.00 0.00
 -15 12 3 0.19 0.00
 -15 12 5 0.24 0.00
 -15 12 7 0.06 0.00
 -15 12 9 0.13 0.00
 -15 12 11 -0.24 0.00
 -15 12 13 -0.21 0.00
 16 0 38 0.79 0.00
 16 0 36 0.33 0.00
 16 0 34 -0.13 0.00
 16 0 32 -0.71 0.00
 16 0 30 -0.09 0.00
 16 0 28 0.03 0.00
 16 0 26 0.56 0.00
 16 0 24 0.01 0.00
 16 0 22 -0.22 0.00
 16 0 20 -0.95 0.00
 16 0 18 -0.13 0.00
 16 0 16 -0.25 0.00
 16 0 14 1.26 0.00
 16 0 12 0.71 0.00
 16 0 10 0.62 0.00
 16 0 8 -0.12 0.00
 16 0 6 -1.67 0.00
 16 0 4 -0.46 0.00
 16 0 2 -1.31 0.00
 16 0 0 1.33 0.00
 -16 0 2 1.02 0.00
 -16 0 4 1.28 0.00
 -16 0 6 0.43 0.00
 -16 0 8 -1.68 0.00
 -16 0 10 -0.99 0.00
 -16 0 12 -1.46 0.00
 -16 0 14 0.91 0.00
 -16 0 16 1.31 0.00
 -16 0 18 1.41 0.00
 -16 0 20 0.23 0.00
 -16 0 22 -1.06 0.00
 -16 0 24 -1.29 0.00
 -16 0 26 -0.55 0.00
 -16 0 28 0.48 0.00
 -16 0 30 0.91 0.00
 -16 0 32 0.63 0.00
 -16 0 34 -0.48 0.00
 -16 0 36 -0.46 0.00
 -16 0 38 -0.56 0.00
 -16 0 40 0.41 0.00
 16 1 37 0.05 0.00
 16 1 35 -0.23 0.00
 16 1 33 0.37 0.00
 16 1 31 0.04 0.00
 16 1 29 0.09 0.00
 16 1 27 -0.23 0.00
 16 1 25 -0.24 0.00
 16 1 23 -0.11 0.00
 16 1 21 0.25 0.00
 16 1 19 0.41 0.00
 16 1 17 0.25 0.00
 16 1 15 0.18 0.00
 16 1 13 -0.85 0.00
 16 1 11 -0.05 0.00
 16 1 9 -0.93 0.00
 16 1 7 0.80 0.00
 16 1 5 0.32 0.00
 16 1 3 0.69 0.00
 16 1 1 0.40 0.00
 -16 1 1 -1.10 0.00
 -16 1 3 -0.07 0.00
 -16 1 5 -1.17 0.00
 -16 1 7 0.79 0.00
 -16 1 9 0.45 0.00
 -16 1 11 0.71 0.00
 -16 1 13 0.27 0.00
 -16 1 15 -0.86 0.00
 -16 1 17 -0.41 0.00
 -16 1 19 -0.58 0.00
 -16 1 21 0.49 0.00
 -16 1 23 0.51 0.00
 -16 1 25 0.51 0.00
 -16 1 27 -0.24 0.00
 -16 1 29 -0.32 0.00
 -16 1 31 -0.56 0.00
 -16 1 33 0.17 0.00
 -16 1 35 0.30 0.00
 -16 1 37 0.34 0.00
 -16 1 39 0.13 0.00
 -16 1 41 -0.41 0.00
 16 2 36 -0.28 0.00
 16 2 34 0.24 0.00
 16 2 32 0.19 0.00
 16 2 30 0.39 0.00
 16 2 28 -0.34 0.00
 16 2 26 0.07 0.00
 16 2 24 -0.14 0.00
 16 2 22 0.50 0.00
 16 2 20 0.17 0.00
 16 2 18 0.18 0.00
 16 2 16 -0.51 0.00
 16 2 14 -0.46 0.00
 16 2 12 -0.38 0.00
 16 2 10 -0.08 0.00
 16 2 8 0.73 0.00
 16 2 6 0.10 0.00
 16 2 4 0.90 0.00
 16 2 2 -0.61 0.00
 16 2 0 0.03 0.00
 -16 2 2 -0.83 0.00
 -16 2 4 -0.35 0.00
 -16 2 6 0.33 0.00
 -16 2 8 0.17 0.00
 -16 2 10 1.14 0.00
 -16 2 12 -0.12 0.00
 -16 2 14 0.05 0.00
 -16 2 16 -0.94 0.00
 -16 2 18 -0.57 0.00
 -16 2 20 -0.14 0.00
 -16 2 22 0.42 0.00
 -16 2 24 0.68 0.00
 -16 2 26 0.34 0.00
 -16 2 28 -0.09 0.00
 -16 2 30 -0.42 0.00
 -16 2 32 -0.17 0.00
 -16 2 34 -0.08 0.00
 -16 2 36 0.32 0.00
 -16 2 38 -0.06 0.00
 -16 2 40 -0.08 0.00
 16 3 37 0.52 0.00
 16 3 35 -0.18 0.00
 16 3 33 -0.20 0.00
 16 3 31 -0.54 0.00
 16 3 29 0.04 0.00
 16 3 27 0.39 0.00
 16 3 25 0.35 0.00
 16 3 23 0.37 0.00
 16 3 21 -0.67 0.00
 16 3 19 -0.40 0.00
 16 3 17 -0.82 0.00
 16 3 15 0.39 0.00
 16 3 13 0.54 0.00
 16 3 11 1.10 0.00
 16 3 9 0.32 0.00
 16 3 7 -0.42 0.00
 16 3 5 -1.01 0.00
 16 3 3 -1.05 0.00
 16 3 1 0.20 0.00
 -16 3 1 0.58 0.00
 -16 3 3 1.55 0.00
 -16 3 5 0.15 0.00
 -16 3 7 -0.25 0.00
 -16 3 9 -1.49 0.00
 -16 3 11 -0.83 0.00
 -16 3 13 0.09 0.00
 -16 3 15 0.97 0.00
 -16 3 17 1.32 0.00
 -16 3 19 0.21 0.00
 -16 3 21 -0.50 0.00
 -16 3 23 -1.17 0.00
 -16 3 25 -0.51 0.00
 -16 3 27 0.26 0.00
 -16 3 29 0.81 0.00
 -16 3 31 0.55 0.00
 -16 3 33 -0.16 0.00
 -16 3 35 -0.61 0.00
 -16 3 37 -0.52 0.00
 -16 3 39 0.12 0.00
 16 4 36 0.15 0.00
 16 4 34 0.02 0.00
 16 4 32 -0.03 0.00
 16 4 30 0.17 0.00
 16 4 28 -0.30 0.00
 16 4 26 -0.05 0.00
 16 4 24 -0.62 0.00
 16 4 22 -0.06 0.00
 16 4 20 0.26 0.00
 16 4 18 0.51 0.00
 16 4 16 0.90 0.00
 16 4 14 -0.29 0.00
 16 4 12 -0.20 0.00
 16 4 10 -1.19 0.00
 16 4 8 -0.19 0.00
 16 4 6 0.16 0.00
 16 4 4 0.93 0.00
 16 4 2 0.61 0.00
 16 4 0 0.01 0.00
 -16 4 2 -0.75 0.00
 -16 4 4 -0.68 0.00
 -16 4 6 -0.22 0.00
 -16 4 8 0.47 0.00
 -16 4 10 0.76 0.00
 -16 4 12 0.12 0.00
 -16 4 14 -0.13 0.00
 -16 4 16 -0.76 0.00
 -16 4 18 -0.12 0.00
 -16 4 20 0.21 0.00
 -16 4 22 0.54 0.00
 -16 4 24 0.38 0.00
 -16 4 26 -0.34 0.00
 -16 4 28 -0.52 0.00
 -16 4 30 -0.52 0.00
 -16 4 32 0.01 0.00
 -16 4 34 0.57 0.00
 -16 4 36 0.48 0.00
 -16 4 38 0.33 0.00
 16 5 35 0.06 0.00
 16 5 33 0.23 0.00
 16 5 31 0.23 0.00
 16 5 29 0.10 0.00
 16 5 27 -0.13 0.00
 16 5 25 -0.31 0.00
 16 5 23 0.17 0.00
 16 5 21 -0.16 0.00
 16 5 19 0.57 0.00
 16 5 17 -0.17 0.00
 16 5 15 0.07 0.00
 16 5 13 -0.23 0.00
 16 5 11 -0.34 0.00
 16 5 9 0.27 0.00
 16 5 7 -0.09 0.00
 16 5 5 0.38 0.00
 16 5 3 -0.09 0.00
 16 5 1 -0.22 0.00
 -16 5 1 -0.14 0.00
 -16 5 3 -0.14 0.00
 -16 5 5 0.22 0.00
 -16 5 7 0.45 0.00
 -16 5 9 0.06 0.00
 -16 5 11 0.20 0.00
 -16 5 13 -0.54 0.00
 -16 5 15 -0.25 0.00
 -16 5 17 -0.23 0.00
 -16 5 19 0.02 0.00
 -16 5 21 0.36 0.00
 -16 5 23 0.14 0.00
 -16 5 25 0.04 0.00
 -16 5 27 0.02 0.00
 -16 5 29 -0.24 0.00
 -16 5 31 0.28 0.00
 -16 5 33 -0.07 0.00
 -16 5 35 0.13 0.00
 -16 5 37 -0.16 0.00
 16 6 32 -0.08 0.00
 16 6 30 -0.21 0.00
 16 6 28 0.20 0.00
 16 6 26 0.43 0.00
 16 6 24 0.38 0.00
 16 6 22 0.18 0.00
 16 6 20 -0.36 0.00
 16 6 18 -0.83 0.00
 16 6 16 -0.34 0.00
 16 6 14 -0.24 0.00
 16 6 12 0.87 0.00
 16 6 10 0.64 0.00
 16 6 8 0.30 0.00
 16 6 6 -0.25 0.00
 16 6 4 -0.93 0.00
 16 6 2 -0.24 0.00
 16 6 0 0.19 0.00
 -16 6 2 0.58 0.00
 -16 6 4 0.70 0.00
 -16 6 6 -0.50 0.00
 -16 6 8 -0.41 0.00
 -16 6 10 -0.77 0.00
 -16 6 12 0.13 0.00
 -16 6 14 0.75 0.00
 -16 6 16 0.54 0.00
 -16 6 18 0.20 0.00
 -16 6 20 -0.62 0.00
 -16 6 22 -0.79 0.00
 -16 6 24 -0.05 0.00
 -16 6 26 0.30 0.00
 -16 6 28 0.85 0.00
 -16 6 30 0.34 0.00
 -16 6 32 -0.44 0.00
 -16 6 34 -0.46 0.00
 -16 6 36 -0.73 0.00
 16 7 31 0.05 0.00
 16 7 29 -0.11 0.00
 16 7 27 -0.28 0.00
 16 7 25 0.00 0.00
 16 7 23 -0.08 0.00
 16 7 21 0.18 0.00
 16 7 19 0.26 0.00
 16 7 17 0.13 0.00
 16 7 15 0.01 0.00
 16 7 13 -0.19 0.00
 16 7 11 -0.43 0.00
 16 7 9 -0.07 0.00
 16 7 7 0.09 0.00
 16 7 5 0.39 0.00
 16 7 3 0.59 0.00
 16 7 1 -0.23 0.00
 -16 7 1 -0.10 0.00
 -16 7 3 -0.86 0.00
 -16 7 5 -0.17 0.00
 -16 7 7 0.25 0.00
 -16 7 9 0.44 0.00
 -16 7 11 0.70 0.00
 -16 7 13 -0.26 0.00
 -16 7 15 -0.37 0.00
 -16 7 17 -0.52 0.00
 -16 7 19 -0.08 0.00
 -16 7 21 0.57 0.00
 -16 7 23 0.51 0.00
 -16 7 25 0.02 0.00
 -16 7 27 -0.29 0.00
 -16 7 29 -0.94 0.00
 -16 7 31 -0.02 0.00
 -16 7 33 0.09 0.00
 16 8 28 0.22 0.00
 16 8 26 -0.24 0.00
 16 8 24 -0.24 0.00
 16 8 22 -0.11 0.00
 16 8 20 -0.09 0.00
 16 8 18 0.51 0.00
 16 8 16 0.27 0.00
 16 8 14 0.31 0.00
 16 8 12 -0.28 0.00
 16 8 10 -0.27 0.00
 16 8 8 -0.45 0.00
 16 8 6 0.08 0.00
 16 8 4 -0.01 0.00
 16 8 2 0.18 0.00
 16 8 0 0.09 0.00
 -16 8 2 -0.09 0.00
 -16 8 4 0.37 0.00
 -16 8 6 -0.10 0.00
 -16 8 8 0.26 0.00
 -16 8 10 -0.38 0.00
 -16 8 12 -0.32 0.00
 -16 8 14 -0.16 0.00
 -16 8 16 0.12 0.00
 -16 8 18 0.46 0.00
 -16 8 20 0.35 0.00
 -16 8 22 -0.25 0.00
 -16 8 24 -0.30 0.00
 -16 8 26 -0.60 0.00
 -16 8 28 0.11 0.00
 -16 8 30 0.46 0.00
 16 9 25 0.35 0.00
 16 9 23 -0.33 0.00
 16 9 21 -0.01 0.00
 16 9 19 -0.34 0.00
 16 9 17 -0.10 0.00
 16 9 15 0.10 0.00
 16 9 13 0.06 0.00
 16 9 11 0.37 0.00
 16 9 9 -0.05 0.00
 16 9 7 0.09 0.00
 16 9 5 -0.40 0.00
 16 9 3 0.01 0.00
 16 9 1 -0.13 0.00
 -16 9 1 0.38 0.00
 -16 9 3 0.16 0.00
 -16 9 5 0.02 0.00
 -16 9 7 -0.26 0.00
 -16 9 9 -0.40 0.00
 -16 9 11 -0.01 0.00
 -16 9 13 0.25 0.00
 -16 9 15 0.39 0.00
 -16 9 17 0.19 0.00
 -16 9 19 -0.37 0.00
 -16 9 21 -0.40 0.00
 -16 9 23 -0.21 0.00
 -16 9 25 0.26 0.00
 -16 9 27 0.69 0.00
 16 10 20 -0.03 0.00
 16 10 18 0.08 0.00
 16 10 16 -0.67 0.00
 16 10 14 -0.12 0.00
 16 10 12 -0.11 0.00
 16 10 10 0.38 0.00
 16 10 8 0.39 0.00
 16 10 6 0.11 0.00
 16 10 4 0.03 0.00
 16 10 2 -0.32 0.00
 16 10 0 -0.15 0.00
 -16 10 2 -0.27 0.00
 -16 10 4 -0.02 0.00
 -16 10 6 0.14 0.00
 -16 10 8 0.32 0.00
 -16 10 10 0.38 0.00
 -16 10 12 0.04 0.00
 -16 10 14 -0.29 0.00
 -16 10 16 -0.54 0.00
 -16 10 18 -0.34 0.00
 -16 10 20 0.25 0.00
 -16 10 22 0.54 0.00
 -16 10 24 0.57 0.00
 16 11 15 0.21 0.00
 16 11 13 -0.15 0.00
 16 11 11 0.05 0.00
 16 11 9 -0.37 0.00
 16 11 7 -0.02 0.00
 16 11 5 -0.04 0.00
 16 11 3 0.14 0.00
 16 11 1 0.25 0.00
 -16 11 1 0.00 0.00
 -16 11 3 0.10 0.00
 -16 11 5 -0.17 0.00
 -16 11 7 -0.09 0.00
 -16 11 9 -0.12 0.00
 -16 11 11 -0.11 0.00
 -16 11 13 0.12 0.00
 -16 11 15 0.16 0.00
 -16 11 17 0.31 0.00
 -16 11 19 0.11 0.00
 16 12 6 -0.05 0.00
 16 12 4 0.33 0.00
 16 12 2 0.04 0.00
 16 12 0 0.03 0.00
 -16 12 2 -0.09 0.00
 -16 12 4 -0.13 0.00
 -16 12 6 0.07 0.00
 -16 12 8 -0.10 0.00
 -16 12 10 0.02 0.00
 17 1 36 -0.59 0.00
 17 1 34 -0.11 0.00
 17 1 32 0.38 0.00
 17 1 30 0.37 0.00
 17 1 28 0.01 0.00
 17 1 26 -0.30 0.00
 17 1 24 -0.45 0.00
 17 1 22 0.19 0.00
 17 1 20 0.47 0.00
 17 1 18 0.69 0.00
 17 1 16 0.31 0.00
 17 1 14 -0.63 0.00
 17 1 12 -0.64 0.00
 17 1 10 -1.02 0.00
 17 1 8 0.15 0.00
 17 1 6 0.56 0.00
 17 1 4 0.99 0.00
 17 1 2 0.79 0.00
 17 1 0 -0.37 0.00
 -17 1 2 0.65 0.00
 -17 1 4 1.18 0.00
 -17 1 6 0.34 0.00
 -17 1 8 -0.51 0.00
 -17 1 10 -0.97 0.00
 -17 1 12 -1.02 0.00
 -17 1 14 0.07 0.00
 -17 1 16 0.71 0.00
 -17 1 18 1.11 0.00
 -17 1 20 0.51 0.00
 -17 1 22 -0.30 0.00
 -17 1 24 -0.89 0.00
 -17 1 26 -0.59 0.00
 -17 1 28 -0.09 0.00
 -17 1 30 0.58 0.00
 -17 1 32 0.47 0.00
 -17 1 34 0.04 0.00
 -17 1 36 -0.31 0.00
 -17 1 38 -0.44 0.00
 17 2 35 0.27 0.00
 17 2 33 -0.26 0.00
 17 2 31 -0.28 0.00
 17 2 29 -0.18 0.00
 17 2 27 0.16 0.00
 17 2 25 0.46 0.00
 17 2 23 0.42 0.00
 17 2 21 -0.25 0.00
 17 2 19 -0.28 0.00
 17 2 17 -1.02 0.00
 17 2 15 0.03 0.00
 17 2 13 0.18 0.00
 17 2 11 0.88 0.00
 17 2 9 0.93 0.00
 17 2 7 -0.31 0.00
 17 2 5 -0.27 0.00
 17 2 3 -1.39 0.00
 17 2 1 -0.28 0.00
 -17 2 1 -0.31 0.00
 -17 2 3 -0.81 0.00
 -17 2 5 -1.16 0.00
 -17 2 7 0.28 0.00
 -17 2 9 0.46 0.00
 -17 2 11 1.20 0.00
 -17 2 13 0.38 0.00
 -17 2 15 -0.45 0.00
 -17 2 17 -0.87 0.00
 -17 2 19 -0.74 0.00
 -17 2 21 0.11 0.00
 -17 2 23 0.71 0.00
 -17 2 25 0.71 0.00
 -17 2 27 0.07 0.00
 -17 2 29 -0.37 0.00
 -17 2 31 -0.80 0.00
 -17 2 33 0.00 0.00
 -17 2 35 0.17 0.00
 -17 2 37 0.65 0.00
 -17 2 39 0.23 0.00
 17 3 34 0.17 0.00
 17 3 32 -0.08 0.00
 17 3 30 -0.19 0.00
 17 3 28 0.00 0.00
 17 3 26 0.00 0.00
 17 3 24 -0.14 0.00
 17 3 22 -0.11 0.00
 17 3 20 -0.27 0.00
 17 3 18 0.03 0.00
 17 3 16 0.47 0.00
 17 3 14 0.09 0.00
 17 3 12 0.57 0.00
 17 3 10 -0.63 0.00
 17 3 8 -0.11 0.00
 17 3 6 -0.40 0.00
 17 3 4 -0.07 0.00
 17 3 2 0.71 0.00
 17 3 0 -0.14 0.00
 -17 3 2 -0.54 0.00
 -17 3 4 0.56 0.00
 -17 3 6 0.16 0.00
 -17 3 8 0.10 0.00
 -17 3 10 0.16 0.00
 -17 3 12 -0.42 0.00
 -17 3 14 0.18 0.00
 -17 3 16 -0.21 0.00
 -17 3 18 0.13 0.00
 -17 3 20 -0.19 0.00
 -17 3 22 -0.03 0.00
 -17 3 24 -0.20 0.00
 -17 3 26 0.30 0.00
 -17 3 28 0.06 0.00
 -17 3 30 0.38 0.00
 -17 3 32 0.02 0.00
 -17 3 34 -0.20 0.00
 -17 3 36 -0.09 0.00
 -17 3 38 -0.41 0.00
 17 4 33 -0.06 0.00
 17 4 31 0.58 0.00
 17 4 29 0.09 0.00
 17 4 27 -0.04 0.00
 17 4 25 -0.45 0.00
 17 4 23 -0.35 0.00
 17 4 21 0.01 0.00
 17 4 19 0.52 0.00
 17 4 17 0.47 0.00
 17 4 15 0.30 0.00
 17 4 13 -0.30 0.00
 17 4 11 -0.76 0.00
 17 4 9 -0.21 0.00
 17 4 7 -0.35 0.00
 17 4 5 0.89 0.00
 17 4 3 0.26 0.00
 17 4 1 0.31 0.00
 -17 4 1 0.31 0.00
 -17 4 3 0.86 0.00
 -17 4 5 -0.06 0.00
 -17 4 7 0.16 0.00
 -17 4 9 -1.02 0.00
 -17 4 11 -0.29 0.00
 -17 4 13 -0.15 0.00
 -17 4 15 0.60 0.00
 -17 4 17 0.66 0.00
 -17 4 19 0.31 0.00
 -17 4 21 -0.28 0.00
 -17 4 23 -0.54 0.00
 -17 4 25 -0.35 0.00
 -17 4 27 -0.06 0.00
 -17 4 29 0.55 0.00
 -17 4 31 0.05 0.00
 -17 4 33 0.24 0.00
 -17 4 35 -0.48 0.00
 -17 4 37 -0.15 0.00
 17 5 32 -0.20 0.00
 17 5 30 -0.23 0.00
 17 5 28 0.22 0.00
 17 5 26 0.05 0.00
 17 5 24 0.68 0.00
 17 5 22 0.12 0.00
 17 5 20 0.09 0.00
 17 5 18 -0.62 0.00
 17 5 16 -0.58 0.00
 17 5 14 -0.37 0.00
 17 5 12 0.31 0.00
 17 5 10 0.73 0.00
 17 5 8 0.51 0.00
 17 5 6 0.17 0.00
 17 5 4 -0.87 0.00
 17 5 2 -0.36 0.00
 17 5 0 -0.54 0.00
 -17 5 2 -0.79 0.00
 -17 5 4 -0.50 0.00
 -17 5 6 -0.46 0.00
 -17 5 8 0.36 0.00
 -17 5 10 0.78 0.00
 -17 5 12 0.32 0.00
 -17 5 14 -0.07 0.00
 -17 5 16 -0.81 0.00
 -17 5 18 -0.34 0.00
 -17 5 20 -0.04 0.00
 -17 5 22 0.83 0.00
 -17 5 24 0.37 0.00
 -17 5 26 0.19 0.00
 -17 5 28 -0.75 0.00
 -17 5 30 -0.61 0.00
 -17 5 32 -0.19 0.00
 -17 5 34 0.28 0.00
 -17 5 36 0.82 0.00
 17 6 31 0.14 0.00
 17 6 29 -0.38 0.00
 17 6 27 0.03 0.00
 17 6 25 -0.02 0.00
 17 6 23 -0.01 0.00
 17 6 21 0.31 0.00
 17 6 19 -0.29 0.00
 17 6 17 0.31 0.00
 17 6 15 -0.39 0.00
 17 6 13 0.24 0.00
 17 6 11 -0.27 0.00
 17 6 9 0.07 0.00
 17 6 7 -0.08 0.00
 17 6 5 0.14 0.00
 17 6 3 0.29 0.00
 17 6 1 0.17 0.00
 -17 6 1 -0.07 0.00
 -17 6 3 0.42 0.00
 -17 6 5 0.32 0.00
 -17 6 7 0.40 0.00
 -17 6 9 -0.31 0.00
 -17 6 11 -0.23 0.00
 -17 6 13 -0.58 0.00
 -17 6 15 0.17 0.00
 -17 6 17 0.10 0.00
 -17 6 19 0.44 0.00
 -17 6 21 -0.04 0.00
 -17 6 23 -0.30 0.00
 -17 6 25 -0.23 0.00
 -17 6 27 -0.15 0.00
 -17 6 29 0.50 0.00
 -17 6 31 0.29 0.00
 -17 6 33 0.25 0.00
 17 7 28 0.21 0.00
 17 7 26 -0.44 0.00
 17 7 24 -0.04 0.00
 17 7 22 -0.62 0.00
 17 7 20 0.19 0.00
 17 7 18 0.25 0.00
 17 7 16 0.46 0.00
 17 7 14 0.56 0.00
 17 7 12 -0.38 0.00
 17 7 10 -0.08 0.00
 17 7 8 -0.71 0.00
 17 7 6 0.10 0.00
 17 7 4 0.07 0.00
 17 7 2 0.27 0.00
 17 7 0 0.01 0.00
 -17 7 2 0.14 0.00
 -17 7 4 0.19 0.00
 -17 7 6 -0.29 0.00
 -17 7 8 -0.13 0.00
 -17 7 10 -0.40 0.00
 -17 7 12 0.33 0.00
 -17 7 14 0.39 0.00
 -17 7 16 0.30 0.00
 -17 7 18 0.06 0.00
 -17 7 20 -0.66 0.00
 -17 7 22 -0.25 0.00
 -17 7 24 -0.16 0.00
 -17 7 26 0.47 0.00
 -17 7 28 0.55 0.00
 -17 7 30 0.05 0.00
 -17 7 32 -0.17 0.00
 17 8 27 0.31 0.00
 17 8 25 0.23 0.00
 17 8 23 -0.04 0.00
 17 8 21 0.04 0.00
 17 8 19 -0.54 0.00
 17 8 17 0.17 0.00
 17 8 15 -0.32 0.00
 17 8 13 0.38 0.00
 17 8 11 0.14 0.00
 17 8 9 0.07 0.00
 17 8 7 0.09 0.00
 17 8 5 -0.44 0.00
 17 8 3 -0.15 0.00
 17 8 1 -0.09 0.00
 -17 8 1 -0.14 0.00
 -17 8 3 -0.62 0.00
 -17 8 5 -0.08 0.00
 -17 8 7 -0.02 0.00
 -17 8 9 0.48 0.00
 -17 8 11 0.58 0.00
 -17 8 13 -0.19 0.00
 -17 8 15 -0.14 0.00
 -17 8 17 -0.74 0.00
 -17 8 19 -0.02 0.00
 -17 8 21 0.39 0.00
 -17 8 23 0.48 0.00
 -17 8 25 0.39 0.00
 -17 8 27 -0.47 0.00
 -17 8 29 -0.64 0.00
 17 9 22 0.17 0.00
 17 9 20 0.41 0.00
 17 9 18 -0.09 0.00
 17 9 16 -0.39 0.00
 17 9 14 -0.32 0.00
 17 9 12 -0.39 0.00
 17 9 10 0.36 0.00
 17 9 8 0.28 0.00
 17 9 6 0.34 0.00
 17 9 4 0.25 0.00
 17 9 2 -0.27 0.00
 17 9 0 -0.01 0.00
 -17 9 2 0.38 0.00
 -17 9 4 0.30 0.00
 -17 9 6 -0.07 0.00
 -17 9 8 0.15 0.00
 -17 9 10 -0.71 0.00
 -17 9 12 -0.17 0.00
 -17 9 14 -0.21 0.00
 -17 9 16 0.31 0.00
 -17 9 18 0.71 0.00
 -17 9 20 0.16 0.00
 -17 9 22 -0.12 0.00
 -17 9 24 -0.59 0.00
 -17 9 26 -0.63 0.00
 17 10 19 0.08 0.00
 17 10 17 0.15 0.00
 17 10 15 -0.04 0.00
 17 10 13 0.10 0.00
 17 10 11 -0.05 0.00
 17 10 9 -0.13 0.00
 17 10 7 0.00 0.00
 17 10 5 -0.11 0.00
 17 10 3 0.02 0.00
 17 10 1 0.15 0.00
 -17 10 1 0.18 0.00
 -17 10 3 -0.28 0.00
 -17 10 5 0.23 0.00
 -17 10 7 -0.23 0.00
 -17 10 9 0.01 0.00
 -17 10 11 0.15 0.00
 -17 10 13 -0.04 0.00
 -17 10 15 0.28 0.00
 -17 10 17 -0.19 0.00
 -17 10 19 -0.24 0.00
 -17 10 21 -0.12 0.00
 17 11 12 0.19 0.00
 17 11 10 -0.26 0.00
 17 11 8 -0.34 0.00
 17 11 6 -0.28 0.00
 17 11 4 0.17 0.00
 17 11 2 0.11 0.00
 17 11 0 0.33 0.00
 -17 11 2 -0.06 0.00
 -17 11 4 0.05 0.00
 -17 11 6 -0.05 0.00
 -17 11 8 0.35 0.00
 -17 11 10 0.03 0.00
 -17 11 12 0.25 0.00
 -17 11 14 -0.11 0.00
 -17 11 16 -0.37 0.00
 18 0 34 -0.21 0.00
 18 0 32 0.04 0.00
 18 0 30 0.47 0.00
 18 0 28 0.24 0.00
 18 0 26 -0.25 0.00
 18 0 24 -0.55 0.00
 18 0 22 -0.26 0.00
 18 0 20 0.17 0.00
 18 0 18 0.88 0.00
 18 0 16 0.67 0.00
 18 0 14 -0.02 0.00
 18 0 12 -0.42 0.00
 18 0 10 -1.43 0.00
 18 0 8 -0.13 0.00
 18 0 6 -0.23 0.00
 18 0 4 1.18 0.00
 18 0 2 0.96 0.00
 18 0 0 0.05 0.00
 -18 0 2 -0.02 0.00
 -18 0 4 -1.62 0.00
 -18 0 6 -0.18 0.00
 -18 0 8 -0.37 0.00
 -18 0 10 1.00 0.00
 -18 0 12 1.02 0.00
 -18 0 14 0.26 0.00
 -18 0 16 -0.15 0.00
 -18 0 18 -1.15 0.00
 -18 0 20 -0.59 0.00
 -18 0 22 -0.15 0.00
 -18 0 24 0.66 0.00
 -18 0 26 0.64 0.00
 -18 0 28 0.40 0.00
 -18 0 30 -0.47 0.00
 -18 0 32 -0.36 0.00
 -18 0 34 -0.41 0.00
 -18 0 36 0.27 0.00
 -18 0 38 0.43 0.00
 18 1 35 0.16 0.00
 18 1 33 -0.11 0.00
 18 1 31 -0.02 0.00
 18 1 29 -0.28 0.00
 18 1 27 0.12 0.00
 18 1 25 0.13 0.00
 18 1 23 0.33 0.00
 18 1 21 0.04 0.00
 18 1 19 -0.08 0.00
 18 1 17 -0.56 0.00
 18 1 15 -0.10 0.00
 18 1 13 -0.23 0.00
 18 1 11 0.51 0.00
 18 1 9 0.48 0.00
 18 1 7 0.06 0.00
 18 1 5 0.23 0.00
 18 1 3 -1.01 0.00
 18 1 1 0.09 0.00
 -18 1 1 -0.49 0.00
 -18 1 3 0.57 0.00
 -18 1 5 0.56 0.00
 -18 1 7 0.00 0.00
 -18 1 9 0.24 0.00
 -18 1 11 -0.93 0.00
 -18 1 13 -0.01 0.00
 -18 1 15 -0.28 0.00
 -18 1 17 0.49 0.00
 -18 1 19 0.38 0.00
 -18 1 21 0.15 0.00
 -18 1 23 -0.22 0.00
 -18 1 25 -0.34 0.00
 -18 1 27 -0.26 0.00
 -18 1 29 0.15 0.00
 -18 1 31 0.33 0.00
 -18 1 33 0.16 0.00
 -18 1 35 0.10 0.00
 -18 1 37 -0.40 0.00
 18 2 34 0.48 0.00
 18 2 32 -0.19 0.00
 18 2 30 -0.16 0.00
 18 2 28 -0.23 0.00
 18 2 26 0.07 0.00
 18 2 24 0.35 0.00
 18 2 22 0.01 0.00
 18 2 20 -0.07 0.00
 18 2 18 -0.58 0.00
 18 2 16 -0.15 0.00
 18 2 14 -0.09 0.00
 18 2 12 0.68 0.00
 18 2 10 0.25 0.00
 18 2 8 0.39 0.00
 18 2 6 -0.44 0.00
 18 2 4 -0.43 0.00
 18 2 2 -0.24 0.00
 18 2 0 -0.20 0.00
 -18 2 2 0.76 0.00
 -18 2 4 -0.01 0.00
 -18 2 6 0.58 0.00
 -18 2 8 -0.52 0.00
 -18 2 10 -0.26 0.00
 -18 2 12 -0.42 0.00
 -18 2 14 -0.16 0.00
 -18 2 16 0.40 0.00
 -18 2 18 0.27 0.00
 -18 2 20 0.46 0.00
 -18 2 22 -0.05 0.00
 -18 2 24 -0.15 0.00
 -18 2 26 -0.38 0.00
 -18 2 28 -0.11 0.00
 -18 2 30 -0.08 0.00
 -18 2 32 0.22 0.00
 -18 2 34 0.04 0.00
 -18 2 36 0.02 0.00
 -18 2 38 -0.03 0.00
 18 3 33 -0.05 0.00
 18 3 31 0.43 0.00
 18 3 29 0.14 0.00
 18 3 27 0.32 0.00
 18 3 25 -0.65 0.00
 18 3 23 -0.29 0.00
 18 3 21 -0.41 0.00
 18 3 19 0.32 0.00
 18 3 17 0.77 0.00
 18 3 15 0.40 0.00
 18 3 13 0.29 0.00
 18 3 11 -0.87 0.00
 18 3 9 -0.49 0.00
 18 3 7 -0.66 0.00
 18 3 5 0.53 0.00
 18 3 3 0.53 0.00
 18 3 1 0.77 0.00
 -18 3 1 -0.15 0.00
 -18 3 3 -0.55 0.00
 -18 3 5 -0.72 0.00
 -18 3 7 -0.28 0.00
 -18 3 9 0.59 0.00
 -18 3 11 0.59 0.00
 -18 3 13 0.68 0.00
 -18 3 15 -0.38 0.00
 -18 3 17 -0.53 0.00
 -18 3 19 -0.73 0.00
 -18 3 21 -0.04 0.00
 -18 3 23 0.46 0.00
 -18 3 25 0.57 0.00
 -18 3 27 0.28 0.00
 -18 3 29 -0.30 0.00
 -18 3 31 -0.46 0.00
 -18 3 33 -0.31 0.00
 -18 3 35 0.15 0.00
 -18 3 37 0.38 0.00
 18 4 32 -0.29 0.00
 18 4 30 0.07 0.00
 18 4 28 -0.05 0.00
 18 4 26 0.08 0.00
 18 4 24 0.40 0.00
 18 4 22 -0.10 0.00
 18 4 20 0.57 0.00
 18 4 18 -0.57 0.00
 18 4 16 0.06 0.00
 18 4 14 -0.63 0.00
 18 4 12 -0.03 0.00
 18 4 10 0.35 0.00
 18 4 8 0.27 0.00
 18 4 6 0.53 0.00
 18 4 4 -0.37 0.00
 18 4 2 -0.33 0.00
 18 4 0 -0.53 0.00
 -18 4 2 0.05 0.00
 -18 4 4 0.37 0.00
 -18 4 6 0.61 0.00
 -18 4 8 0.02 0.00
 -18 4 10 -0.11 0.00
 -18 4 12 -0.63 0.00
 -18 4 14 -0.08 0.00
 -18 4 16 0.16 0.00
 -18 4 18 0.36 0.00
 -18 4 20 0.25 0.00
 -18 4 22 -0.35 0.00
 -18 4 24 -0.38 0.00
 -18 4 26 -0.26 0.00
 -18 4 28 0.16 0.00
 -18 4 30 0.62 0.00
 -18 4 32 0.31 0.00
 -18 4 34 0.12 0.00
 -18 4 36 -0.45 0.00
 18 5 31 -0.11 0.00
 18 5 29 -0.39 0.00
 18 5 27 0.04 0.00
 18 5 25 -0.16 0.00
 18 5 23 0.56 0.00
 18 5 21 0.09 0.00
 18 5 19 -0.04 0.00
 18 5 17 -0.09 0.00
 18 5 15 -0.69 0.00
 18 5 13 0.33 0.00
 18 5 11 -0.28 0.00
 18 5 9 0.56 0.00
 18 5 7 -0.03 0.00
 18 5 5 -0.05 0.00
 18 5 3 0.02 0.00
 18 5 1 -0.08 0.00
 -18 5 1 0.22 0.00
 -18 5 3 0.18 0.00
 -18 5 5 -0.25 0.00
 -18 5 7 -0.13 0.00
 -18 5 9 -0.49 0.00
 -18 5 11 0.01 0.00
 -18 5 13 0.28 0.00
 -18 5 15 0.25 0.00
 -18 5 17 0.37 0.00
 -18 5 19 -0.17 0.00
 -18 5 21 -0.21 0.00
 -18 5 23 -0.08 0.00
 -18 5 25 -0.13 0.00
 -18 5 27 0.31 0.00
 -18 5 29 -0.05 0.00
 -18 5 31 -0.08 0.00
 -18 5 33 -0.10 0.00
 18 6 28 0.07 0.00
 18 6 26 -0.09 0.00
 18 6 24 -0.30 0.00
 18 6 22 -0.58 0.00
 18 6 20 0.07 0.00
 18 6 18 -0.11 0.00
 18 6 16 0.75 0.00
 18 6 14 0.32 0.00
 18 6 12 0.10 0.00
 18 6 10 -0.18 0.00
 18 6 8 -0.68 0.00
 18 6 6 -0.04 0.00
 18 6 4 0.07 0.00
 18 6 2 0.32 0.00
 18 6 0 0.34 0.00
 -18 6 2 -0.38 0.00
 -18 6 4 -0.20 0.00
 -18 6 6 -0.24 0.00
 -18 6 8 0.16 0.00
 -18 6 10 0.64 0.00
 -18 6 12 0.05 0.00
 -18 6 14 -0.02 0.00
 -18 6 16 -0.60 0.00
 -18 6 18 -0.43 0.00
 -18 6 20 0.22 0.00
 -18 6 22 0.41 0.00
 -18 6 24 0.56 0.00
 -18 6 26 0.13 0.00
 -18 6 28 -0.66 0.00
 -18 6 30 -0.29 0.00
 -18 6 32 -0.53 0.00
 18 7 27 0.16 0.00
 18 7 25 0.20 0.00
 18 7 23 0.14 0.00
 18 7 21 -0.24 0.00
 18 7 19 -0.13 0.00
 18 7 17 -0.14 0.00
 18 7 15 0.00 0.00
 18 7 13 0.25 0.00
 18 7 11 0.13 0.00
 18 7 9 0.12 0.00
 18 7 7 0.03 0.00
 18 7 5 -0.35 0.00
 18 7 3 -0.18 0.00
 18 7 1 -0.31 0.00
 -18 7 1 0.00 0.00
 -18 7 3 0.51 0.00
 -18 7 5 0.25 0.00
 -18 7 7 0.53 0.00
 -18 7 9 -0.37 0.00
 -18 7 11 -0.42 0.00
 -18 7 13 -0.43 0.00
 -18 7 15 -0.12 0.00
 -18 7 17 0.50 0.00
 -18 7 19 0.45 0.00
 -18 7 21 -0.01 0.00
 -18 7 23 -0.20 0.00
 -18 7 25 -0.78 0.00
 -18 7 27 0.07 0.00
 -18 7 29 0.26 0.00
 18 8 24 -0.09 0.00
 18 8 22 0.45 0.00
 18 8 20 0.20 0.00
 18 8 18 0.15 0.00
 18 8 16 -0.28 0.00
 18 8 14 -0.49 0.00
 18 8 12 -0.29 0.00
 18 8 10 -0.08 0.00
 18 8 8 0.38 0.00
 18 8 6 0.20 0.00
 18 8 4 0.39 0.00
 18 8 2 -0.17 0.00
 18 8 0 0.20 0.00
 -18 8 2 -0.29 0.00
 -18 8 4 -0.10 0.00
 -18 8 6 -0.28 0.00
 -18 8 8 -0.29 0.00
 -18 8 10 0.18 0.00
 -18 8 12 0.26 0.00
 -18 8 14 0.49 0.00
 -18 8 16 0.22 0.00
 -18 8 18 -0.40 0.00
 -18 8 20 -0.39 0.00
 -18 8 22 -0.45 0.00
 -18 8 24 0.15 0.00
 -18 8 26 0.62 0.00
 -18 8 28 0.23 0.00
 18 9 21 -0.03 0.00
 18 9 19 0.34 0.00
 18 9 17 -0.12 0.00
 18 9 15 0.29 0.00
 18 9 13 -0.32 0.00
 18 9 11 0.15 0.00
 18 9 9 -0.19 0.00
 18 9 7 0.14 0.00
 18 9 5 0.06 0.00
 18 9 3 0.02 0.00
 18 9 1 0.10 0.00
 -18 9 1 -0.26 0.00
 -18 9 3 -0.01 0.00
 -18 9 5 -0.24 0.00
 -18 9 7 0.16 0.00
 -18 9 9 0.19 0.00
 -18 9 11 0.19 0.00
 -18 9 13 0.07 0.00
 -18 9 15 -0.28 0.00
 -18 9 17 -0.26 0.00
 -18 9 19 -0.02 0.00
 -18 9 21 0.14 0.00
 -18 9 23 0.53 0.00
 18 10 16 0.07 0.00
 18 10 14 0.41 0.00
 18 10 12 0.53 0.00
 18 10 10 -0.18 0.00
 18 10 8 -0.08 0.00
 18 10 6 -0.67 0.00
 18 10 4 -0.04 0.00
 18 10 2 -0.09 0.00
 18 10 0 0.28 0.00
 -18 10 2 0.30 0.00
 -18 10 4 0.16 0.00
 -18 10 6 0.18 0.00
 -18 10 8 -0.15 0.00
 -18 10 10 -0.28 0.00
 -18 10 12 -0.36 0.00
 -18 10 14 -0.23 0.00
 -18 10 16 0.26 0.00
 -18 10 18 0.41 0.00
 18 11 7 0.12 0.00
 18 11 5 0.28 0.00
 18 11 3 -0.04 0.00
 18 11 1 0.11 0.00
 -18 11 1 -0.24 0.00
 -18 11 3 -0.11 0.00
 -18 11 5 -0.10 0.00
 -18 11 7 -0.04 0.00
 -18 11 9 0.19 0.00
 -18 11 11 0.16 0.00
 19 1 32 0.13 0.00
 19 1 30 -0.20 0.00
 19 1 28 -0.39 0.00
 19 1 26 0.03 0.00
 19 1 24 0.30 0.00
 19 1 22 0.45 0.00
 19 1 20 0.20 0.00
 19 1 18 -0.56 0.00
 19 1 16 -0.47 0.00
 19 1 14 -0.63 0.00
 19 1 12 0.33 0.00
 19 1 10 0.60 0.00
 19 1 8 0.61 0.00
 19 1 6 0.30 0.00
 19 1 4 -0.60 0.00
 19 1 2 -0.51 0.00
 19 1 0 -0.49 0.00
 -19 1 2 -0.18 0.00
 -19 1 4 -0.67 0.00
 -19 1 6 -0.43 0.00
 -19 1 8 -0.25 0.00
 -19 1 10 0.53 0.00
 -19 1 12 0.58 0.00
 -19 1 14 0.42 0.00
 -19 1 16 -0.07 0.00
 -19 1 18 -0.53 0.00
 -19 1 20 -0.54 0.00
 -19 1 22 -0.22 0.00
 -19 1 24 0.18 0.00
 -19 1 26 0.45 0.00
 -19 1 28 0.34 0.00
 -19 1 30 -0.05 0.00
 -19 1 32 -0.17 0.00
 -19 1 34 -0.34 0.00
 -19 1 36 0.04 0.00
 19 2 33 -0.05 0.00
 19 2 31 0.09 0.00
 19 2 29 0.31 0.00
 19 2 27 0.18 0.00
 19 2 25 -0.27 0.00
 19 2 23 -0.23 0.00
 19 2 21 -0.60 0.00
 19 2 19 0.19 0.00
 19 2 17 0.31 0.00
 19 2 15 0.54 0.00
 19 2 13 0.49 0.00
 19 2 11 -0.50 0.00
 19 2 9 -0.26 0.00
 19 2 7 -0.79 0.00
 19 2 5 0.06 0.00
 19 2 3 0.47 0.00
 19 2 1 0.41 0.00
 -19 2 1 -0.53 0.00
 -19 2 3 0.51 0.00
 -19 2 5 0.40 0.00
 -19 2 7 0.48 0.00
 -19 2 9 0.01 0.00
 -19 2 11 -0.64 0.00
 -19 2 13 -0.37 0.00
 -19 2 15 -0.29 0.00
 -19 2 17 0.42 0.00
 -19 2 19 0.49 0.00
 -19 2 21 0.34 0.00
 -19 2 23 -0.22 0.00
 -19 2 25 -0.34 0.00
 -19 2 27 -0.51 0.00
 -19 2 29 0.16 0.00
 -19 2 31 0.22 0.00
 -19 2 33 0.43 0.00
 -19 2 35 0.14 0.00
 19 3 32 -0.14 0.00
 19 3 30 -0.02 0.00
 19 3 28 0.10 0.00
 19 3 26 0.18 0.00
 19 3 24 -0.07 0.00
 19 3 22 -0.04 0.00
 19 3 20 0.10 0.00
 19 3 18 -0.08 0.00
 19 3 16 0.35 0.00
 19 3 14 -0.28 0.00
 19 3 12 0.01 0.00
 19 3 10 -0.17 0.00
 19 3 8 -0.11 0.00
 19 3 6 0.42 0.00
 19 3 4 -0.13 0.00
 19 3 2 0.22 0.00
 19 3 0 -0.35 0.00
 -19 3 2 0.30 0.00
 -19 3 4 -0.13 0.00
 -19 3 6 0.09 0.00
 -19 3 8 -0.57 0.00
 -19 3 10 0.05 0.00
 -19 3 12 -0.10 0.00
 -19 3 14 0.21 0.00
 -19 3 16 0.10 0.00
 -19 3 18 0.01 0.00
 -19 3 20 -0.08 0.00
 -19 3 22 0.12 0.00
 -19 3 24 0.08 0.00
 -19 3 26 0.15 0.00
 -19 3 28 0.02 0.00
 -19 3 30 -0.37 0.00
 -19 3 32 -0.06 0.00
 -19 3 34 -0.35 0.00
 19 4 31 -0.09 0.00
 19 4 29 -0.27 0.00
 19 4 27 -0.36 0.00
 19 4 25 0.09 0.00
 19 4 23 0.35 0.00
 19 4 21 0.44 0.00
 19 4 19 0.18 0.00
 19 4 17 -0.31 0.00
 19 4 15 -0.56 0.00
 19 4 13 -0.29 0.00
 19 4 11 -0.06 0.00
 19 4 9 0.50 0.00
 19 4 7 0.33 0.00
 19 4 5 0.01 0.00
 19 4 3 -0.09 0.00
 19 4 1 -0.50 0.00
 -19 4 1 -0.28 0.00
 -19 4 3 -0.05 0.00
 -19 4 5 -0.45 0.00
 -19 4 7 0.07 0.00
 -19 4 9 0.39 0.00
 -19 4 11 0.37 0.00
 -19 4 13 0.28 0.00
 -19 4 15 -0.31 0.00
 -19 4 17 -0.39 0.00
 -19 4 19 -0.42 0.00
 -19 4 21 0.11 0.00
 -19 4 23 0.12 0.00
 -19 4 25 0.53 0.00
 -19 4 27 -0.14 0.00
 -19 4 29 0.08 0.00
 -19 4 31 -0.33 0.00
 -19 4 33 -0.07 0.00
 19 5 28 0.30 0.00
 19 5 26 -0.14 0.00
 19 5 24 -0.21 0.00
 19 5 22 -0.25 0.00
 19 5 20 -0.37 0.00
 19 5 18 0.19 0.00
 19 5 16 0.07 0.00
 19 5 14 0.56 0.00
 19 5 12 0.03 0.00
 19 5 10 0.03 0.00
 19 5 8 -0.47 0.00
 19 5 6 -0.20 0.00
 19 5 4 -0.02 0.00
 19 5 2 0.32 0.00
 19 5 0 0.40 0.00
 -19 5 2 0.05 0.00
 -19 5 4 0.18 0.00
 -19 5 6 0.55 0.00
 -19 5 8 -0.01 0.00
 -19 5 10 -0.13 0.00
 -19 5 12 -0.57 0.00
 -19 5 14 -0.05 0.00
 -19 5 16 0.07 0.00
 -19 5 18 0.64 0.00
 -19 5 20 0.10 0.00
 -19 5 22 -0.08 0.00
 -19 5 24 -0.59 0.00
 -19 5 26 -0.44 0.00
 -19 5 28 0.18 0.00
 -19 5 30 0.31 0.00
 -19 5 32 0.75 0.00
 19 6 27 0.05 0.00
 19 6 25 0.48 0.00
 19 6 23 -0.34 0.00
 19 6 21 0.10 0.00
 19 6 19 -0.52 0.00
 19 6 17 0.03 0.00
 19 6 15 0.17 0.00
 19 6 13 0.11 0.00
 19 6 11 0.50 0.00
 19 6 9 -0.25 0.00
 19 6 7 0.25 0.00
 19 6 5 -0.41 0.00
 19 6 3 -0.04 0.00
 19 6 1 -0.36 0.00
 -19 6 1 0.14 0.00
 -19 6 3 -0.01 0.00
 -19 6 5 -0.38 0.00
 -19 6 7 -0.37 0.00
 -19 6 9 -0.42 0.00
 -19 6 11 0.25 0.00
 -19 6 13 0.31 0.00
 -19 6 15 0.48 0.00
 -19 6 17 0.10 0.00
 -19 6 19 -0.40 0.00
 -19 6 21 -0.17 0.00
 -19 6 23 -0.28 0.00
 -19 6 25 0.50 0.00
 -19 6 27 0.20 0.00
 -19 6 29 0.13 0.00
 -19 6 31 -0.32 0.00
 19 7 24 0.15 0.00
 19 7 22 0.37 0.00
 19 7 20 0.11 0.00
 19 7 18 0.58 0.00
 19 7 16 -0.62 0.00
 19 7 14 0.08 0.00
 19 7 12 -0.73 0.00
 19 7 10 0.07 0.00
 19 7 8 0.13 0.00
 19 7 6 0.11 0.00
 19 7 4 0.34 0.00
 19 7 2 -0.15 0.00
 19 7 0 0.13 0.00
 -19 7 2 -0.08 0.00
 -19 7 4 0.03 0.00
 -19 7 6 -0.01 0.00
 -19 7 8 0.38 0.00
 -19 7 10 0.33 0.00
 -19 7 12 -0.09 0.00
 -19 7 14 -0.10 0.00
 -19 7 16 -0.75 0.00
 -19 7 18 0.00 0.00
 -19 7 20 0.05 0.00
 -19 7 22 0.55 0.00
 -19 7 24 0.45 0.00
 -19 7 26 -0.17 0.00
 -19 7 28 -0.27 0.00
 19 8 21 0.35 0.00
 19 8 19 -0.09 0.00
 19 8 17 0.35 0.00
 19 8 15 0.05 0.00
 19 8 13 -0.36 0.00
 19 8 11 0.12 0.00
 19 8 9 -0.46 0.00
 19 8 7 0.36 0.00
 19 8 5 0.06 0.00
 19 8 3 0.24 0.00
 19 8 1 0.24 0.00
 -19 8 1 0.19 0.00
 -19 8 3 0.18 0.00
 -19 8 5 0.28 0.00
 -19 8 7 0.36 0.00
 -19 8 9 -0.36 0.00
 -19 8 11 -0.06 0.00
 -19 8 13 -0.54 0.00
 -19 8 15 0.03 0.00
 -19 8 17 0.35 0.00
 -19 8 19 0.21 0.00
 -19 8 21 0.31 0.00
 -19 8 23 -0.44 0.00
 -19 8 25 -0.43 0.00
 19 9 18 -0.16 0.00
 19 9 16 -0.36 0.00
 19 9 14 0.61 0.00
 19 9 12 0.29 0.00
 19 9 10 0.39 0.00
 19 9 8 -0.02 0.00
 19 9 6 -0.49 0.00
 19 9 4 -0.24 0.00
 19 9 2 -0.29 0.00
 19 9 0 -0.06 0.00
 -19 9 2 -0.33 0.00
 -19 9 4 -0.04 0.00
 -19 9 6 -0.54 0.00
 -19 9 8 -0.08 0.00
 -19 9 10 0.08 0.00
 -19 9 12 0.22 0.00
 -19 9 14 0.69 0.00
 -19 9 16 -0.02 0.00
 -19 9 18 -0.11 0.00
 -19 9 20 -0.53 0.00
 19 10 11 0.01 0.00
 19 10 9 -0.17 0.00
 19 10 7 -0.03 0.00
 19 10 5 0.05 0.00
 19 10 3 -0.03 0.00
 19 10 1 0.27 0.00
 -19 10 1 0.03 0.00
 -19 10 3 -0.02 0.00
 -19 10 5 0.00 0.00
 -19 10 7 0.32 0.00
 -19 10 9 -0.15 0.00
 -19 10 11 0.19 0.00
 -19 10 13 -0.24 0.00
 -19 10 15 -0.19 0.00
 20 0 30 -0.17 0.00
 20 0 28 -0.25 0.00
 20 0 26 -0.24 0.00
 20 0 24 0.14 0.00
 20 0 22 0.52 0.00
 20 0 20 0.34 0.00
 20 0 18 -0.04 0.00
 20 0 16 -0.48 0.00
 20 0 14 -0.71 0.00
 20 0 12 -0.10 0.00
 20 0 10 0.26 0.00
 20 0 8 0.63 0.00
 20 0 6 0.53 0.00
 20 0 4 -0.34 0.00
 20 0 2 -0.22 0.00
 20 0 0 -0.75 0.00
 -20 0 2 0.13 0.00
 -20 0 4 0.37 0.00
 -20 0 6 0.41 0.00
 -20 0 8 0.50 0.00
 -20 0 10 -0.53 0.00
 -20 0 12 -0.25 0.00
 -20 0 14 -0.68 0.00
 -20 0 16 0.02 0.00
 -20 0 18 0.29 0.00
 -20 0 20 0.48 0.00
 -20 0 22 0.33 0.00
 -20 0 24 0.02 0.00
 -20 0 26 -0.39 0.00
 -20 0 28 -0.24 0.00
 -20 0 30 -0.22 0.00
 -20 0 32 0.17 0.00
 -20 0 34 0.28 0.00
 20 1 31 0.09 0.00
 20 1 29 0.12 0.00
 20 1 27 0.08 0.00
 20 1 25 0.05 0.00
 20 1 23 -0.22 0.00
 20 1 21 -0.18 0.00
 20 1 19 -0.12 0.00
 20 1 17 0.10 0.00
 20 1 15 0.26 0.00
 20 1 13 0.27 0.00
 20 1 11 -0.06 0.00
 20 1 9 -0.07 0.00
 20 1 7 -0.43 0.00
 20 1 5 -0.04 0.00
 20 1 3 0.08 0.00
 20 1 1 0.16 0.00
 -20 1 1 0.43 0.00
 -20 1 3 -0.32 0.00
 -20 1 5 0.10 0.00
 -20 1 7 -0.52 0.00
 -20 1 9 0.09 0.00
 -20 1 11 0.11 0.00
 -20 1 13 0.20 0.00
 -20 1 15 0.28 0.00
 -20 1 17 -0.18 0.00
 -20 1 19 -0.14 0.00
 -20 1 21 -0.25 0.00
 -20 1 23 -0.02 0.00
 -20 1 25 0.17 0.00
 -20 1 27 0.25 0.00
 -20 1 29 0.03 0.00
 -20 1 31 0.01 0.00
 -20 1 33 -0.31 0.00
 -20 1 35 -0.05 0.00
 20 2 30 -0.14 0.00
 20 2 28 0.34 0.00
 20 2 26 0.04 0.00
 20 2 24 0.13 0.00
 20 2 22 -0.36 0.00
 20 2 20 -0.19 0.00
 20 2 18 0.01 0.00
 20 2 16 0.22 0.00
 20 2 14 0.44 0.00
 20 2 12 -0.02 0.00
 20 2 10 -0.03 0.00
 20 2 8 -0.47 0.00
 20 2 6 0.04 0.00
 20 2 4 -0.07 0.00
 20 2 2 0.43 0.00
 20 2 0 -0.03 0.00
 -20 2 2 -0.06 0.00
 -20 2 4 -0.30 0.00
 -20 2 6 -0.28 0.00
 -20 2 8 0.19 0.00
 -20 2 10 0.11 0.00
 -20 2 12 0.49 0.00
 -20 2 14 0.00 0.00
 -20 2 16 0.04 0.00
 -20 2 18 -0.27 0.00
 -20 2 20 -0.18 0.00
 -20 2 22 -0.16 0.00
 -20 2 24 0.01 0.00
 -20 2 26 0.01 0.00
 -20 2 28 0.15 0.00
 -20 2 30 0.08 0.00
 -20 2 32 0.09 0.00
 -20 2 34 0.04 0.00
 20 3 29 -0.37 0.00
 20 3 27 -0.24 0.00
 20 3 25 -0.05 0.00
 20 3 23 0.08 0.00
 20 3 21 0.75 0.00
 20 3 19 -0.05 0.00
 20 3 17 0.29 0.00
 20 3 15 -0.77 0.00
 20 3 13 -0.25 0.00
 20 3 11 -0.23 0.00
 20 3 9 0.23 0.00
 20 3 7 0.54 0.00
 20 3 5 0.04 0.00
 20 3 3 0.04 0.00
 20 3 1 -0.51 0.00
 -20 3 1 -0.04 0.00
 -20 3 3 0.04 0.00
 -20 3 5 0.50 0.00
 -20 3 7 0.16 0.00
 -20 3 9 0.01 0.00
 -20 3 11 -0.53 0.00
 -20 3 13 -0.34 0.00
 -20 3 15 -0.14 0.00
 -20 3 17 0.32 0.00
 -20 3 19 0.47 0.00
 -20 3 21 0.22 0.00
 -20 3 23 -0.05 0.00
 -20 3 25 -0.39 0.00
 -20 3 27 -0.29 0.00
 -20 3 29 -0.06 0.00
 -20 3 31 0.19 0.00
 -20 3 33 0.28 0.00
 20 4 28 0.31 0.00
 20 4 26 -0.38 0.00
 20 4 24 0.22 0.00
 20 4 22 -0.46 0.00
 20 4 20 0.12 0.00
 20 4 18 -0.01 0.00
 20 4 16 -0.13 0.00
 20 4 14 0.48 0.00
 20 4 12 -0.37 0.00
 20 4 10 0.45 0.00
 20 4 8 -0.50 0.00
 20 4 6 0.04 0.00
 20 4 4 -0.16 0.00
 20 4 2 0.12 0.00
 20 4 0 0.34 0.00
 -20 4 2 0.19 0.00
 -20 4 4 -0.04 0.00
 -20 4 6 -0.21 0.00
 -20 4 8 -0.41 0.00
 -20 4 10 -0.03 0.00
 -20 4 12 0.16 0.00
 -20 4 14 0.21 0.00
 -20 4 16 0.19 0.00
 -20 4 18 -0.30 0.00
 -20 4 20 -0.17 0.00
 -20 4 22 -0.09 0.00
 -20 4 24 0.23 0.00
 -20 4 26 0.47 0.00
 -20 4 28 0.10 0.00
 -20 4 30 -0.13 0.00
 -20 4 32 -0.47 0.00
 20 5 27 0.38 0.00
 20 5 25 0.27 0.00
 20 5 23 -0.16 0.00
 20 5 21 0.04 0.00
 20 5 19 -0.85 0.00
 20 5 17 0.31 0.00
 20 5 15 -0.28 0.00
 20 5 13 0.62 0.00
 20 5 11 0.24 0.00
 20 5 9 -0.03 0.00
 20 5 7 0.15 0.00
 20 5 5 -0.37 0.00
 20 5 3 0.10 0.00
 20 5 1 -0.19 0.00
 -20 5 1 -0.24 0.00
 -20 5 3 -0.14 0.00
 -20 5 5 -0.12 0.00
 -20 5 7 0.25 0.00
 -20 5 9 0.55 0.00
 -20 5 11 0.19 0.00
 -20 5 13 0.18 0.00
 -20 5 15 -0.50 0.00
 -20 5 17 -0.37 0.00
 -20 5 19 -0.12 0.00
 -20 5 21 0.05 0.00
 -20 5 23 0.38 0.00
 -20 5 25 0.06 0.00
 -20 5 27 -0.17 0.00
 -20 5 29 -0.05 0.00
 -20 5 31 -0.22 0.00
 20 6 24 0.28 0.00
 20 6 22 -0.02 0.00
 20 6 20 0.49 0.00
 20 6 18 0.14 0.00
 20 6 16 -0.12 0.00
 20 6 14 0.00 0.00
 20 6 12 -0.55 0.00
 20 6 10 0.16 0.00
 20 6 8 -0.12 0.00
 20 6 6 0.20 0.00
 20 6 4 0.09 0.00
 20 6 2 -0.16 0.00
 20 6 0 -0.02 0.00
 -20 6 2 0.09 0.00
 -20 6 4 0.09 0.00
 -20 6 6 0.37 0.00
 -20 6 8 -0.26 0.00
 -20 6 10 -0.18 0.00
 -20 6 12 -0.38 0.00
 -20 6 14 -0.13 0.00
 -20 6 16 0.44 0.00
 -20 6 18 0.36 0.00
 -20 6 20 0.27 0.00
 -20 6 22 -0.12 0.00
 -20 6 24 -0.69 0.00
 -20 6 26 -0.16 0.00
 -20 6 28 -0.21 0.00
 20 7 23 -0.22 0.00
 20 7 21 0.03 0.00
 20 7 19 0.15 0.00
 20 7 17 0.44 0.00
 20 7 15 -0.04 0.00
 20 7 13 -0.09 0.00
 20 7 11 -0.39 0.00
 20 7 9 -0.26 0.00
 20 7 7 -0.04 0.00
 20 7 5 0.22 0.00
 20 7 3 0.22 0.00
 20 7 1 0.45 0.00
 -20 7 1 0.00 0.00
 -20 7 3 0.07 0.00
 -20 7 5 -0.36 0.00
 -20 7 7 -0.44 0.00
 -20 7 9 -0.14 0.00
 -20 7 11 -0.08 0.00
 -20 7 13 0.48 0.00
 -20 7 15 0.33 0.00
 -20 7 17 0.00 0.00
 -20 7 19 -0.12 0.00
 -20 7 21 -0.54 0.00
 -20 7 23 0.05 0.00
 -20 7 25 0.30 0.00
 20 8 18 -0.51 0.00
 20 8 16 -0.09 0.00
 20 8 14 -0.04 0.00
 20 8 12 0.54 0.00
 20 8 10 0.25 0.00
 20 8 8 0.31 0.00
 20 8 6 -0.20 0.00
 20 8 4 -0.20 0.00
 20 8 2 -0.24 0.00
 20 8 0 -0.29 0.00
 -20 8 2 0.06 0.00
 -20 8 4 -0.15 0.00
 -20 8 6 0.41 0.00
 -20 8 8 0.26 0.00
 -20 8 10 0.33 0.00
 -20 8 12 0.05 0.00
 -20 8 14 -0.47 0.00
 -20 8 16 -0.39 0.00
 -20 8 18 -0.27 0.00
 -20 8 20 0.16 0.00
 -20 8 22 0.65 0.00
 20 9 13 0.08 0.00
 20 9 11 0.07 0.00
 20 9 9 0.21 0.00
 20 9 7 -0.35 0.00
 20 9 5 0.08 0.00
 20 9 3 -0.41 0.00
 20 9 1 0.21 0.00
 -20 9 1 0.01 0.00
 -20 9 3 0.22 0.00
 -20 9 5 0.17 0.00
 -20 9 7 -0.08 0.00
 -20 9 9 -0.02 0.00
 -20 9 11 -0.23 0.00
 -20 9 13 -0.10 0.00
 -20 9 15 0.11 0.00
 -20 9 17 0.07 0.00
 20 10 6 0.19 0.00
 20 10 4 0.38 0.00
 20 10 2 0.36 0.00
 20 10 0 -0.17 0.00
 -20 10 2 -0.02 0.00
 -20 10 4 -0.33 0.00
 -20 10 6 -0.12 0.00
 -20 10 8 -0.11 0.00
 -20 10 10 -0.05 0.00
 21 1 28 0.13 0.00
 21 1 26 0.22 0.00
 21 1 24 0.16 0.00
 21 1 22 -0.35 0.00
 21 1 20 -0.21 0.00
 21 1 18 -0.36 0.00
 21 1 16 0.25 0.00
 21 1 14 0.35 0.00
 21 1 12 0.28 0.00
 21 1 10 0.08 0.00
 21 1 8 -0.40 0.00
 21 1 6 -0.17 0.00
 21 1 4 -0.07 0.00
 21 1 2 0.26 0.00
 21 1 0 0.31 0.00
 -21 1 2 0.06 0.00
 -21 1 4 0.25 0.00
 -21 1 6 0.40 0.00
 -21 1 8 0.18 0.00
 -21 1 10 -0.24 0.00
 -21 1 12 -0.33 0.00
 -21 1 14 -0.41 0.00
 -21 1 16 -0.06 0.00
 -21 1 18 0.17 0.00
 -21 1 20 0.29 0.00
 -21 1 22 0.24 0.00
 -21 1 24 0.10 0.00
 -21 1 26 -0.12 0.00
 -21 1 28 -0.09 0.00
 -21 1 30 -0.21 0.00
 -21 1 32 0.00 0.00
 21 2 29 -0.22 0.00
 21 2 27 -0.07 0.00
 21 2 25 -0.27 0.00
 21 2 23 0.21 0.00
 21 2 21 0.23 0.00
 21 2 19 0.22 0.00
 21 2 17 0.21 0.00
 21 2 15 -0.43 0.00
 21 2 13 -0.07 0.00
 21 2 11 -0.38 0.00
 21 2 9 0.20 0.00
 21 2 7 0.24 0.00
 21 2 5 0.13 0.00
 21 2 3 0.05 0.00
 21 2 1 -0.30 0.00
 -21 2 1 0.18 0.00
 -21 2 3 -0.09 0.00
 -21 2 5 -0.14 0.00
 -21 2 7 -0.42 0.00
 -21 2 9 0.05 0.00
 -21 2 11 0.15 0.00
 -21 2 13 0.36 0.00
 -21 2 15 0.23 0.00
 -21 2 17 -0.10 0.00
 -21 2 19 -0.30 0.00
 -21 2 21 -0.25 0.00
 -21 2 23 -0.14 0.00
 -21 2 25 0.25 0.00
 -21 2 27 0.23 0.00
 -21 2 29 0.16 0.00
 -21 2 31 0.02 0.00
 21 3 28 0.02 0.00
 21 3 26 -0.14 0.00
 21 3 24 -0.08 0.00
 21 3 22 -0.19 0.00
 21 3 20 0.28 0.00
 21 3 18 -0.05 0.00
 21 3 16 0.20 0.00
 21 3 14 -0.12 0.00
 21 3 12 -0.11 0.00
 21 3 10 0.03 0.00
 21 3 8 -0.12 0.00
 21 3 6 0.04 0.00
 21 3 4 -0.09 0.00
 21 3 2 -0.08 0.00
 21 3 0 0.20 0.00
 -21 3 2 -0.12 0.00
 -21 3 4 -0.29 0.00
 -21 3 6 -0.02 0.00
 -21 3 8 0.22 0.00
 -21 3 10 0.19 0.00
 -21 3 12 0.25 0.00
 -21 3 14 -0.08 0.00
 -21 3 16 -0.10 0.00
 -21 3 18 -0.07 0.00
 -21 3 20 0.03 0.00
 -21 3 22 0.01 0.00
 -21 3 24 0.03 0.00
 -21 3 26 -0.35 0.00
 -21 3 28 0.00 0.00
 -21 3 30 -0.17 0.00
 21 4 25 0.26 0.00
 21 4 23 0.15 0.00
 21 4 21 -0.28 0.00
 21 4 19 -0.33 0.00
 21 4 17 -0.32 0.00
 21 4 15 0.04 0.00
 21 4 13 0.27 0.00
 21 4 11 0.30 0.00
 21 4 9 0.11 0.00
 21 4 7 -0.04 0.00
 21 4 5 -0.08 0.00
 21 4 3 0.01 0.00
 21 4 1 0.10 0.00
 -21 4 1 0.16 0.00
 -21 4 3 0.17 0.00
 -21 4 5 0.43 0.00
 -21 4 7 0.01 0.00
 -21 4 9 -0.20 0.00
 -21 4 11 -0.52 0.00
 -21 4 13 -0.34 0.00
 -21 4 15 -0.05 0.00
 -21 4 17 0.44 0.00
 -21 4 19 0.28 0.00
 -21 4 21 0.34 0.00
 -21 4 23 -0.27 0.00
 -21 4 25 -0.14 0.00
 -21 4 27 -0.18 0.00
 -21 4 29 -0.04 0.00
 21 5 24 -0.11 0.00
 21 5 22 0.33 0.00
 21 5 20 -0.01 0.00
 21 5 18 0.21 0.00
 21 5 16 -0.08 0.00
 21 5 14 -0.14 0.00
 21 5 12 0.04 0.00
 21 5 10 -0.20 0.00
 21 5 8 0.32 0.00
 21 5 6 -0.14 0.00
 21 5 4 0.20 0.00
 21 5 2 -0.27 0.00
 21 5 0 -0.12 0.00
 -21 5 2 0.10 0.00
 -21 5 4 -0.09 0.00
 -21 5 6 -0.27 0.00
 -21 5 8 -0.20 0.00
 -21 5 10 0.10 0.00
 -21 5 12 0.17 0.00
 -21 5 14 0.38 0.00
 -21 5 16 -0.08 0.00
 -21 5 18 -0.25 0.00
 -21 5 20 -0.33 0.00
 -21 5 22 -0.26 0.00
 -21 5 24 0.45 0.00
 -21 5 26 0.24 0.00
 -21 5 28 0.53 0.00
 21 6 23 -0.38 0.00
 21 6 21 -0.10 0.00
 21 6 19 0.47 0.00
 21 6 17 0.07 0.00
 21 6 15 0.67 0.00
 21 6 13 -0.52 0.00
 21 6 11 -0.01 0.00
 21 6 9 -0.58 0.00
 21 6 7 -0.17 0.00
 21 6 5 0.12 0.00
 21 6 3 -0.01 0.00
 21 6 1 0.48 0.00
 -21 6 1 -0.16 0.00
 -21 6 3 -0.29 0.00
 -21 6 5 -0.04 0.00
 -21 6 7 0.35 0.00
 -21 6 9 0.37 0.00
 -21 6 11 0.35 0.00
 -21 6 13 0.08 0.00
 -21 6 15 -0.49 0.00
 -21 6 17 -0.13 0.00
 -21 6 19 -0.36 0.00
 -21 6 21 0.41 0.00
 -21 6 23 0.15 0.00
 -21 6 25 0.06 0.00
 21 7 20 -0.58 0.00
 21 7 18 0.06 0.00
 21 7 16 -0.48 0.00
 21 7 14 -0.05 0.00
 21 7 12 0.36 0.00
 21 7 10 -0.10 0.00
 21 7 8 0.62 0.00
 21 7 6 -0.29 0.00
 21 7 4 0.25 0.00
 21 7 2 -0.15 0.00
 21 7 0 -0.15 0.00
 -21 7 2 0.12 0.00
 -21 7 4 0.30 0.00
 -21 7 6 0.10 0.00
 -21 7 8 -0.31 0.00
 -21 7 10 -0.19 0.00
 -21 7 12 -0.61 0.00
 -21 7 14 0.17 0.00
 -21 7 16 0.25 0.00
 -21 7 18 0.46 0.00
 -21 7 20 0.38 0.00
 -21 7 22 -0.37 0.00
 21 8 15 0.25 0.00
 21 8 13 -0.38 0.00
 21 8 11 0.65 0.00
 21 8 9 0.10 0.00
 21 8 7 0.10 0.00
 21 8 5 -0.06 0.00
 21 8 3 -0.49 0.00
 21 8 1 -0.12 0.00
 -21 8 1 0.10 0.00
 -21 8 3 -0.04 0.00
 -21 8 5 -0.40 0.00
 -21 8 7 -0.05 0.00
 -21 8 9 -0.19 0.00
 -21 8 11 0.05 0.00
 -21 8 13 0.36 0.00
 -21 8 15 -0.05 0.00
 -21 8 17 0.26 0.00
 -21 8 19 -0.38 0.00
 21 9 10 -0.63 0.00
 21 9 8 -0.14 0.00
 21 9 6 -0.19 0.00
 21 9 4 0.31 0.00
 21 9 2 0.36 0.00
 21 9 0 0.12 0.00
 -21 9 2 -0.16 0.00
 -21 9 4 0.07 0.00
 -21 9 6 0.28 0.00
 -21 9 8 0.05 0.00
 -21 9 10 0.49 0.00
 -21 9 12 -0.15 0.00
 22 0 26 0.27 0.00
 22 0 24 0.05 0.00
 22 0 22 0.01 0.00
 22 0 20 -0.34 0.00
 22 0 18 -0.22 0.00
 22 0 16 -0.03 0.00
 22 0 14 0.18 0.00
 22 0 12 0.30 0.00
 22 0 10 -0.01 0.00
 22 0 8 -0.07 0.00
 22 0 6 -0.29 0.00
 22 0 4 0.15 0.00
 22 0 2 0.09 0.00
 22 0 0 0.46 0.00
 -22 0 2 -0.17 0.00
 -22 0 4 -0.15 0.00
 -22 0 6 -0.54 0.00
 -22 0 8 -0.23 0.00
 -22 0 10 0.16 0.00
 -22 0 12 0.27 0.00
 -22 0 14 0.52 0.00
 -22 0 16 0.06 0.00
 -22 0 18 -0.03 0.00
 -22 0 20 -0.24 0.00
 -22 0 22 -0.27 0.00
 -22 0 24 -0.04 0.00
 -22 0 26 -0.07 0.00
 -22 0 28 0.11 0.00
 -22 0 30 0.11 0.00
 22 1 27 -0.15 0.00
 22 1 25 -0.02 0.00
 22 1 23 0.00 0.00
 22 1 21 0.08 0.00
 22 1 19 0.18 0.00
 22 1 17 -0.05 0.00
 22 1 15 0.07 0.00
 22 1 13 -0.25 0.00
 22 1 11 0.07 0.00
 22 1 9 -0.11 0.00
 22 1 7 0.22 0.00
 22 1 5 -0.02 0.00
 22 1 3 0.03 0.00
 22 1 1 -0.12 0.00
 -22 1 1 -0.16 0.00
 -22 1 3 0.12 0.00
 -22 1 5 -0.03 0.00
 -22 1 7 0.34 0.00
 -22 1 9 -0.10 0.00
 -22 1 11 0.06 0.00
 -22 1 13 -0.25 0.00
 -22 1 15 -0.12 0.00
 -22 1 17 0.01 0.00
 -22 1 19 0.06 0.00
 -22 1 21 0.19 0.00
 -22 1 23 0.07 0.00
 -22 1 25 -0.07 0.00
 -22 1 27 -0.05 0.00
 -22 1 29 -0.20 0.00
 -22 1 31 0.05 0.00
 22 2 26 -0.12 0.00
 22 2 24 -0.24 0.00
 22 2 22 0.08 0.00
 22 2 20 -0.07 0.00
 22 2 18 0.44 0.00
 22 2 16 -0.10 0.00
 22 2 14 0.12 0.00
 22 2 12 -0.22 0.00
 22 2 10 -0.10 0.00
 22 2 8 0.11 0.00
 22 2 6 -0.15 0.00
 22 2 4 0.13 0.00
 22 2 2 -0.38 0.00
 22 2 0 0.10 0.00
 -22 2 2 -0.03 0.00
 -22 2 4 0.41 0.00
 -22 2 6 0.27 0.00
 -22 2 8 0.09 0.00
 -22 2 10 -0.17 0.00
 -22 2 12 -0.37 0.00
 -22 2 14 -0.21 0.00
 -22 2 16 -0.07 0.00
 -22 2 18 0.11 0.00
 -22 2 20 0.14 0.00
 -22 2 22 0.04 0.00
 -22 2 24 0.08 0.00
 -22 2 26 0.05 0.00
 -22 2 28 0.11 0.00
 -22 2 30 0.03 0.00
 22 3 25 0.47 0.00
 22 3 23 -0.18 0.00
 22 3 21 0.14 0.00
 22 3 19 -0.38 0.00
 22 3 17 -0.23 0.00
 22 3 15 0.14 0.00
 22 3 13 -0.19 0.00
 22 3 11 0.54 0.00
 22 3 9 -0.34 0.00
 22 3 7 0.26 0.00
 22 3 5 -0.21 0.00
 22 3 3 0.18 0.00
 22 3 1 0.23 0.00
 -22 3 1 -0.01 0.00
 -22 3 3 -0.07 0.00
 -22 3 5 -0.45 0.00
 -22 3 7 -0.29 0.00
 -22 3 9 -0.01 0.00
 -22 3 11 0.30 0.00
 -22 3 13 0.46 0.00
 -22 3 15 0.25 0.00
 -22 3 17 -0.12 0.00
 -22 3 19 -0.30 0.00
 -22 3 21 -0.35 0.00
 -22 3 23 -0.06 0.00
 -22 3 25 0.13 0.00
 -22 3 27 0.22 0.00
 -22 3 29 0.13 0.00
 22 4 24 0.08 0.00
 22 4 22 0.35 0.00
 22 4 20 -0.26 0.00
 22 4 18 0.42 0.00
 22 4 16 -0.64 0.00
 22 4 14 0.31 0.00
 22 4 12 -0.28 0.00
 22 4 10 0.18 0.00
 22 4 8 0.26 0.00
 22 4 6 -0.09 0.00
 22 4 4 0.31 0.00
 22 4 2 -0.29 0.00
 22 4 0 -0.03 0.00
 -22 4 2 -0.24 0.00
 -22 4 4 -0.13 0.00
 -22 4 6 0.09 0.00
 -22 4 8 0.17 0.00
 -22 4 10 0.12 0.00
 -22 4 12 0.12 0.00
 -22 4 14 -0.24 0.00
 -22 4 16 -0.02 0.00
 -22 4 18 -0.02 0.00
 -22 4 20 0.20 0.00
 -22 4 22 0.24 0.00
 -22 4 24 -0.06 0.00
 -22 4 26 -0.26 0.00
 -22 4 28 -0.35 0.00
 22 5 21 0.21 0.00
 22 5 19 -0.08 0.00
 22 5 17 0.45 0.00
 22 5 15 0.47 0.00
 22 5 13 -0.22 0.00
 22 5 11 0.21 0.00
 22 5 9 -0.68 0.00
 22 5 7 0.05 0.00
 22 5 5 -0.32 0.00
 22 5 3 -0.01 0.00
 22 5 1 0.08 0.00
 -22 5 1 0.17 0.00
 -22 5 3 0.35 0.00
 -22 5 5 0.42 0.00
 -22 5 7 -0.02 0.00
 -22 5 9 -0.12 0.00
 -22 5 11 -0.59 0.00
 -22 5 13 -0.36 0.00
 -22 5 15 0.01 0.00
 -22 5 17 0.20 0.00
 -22 5 19 0.45 0.00
 -22 5 21 0.09 0.00
 -22 5 23 -0.17 0.00
 -22 5 25 -0.08 0.00
 22 6 18 0.18 0.00
 22 6 16 -0.46 0.00
 22 6 14 0.25 0.00
 22 6 12 -0.23 0.00
 22 6 10 0.11 0.00
 22 6 8 0.02 0.00
 22 6 6 -0.01 0.00
 22 6 4 0.17 0.00
 22 6 2 0.15 0.00
 22 6 0 0.07 0.00
 -22 6 2 0.02 0.00
 -22 6 4 -0.32 0.00
 -22 6 6 -0.28 0.00
 -22 6 8 -0.07 0.00
 -22 6 10 0.04 0.00
 -22 6 12 0.54 0.00
 -22 6 14 0.19 0.00
 -22 6 16 0.05 0.00
 -22 6 18 -0.29 0.00
 -22 6 20 -0.55 0.00
 -22 6 22 -0.04 0.00
 22 7 15 -0.42 0.00
 22 7 13 -0.14 0.00
 22 7 11 0.25 0.00
 22 7 9 0.41 0.00
 22 7 7 0.34 0.00
 22 7 5 0.08 0.00
 22 7 3 -0.21 0.00
 22 7 1 -0.35 0.00
 -22 7 1 -0.18 0.00
 -22 7 3 -0.28 0.00
 -22 7 5 0.22 0.00
 -22 7 7 0.03 0.00
 -22 7 9 0.36 0.00
 -22 7 11 0.17 0.00
 -22 7 13 -0.07 0.00
 -22 7 15 -0.06 0.00
 -22 7 17 -0.32 0.00
 -22 7 19 0.02 0.00
 22 8 10 -0.19 0.00
 22 8 8 -0.45 0.00
 22 8 6 -0.07 0.00
 22 8 4 -0.27 0.00
 22 8 2 0.33 0.00
 22 8 0 -0.03 0.00
 -22 8 2 0.35 0.00
 -22 8 4 0.16 0.00
 -22 8 6 0.04 0.00
 -22 8 8 -0.01 0.00
 -22 8 10 -0.44 0.00
 -22 8 12 -0.24 0.00
 -22 8 14 -0.12 0.00
 22 9 1 0.13 0.00
 -22 9 1 0.14 0.00
 -22 9 3 -0.36 0.00
 -22 9 5 -0.06 0.00
 23 1 24 -0.02 0.00
 23 1 22 -0.13 0.00
 23 1 20 0.13 0.00
 23 1 18 0.15 0.00
 23 1 16 0.03 0.00
 23 1 14 0.06 0.00
 23 1 12 -0.17 0.00
 23 1 10 0.11 0.00
 23 1 8 0.04 0.00
 23 1 6 0.14 0.00
 23 1 4 -0.15 0.00
 23 1 2 -0.28 0.00
 23 1 0 -0.36 0.00
 -23 1 2 0.00 0.00
 -23 1 4 -0.25 0.00
 -23 1 6 -0.55 0.00
 -23 1 8 -0.30 0.00
 -23 1 10 0.01 0.00
 -23 1 12 0.32 0.00
 -23 1 14 0.41 0.00
 -23 1 16 0.16 0.00
 -23 1 18 0.00 0.00
 -23 1 20 -0.15 0.00
 -23 1 22 -0.13 0.00
 -23 1 24 -0.02 0.00
 -23 1 26 -0.09 0.00
 -23 1 28 -0.05 0.00
 23 2 23 -0.07 0.00
 23 2 21 0.10 0.00
 23 2 19 -0.31 0.00
 23 2 17 0.13 0.00
 23 2 15 -0.15 0.00
 23 2 13 0.20 0.00
 23 2 11 -0.04 0.00
 23 2 9 -0.06 0.00
 23 2 7 -0.13 0.00
 23 2 5 -0.05 0.00
 23 2 3 0.14 0.00
 23 2 1 0.26 0.00
 -23 2 1 -0.20 0.00
 -23 2 3 0.06 0.00
 -23 2 5 0.22 0.00
 -23 2 7 0.44 0.00
 -23 2 9 0.05 0.00
 -23 2 11 -0.01 0.00
 -23 2 13 -0.39 0.00
 -23 2 15 -0.24 0.00
 -23 2 17 -0.06 0.00
 -23 2 19 0.12 0.00
 -23 2 21 0.27 0.00
 -23 2 23 0.13 0.00
 -23 2 25 -0.04 0.00
 -23 2 27 -0.07 0.00
 23 3 22 0.07 0.00
 23 3 20 0.19 0.00
 23 3 18 -0.10 0.00
 23 3 16 -0.19 0.00
 23 3 14 -0.12 0.00
 23 3 12 -0.14 0.00
 23 3 10 0.13 0.00
 23 3 8 0.02 0.00
 23 3 6 0.23 0.00
 23 3 4 0.03 0.00
 23 3 2 0.24 0.00
 23 3 0 -0.13 0.00
 -23 3 2 -0.02 0.00
 -23 3 4 0.38 0.00
 -23 3 6 0.13 0.00
 -23 3 8 0.11 0.00
 -23 3 10 -0.11 0.00
 -23 3 12 -0.25 0.00
 -23 3 14 -0.07 0.00
 -23 3 16 -0.05 0.00
 -23 3 18 0.04 0.00
 -23 3 20 0.03 0.00
 -23 3 22 -0.20 0.00
 -23 3 24 0.05 0.00
 -23 3 26 0.01 0.00
 23 4 21 -0.15 0.00
 23 4 19 0.01 0.00
 23 4 17 0.22 0.00
 23 4 15 0.16 0.00
 23 4 13 0.25 0.00
 23 4 11 -0.11 0.00
 23 4 9 0.14 0.00
 23 4 7 -0.27 0.00
 23 4 5 0.03 0.00
 23 4 3 -0.37 0.00
 23 4 1 -0.18 0.00
 -23 4 1 0.07 0.00
 -23 4 3 -0.14 0.00
 -23 4 5 -0.59 0.00
 -23 4 7 -0.30 0.00
 -23 4 9 -0.20 0.00
 -23 4 11 0.34 0.00
 -23 4 13 0.53 0.00
 -23 4 15 0.26 0.00
 -23 4 17 0.08 0.00
 -23 4 19 -0.36 0.00
 -23 4 21 -0.27 0.00
 -23 4 23 -0.03 0.00
 -23 4 25 -0.01 0.00
 23 5 18 -0.16 0.00
 23 5 16 0.29 0.00
 23 5 14 -0.16 0.00
 23 5 12 0.30 0.00
 23 5 10 -0.32 0.00
 23 5 8 -0.08 0.00
 23 5 6 -0.12 0.00
 23 5 4 -0.13 0.00
 23 5 2 0.39 0.00
 23 5 0 0.01 0.00
 -23 5 2 -0.34 0.00
 -23 5 4 0.14 0.00
 -23 5 6 0.20 0.00
 -23 5 8 0.16 0.00
 -23 5 10 0.18 0.00
 -23 5 12 -0.22 0.00
 -23 5 14 -0.26 0.00
 -23 5 16 -0.10 0.00
 -23 5 18 -0.08 0.00
 -23 5 20 0.51 0.00
 -23 5 22 0.12 0.00
 23 6 15 -0.25 0.00
 23 6 13 -0.36 0.00
 23 6 11 -0.19 0.00
 23 6 9 0.59 0.00
 23 6 7 0.01 0.00
 23 6 5 0.64 0.00
 23 6 3 -0.17 0.00
 23 6 1 0.02 0.00
 -23 6 1 0.20 0.00
 -23 6 3 0.38 0.00
 -23 6 5 0.14 0.00
 -23 6 7 0.16 0.00
 -23 6 9 -0.07 0.00
 -23 6 11 -0.43 0.00
 -23 6 13 -0.08 0.00
 -23 6 15 -0.28 0.00
 -23 6 17 0.28 0.00
 -23 6 19 0.16 0.00
 23 7 12 0.63 0.00
 23 7 10 -0.36 0.00
 23 7 8 0.17 0.00
 23 7 6 -0.20 0.00
 23 7 4 -0.27 0.00
 23 7 2 0.01 0.00
 23 7 0 -0.27 0.00
 -23 7 2 -0.17 0.00
 -23 7 4 -0.27 0.00
 -23 7 6 -0.21 0.00
 -23 7 8 -0.32 0.00
 -23 7 10 0.21 0.00
 -23 7 12 0.35 0.00
 -23 7 14 0.25 0.00
 -23 7 16 0.30 0.00
 23 8 3 0.03 0.00
 23 8 1 0.38 0.00
 -23 8 1 -0.27 0.00
 -23 8 3 0.03 0.00
 -23 8 5 0.14 0.00
 -23 8 7 0.11 0.00
 24 0 20 0.13 0.00
 24 0 18 -0.03 0.00
 24 0 16 0.15 0.00
 24 0 14 -0.34 0.00
 24 0 12 0.21 0.00
 24 0 10 -0.18 0.00
 24 0 8 0.53 0.00
 24 0 6 0.08 0.00
 24 0 4 0.03 0.00
 24 0 2 -0.32 0.00
 24 0 0 -0.72 0.00
 -24 0 2 -0.01 0.00
 -24 0 4 -0.15 0.00
 -24 0 6 0.85 0.00
 -24 0 8 0.26 0.00
 -24 0 10 0.36 0.00
 -24 0 12 -0.29 0.00
 -24 0 14 -0.41 0.00
 -24 0 16 -0.18 0.00
 -24 0 18 -0.16 0.00
 -24 0 20 0.23 0.00
 -24 0 22 -0.02 0.00
 -24 0 24 0.05 0.00
 24 1 21 -0.19 0.00
 24 1 19 0.09 0.00
 24 1 17 -0.18 0.00
 24 1 15 0.21 0.00
 24 1 13 0.01 0.00
 24 1 11 0.00 0.00
 24 1 9 0.04 0.00
 24 1 7 -0.40 0.00
 24 1 5 0.24 0.00
 24 1 3 -0.31 0.00
 24 1 1 0.52 0.00
 -24 1 1 -0.07 0.00
 -24 1 3 0.22 0.00
 -24 1 5 -0.15 0.00
 -24 1 7 -0.29 0.00
 -24 1 9 0.00 0.00
 -24 1 11 -0.20 0.00
 -24 1 13 0.32 0.00
 -24 1 15 0.01 0.00
 -24 1 17 0.16 0.00
 -24 1 19 -0.06 0.00
 -24 1 21 -0.14 0.00
 -24 1 23 -0.01 0.00
 -24 1 25 -0.11 0.00
 24 2 20 -0.03 0.00
 24 2 18 0.03 0.00
 24 2 16 0.03 0.00
 24 2 14 -0.27 0.00
 24 2 12 0.24 0.00
 24 2 10 -0.44 0.00
 24 2 8 0.22 0.00
 24 2 6 -0.30 0.00
 24 2 4 0.23 0.00
 24 2 2 0.31 0.00
 24 2 0 0.17 0.00
 -24 2 2 0.36 0.00
 -24 2 4 -0.44 0.00
 -24 2 6 -0.18 0.00
 -24 2 8 -0.52 0.00
 -24 2 10 -0.02 0.00
 -24 2 12 0.18 0.00
 -24 2 14 0.22 0.00
 -24 2 16 0.25 0.00
 -24 2 18 -0.06 0.00
 -24 2 20 0.03 0.00
 -24 2 22 -0.02 0.00
 -24 2 24 0.08 0.00
 24 3 19 0.30 0.00
 24 3 17 -0.35 0.00
 24 3 15 0.36 0.00
 24 3 13 -0.33 0.00
 24 3 11 0.24 0.00
 24 3 9 0.16 0.00
 24 3 7 0.06 0.00
 24 3 5 0.33 0.00
 24 3 3 -0.50 0.00
 24 3 1 -0.13 0.00
 -24 3 1 -0.55 0.00
 -24 3 3 0.02 0.00
 -24 3 5 0.34 0.00
 -24 3 7 0.42 0.00
 -24 3 9 0.44 0.00
 -24 3 11 -0.10 0.00
 -24 3 13 -0.32 0.00
 -24 3 15 -0.38 0.00
 -24 3 17 -0.22 0.00
 -24 3 19 0.16 0.00
 -24 3 21 0.20 0.00
 -24 3 23 0.19 0.00
 24 4 16 0.07 0.00
 24 4 14 0.10 0.00
 24 4 12 0.47 0.00
 24 4 10 -0.39 0.00
 24 4 8 0.21 0.00
 24 4 6 -0.54 0.00
 24 4 4 0.02 0.00
 24 4 2 -0.06 0.00
 24 4 0 0.07 0.00
 -24 4 2 0.25 0.00
 -24 4 4 0.06 0.00
 -24 4 6 0.05 0.00
 -24 4 8 -0.02 0.00
 -24 4 10 -0.18 0.00
 -24 4 12 0.04 0.00
 -24 4 14 0.00 0.00
 -24 4 16 0.12 0.00
 -24 4 18 0.06 0.00
 -24 4 20 -0.16 0.00
 -24 4 22 -0.21 0.00
 24 5 15 0.18 0.00
 24 5 13 -0.69 0.00
 24 5 11 0.05 0.00
 24 5 9 -0.16 0.00
 24 5 7 0.11 0.00
 24 5 5 0.31 0.00
 24 5 3 0.13 0.00
 24 5 1 0.32 0.00
 -24 5 1 0.07 0.00
 -24 5 3 -0.13 0.00
 -24 5 5 -0.30 0.00
 -24 5 7 -0.41 0.00
 -24 5 9 -0.24 0.00
 -24 5 11 0.18 0.00
 -24 5 13 0.23 0.00
 -24 5 15 0.43 0.00
 -24 5 17 0.03 0.00
 -24 5 19 -0.12 0.00
 24 6 10 -0.03 0.00
 24 6 8 0.34 0.00
 24 6 6 0.01 0.00
 24 6 4 0.06 0.00
 24 6 2 -0.26 0.00
 24 6 0 -0.24 0.00
 -24 6 2 -0.27 0.00
 -24 6 4 0.16 0.00
 -24 6 6 0.14 0.00
 -24 6 8 0.46 0.00
 -24 6 10 0.05 0.00
 -24 6 12 -0.12 0.00
 -24 6 14 -0.30 0.00
 24 7 3 0.05 0.00
 24 7 1 0.03 0.00
 -24 7 1 0.38 0.00
 -24 7 3 0.10 0.00
 -24 7 5 0.07 0.00
 -24 7 7 0.01 0.00
 -24 7 9 -0.19 0.00
 25 1 16 -0.05 0.00
 25 1 14 0.25 0.00
 25 1 12 0.05 0.00
 25 1 10 0.02 0.00
 25 1 8 -0.37 0.00
 25 1 6 -0.32 0.00
 25 1 4 -0.20 0.00
 25 1 2 0.28 0.00
 25 1 0 0.54 0.00
 -25 1 2 -0.46 0.00
 -25 1 4 -0.13 0.00
 -25 1 6 0.44 0.00
 -25 1 8 0.45 0.00
 -25 1 10 0.44 0.00
 -25 1 12 -0.10 0.00
 -25 1 14 -0.22 0.00
 -25 1 16 -0.27 0.00
 -25 1 18 -0.08 0.00
 -25 1 20 0.07 0.00
 -25 1 22 -0.01 0.00
 25 2 15 -0.14 0.00
 25 2 13 -0.22 0.00
 25 2 11 -0.06 0.00
 25 2 9 0.07 0.00
 25 2 7 0.41 0.00
 25 2 5 0.17 0.00
 25 2 3 0.19 0.00
 25 2 1 -0.47 0.00
 -25 2 1 0.23 0.00
 -25 2 3 0.46 0.00
 -25 2 5 -0.22 0.00
 -25 2 7 -0.26 0.00
 -25 2 9 -0.39 0.00
 -25 2 11 -0.18 0.00
 -25 2 13 0.21 0.00
 -25 2 15 0.18 0.00
 -25 2 17 0.26 0.00
 -25 2 19 -0.04 0.00
 -25 2 21 -0.12 0.00
 25 3 14 0.25 0.00
 25 3 12 0.02 0.00
 25 3 10 0.30 0.00
 25 3 8 -0.15 0.00
 25 3 6 0.16 0.00
 25 3 4 -0.29 0.00
 25 3 2 -0.05 0.00
 25 3 0 -0.21 0.00
 -25 3 2 0.14 0.00
 -25 3 4 -0.20 0.00
 -25 3 6 0.00 0.00
 -25 3 8 -0.40 0.00
 -25 3 10 0.07 0.00
 -25 3 12 -0.08 0.00
 -25 3 14 0.12 0.00
 -25 3 16 0.06 0.00
 -25 3 18 -0.06 0.00
 25 4 13 0.12 0.00
 25 4 11 -0.25 0.00
 25 4 9 -0.09 0.00
 25 4 7 -0.23 0.00
 25 4 5 -0.22 0.00
 25 4 3 0.30 0.00
 25 4 1 0.09 0.00
 -25 4 1 -0.70 0.00
 -25 4 3 0.02 0.00
 -25 4 5 -0.01 0.00
 -25 4 7 0.48 0.00
 -25 4 9 0.49 0.00
 -25 4 11 0.07 0.00
 -25 4 13 -0.06 0.00
 -25 4 15 -0.41 0.00
 -25 4 17 -0.23 0.00
 25 5 8 -0.09 0.00
 25 5 6 0.62 0.00
 25 5 4 -0.09 0.00
 25 5 2 0.20 0.00
 25 5 0 -0.31 0.00
 -25 5 2 0.32 0.00
 -25 5 4 0.01 0.00
 -25 5 6 0.10 0.00
 -25 5 8 -0.35 0.00
 -25 5 10 -0.16 0.00
 -25 5 12 0.01 0.00
 -25 5 14 0.04 0.00
 25 6 1 -0.28 0.00
 -25 6 1 -0.21 0.00
 -25 6 3 0.06 0.00
 -25 6 5 -0.16 0.00
 -25 6 7 -0.20 0.00
 26 0 12 0.46 0.00
 26 0 10 0.20 0.00
 26 0 8 -0.41 0.00
 26 0 6 -0.20 0.00
 26 0 4 -0.94 0.00
 26 0 2 0.45 0.00
 26 0 0 0.02 0.00
 -26 0 2 1.01 0.00
 -26 0 4 0.24 0.00
 -26 0 6 -0.11 0.00
 -26 0 8 -0.34 0.00
 -26 0 10 -0.73 0.00
 -26 0 12 0.12 0.00
 -26 0 14 -0.10 0.00
 -26 0 16 0.42 0.00
 26 1 11 -0.52 0.00
 26 1 9 0.37 0.00
 26 1 7 -0.20 0.00
 26 1 5 0.51 0.00
 26 1 3 0.06 0.00
 26 1 1 -0.15 0.00
 -26 1 1 0.02 0.00
 -26 1 3 -0.61 0.00
 -26 1 5 0.32 0.00
 -26 1 7 -0.25 0.00
 -26 1 9 0.47 0.00
 -26 1 11 -0.01 0.00
 -26 1 13 0.02 0.00
 -26 1 15 -0.05 0.00
 -26 1 17 -0.22 0.00
 26 2 10 -0.08 0.00
 26 2 8 0.08 0.00
 26 2 6 0.52 0.00
 26 2 4 -0.14 0.00
 26 2 2 0.36 0.00
 26 2 0 -0.68 0.00
 -26 2 2 -0.15 0.00
 -26 2 4 -0.35 0.00
 -26 2 6 0.06 0.00
 -26 2 8 0.46 0.00
 -26 2 10 0.13 0.00
 -26 2 12 0.31 0.00
 -26 2 14 -0.23 0.00
 -26 2 16 -0.02 0.00
 26 3 9 0.33 0.00
 26 3 7 -0.67 0.00
 26 3 5 -0.15 0.00
 26 3 3 -0.37 0.00
 26 3 1 0.16 0.00
 -26 3 1 0.59 0.00
 -26 3 3 0.28 0.00
 -26 3 5 0.35 0.00
 -26 3 7 -0.39 0.00
 -26 3 9 -0.36 0.00
 -26 3 11 -0.31 0.00
 -26 3 13 -0.07 0.00
 26 4 6 0.22 0.00
 26 4 4 0.08 0.00
 26 4 2 0.32 0.00
 26 4 0 -0.16 0.00
 -26 4 2 -0.01 0.00
 -26 4 4 -0.13 0.00
 -26 4 6 -0.09 0.00
 -26 4 8 0.08 0.00
 -26 4 10 0.01 0.00
 27 1 4 0.62 0.00
 27 1 2 0.23 0.00
 27 1 0 -0.01 0.00
 -27 1 2 0.66 0.00
 -27 1 4 0.41 0.00
 -27 1 6 0.28 0.00
 -27 1 8 -0.29 0.00
 27 2 1 -0.24 0.00
 -27 2 1 -0.29 0.00
 -27 2 3 -0.46 0.00
 -27 2 5 -0.19 0.00
 -27 2 7 -0.15 0.00
 28 0 0 0.30 0.00
 28 2 0 -0.07 0.00
 27 3 0 0.35 0.00
 28 4 0 -0.11 0.00
 27 5 0 0.19 0.00
 26 6 0 0.21 0.00
 25 7 0 0.10 0.00
 24 8 0 0.07 0.00
 23 9 0 -0.20 0.00
 22 10 0 -0.36 0.00
 19 11 0 -0.38 0.00
 21 11 0 -0.01 0.00
 18 12 0 -0.26 0.00
 20 12 0 0.20 0.00
 15 13 0 -0.18 0.00
 17 13 0 0.04 0.00
 12 14 0 -0.24 0.00
 14 14 0 0.01 0.00
 5 15 0 -0.27 0.00
 7 15 0 0.36 0.00
 9 15 0 0.01 0.00
 11 15 0 -0.14 0.00
 0 16 0 0.21 0.00
 2 16 0 -0.06 0.00
 4 16 0 -0.08 0.00
 6 16 0 0.09 0.00
 -28 1 1 0.45 0.00
 28 1 1 -0.66 0.00
 -28 3 1 0.21 0.00
 28 3 1 0.08 0.00
 -27 4 1 0.16 0.00
 27 4 1 -0.12 0.00
 -28 5 1 -0.01 0.00
 -26 5 1 -0.26 0.00
 26 5 1 -0.09 0.00
 28 5 1 -0.09 0.00
 -27 6 1 -0.08 0.00
 27 6 1 -0.09 0.00
 -26 7 1 -0.24 0.00
 26 7 1 0.05 0.00
 -25 8 1 0.28 0.00
 25 8 1 -0.21 0.00
 -24 9 1 -0.05 0.00
 24 9 1 -0.51 0.00
 -23 10 1 -0.06 0.00
 -21 10 1 0.06 0.00
 21 10 1 -0.11 0.00
 23 10 1 -0.21 0.00
 -22 11 1 0.22 0.00
 -20 11 1 -0.08 0.00
 20 11 1 -0.06 0.00
 22 11 1 0.02 0.00
 -19 12 1 -0.14 0.00
 -17 12 1 0.26 0.00
 17 12 1 -0.16 0.00
 19 12 1 0.08 0.00
 -18 13 1 0.12 0.00
 -16 13 1 -0.05 0.00
 16 13 1 -0.10 0.00
 18 13 1 0.29 0.00
 -15 14 1 -0.24 0.00
 -13 14 1 0.21 0.00
 -11 14 1 0.13 0.00
 11 14 1 0.14 0.00
 13 14 1 -0.11 0.00
 15 14 1 0.12 0.00
 -12 15 1 0.06 0.00
 -10 15 1 -0.15 0.00
 -8 15 1 -0.06 0.00
 -6 15 1 0.27 0.00
 6 15 1 0.06 0.00
 8 15 1 -0.07 0.00
 10 15 1 -0.05 0.00
 12 15 1 -0.01 0.00
 -7 16 1 0.18 0.00
 -5 16 1 -0.20 0.00
 -3 16 1 -0.28 0.00
 -1 16 1 0.39 0.00
 1 16 1 0.10 0.00
 3 16 1 -0.09 0.00
 5 16 1 0.01 0.00
 7 16 1 -0.20 0.00
 -28 0 2 -0.56 0.00
 0 0 2 6.20 0.00
 28 0 2 0.72 0.00
 -28 2 2 -0.01 0.00
 28 2 2 -0.19 0.00
 -27 3 2 0.15 0.00
 27 3 2 -0.19 0.00
 -28 4 2 0.01 0.00
 28 4 2 -0.05 0.00
 -27 5 2 0.04 0.00
 27 5 2 -0.35 0.00
 -26 6 2 0.22 0.00
 26 6 2 -0.12 0.00
 -25 7 2 -0.17 0.00
 25 7 2 0.31 0.00
 -24 8 2 -0.19 0.00
 24 8 2 0.10 0.00
 -23 9 2 0.21 0.00
 23 9 2 -0.13 0.00
 -22 10 2 0.12 0.00
 22 10 2 -0.10 0.00
 -21 11 2 -0.27 0.00
 -19 11 2 0.05 0.00
 19 11 2 0.01 0.00
 21 11 2 -0.12 0.00
 -20 12 2 0.27 0.00
 -18 12 2 0.10 0.00
 18 12 2 -0.24 0.00
 20 12 2 0.16 0.00
 -17 13 2 -0.20 0.00
 -15 13 2 0.05 0.00
 15 13 2 -0.05 0.00
 17 13 2 -0.11 0.00
 -14 14 2 0.10 0.00
 -12 14 2 -0.17 0.00
 12 14 2 -0.11 0.00
 14 14 2 -0.14 0.00
 -11 15 2 -0.01 0.00
 -9 15 2 0.34 0.00
 -7 15 2 -0.15 0.00
 -5 15 2 -0.07 0.00
 5 15 2 -0.20 0.00
 7 15 2 0.09 0.00
 9 15 2 0.06 0.00
 11 15 2 -0.29 0.00
 -6 16 2 -0.01 0.00
 -4 16 2 0.20 0.00
 -2 16 2 -0.08 0.00
 0 16 2 -0.04 0.00
 2 16 2 -0.07 0.00
 4 16 2 -0.03 0.00
 6 16 2 0.23 0.00
 -28 1 3 -0.13 0.00
 28 1 3 0.14 0.00
 27 2 3 -0.24 0.00
 -28 3 3 -0.48 0.00
 28 3 3 0.65 0.00
 -27 4 3 0.34 0.00
 27 4 3 0.54 0.00
 -28 5 3 0.09 0.00
 -26 5 3 -0.17 0.00
 26 5 3 -0.17 0.00
 28 5 3 -0.09 0.00
 -27 6 3 0.03 0.00
 25 6 3 -0.11 0.00
 27 6 3 0.38 0.00
 -26 7 3 -0.08 0.00
 26 7 3 0.27 0.00
 -25 8 3 0.17 0.00
 25 8 3 0.10 0.00
 -24 9 3 -0.10 0.00
 22 9 3 0.25 0.00
 24 9 3 0.10 0.00
 -23 10 3 -0.15 0.00
 -21 10 3 0.34 0.00
 21 10 3 0.08 0.00
 23 10 3 -0.15 0.00
 -22 11 3 0.02 0.00
 -20 11 3 0.01 0.00
 20 11 3 -0.30 0.00
 -19 12 3 -0.13 0.00
 -17 12 3 -0.05 0.00
 17 12 3 -0.17 0.00
 19 12 3 -0.17 0.00
 -18 13 3 0.00 0.00
 -16 13 3 0.25 0.00
 16 13 3 -0.32 0.00
 18 13 3 0.05 0.00
 -15 14 3 -0.14 0.00
 -13 14 3 -0.01 0.00
 -11 14 3 -0.01 0.00
 11 14 3 0.18 0.00
 13 14 3 -0.22 0.00
 15 14 3 -0.23 0.00
 -12 15 3 0.06 0.00
 -10 15 3 0.07 0.00
 -8 15 3 -0.07 0.00
 -6 15 3 -0.13 0.00
 6 15 3 0.01 0.00
 8 15 3 0.28 0.00
 10 15 3 0.00 0.00
 12 15 3 -0.26 0.00
 -7 16 3 -0.02 0.00
 -5 16 3 0.33 0.00
 -3 16 3 -0.07 0.00
 -1 16 3 -0.03 0.00
 1 16 3 -0.14 0.00
 3 16 3 -0.25 0.00
 5 16 3 0.32 0.00
 -28 0 4 -0.18 0.00
 28 0 4 0.26 0.00
 -28 2 4 0.61 0.00
 28 2 4 -0.54 0.00
 -27 3 4 -0.38 0.00
 27 3 4 0.07 0.00
 -28 4 4 0.13 0.00
 28 4 4 -0.32 0.00
 -27 5 4 -0.40 0.00
 27 5 4 -0.28 0.00
 -26 6 4 0.26 0.00
 26 6 4 -0.18 0.00
 -25 7 4 -0.09 0.00
 25 7 4 -0.26 0.00
 -24 8 4 0.06 0.00
 24 8 4 0.07 0.00
 -23 9 4 -0.09 0.00
 23 9 4 0.04 0.00
 -22 10 4 0.15 0.00
 22 10 4 -0.48 0.00
 -21 11 4 -0.23 0.00
 -19 11 4 0.25 0.00
 19 11 4 0.21 0.00
 21 11 4 -0.46 0.00
 -20 12 4 -0.04 0.00
 -18 12 4 0.06 0.00
 18 12 4 -0.02 0.00
 20 12 4 -0.27 0.00
 -17 13 4 -0.13 0.00
 -15 13 4 -0.12 0.00
 15 13 4 0.04 0.00
 17 13 4 -0.27 0.00
 -14 14 4 0.26 0.00
 -12 14 4 0.04 0.00
 12 14 4 0.13 0.00
 14 14 4 -0.14 0.00
 -11 15 4 -0.18 0.00
 -9 15 4 0.21 0.00
 -7 15 4 -0.07 0.00
 -5 15 4 -0.33 0.00
 5 15 4 -0.23 0.00
 7 15 4 -0.13 0.00
 9 15 4 0.29 0.00
 11 15 4 0.01 0.00
 -6 16 4 -0.09 0.00
 -4 16 4 0.10 0.00
 -2 16 4 -0.11 0.00
 0 16 4 0.00 0.00
 2 16 4 0.20 0.00
 4 16 4 -0.11 0.00
 6 16 4 -0.07 0.00
 -28 1 5 0.37 0.00
 28 1 5 -0.43 0.00
 27 2 5 -0.59 0.00
 -28 3 5 -0.32 0.00
 28 3 5 0.13 0.00
 -27 4 5 0.43 0.00
 27 4 5 0.02 0.00
 -28 5 5 0.12 0.00
 -26 5 5 -0.09 0.00
 26 5 5 0.23 0.00
 -27 6 5 0.06 0.00
 25 6 5 -0.23 0.00
 27 6 5 -0.12 0.00
 -26 7 5 -0.20 0.00
 24 7 5 -0.44 0.00
 26 7 5 0.28 0.00
 -25 8 5 0.05 0.00
 23 8 5 0.15 0.00
 25 8 5 0.45 0.00
 -24 9 5 0.20 0.00
 22 9 5 0.30 0.00
 24 9 5 -0.05 0.00
 -23 10 5 -0.10 0.00
 -21 10 5 -0.14 0.00
 21 10 5 0.20 0.00
 23 10 5 -0.11 0.00
 -22 11 5 0.04 0.00
 -20 11 5 0.21 0.00
 20 11 5 0.17 0.00
 -19 12 5 -0.16 0.00
 -17 12 5 0.00 0.00
 17 12 5 0.14 0.00
 19 12 5 -0.16 0.00
 -18 13 5 -0.11 0.00
 -16 13 5 0.13 0.00
 14 13 5 0.25 0.00
 16 13 5 -0.16 0.00
 -15 14 5 -0.07 0.00
 -13 14 5 -0.10 0.00
 -11 14 5 0.16 0.00
 11 14 5 0.06 0.00
 13 14 5 0.18 0.00
 15 14 5 -0.15 0.00
 -12 15 5 0.13 0.00
 -10 15 5 0.04 0.00
 -8 15 5 -0.02 0.00
 -6 15 5 -0.14 0.00
 -4 15 5 0.25 0.00
 4 15 5 0.26 0.00
 6 15 5 -0.06 0.00
 8 15 5 -0.09 0.00
 10 15 5 0.02 0.00
 -5 16 5 0.16 0.00
 -3 16 5 -0.20 0.00
 -1 16 5 -0.18 0.00
 1 16 5 0.45 0.00
 3 16 5 0.04 0.00
 5 16 5 -0.17 0.00
 -28 0 6 -0.83 0.00
 28 0 6 0.49 0.00
 27 1 6 0.33 0.00
 -28 2 6 -0.04 0.00
 28 2 6 0.28 0.00
 -27 3 6 0.14 0.00
 27 3 6 -0.08 0.00
 -28 4 6 0.00 0.00
 28 4 6 0.21 0.00
 -27 5 6 -0.03 0.00
 27 5 6 -0.05 0.00
 -26 6 6 0.01 0.00
 26 6 6 -0.31 0.00
 -25 7 6 0.17 0.00
 25 7 6 0.21 0.00
 -24 8 6 -0.30 0.00
 24 8 6 0.36 0.00
 -23 9 6 0.14 0.00
 23 9 6 0.24 0.00
 -22 10 6 0.07 0.00
 22 10 6 0.31 0.00
 -21 11 6 0.12 0.00
 -19 11 6 -0.16 0.00
 19 11 6 0.40 0.00
 21 11 6 -0.15 0.00
 -20 12 6 -0.21 0.00
 -18 12 6 0.16 0.00
 18 12 6 0.09 0.00
 -17 13 6 0.02 0.00
 -15 13 6 -0.09 0.00
 15 13 6 0.10 0.00
 17 13 6 0.00 0.00
 -14 14 6 0.01 0.00
 -12 14 6 0.16 0.00
 10 14 6 -0.04 0.00
 12 14 6 0.03 0.00
 14 14 6 0.00 0.00
 -11 15 6 -0.28 0.00
 -9 15 6 0.06 0.00
 -7 15 6 0.36 0.00
 -5 15 6 -0.23 0.00
 5 15 6 0.22 0.00
 7 15 6 -0.13 0.00
 9 15 6 0.08 0.00
 11 15 6 -0.05 0.00
 -6 16 6 -0.24 0.00
 -4 16 6 0.05 0.00
 -2 16 6 0.18 0.00
 0 16 6 -0.09 0.00
 2 16 6 -0.09 0.00
 4 16 6 -0.09 0.00
 6 16 6 0.10 0.00
 -28 1 7 0.08 0.00
 28 1 7 0.20 0.00
 27 2 7 0.07 0.00
 -28 3 7 -0.15 0.00
 28 3 7 -0.12 0.00
 -27 4 7 -0.16 0.00
 27 4 7 0.38 0.00
 -28 5 7 0.14 0.00
 -26 5 7 0.22 0.00
 26 5 7 -0.09 0.00
 -27 6 7 -0.10 0.00
 25 6 7 -0.35 0.00
 27 6 7 0.11 0.00
 -26 7 7 0.18 0.00
 24 7 7 -0.31 0.00
 26 7 7 0.19 0.00
 -25 8 7 -0.28 0.00
 23 8 7 -0.63 0.00
 25 8 7 0.11 0.00
 -24 9 7 0.26 0.00
 -22 9 7 -0.20 0.00
 22 9 7 -0.31 0.00
 24 9 7 0.35 0.00
 -23 10 7 -0.20 0.00
 -21 10 7 0.02 0.00
 21 10 7 0.14 0.00
 23 10 7 0.03 0.00
 -20 11 7 0.11 0.00
 20 11 7 -0.12 0.00
 -19 12 7 0.12 0.00
 -17 12 7 -0.25 0.00
 17 12 7 0.17 0.00
 19 12 7 -0.18 0.00
 -16 13 7 0.16 0.00
 -14 13 7 0.13 0.00
 14 13 7 0.24 0.00
 16 13 7 0.10 0.00
 -15 14 7 0.07 0.00
 -13 14 7 -0.06 0.00
 -11 14 7 0.06 0.00
 11 14 7 0.10 0.00
 13 14 7 0.22 0.00
 -10 15 7 -0.09 0.00
 -8 15 7 0.20 0.00
 -6 15 7 -0.12 0.00
 -4 15 7 -0.19 0.00
 4 15 7 -0.06 0.00
 6 15 7 -0.29 0.00
 8 15 7 0.05 0.00
 10 15 7 0.28 0.00
 -5 16 7 0.02 0.00
 -3 16 7 0.42 0.00
 -1 16 7 -0.17 0.00
 1 16 7 -0.14 0.00
 3 16 7 -0.11 0.00
 5 16 7 -0.10 0.00
 -28 0 8 0.38 0.00
 28 0 8 -0.78 0.00
 27 1 8 -0.03 0.00
 -28 2 8 0.29 0.00
 28 2 8 -0.20 0.00
 -27 3 8 -0.03 0.00
 27 3 8 -0.13 0.00
 -28 4 8 0.00 0.00
 26 4 8 0.07 0.00
 28 4 8 -0.03 0.00
 -27 5 8 0.06 0.00
 27 5 8 -0.12 0.00
 -26 6 8 -0.22 0.00
 26 6 8 0.01 0.00
 -25 7 8 0.28 0.00
 25 7 8 -0.32 0.00
 -24 8 8 -0.05 0.00
 24 8 8 -0.08 0.00
 -23 9 8 -0.14 0.00
 23 9 8 0.51 0.00
 -22 10 8 0.11 0.00
 20 10 8 0.12 0.00
 22 10 8 0.26 0.00
 -21 11 8 -0.07 0.00
 -19 11 8 0.00 0.00
 19 11 8 0.21 0.00
 21 11 8 0.09 0.00
 -20 12 8 -0.13 0.00
 -18 12 8 -0.02 0.00
 16 12 8 -0.09 0.00
 18 12 8 0.45 0.00
 -17 13 8 0.21 0.00
 -15 13 8 -0.08 0.00
 15 13 8 0.14 0.00
 17 13 8 0.11 0.00
 -14 14 8 -0.05 0.00
 -12 14 8 0.31 0.00
 -10 14 8 0.03 0.00
 10 14 8 -0.14 0.00
 12 14 8 0.17 0.00
 14 14 8 0.09 0.00
 -11 15 8 -0.07 0.00
 -9 15 8 -0.21 0.00
 -7 15 8 0.23 0.00
 -5 15 8 -0.09 0.00
 -3 15 8 -0.23 0.00
 3 15 8 -0.16 0.00
 5 15 8 0.02 0.00
 7 15 8 -0.20 0.00
 9 15 8 -0.02 0.00
 11 15 8 0.19 0.00
 -4 16 8 -0.08 0.00
 -2 16 8 0.04 0.00
 0 16 8 -0.08 0.00
 2 16 8 0.09 0.00
 4 16 8 0.14 0.00
 -28 1 9 -0.21 0.00
 28 1 9 0.28 0.00
 -27 2 9 0.43 0.00
 27 2 9 0.07 0.00
 -28 3 9 0.01 0.00
 28 3 9 -0.21 0.00
 -27 4 9 -0.05 0.00
 27 4 9 -0.23 0.00
 -28 5 9 0.03 0.00
 -26 5 9 0.17 0.00
 26 5 9 0.37 0.00
 -27 6 9 -0.02 0.00
 -25 6 9 0.00 0.00
 25 6 9 0.41 0.00
 -26 7 9 0.03 0.00
 24 7 9 -0.26 0.00
 26 7 9 -0.20 0.00
 -25 8 9 -0.08 0.00
 -23 8 9 0.28 0.00
 23 8 9 -0.13 0.00
 25 8 9 0.37 0.00
 -24 9 9 0.01 0.00
 -22 9 9 0.07 0.00
 22 9 9 0.05 0.00
 24 9 9 0.25 0.00
 -23 10 9 0.27 0.00
 -21 10 9 -0.19 0.00
 21 10 9 -0.05 0.00
 -20 11 9 0.07 0.00
 18 11 9 -0.07 0.00
 20 11 9 0.31 0.00
 -19 12 9 0.00 0.00
 -17 12 9 -0.18 0.00
 17 12 9 0.31 0.00
 19 12 9 0.11 0.00
 -16 13 9 0.02 0.00
 -14 13 9 0.05 0.00
 14 13 9 -0.05 0.00
 16 13 9 0.24 0.00
 -15 14 9 0.11 0.00
 -13 14 9 -0.16 0.00
 -11 14 9 0.12 0.00
 11 14 9 -0.36 0.00
 13 14 9 0.11 0.00
 -10 15 9 -0.04 0.00
 -8 15 9 0.05 0.00
 -6 15 9 0.10 0.00
 -4 15 9 -0.18 0.00
 -2 15 9 0.22 0.00
 0 15 9 -0.12 0.00
 2 15 9 -0.40 0.00
 4 15 9 0.27 0.00
 6 15 9 0.33 0.00
 8 15 9 -0.13 0.00
 10 15 9 -0.22 0.00
 -5 16 9 -0.28 0.00
 -3 16 9 0.13 0.00
 -1 16 9 -0.14 0.00
 1 16 9 -0.06 0.00
 3 16 9 0.41 0.00
 -28 0 10 -0.01 0.00
 28 0 10 -0.16 0.00
 -27 1 10 -0.37 0.00
 27 1 10 -0.33 0.00
 -28 2 10 -0.32 0.00
 28 2 10 0.49 0.00
 -27 3 10 0.11 0.00
 27 3 10 0.01 0.00
 -28 4 10 -0.05 0.00
 26 4 10 -0.42 0.00
 -27 5 10 0.09 0.00
 25 5 10 0.12 0.00
 27 5 10 0.49 0.00
 -26 6 10 -0.19 0.00
 26 6 10 -0.10 0.00
 -25 7 10 0.09 0.00
 25 7 10 -0.08 0.00
 -24 8 10 -0.04 0.00
 24 8 10 0.06 0.00
 -23 9 10 -0.08 0.00
 23 9 10 -0.10 0.00
 -22 10 10 0.00 0.00
 20 10 10 -0.70 0.00
 22 10 10 0.37 0.00
 -21 11 10 0.21 0.00
 -19 11 10 -0.03 0.00
 19 11 10 -0.10 0.00
 21 11 10 0.42 0.00
 -18 12 10 -0.07 0.00
 16 12 10 -0.32 0.00
 18 12 10 0.02 0.00
 -17 13 10 0.07 0.00
 -15 13 10 0.11 0.00
 13 13 10 -0.11 0.00
 15 13 10 -0.30 0.00
 17 13 10 0.20 0.00
 -14 14 10 -0.25 0.00
 -12 14 10 -0.04 0.00
 -10 14 10 0.20 0.00
 10 14 10 0.11 0.00
 12 14 10 -0.12 0.00
 14 14 10 -0.06 0.00
 -11 15 10 0.10 0.00
 -9 15 10 -0.29 0.00
 -7 15 10 0.13 0.00
 -5 15 10 0.33 0.00
 -3 15 10 -0.27 0.00
 -1 15 10 -0.12 0.00
 1 15 10 0.07 0.00
 3 15 10 -0.13 0.00
 5 15 10 0.12 0.00
 7 15 10 0.13 0.00
 9 15 10 0.01 0.00
 -4 16 10 -0.22 0.00
 -2 16 10 0.10 0.00
 0 16 10 0.19 0.00
 2 16 10 -0.12 0.00
 4 16 10 -0.19 0.00
 -28 1 11 0.09 0.00
 28 1 11 0.05 0.00
 -27 2 11 0.11 0.00
 27 2 11 0.48 0.00
 -28 3 11 0.33 0.00
 26 3 11 -0.08 0.00
 28 3 11 -0.53 0.00
 -27 4 11 -0.39 0.00
 27 4 11 -0.08 0.00
 -26 5 11 0.29 0.00
 26 5 11 0.03 0.00
 -27 6 11 0.05 0.00
 -25 6 11 -0.14 0.00
 25 6 11 -0.05 0.00
 -26 7 11 0.07 0.00
 -24 7 11 0.05 0.00
 24 7 11 0.26 0.00
 -25 8 11 -0.06 0.00
 -23 8 11 -0.23 0.00
 23 8 11 -0.16 0.00
 -24 9 11 -0.03 0.00
 -22 9 11 0.20 0.00
 22 9 11 -0.48 0.00
 -23 10 11 -0.02 0.00
 -21 10 11 -0.20 0.00
 21 10 11 0.04 0.00
 -20 11 11 -0.07 0.00
 18 11 11 0.04 0.00
 20 11 11 0.05 0.00
 -19 12 11 0.25 0.00
 -17 12 11 -0.08 0.00
 17 12 11 -0.09 0.00
 19 12 11 0.09 0.00
 -16 13 11 -0.05 0.00
 -14 13 11 0.31 0.00
 14 13 11 -0.20 0.00
 16 13 11 0.22 0.00
 -13 14 11 -0.11 0.00
 -11 14 11 0.06 0.00
 9 14 11 0.13 0.00
 11 14 11 -0.01 0.00
 13 14 11 0.06 0.00
 -10 15 11 -0.14 0.00
 -8 15 11 -0.18 0.00
 -6 15 11 0.31 0.00
 -4 15 11 -0.21 0.00
 -2 15 11 -0.21 0.00
 0 15 11 0.39 0.00
 2 15 11 0.13 0.00
 4 15 11 -0.12 0.00
 6 15 11 -0.18 0.00
 8 15 11 -0.10 0.00
 10 15 11 0.08 0.00
 -3 16 11 0.10 0.00
 -1 16 11 0.43 0.00
 1 16 11 -0.24 0.00
 3 16 11 -0.23 0.00
 -28 0 12 0.44 0.00
 28 0 12 -0.50 0.00
 -27 1 12 -0.23 0.00
 27 1 12 -0.35 0.00
 -28 2 12 -0.07 0.00
 26 2 12 0.11 0.00
 28 2 12 -0.08 0.00
 -27 3 12 0.14 0.00
 27 3 12 -0.16 0.00
 -28 4 12 -0.10 0.00
 -26 4 12 0.05 0.00
 26 4 12 0.07 0.00
 -27 5 12 0.22 0.00
 25 5 12 -0.24 0.00
 27 5 12 0.03 0.00
 -26 6 12 -0.23 0.00
 24 6 12 0.13 0.00
 26 6 12 0.34 0.00
 -25 7 12 0.19 0.00
 25 7 12 0.01 0.00
 -24 8 12 0.08 0.00
 22 8 12 0.04 0.00
 24 8 12 -0.40 0.00
 -23 9 12 -0.05 0.00
 21 9 12 -0.15 0.00
 23 9 12 0.08 0.00
 -22 10 12 0.03 0.00
 -20 10 12 0.21 0.00
 20 10 12 -0.11 0.00
 22 10 12 0.18 0.00
 -21 11 12 -0.14 0.00
 -19 11 12 -0.24 0.00
 19 11 12 -0.47 0.00
 -18 12 12 0.01 0.00
 -16 12 12 -0.06 0.00
 16 12 12 -0.13 0.00
 18 12 12 -0.11 0.00
 -17 13 12 0.00 0.00
 -15 13 12 0.12 0.00
 -13 13 12 0.00 0.00
 13 13 12 0.20 0.00
 15 13 12 0.01 0.00
 -14 14 12 -0.11 0.00
 -12 14 12 -0.04 0.00
 -10 14 12 0.31 0.00
 10 14 12 -0.21 0.00
 12 14 12 0.10 0.00
 -9 15 12 -0.12 0.00
 -7 15 12 -0.24 0.00
 -5 15 12 0.21 0.00
 -3 15 12 -0.03 0.00
 -1 15 12 -0.17 0.00
 1 15 12 0.28 0.00
 3 15 12 0.11 0.00
 5 15 12 -0.13 0.00
 7 15 12 -0.12 0.00
 9 15 12 -0.09 0.00
 -2 16 12 -0.15 0.00
 0 16 12 -0.01 0.00
 2 16 12 0.05 0.00
 -28 1 13 -0.30 0.00
 26 1 13 0.08 0.00
 28 1 13 0.25 0.00
 -27 2 13 0.21 0.00
 27 2 13 0.12 0.00
 -28 3 13 0.04 0.00
 26 3 13 0.39 0.00
 -27 4 13 -0.10 0.00
 27 4 13 -0.13 0.00
 -26 5 13 -0.01 0.00
 26 5 13 0.11 0.00
 -25 6 13 0.12 0.00
 25 6 13 0.68 0.00
 -26 7 13 -0.03 0.00
 -24 7 13 -0.14 0.00
 24 7 13 0.29 0.00
 -25 8 13 0.04 0.00
 -23 8 13 0.12 0.00
 23 8 13 0.10 0.00
 -24 9 13 -0.16 0.00
 -22 9 13 0.04 0.00
 22 9 13 0.21 0.00
 -21 10 13 0.21 0.00
 19 10 13 -0.01 0.00
 21 10 13 -0.27 0.00
 -20 11 13 -0.23 0.00
 -18 11 13 0.17 0.00
 18 11 13 -0.36 0.00
 20 11 13 -0.06 0.00
 -19 12 13 0.11 0.00
 -17 12 13 -0.02 0.00
 15 12 13 -0.22 0.00
 17 12 13 -0.06 0.00
 -16 13 13 -0.20 0.00
 -14 13 13 0.18 0.00
 12 13 13 0.03 0.00
 14 13 13 -0.29 0.00
 16 13 13 0.00 0.00
 -13 14 13 -0.08 0.00
 -11 14 13 -0.16 0.00
 -9 14 13 0.32 0.00
 9 14 13 0.26 0.00
 11 14 13 -0.08 0.00
 13 14 13 -0.41 0.00
 -10 15 13 0.22 0.00
 -8 15 13 -0.23 0.00
 -6 15 13 0.11 0.00
 -4 15 13 0.20 0.00
 -2 15 13 -0.19 0.00
 0 15 13 0.10 0.00
 2 15 13 -0.16 0.00
 4 15 13 -0.27 0.00
 6 15 13 0.29 0.00
 8 15 13 0.34 0.00
 -28 0 14 -0.01 0.00
 26 0 14 0.06 0.00
 28 0 14 0.26 0.00
 -27 1 14 -0.03 0.00
 27 1 14 -0.06 0.00
 -28 2 14 -0.06 0.00
 26 2 14 -0.35 0.00
 -27 3 14 -0.05 0.00
 27 3 14 0.09 0.00
 -28 4 14 0.07 0.00
 -26 4 14 -0.02 0.00
 26 4 14 -0.50 0.00
 -27 5 14 -0.06 0.00
 25 5 14 -0.27 0.00
 -26 6 14 0.14 0.00
 24 6 14 -0.03 0.00
 26 6 14 -0.09 0.00
 -25 7 14 -0.38 0.00
 23 7 14 -0.22 0.00
 25 7 14 -0.29 0.00
 -24 8 14 0.32 0.00
 22 8 14 0.27 0.00
 24 8 14 -0.18 0.00
 -23 9 14 -0.28 0.00
 -21 9 14 -0.10 0.00
 21 9 14 0.23 0.00
 23 9 14 -0.63 0.00
 -22 10 14 0.04 0.00
 -20 10 14 0.24 0.00
 20 10 14 -0.38 0.00
 -21 11 14 -0.01 0.00
 -19 11 14 0.01 0.00
 17 11 14 0.31 0.00
 19 11 14 -0.24 0.00
 -18 12 14 0.08 0.00
 -16 12 14 0.09 0.00
 16 12 14 0.26 0.00
 18 12 14 -0.34 0.00
 -15 13 14 0.00 0.00
 -13 13 14 0.15 0.00
 13 13 14 0.27 0.00
 15 13 14 -0.18 0.00
 -12 14 14 -0.26 0.00
 -10 14 14 -0.07 0.00
 -8 14 14 0.23 0.00
 8 14 14 -0.01 0.00
 10 14 14 0.22 0.00
 12 14 14 0.16 0.00
 -9 15 14 0.08 0.00
 -7 15 14 -0.25 0.00
 -5 15 14 0.15 0.00
 -3 15 14 0.30 0.00
 -1 15 14 -0.27 0.00
 1 15 14 -0.19 0.00
 3 15 14 0.11 0.00
 5 15 14 -0.02 0.00
 7 15 14 0.00 0.00
 9 15 14 0.14 0.00
 -28 1 15 0.25 0.00
 26 1 15 -0.19 0.00
 -27 2 15 -0.17 0.00
 27 2 15 0.02 0.00
 -28 3 15 0.06 0.00
 -26 3 15 0.29 0.00
 26 3 15 0.09 0.00
 -27 4 15 0.04 0.00
 25 4 15 -0.10 0.00
 27 4 15 -0.06 0.00
 -26 5 15 -0.07 0.00
 26 5 15 0.03 0.00
 -25 6 15 0.14 0.00
 25 6 15 -0.10 0.00
 -24 7 15 0.05 0.00
 24 7 15 0.42 0.00
 -23 8 15 -0.25 0.00
 23 8 15 0.56 0.00
 -22 9 15 0.11 0.00
 20 9 15 0.10 0.00
 22 9 15 -0.03 0.00
 -21 10 15 -0.05 0.00
 19 10 15 -0.05 0.00
 21 10 15 0.09 0.00
 -20 11 15 -0.15 0.00
 -18 11 15 -0.01 0.00
 18 11 15 0.17 0.00
 20 11 15 0.04 0.00
 -17 12 15 0.31 0.00
 -15 12 15 -0.29 0.00
 15 12 15 0.27 0.00
 17 12 15 -0.24 0.00
 -16 13 15 -0.19 0.00
 -14 13 15 0.13 0.00
 -12 13 15 0.37 0.00
 12 13 15 0.34 0.00
 14 13 15 0.04 0.00
 -13 14 15 0.05 0.00
 -11 14 15 -0.28 0.00
 -9 14 15 0.17 0.00
 7 14 15 -0.27 0.00
 9 14 15 -0.14 0.00
 11 14 15 0.26 0.00
 -8 15 15 -0.19 0.00
 -6 15 15 -0.20 0.00
 -4 15 15 0.32 0.00
 -2 15 15 -0.29 0.00
 0 15 15 -0.17 0.00
 2 15 15 0.50 0.00
 4 15 15 0.16 0.00
 6 15 15 -0.34 0.00
 8 15 15 -0.19 0.00
 -28 0 16 -0.14 0.00
 26 0 16 0.16 0.00
 -27 1 16 0.17 0.00
 27 1 16 0.13 0.00
 -28 2 16 -0.05 0.00
 26 2 16 0.24 0.00
 -27 3 16 0.12 0.00
 25 3 16 -0.11 0.00
 27 3 16 0.02 0.00
 -26 4 16 -0.16 0.00
 26 4 16 0.40 0.00
 -27 5 16 -0.12 0.00
 -25 5 16 0.39 0.00
 25 5 16 0.09 0.00
 -26 6 16 0.17 0.00
 -24 6 16 -0.37 0.00
 24 6 16 -0.14 0.00
 -25 7 16 -0.10 0.00
 23 7 16 0.48 0.00
 -24 8 16 0.05 0.00
 -22 8 16 0.15 0.00
 22 8 16 0.43 0.00
 -23 9 16 0.24 0.00
 -21 9 16 -0.34 0.00
 21 9 16 0.21 0.00
 -22 10 16 -0.16 0.00
 -20 10 16 0.22 0.00
 20 10 16 0.50 0.00
 -19 11 16 -0.14 0.00
 17 11 16 0.47 0.00
 19 11 16 0.04 0.00
 -18 12 16 -0.01 0.00
 -16 12 16 0.13 0.00
 14 12 16 -0.30 0.00
 16 12 16 0.31 0.00
 -15 13 16 -0.02 0.00
 -13 13 16 0.03 0.00
 11 13 16 -0.52 0.00
 13 13 16 -0.15 0.00
 15 13 16 0.38 0.00
 -12 14 16 -0.07 0.00
 -10 14 16 -0.04 0.00
 -8 14 16 0.28 0.00
 6 14 16 0.62 0.00
 8 14 16 0.02 0.00
 10 14 16 -0.50 0.00
 12 14 16 0.04 0.00
 -7 15 16 -0.16 0.00
 -5 15 16 -0.28 0.00
 -3 15 16 0.23 0.00
 -1 15 16 0.05 0.00
 1 15 16 -0.21 0.00
 3 15 16 0.20 0.00
 5 15 16 0.23 0.00
 7 15 16 -0.18 0.00
 -28 1 17 -0.09 0.00
 26 1 17 0.13 0.00
 -27 2 17 -0.11 0.00
 25 2 17 0.07 0.00
 27 2 17 -0.31 0.00
 -28 3 17 -0.10 0.00
 -26 3 17 0.14 0.00
 26 3 17 -0.19 0.00
 -27 4 17 0.04 0.00
 25 4 17 0.17 0.00
 -26 5 17 -0.10 0.00
 24 5 17 -0.39 0.00
 26 5 17 -0.38 0.00
 -25 6 17 -0.07 0.00
 23 6 17 -0.51 0.00
 25 6 17 -0.08 0.00
 -24 7 17 0.10 0.00
 22 7 17 -0.22 0.00
 24 7 17 -0.09 0.00
 -23 8 17 -0.03 0.00
 21 8 17 -0.58 0.00
 23 8 17 -0.25 0.00
 -22 9 17 -0.13 0.00
 20 9 17 -0.31 0.00
 22 9 17 0.18 0.00
 -21 10 17 0.31 0.00
 -19 10 17 0.06 0.00
 19 10 17 0.14 0.00
 21 10 17 -0.05 0.00
 -20 11 17 -0.02 0.00
 -18 11 17 -0.24 0.00
 16 11 17 0.04 0.00
 18 11 17 -0.15 0.00
 -17 12 17 0.29 0.00
 -15 12 17 -0.13 0.00
 15 12 17 -0.07 0.00
 17 12 17 -0.06 0.00
 -16 13 17 -0.22 0.00
 -14 13 17 -0.23 0.00
 -12 13 17 0.31 0.00
 12 13 17 0.02 0.00
 14 13 17 0.09 0.00
 -11 14 17 -0.27 0.00
 -9 14 17 -0.05 0.00
 -7 14 17 0.40 0.00
 5 14 17 0.11 0.00
 7 14 17 -0.02 0.00
 9 14 17 -0.02 0.00
 11 14 17 0.23 0.00
 -8 15 17 0.23 0.00
 -6 15 17 -0.35 0.00
 -4 15 17 0.19 0.00
 -2 15 17 0.29 0.00
 0 15 17 -0.22 0.00
 2 15 17 -0.09 0.00
 4 15 17 -0.10 0.00
 6 15 17 -0.10 0.00
 -28 0 18 0.05 0.00
 -26 0 18 -0.03 0.00
 26 0 18 -0.37 0.00
 -27 1 18 0.00 0.00
 25 1 18 0.03 0.00
 27 1 18 0.26 0.00
 -28 2 18 0.04 0.00
 -26 2 18 -0.07 0.00
 26 2 18 -0.20 0.00
 -27 3 18 0.02 0.00
 25 3 18 -0.03 0.00
 -26 4 18 -0.06 0.00
 24 4 18 0.14 0.00
 26 4 18 -0.03 0.00
 -25 5 18 0.01 0.00
 25 5 18 -0.06 0.00
 -26 6 18 0.19 0.00
 -24 6 18 0.07 0.00
 24 6 18 0.18 0.00
 -25 7 18 -0.19 0.00
 -23 7 18 -0.48 0.00
 23 7 18 -0.13 0.00
 -24 8 18 0.01 0.00
 -22 8 18 0.54 0.00
 22 8 18 0.09 0.00
 -23 9 18 -0.01 0.00
 -21 9 18 -0.39 0.00
 21 9 18 0.60 0.00
 -20 10 18 -0.01 0.00
 18 10 18 -0.10 0.00
 20 10 18 0.28 0.00
 -19 11 18 0.17 0.00
 -17 11 18 -0.19 0.00
 17 11 18 -0.20 0.00
 19 11 18 0.31 0.00
 -18 12 18 0.04 0.00
 -16 12 18 0.10 0.00
 -14 12 18 0.25 0.00
 14 12 18 -0.33 0.00
 16 12 18 0.28 0.00
 -15 13 18 -0.09 0.00
 -13 13 18 -0.07 0.00
 -11 13 18 0.11 0.00
 11 13 18 0.03 0.00
 13 13 18 -0.06 0.00
 -12 14 18 0.00 0.00
 -10 14 18 -0.21 0.00
 -8 14 18 -0.10 0.00
 -6 14 18 0.23 0.00
 4 14 18 -0.39 0.00
 6 14 18 -0.17 0.00
 8 14 18 0.08 0.00
 10 14 18 -0.05 0.00
 -7 15 18 0.10 0.00
 -5 15 18 -0.21 0.00
 -3 15 18 0.12 0.00
 -1 15 18 0.32 0.00
 1 15 18 -0.27 0.00
 3 15 18 -0.27 0.00
 5 15 18 0.18 0.00
 -28 1 19 0.12 0.00
 -26 1 19 0.12 0.00
 26 1 19 0.17 0.00
 -27 2 19 -0.04 0.00
 25 2 19 0.05 0.00
 -26 3 19 0.12 0.00
 26 3 19 0.08 0.00
 -27 4 19 0.09 0.00
 -25 4 19 0.04 0.00
 25 4 19 0.05 0.00
 -26 5 19 -0.08 0.00
 24 5 19 0.49 0.00
 -25 6 19 0.18 0.00
 23 6 19 0.46 0.00
 -24 7 19 -0.09 0.00
 22 7 19 -0.15 0.00
 24 7 19 -0.19 0.00
 -23 8 19 0.16 0.00
 21 8 19 0.08 0.00
 23 8 19 0.27 0.00
 -22 9 19 -0.18 0.00
 -20 9 19 0.31 0.00
 20 9 19 0.14 0.00
 -21 10 19 0.01 0.00
 -19 10 19 -0.07 0.00
 19 10 19 -0.20 0.00
 -18 11 19 -0.30 0.00
 16 11 19 0.01 0.00
 18 11 19 0.18 0.00
 -17 12 19 0.16 0.00
 -15 12 19 0.28 0.00
 13 12 19 -0.13 0.00
 15 12 19 0.29 0.00
 -14 13 19 -0.35 0.00
 -12 13 19 0.32 0.00
 10 13 19 -0.37 0.00
 12 13 19 -0.15 0.00
 14 13 19 0.29 0.00
 -11 14 19 0.01 0.00
 -9 14 19 -0.41 0.00
 -7 14 19 0.25 0.00
 -5 14 19 0.03 0.00
 -3 14 19 -0.19 0.00
 3 14 19 -0.19 0.00
 5 14 19 0.22 0.00
 7 14 19 0.15 0.00
 9 14 19 -0.37 0.00
 11 14 19 -0.15 0.00
 -6 15 19 -0.20 0.00
 -4 15 19 -0.23 0.00
 -2 15 19 0.24 0.00
 0 15 19 -0.27 0.00
 2 15 19 -0.10 0.00
 4 15 19 0.53 0.00
 -28 0 20 0.03 0.00
 -26 0 20 -0.03 0.00
 26 0 20 -0.05 0.00
 -27 1 20 -0.07 0.00
 25 1 20 -0.16 0.00
 -26 2 20 0.03 0.00
 26 2 20 0.12 0.00
 -27 3 20 0.08 0.00
 -25 3 20 0.08 0.00
 25 3 20 -0.25 0.00
 -26 4 20 -0.05 0.00
 24 4 20 -0.51 0.00
 -25 5 20 -0.02 0.00
 23 5 20 -0.06 0.00
 25 5 20 0.24 0.00
 -24 6 20 0.21 0.00
 22 6 20 -0.29 0.00
 24 6 20 -0.30 0.00
 -23 7 20 -0.17 0.00
 23 7 20 -0.18 0.00
 -22 8 20 0.07 0.00
 20 8 20 -0.18 0.00
 22 8 20 -0.04 0.00
 -21 9 20 0.28 0.00
 19 9 20 -0.43 0.00
 21 9 20 -0.32 0.00
 -20 10 20 -0.35 0.00
 -18 10 20 0.43 0.00
 18 10 20 -0.62 0.00
 20 10 20 0.13 0.00
 -19 11 20 0.30 0.00
 -17 11 20 -0.13 0.00
 15 11 20 -0.16 0.00
 17 11 20 -0.25 0.00
 -16 12 20 -0.16 0.00
 -14 12 20 0.23 0.00
 14 12 20 -0.40 0.00
 16 12 20 -0.23 0.00
 -13 13 20 -0.02 0.00
 -11 13 20 -0.04 0.00
 9 13 20 0.54 0.00
 11 13 20 0.19 0.00
 13 13 20 -0.68 0.00
 -10 14 20 -0.02 0.00
 -8 14 20 -0.05 0.00
 -6 14 20 0.27 0.00
 -4 14 20 0.14 0.00
 -2 14 20 -0.40 0.00
 0 14 20 0.08 0.00
 2 14 20 0.11 0.00
 4 14 20 -0.47 0.00
 6 14 20 0.12 0.00
 8 14 20 0.67 0.00
 10 14 20 -0.16 0.00
 -5 15 20 -0.19 0.00
 -3 15 20 -0.30 0.00
 -1 15 20 0.28 0.00
 1 15 20 0.09 0.00
 3 15 20 -0.31 0.00
 -26 1 21 -0.08 0.00
 26 1 21 0.01 0.00
 -27 2 21 0.05 0.00
 25 2 21 0.20 0.00
 -26 3 21 -0.11 0.00
 24 3 21 -0.18 0.00
 26 3 21 -0.26 0.00
 -25 4 21 0.03 0.00
 25 4 21 0.13 0.00
 -26 5 21 0.02 0.00
 -24 5 21 -0.12 0.00
 24 5 21 0.16 0.00
 -25 6 21 -0.19 0.00
 -23 6 21 -0.02 0.00
 23 6 21 0.06 0.00
 -24 7 21 0.08 0.00
 -22 7 21 0.23 0.00
 22 7 21 0.42 0.00
 -23 8 21 0.00 0.00
 -21 8 21 -0.18 0.00
 21 8 21 0.18 0.00
 -22 9 21 -0.03 0.00
 -20 9 21 -0.10 0.00
 20 9 21 -0.13 0.00
 -21 10 21 -0.19 0.00
 -19 10 21 0.40 0.00
 17 10 21 0.04 0.00
 19 10 21 0.14 0.00
 -18 11 21 -0.16 0.00
 -16 11 21 -0.15 0.00
 16 11 21 0.10 0.00
 18 11 21 -0.06 0.00
 -17 12 21 -0.04 0.00
 -15 12 21 0.43 0.00
 -13 12 21 -0.31 0.00
 13 12 21 0.11 0.00
 15 12 21 -0.22 0.00
 -14 13 21 -0.41 0.00
 -12 13 21 -0.15 0.00
 -10 13 21 0.37 0.00
 8 13 21 0.08 0.00
 10 13 21 0.33 0.00
 12 13 21 -0.07 0.00
 -9 14 21 -0.37 0.00
 -7 14 21 0.05 0.00
 -5 14 21 0.36 0.00
 -3 14 21 -0.34 0.00
 -1 14 21 -0.03 0.00
 1 14 21 0.27 0.00
 3 14 21 -0.16 0.00
 5 14 21 -0.20 0.00
 7 14 21 0.17 0.00
 9 14 21 0.11 0.00
 -4 15 21 -0.37 0.00
 -2 15 21 0.27 0.00
 0 15 21 0.35 0.00
 2 15 21 -0.31 0.00
 -26 0 22 -0.02 0.00
 24 0 22 0.00 0.00
 26 0 22 -0.06 0.00
 -27 1 22 -0.10 0.00
 25 1 22 0.04 0.00
 -26 2 22 0.00 0.00
 24 2 22 0.24 0.00
 26 2 22 -0.05 0.00
 -27 3 22 -0.02 0.00
 -25 3 22 0.09 0.00
 25 3 22 -0.01 0.00
 -26 4 22 0.16 0.00
 24 4 22 0.21 0.00
 -25 5 22 -0.24 0.00
 23 5 22 -0.04 0.00
 -24 6 22 0.32 0.00
 22 6 22 0.11 0.00
 24 6 22 0.20 0.00
 -23 7 22 -0.36 0.00
 21 7 22 0.42 0.00
 23 7 22 -0.01 0.00
 -22 8 22 0.06 0.00
 20 8 22 -0.01 0.00
 22 8 22 -0.32 0.00
 -21 9 22 0.17 0.00
 -19 9 22 -0.51 0.00
 19 9 22 -0.05 0.00
 -20 10 22 -0.26 0.00
 -18 10 22 -0.07 0.00
 16 10 22 0.53 0.00
 18 10 22 0.06 0.00
 -17 11 22 0.34 0.00
 -15 11 22 -0.34 0.00
 15 11 22 0.52 0.00
 17 11 22 -0.41 0.00
 -16 12 22 -0.10 0.00
 -14 12 22 0.09 0.00
 12 12 22 0.43 0.00
 14 12 22 0.19 0.00
 -13 13 22 0.06 0.00
 -11 13 22 -0.21 0.00
 -9 13 22 0.10 0.00
 7 13 22 -0.57 0.00
 9 13 22 -0.30 0.00
 11 13 22 0.46 0.00
 -10 14 22 0.04 0.00
 -8 14 22 -0.14 0.00
 -6 14 22 -0.16 0.00
 -4 14 22 0.24 0.00
 -2 14 22 -0.27 0.00
 0 14 22 -0.20 0.00
 2 14 22 0.70 0.00
 4 14 22 0.17 0.00
 6 14 22 -0.62 0.00
 8 14 22 -0.07 0.00
 -1 15 22 0.09 0.00
 -26 1 23 0.16 0.00
 24 1 23 0.08 0.00
 26 1 23 -0.01 0.00
 -27 2 23 0.09 0.00
 -25 2 23 -0.09 0.00
 25 2 23 -0.15 0.00
 -26 3 23 -0.06 0.00
 24 3 23 -0.05 0.00
 -25 4 23 0.21 0.00
 23 4 23 -0.22 0.00
 25 4 23 0.00 0.00
 -24 5 23 -0.10 0.00
 22 5 23 -0.69 0.00
 24 5 23 0.12 0.00
 -25 6 23 0.22 0.00
 -23 6 23 0.01 0.00
 23 6 23 0.43 0.00
 -24 7 23 -0.28 0.00
 -22 7 23 0.07 0.00
 22 7 23 0.12 0.00
 -23 8 23 0.32 0.00
 -21 8 23 0.01 0.00
 19 8 23 -0.52 0.00
 21 8 23 0.08 0.00
 -20 9 23 -0.16 0.00
 18 9 23 -0.12 0.00
 20 9 23 0.34 0.00
 -19 10 23 0.16 0.00
 -17 10 23 -0.18 0.00
 17 10 23 0.11 0.00
 19 10 23 -0.04 0.00
 -18 11 23 0.05 0.00
 -16 11 23 -0.43 0.00
 14 11 23 -0.24 0.00
 16 11 23 -0.05 0.00
 -15 12 23 0.36 0.00
 -13 12 23 0.18 0.00
 11 12 23 -0.19 0.00
 13 12 23 -0.18 0.00
 15 12 23 0.02 0.00
 -12 13 23 -0.44 0.00
 -10 13 23 0.47 0.00
 -8 13 23 0.24 0.00
 6 13 23 0.23 0.00
 8 13 23 0.11 0.00
 10 13 23 -0.06 0.00
 12 13 23 -0.19 0.00
 -9 14 23 -0.07 0.00
 -7 14 23 -0.46 0.00
 -5 14 23 0.33 0.00
 -3 14 23 0.06 0.00
 -1 14 23 -0.23 0.00
 1 14 23 0.15 0.00
 3 14 23 0.03 0.00
 5 14 23 -0.14 0.00
 7 14 23 0.17 0.00
 -26 0 24 0.05 0.00
 24 0 24 -0.08 0.00
 -27 1 24 0.10 0.00
 -25 1 24 -0.08 0.00
 25 1 24 0.04 0.00
 -26 2 24 -0.22 0.00
 24 2 24 -0.09 0.00
 -25 3 24 0.19 0.00
 23 3 24 0.23 0.00
 25 3 24 0.02 0.00
 -26 4 24 0.23 0.00
 -24 4 24 -0.19 0.00
 24 4 24 -0.25 0.00
 -25 5 24 -0.34 0.00
 -23 5 24 0.23 0.00
 23 5 24 -0.01 0.00
 -24 6 24 0.26 0.00
 -22 6 24 0.08 0.00
 22 6 24 0.17 0.00
 -23 7 24 0.12 0.00
 -21 7 24 -0.26 0.00
 21 7 24 -0.08 0.00
 -22 8 24 -0.41 0.00
 -20 8 24 0.12 0.00
 20 8 24 0.17 0.00
 -21 9 24 0.39 0.00
 -19 9 24 0.30 0.00
 17 9 24 0.16 0.00
 19 9 24 0.31 0.00
 -20 10 24 -0.10 0.00
 -18 10 24 -0.47 0.00
 16 10 24 0.12 0.00
 18 10 24 -0.01 0.00
 -17 11 24 0.46 0.00
 -15 11 24 -0.14 0.00
 13 11 24 -0.17 0.00
 15 11 24 0.22 0.00
 -14 12 24 -0.31 0.00
 -12 12 24 0.34 0.00
 10 12 24 -0.22 0.00
 12 12 24 0.14 0.00
 14 12 24 0.37 0.00
 -13 13 24 0.11 0.00
 -11 13 24 0.00 0.00
 -9 13 24 -0.10 0.00
 -7 13 24 0.21 0.00
 5 13 24 0.41 0.00
 7 13 24 -0.19 0.00
 9 13 24 -0.27 0.00
 11 13 24 0.52 0.00
 -8 14 24 0.03 0.00
 -6 14 24 -0.08 0.00
 -4 14 24 0.32 0.00
 -2 14 24 0.18 0.00
 0 14 24 -0.48 0.00
 2 14 24 0.04 0.00
 4 14 24 0.17 0.00
 6 14 24 -0.41 0.00
 -26 1 25 -0.07 0.00
 24 1 25 0.02 0.00
 -25 2 25 -0.06 0.00
 23 2 25 0.15 0.00
 25 2 25 0.01 0.00
 -26 3 25 0.00 0.00
 -24 3 25 -0.02 0.00
 24 3 25 -0.01 0.00
 -25 4 25 -0.12 0.00
 23 4 25 -0.13 0.00
 -24 5 25 0.16 0.00
 22 5 25 0.09 0.00
 -23 6 25 -0.33 0.00
 21 6 25 -0.08 0.00
 23 6 25 -0.09 0.00
 -22 7 25 0.24 0.00
 20 7 25 -0.31 0.00
 22 7 25 0.13 0.00
 -21 8 25 0.08 0.00
 19 8 25 -0.04 0.00
 21 8 25 0.28 0.00
 -20 9 25 -0.27 0.00
 -18 9 25 0.01 0.00
 18 9 25 -0.14 0.00
 -19 10 25 -0.08 0.00
 -17 10 25 0.48 0.00
 15 10 25 0.01 0.00
 17 10 25 -0.16 0.00
 -16 11 25 -0.35 0.00
 -14 11 25 0.02 0.00
 14 11 25 0.03 0.00
 16 11 25 0.21 0.00
 -15 12 25 0.09 0.00
 -13 12 25 0.42 0.00
 -11 12 25 -0.48 0.00
 9 12 25 -0.14 0.00
 11 12 25 -0.01 0.00
 13 12 25 0.25 0.00
 -12 13 25 -0.51 0.00
 -10 13 25 -0.03 0.00
 -8 13 25 0.32 0.00
 -6 13 25 -0.40 0.00
 -4 13 25 0.02 0.00
 4 13 25 0.13 0.00
 6 13 25 -0.23 0.00
 8 13 25 -0.33 0.00
 10 13 25 0.12 0.00
 -7 14 25 -0.38 0.00
 -5 14 25 0.06 0.00
 -3 14 25 0.28 0.00
 -1 14 25 -0.31 0.00
 1 14 25 0.02 0.00
 3 14 25 0.29 0.00
 5 14 25 -0.20 0.00
 -26 0 26 0.30 0.00
 -24 0 26 0.00 0.00
 24 0 26 -0.08 0.00
 -25 1 26 -0.11 0.00
 23 1 26 -0.18 0.00
 25 1 26 0.09 0.00
 -26 2 26 -0.14 0.00
 -24 2 26 0.00 0.00
 24 2 26 0.06 0.00
 -25 3 26 0.14 0.00
 23 3 26 -0.20 0.00
 -24 4 26 0.00 0.00
 22 4 26 -0.19 0.00
 24 4 26 0.37 0.00
 -23 5 26 -0.31 0.00
 21 5 26 -0.03 0.00
 23 5 26 0.23 0.00
 -24 6 26 -0.26 0.00
 -22 6 26 0.44 0.00
 20 6 26 -0.33 0.00
 22 6 26 0.07 0.00
 -23 7 26 0.35 0.00
 -21 7 26 -0.46 0.00
 19 7 26 -0.28 0.00
 21 7 26 0.31 0.00
 -22 8 26 -0.28 0.00
 -20 8 26 0.15 0.00
 18 8 26 0.03 0.00
 20 8 26 0.22 0.00
 -19 9 26 0.30 0.00
 17 9 26 -0.20 0.00
 19 9 26 0.09 0.00
 -18 10 26 -0.46 0.00
 -16 10 26 -0.08 0.00
 14 10 26 -0.38 0.00
 16 10 26 -0.14 0.00
 -17 11 26 -0.05 0.00
 -15 11 26 0.52 0.00
 -13 11 26 -0.45 0.00
 13 11 26 -0.53 0.00
 15 11 26 0.23 0.00
 -14 12 26 -0.28 0.00
 -12 12 26 0.09 0.00
 -10 12 26 0.45 0.00
 8 12 26 0.47 0.00
 10 12 26 -0.52 0.00
 12 12 26 -0.49 0.00
 -11 13 26 0.16 0.00
 -9 13 26 -0.35 0.00
 -7 13 26 0.19 0.00
 -5 13 26 0.12 0.00
 -3 13 26 -0.28 0.00
 -1 13 26 0.34 0.00
 1 13 26 -0.19 0.00
 3 13 26 -0.45 0.00
 5 13 26 0.58 0.00
 7 13 26 0.38 0.00
 9 13 26 -0.68 0.00
 -6 14 26 -0.13 0.00
 -4 14 26 -0.20 0.00
 -2 14 26 0.25 0.00
 0 14 26 -0.31 0.00
 2 14 26 -0.15 0.00
 4 14 26 0.75 0.00
 -26 1 27 0.01 0.00
 -24 1 27 0.13 0.00
 24 1 27 0.11 0.00
 -25 2 27 0.10 0.00
 23 2 27 0.13 0.00
 -24 3 27 -0.07 0.00
 22 3 27 -0.03 0.00
 24 3 27 -0.16 0.00
 -25 4 27 -0.03 0.00
 -23 4 27 0.29 0.00
 21 4 27 0.24 0.00
 23 4 27 0.03 0.00
 -24 5 27 0.06 0.00
 -22 5 27 -0.16 0.00
 22 5 27 -0.19 0.00
 -23 6 27 0.21 0.00
 -21 6 27 -0.20 0.00
 21 6 27 -0.20 0.00
 -22 7 27 -0.50 0.00
 -20 7 27 0.33 0.00
 20 7 27 0.04 0.00
 -21 8 27 0.53 0.00
 -19 8 27 -0.15 0.00
 19 8 27 -0.19 0.00
 -20 9 27 -0.21 0.00
 -18 9 27 -0.12 0.00
 16 9 27 0.03 0.00
 18 9 27 -0.33 0.00
 -17 10 27 0.33 0.00
 -15 10 27 -0.38 0.00
 15 10 27 -0.11 0.00
 17 10 27 -0.14 0.00
 -16 11 27 -0.13 0.00
 -14 11 27 -0.43 0.00
 12 11 27 0.16 0.00
 14 11 27 -0.27 0.00
 -13 12 27 0.55 0.00
 -11 12 27 0.01 0.00
 -9 12 27 -0.48 0.00
 7 12 27 -0.02 0.00
 9 12 27 0.31 0.00
 11 12 27 0.03 0.00
 -10 13 27 -0.45 0.00
 -8 13 27 0.55 0.00
 -6 13 27 0.14 0.00
 -4 13 27 -0.33 0.00
 -2 13 27 0.13 0.00
 0 13 27 0.00 0.00
 2 13 27 -0.24 0.00
 4 13 27 -0.10 0.00
 6 13 27 0.21 0.00
 8 13 27 0.22 0.00
 -5 14 27 -0.42 0.00
 -3 14 27 0.40 0.00
 -1 14 27 0.06 0.00
 1 14 27 -0.32 0.00
 3 14 27 0.10 0.00
 -24 0 28 0.04 0.00
 22 0 28 0.02 0.00
 24 0 28 -0.08 0.00
 -25 1 28 0.03 0.00
 23 1 28 0.08 0.00
 -24 2 28 -0.17 0.00
 22 2 28 0.11 0.00
 24 2 28 -0.11 0.00
 -25 3 28 -0.16 0.00
 -23 3 28 0.31 0.00
 23 3 28 -0.07 0.00
 -24 4 28 0.32 0.00
 22 4 28 -0.03 0.00
 -23 5 28 -0.40 0.00
 21 5 28 -0.25 0.00
 -22 6 28 0.41 0.00
 20 6 28 -0.14 0.00
 22 6 28 0.26 0.00
 -21 7 28 0.06 0.00
 19 7 28 0.02 0.00
 21 7 28 0.09 0.00
 -20 8 28 -0.59 0.00
 18 8 28 -0.17 0.00
 -19 9 28 0.56 0.00
 -17 9 28 0.28 0.00
 15 9 28 0.16 0.00
 17 9 28 -0.15 0.00
 -18 10 28 -0.09 0.00
 -16 10 28 -0.54 0.00
 14 10 28 0.24 0.00
 16 10 28 -0.20 0.00
 -15 11 28 0.56 0.00
 -13 11 28 -0.20 0.00
 11 11 28 0.37 0.00
 13 11 28 0.01 0.00
 -12 12 28 -0.40 0.00
 -10 12 28 0.43 0.00
 -8 12 28 -0.18 0.00
 6 12 28 -0.55 0.00
 8 12 28 0.29 0.00
 10 12 28 0.32 0.00
 12 12 28 -0.27 0.00
 -9 13 28 -0.02 0.00
 -7 13 28 -0.14 0.00
 -5 13 28 0.16 0.00
 -3 13 28 -0.38 0.00
 -1 13 28 0.25 0.00
 1 13 28 0.48 0.00
 3 13 28 -0.53 0.00
 5 13 28 -0.22 0.00
 7 13 28 0.45 0.00
 -2 14 28 0.37 0.00
 0 14 28 0.16 0.00
 -24 1 29 -0.02 0.00
 22 1 29 -0.01 0.00
 24 1 29 0.03 0.00
 -25 2 29 0.01 0.00
 -23 2 29 -0.22 0.00
 23 2 29 0.00 0.00
 -24 3 29 -0.10 0.00
 22 3 29 0.11 0.00
 -23 4 29 -0.16 0.00
 21 4 29 0.04 0.00
 23 4 29 0.11 0.00
 -22 5 29 0.32 0.00
 20 5 29 -0.09 0.00
 22 5 29 0.27 0.00
 -23 6 29 0.16 0.00
 -21 6 29 -0.44 0.00
 19 6 29 0.11 0.00
 21 6 29 0.37 0.00
 -22 7 29 -0.18 0.00
 -20 7 29 0.39 0.00
 18 7 29 0.13 0.00
 20 7 29 0.19 0.00
 -21 8 29 0.06 0.00
 -19 8 29 0.09 0.00
 17 8 29 0.04 0.00
 19 8 29 0.19 0.00
 -18 9 29 -0.54 0.00
 -16 9 29 0.23 0.00
 16 9 29 0.31 0.00
 18 9 29 0.17 0.00
 -17 10 29 0.16 0.00
 -15 10 29 0.49 0.00
 13 10 29 -0.05 0.00
 15 10 29 0.30 0.00
 -14 11 29 -0.53 0.00
 -12 11 29 0.24 0.00
 10 11 29 -0.35 0.00
 12 11 29 0.11 0.00
 14 11 29 0.04 0.00
 -13 12 29 0.23 0.00
 -11 12 29 0.29 0.00
 -9 12 29 -0.50 0.00
 -7 12 29 0.26 0.00
 5 12 29 0.16 0.00
 7 12 29 -0.09 0.00
 9 12 29 -0.12 0.00
 11 12 29 -0.03 0.00
 -8 13 29 0.08 0.00
 -6 13 29 0.22 0.00
 -4 13 29 -0.39 0.00
 -2 13 29 0.04 0.00
 0 13 29 0.23 0.00
 2 13 29 0.00 0.00
 4 13 29 0.08 0.00
 6 13 29 0.05 0.00
 -24 0 30 0.22 0.00
 22 0 30 -0.05 0.00
 -25 1 30 0.22 0.00
 -23 1 30 -0.07 0.00
 21 1 30 -0.04 0.00
 23 1 30 0.00 0.00
 -24 2 30 -0.19 0.00
 22 2 30 0.09 0.00
 -23 3 30 0.25 0.00
 21 3 30 0.26 0.00
 23 3 30 -0.19 0.00
 -24 4 30 0.29 0.00
 -22 4 30 -0.24 0.00
 20 4 30 0.11 0.00
 22 4 30 -0.35 0.00
 -23 5 30 -0.19 0.00
 -21 5 30 -0.21 0.00
 19 5 30 0.05 0.00
 21 5 30 -0.22 0.00
 -22 6 30 -0.17 0.00
 -20 6 30 0.51 0.00
 18 6 30 0.26 0.00
 20 6 30 -0.20 0.00
 -21 7 30 0.36 0.00
 -19 7 30 -0.53 0.00
 17 7 30 0.06 0.00
 19 7 30 -0.30 0.00
 -20 8 30 -0.28 0.00
 -18 8 30 0.25 0.00
 16 8 30 -0.19 0.00
 18 8 30 -0.05 0.00
 -19 9 30 0.02 0.00
 -17 9 30 0.30 0.00
 15 9 30 -0.03 0.00
 17 9 30 0.04 0.00
 -16 10 30 -0.61 0.00
 -14 10 30 0.04 0.00
 12 10 30 0.00 0.00
 14 10 30 0.04 0.00
 -15 11 30 0.03 0.00
 -13 11 30 0.61 0.00
 -11 11 30 -0.56 0.00
 9 11 30 0.20 0.00
 11 11 30 0.25 0.00
 13 11 30 -0.09 0.00
 -12 12 30 -0.48 0.00
 -10 12 30 0.14 0.00
 -8 12 30 0.40 0.00
 -6 12 30 -0.41 0.00
 -4 12 30 0.21 0.00
 2 12 30 0.35 0.00
 4 12 30 -0.02 0.00
 6 12 30 -0.25 0.00
 8 12 30 0.32 0.00
 10 12 30 0.33 0.00
 -7 13 30 -0.37 0.00
 -5 13 30 0.33 0.00
 -3 13 30 0.03 0.00
 -1 13 30 -0.32 0.00
 1 13 30 0.31 0.00
 3 13 30 -0.13 0.00
 5 13 30 -0.33 0.00
 -24 1 31 0.09 0.00
 22 1 31 -0.05 0.00
 -23 2 31 0.03 0.00
 21 2 31 0.06 0.00
 -24 3 31 0.06 0.00
 -22 3 31 -0.02 0.00
 20 3 31 0.16 0.00
 22 3 31 -0.10 0.00
 -23 4 31 0.02 0.00
 -21 4 31 0.26 0.00
 21 4 31 -0.19 0.00
 -22 5 31 0.09 0.00
 20 5 31 -0.04 0.00
 -21 6 31 0.10 0.00
 19 6 31 -0.11 0.00
 -20 7 31 -0.59 0.00
 -18 7 31 0.61 0.00
 18 7 31 -0.27 0.00
 -19 8 31 0.75 0.00
 -17 8 31 -0.35 0.00
 15 8 31 -0.03 0.00
 17 8 31 -0.09 0.00
 -18 9 31 -0.36 0.00
 -16 9 31 -0.07 0.00
 14 9 31 0.06 0.00
 16 9 31 0.05 0.00
 -15 10 31 0.42 0.00
 -13 10 31 -0.57 0.00
 11 10 31 0.14 0.00
 13 10 31 0.11 0.00
 15 10 31 0.11 0.00
 -14 11 31 -0.34 0.00
 -12 11 31 -0.27 0.00
 -10 11 31 0.62 0.00
 8 11 31 0.06 0.00
 10 11 31 0.03 0.00
 12 11 31 0.23 0.00
 -11 12 31 0.65 0.00
 -9 12 31 -0.21 0.00
 -7 12 31 -0.43 0.00
 -5 12 31 0.33 0.00
 -3 12 31 0.05 0.00
 -1 12 31 0.02 0.00
 1 12 31 0.08 0.00
 3 12 31 -0.13 0.00
 5 12 31 -0.06 0.00
 7 12 31 -0.11 0.00
 9 12 31 0.03 0.00
 -6 13 31 0.55 0.00
 -4 13 31 0.06 0.00
 -2 13 31 -0.26 0.00
 0 13 31 0.15 0.00
 2 13 31 0.01 0.00
 4 13 31 -0.28 0.00
 -24 0 32 -0.02 0.00
 -22 0 32 0.05 0.00
 20 0 32 0.31 0.00
 22 0 32 -0.10 0.00
 -23 1 32 0.03 0.00
 21 1 32 -0.26 0.00
 -24 2 32 -0.19 0.00
 -22 2 32 -0.11 0.00
 20 2 32 -0.21 0.00
 22 2 32 0.16 0.00
 -23 3 32 -0.02 0.00
 -21 3 32 0.35 0.00
 21 3 32 0.16 0.00
 -22 4 32 0.25 0.00
 20 4 32 0.22 0.00
 -21 5 32 -0.33 0.00
 19 5 32 0.35 0.00
 21 5 32 0.03 0.00
 -20 6 32 0.44 0.00
 18 6 32 0.22 0.00
 20 6 32 -0.07 0.00
 -19 7 32 -0.06 0.00
 17 7 32 0.13 0.00
 19 7 32 0.05 0.00
 -18 8 32 -0.64 0.00
 -16 8 32 0.40 0.00
 16 8 32 0.21 0.00
 -17 9 32 0.73 0.00
 -15 9 32 0.12 0.00
 13 9 32 0.04 0.00
 15 9 32 0.11 0.00
 -16 10 32 -0.14 0.00
 -14 10 32 -0.51 0.00
 -12 10 32 0.64 0.00
 10 10 32 -0.21 0.00
 12 10 32 -0.09 0.00
 14 10 32 0.18 0.00
 -13 11 32 0.56 0.00
 -11 11 32 -0.27 0.00
 -9 11 32 -0.25 0.00
 7 11 32 -0.19 0.00
 9 11 32 -0.41 0.00
 11 11 32 -0.08 0.00
 -10 12 32 -0.35 0.00
 -8 12 32 0.42 0.00
 -6 12 32 -0.27 0.00
 -4 12 32 0.01 0.00
 -2 12 32 0.32 0.00
 0 12 32 -0.46 0.00
 2 12 32 0.23 0.00
 4 12 32 0.53 0.00
 6 12 32 -0.41 0.00
 8 12 32 -0.50 0.00
 -3 13 32 0.09 0.00
 -1 13 32 -0.29 0.00
 1 13 32 0.32 0.00
 3 13 32 0.35 0.00
 -24 1 33 -0.03 0.00
 -22 1 33 -0.01 0.00
 20 1 33 -0.13 0.00
 22 1 33 0.06 0.00
 -23 2 33 -0.04 0.00
 -21 2 33 -0.30 0.00
 21 2 33 0.10 0.00
 -22 3 33 -0.11 0.00
 20 3 33 0.06 0.00
 -23 4 33 -0.14 0.00
 -21 4 33 -0.12 0.00
 19 4 33 0.15 0.00
 21 4 33 -0.15 0.00
 -22 5 33 -0.04 0.00
 -20 5 33 0.40 0.00
 18 5 33 0.14 0.00
 20 5 33 -0.29 0.00
 -21 6 33 0.21 0.00
 -19 6 33 -0.53 0.00
 17 6 33 -0.15 0.00
 19 6 33 -0.31 0.00
 -20 7 33 -0.29 0.00
 -18 7 33 0.48 0.00
 16 7 33 -0.11 0.00
 18 7 33 -0.14 0.00
 -19 8 33 0.22 0.00
 -17 8 33 0.02 0.00
 15 8 33 0.01 0.00
 17 8 33 -0.21 0.00
 -16 9 33 -0.68 0.00
 -14 9 33 0.48 0.00
 12 9 33 0.01 0.00
 14 9 33 -0.26 0.00
 -15 10 33 0.48 0.00
 -13 10 33 0.36 0.00
 -11 10 33 -0.73 0.00
 9 10 33 0.33 0.00
 11 10 33 -0.15 0.00
 13 10 33 -0.41 0.00
 -12 11 33 -0.62 0.00
 -10 11 33 0.42 0.00
 -8 11 33 0.19 0.00
 -6 11 33 -0.54 0.00
 4 11 33 0.08 0.00
 6 11 33 0.25 0.00
 8 11 33 0.18 0.00
 10 11 33 -0.29 0.00
 -9 12 33 0.13 0.00
 -7 12 33 -0.38 0.00
 -5 12 33 0.37 0.00
 -3 12 33 0.07 0.00
 -1 12 33 -0.43 0.00
 1 12 33 0.03 0.00
 3 12 33 0.13 0.00
 5 12 33 0.10 0.00
 7 12 33 0.09 0.00
 -22 0 34 0.10 0.00
 20 0 34 0.25 0.00
 -23 1 34 0.14 0.00
 -21 1 34 0.01 0.00
 19 1 34 0.38 0.00
 21 1 34 -0.07 0.00
 -22 2 34 -0.15 0.00
 20 2 34 -0.26 0.00
 -23 3 34 -0.14 0.00
 -21 3 34 0.25 0.00
 19 3 34 -0.37 0.00
 21 3 34 0.03 0.00
 -22 4 34 0.28 0.00
 -20 4 34 -0.40 0.00
 18 4 34 -0.10 0.00
 20 4 34 0.13 0.00
 -21 5 34 -0.39 0.00
 -19 5 34 0.00 0.00
 17 5 34 -0.01 0.00
 19 5 34 -0.03 0.00
 -20 6 34 0.04 0.00
 -18 6 34 0.47 0.00
 16 6 34 -0.23 0.00
 18 6 34 -0.02 0.00
 -19 7 34 0.30 0.00
 -17 7 34 -0.60 0.00
 15 7 34 -0.04 0.00
 17 7 34 0.12 0.00
 -18 8 34 -0.28 0.00
 -16 8 34 0.35 0.00
 14 8 34 0.19 0.00
 16 8 34 -0.12 0.00
 -17 9 34 0.02 0.00
 -15 9 34 0.18 0.00
 -13 9 34 -0.66 0.00
 11 9 34 0.19 0.00
 13 9 34 0.09 0.00
 15 9 34 -0.29 0.00
 -14 10 34 -0.63 0.00
 -12 10 34 0.26 0.00
 -10 10 34 0.31 0.00
 8 10 34 0.17 0.00
 10 10 34 0.01 0.00
 12 10 34 0.03 0.00
 -11 11 34 0.51 0.00
 -9 11 34 -0.61 0.00
 -7 11 34 0.18 0.00
 -5 11 34 0.13 0.00
 -3 11 34 -0.17 0.00
 1 11 34 -0.33 0.00
 3 11 34 -0.41 0.00
 5 11 34 0.32 0.00
 7 11 34 0.00 0.00
 9 11 34 -0.02 0.00
 -8 12 34 0.23 0.00
 -6 12 34 0.24 0.00
 -4 12 34 -0.30 0.00
 -2 12 34 0.31 0.00
 0 12 34 -0.13 0.00
 2 12 34 -0.34 0.00
 4 12 34 0.20 0.00
 6 12 34 0.09 0.00
 -22 1 35 0.14 0.00
 20 1 35 0.01 0.00
 -23 2 35 0.11 0.00
 -21 2 35 -0.09 0.00
 19 2 35 -0.21 0.00
 21 2 35 0.04 0.00
 -22 3 35 -0.06 0.00
 -20 3 35 0.11 0.00
 18 3 35 -0.34 0.00
 20 3 35 0.26 0.00
 -21 4 35 0.11 0.00
 -19 4 35 0.15 0.00
 17 4 35 -0.04 0.00
 19 4 35 0.39 0.00
 -20 5 35 0.08 0.00
 -18 5 35 -0.26 0.00
 18 5 35 0.24 0.00
 -19 6 35 -0.05 0.00
 -17 6 35 -0.27 0.00
 15 6 35 0.00 0.00
 17 6 35 0.27 0.00
 -18 7 35 -0.46 0.00
 -16 7 35 0.76 0.00
 14 7 35 0.19 0.00
 16 7 35 0.33 0.00
 -17 8 35 0.84 0.00
 -15 8 35 -0.57 0.00
 13 8 35 0.08 0.00
 15 8 35 0.16 0.00
 -16 9 35 -0.51 0.00
 -14 9 35 0.02 0.00
 -12 9 35 0.68 0.00
 10 9 35 -0.01 0.00
 12 9 35 -0.08 0.00
 14 9 35 0.17 0.00
 -13 10 35 0.41 0.00
 -11 10 35 -0.62 0.00
 -9 10 35 0.03 0.00
 7 10 35 -0.11 0.00
 9 10 35 -0.21 0.00
 11 10 35 0.08 0.00
 -10 11 35 -0.05 0.00
 -8 11 35 0.58 0.00
 -6 11 35 -0.43 0.00
 -4 11 35 -0.18 0.00
 -2 11 35 0.32 0.00
 0 11 35 -0.03 0.00
 2 11 35 0.07 0.00
 4 11 35 0.04 0.00
 6 11 35 -0.25 0.00
 8 11 35 -0.04 0.00
 -5 12 35 -0.32 0.00
 -3 12 35 0.38 0.00
 -1 12 35 0.04 0.00
 1 12 35 -0.03 0.00
 3 12 35 0.03 0.00
 -22 0 36 -0.10 0.00
 -20 0 36 0.08 0.00
 18 0 36 -0.74 0.00
 20 0 36 0.10 0.00
 -21 1 36 0.09 0.00
 19 1 36 0.37 0.00
 -22 2 36 -0.15 0.00
 -20 2 36 -0.08 0.00
 18 2 36 0.32 0.00
 20 2 36 -0.05 0.00
 -21 3 36 0.12 0.00
 -19 3 36 0.27 0.00
 17 3 36 0.23 0.00
 19 3 36 -0.09 0.00
 -20 4 36 0.04 0.00
 18 4 36 -0.20 0.00
 -19 5 36 -0.18 0.00
 17 5 36 -0.24 0.00
 -20 6 36 0.01 0.00
 -18 6 36 0.39 0.00
 16 6 36 -0.01 0.00
 18 6 36 0.06 0.00
 -17 7 36 -0.20 0.00
 -15 7 36 0.01 0.00
 13 7 36 0.14 0.00
 15 7 36 -0.10 0.00
 -16 8 36 -0.48 0.00
 -14 8 36 0.57 0.00
 12 8 36 -0.13 0.00
 14 8 36 -0.29 0.00
 -15 9 36 0.81 0.00
 -13 9 36 -0.22 0.00
 -11 9 36 -0.32 0.00
 9 9 36 0.28 0.00
 11 9 36 -0.35 0.00
 13 9 36 -0.05 0.00
 -12 10 36 -0.33 0.00
 -10 10 36 0.56 0.00
 -8 10 36 -0.50 0.00
 -6 10 36 0.22 0.00
 4 10 36 -0.44 0.00
 6 10 36 0.07 0.00
 8 10 36 0.21 0.00
 10 10 36 -0.15 0.00
 -9 11 36 -0.29 0.00
 -7 11 36 0.08 0.00
 -5 11 36 0.33 0.00
 -3 11 36 -0.72 0.00
 -1 11 36 0.22 0.00
 1 11 36 0.41 0.00
 3 11 36 -0.46 0.00
 5 11 36 0.13 0.00
 7 11 36 0.33 0.00
 -4 12 36 -0.31 0.00
 -2 12 36 0.10 0.00
 0 12 36 0.16 0.00
 2 12 36 -0.30 0.00
 -22 1 37 0.06 0.00
 -20 1 37 -0.03 0.00
 18 1 37 0.15 0.00
 20 1 37 -0.09 0.00
 -21 2 37 -0.15 0.00
 -19 2 37 -0.30 0.00
 17 2 37 0.24 0.00
 19 2 37 -0.15 0.00
 -20 3 37 -0.05 0.00
 18 3 37 -0.25 0.00
 -21 4 37 -0.18 0.00
 -19 4 37 -0.02 0.00
 17 4 37 -0.53 0.00
 19 4 37 0.01 0.00
 -20 5 37 0.12 0.00
 -18 5 37 0.28 0.00
 16 5 37 -0.38 0.00
 18 5 37 0.24 0.00
 -19 6 37 0.14 0.00
 -17 6 37 -0.50 0.00
 15 6 37 0.13 0.00
 17 6 37 0.14 0.00
 -18 7 37 -0.34 0.00
 -16 7 37 0.50 0.00
 -14 7 37 -0.14 0.00
 12 7 37 0.24 0.00
 14 7 37 0.06 0.00
 16 7 37 -0.17 0.00
 -15 8 37 -0.07 0.00
 -13 8 37 -0.46 0.00
 11 8 37 0.19 0.00
 13 8 37 -0.07 0.00
 -14 9 37 -0.64 0.00
 -12 9 37 0.62 0.00
 -10 9 37 0.02 0.00
 8 9 37 -0.24 0.00
 10 9 37 0.22 0.00
 12 9 37 0.13 0.00
 -11 10 37 0.10 0.00
 -9 10 37 -0.75 0.00
 -7 10 37 0.47 0.00
 -5 10 37 0.31 0.00
 -3 10 37 -0.31 0.00
 1 10 37 0.08 0.00
 3 10 37 0.03 0.00
 5 10 37 -0.22 0.00
 7 10 37 0.00 0.00
 9 10 37 0.27 0.00
 -8 11 37 0.53 0.00
 -6 11 37 0.08 0.00
 -4 11 37 -0.44 0.00
 -2 11 37 0.31 0.00
 0 11 37 0.10 0.00
 2 11 37 -0.34 0.00
 4 11 37 -0.03 0.00
 6 11 37 0.16 0.00
 -20 0 38 0.01 0.00
 18 0 38 -0.15 0.00
 -21 1 38 0.08 0.00
 -19 1 38 0.14 0.00
 17 1 38 -0.58 0.00
 19 1 38 -0.11 0.00
 -20 2 38 -0.02 0.00
 16 2 38 -0.69 0.00
 18 2 38 0.33 0.00
 -21 3 38 0.00 0.00
 -19 3 38 0.15 0.00
 17 3 38 0.49 0.00
 19 3 38 0.07 0.00
 -20 4 38 0.21 0.00
 -18 4 38 -0.44 0.00
 16 4 38 0.13 0.00
 18 4 38 -0.03 0.00
 -19 5 38 -0.48 0.00
 -17 5 38 0.23 0.00
 15 5 38 0.08 0.00
 17 5 38 0.19 0.00
 -18 6 38 0.30 0.00
 -16 6 38 0.31 0.00
 14 6 38 0.20 0.00
 16 6 38 0.12 0.00
 -17 7 38 0.14 0.00
 -15 7 38 -0.66 0.00
 11 7 38 -0.19 0.00
 13 7 38 0.03 0.00
 15 7 38 0.01 0.00
 -16 8 38 -0.30 0.00
 -14 8 38 0.49 0.00
 -12 8 38 -0.07 0.00
 10 8 38 -0.29 0.00
 12 8 38 0.13 0.00
 -13 9 38 -0.02 0.00
 -11 9 38 -0.48 0.00
 -9 9 38 0.87 0.00
 7 9 38 -0.68 0.00
 9 9 38 0.06 0.00
 11 9 38 0.21 0.00
 -10 10 38 0.46 0.00
 -8 10 38 -0.10 0.00
 -6 10 38 -0.55 0.00
 -4 10 38 0.72 0.00
 -2 10 38 -0.27 0.00
 0 10 38 -0.36 0.00
 2 10 38 0.77 0.00
 4 10 38 -0.26 0.00
 6 10 38 -0.45 0.00
 8 10 38 0.22 0.00
 -7 11 38 -0.52 0.00
 -5 11 38 0.34 0.00
 -3 11 38 -0.05 0.00
 -1 11 38 -0.11 0.00
 1 11 38 0.44 0.00
 3 11 38 -0.25 0.00
 5 11 38 -0.25 0.00
 -20 1 39 0.14 0.00
 -18 1 39 -0.13 0.00
 16 1 39 -0.41 0.00
 18 1 39 -0.02 0.00
 -19 2 39 -0.22 0.00
 17 2 39 0.30 0.00
 -20 3 39 -0.19 0.00
 -18 3 39 0.29 0.00
 16 3 39 0.42 0.00
 18 3 39 -0.13 0.00
 -19 4 39 0.22 0.00
 -17 4 39 0.02 0.00
 15 4 39 0.26 0.00
 17 4 39 -0.27 0.00
 -18 5 39 0.06 0.00
 -16 5 39 -0.29 0.00
 14 5 39 0.20 0.00
 16 5 39 -0.27 0.00
 -17 6 39 -0.19 0.00
 -15 6 39 -0.03 0.00
 13 6 39 -0.24 0.00
 15 6 39 -0.36 0.00
 -16 7 39 -0.17 0.00
 -14 7 39 0.62 0.00
 10 7 39 0.01 0.00
 12 7 39 -0.59 0.00
 14 7 39 -0.07 0.00
 -15 8 39 0.70 0.00
 -13 8 39 -0.69 0.00
 -11 8 39 -0.05 0.00
 9 8 39 -0.37 0.00
 11 8 39 -0.22 0.00
 13 8 39 0.15 0.00
 -12 9 39 0.11 0.00
 -10 9 39 0.51 0.00
 -8 9 39 -0.42 0.00
 -6 9 39 0.13 0.00
 4 9 39 0.18 0.00
 6 9 39 0.18 0.00
 8 9 39 -0.17 0.00
 10 9 39 -0.02 0.00
 -9 10 39 -0.52 0.00
 -7 10 39 0.12 0.00
 -5 10 39 0.33 0.00
 -3 10 39 -0.39 0.00
 -1 10 39 -0.06 0.00
 1 10 39 0.20 0.00
 3 10 39 0.09 0.00
 5 10 39 0.04 0.00
 7 10 39 0.02 0.00
 -4 11 39 -0.47 0.00
 -2 11 39 -0.14 0.00
 0 11 39 0.34 0.00
 2 11 39 0.01 0.00
 -20 0 40 -0.25 0.00
 -18 0 40 0.15 0.00
 16 0 40 0.70 0.00
 18 0 40 0.13 0.00
 -19 1 40 0.20 0.00
 -17 1 40 0.07 0.00
 15 1 40 0.82 0.00
 17 1 40 -0.20 0.00
 -20 2 40 -0.06 0.00
 -18 2 40 -0.07 0.00
 16 2 40 -0.40 0.00
 18 2 40 -0.28 0.00
 -19 3 40 0.19 0.00
 -17 3 40 0.09 0.00
 15 3 40 -0.55 0.00
 17 3 40 -0.06 0.00
 -18 4 40 -0.20 0.00
 -16 4 40 -0.27 0.00
 14 4 40 -0.16 0.00
 16 4 40 0.22 0.00
 -17 5 40 0.02 0.00
 -15 5 40 0.74 0.00
 13 5 40 0.43 0.00
 15 5 40 0.03 0.00
 -16 6 40 0.34 0.00
 -14 6 40 -0.80 0.00
 12 6 40 0.17 0.00
 14 6 40 -0.32 0.00
 -15 7 40 -0.35 0.00
 -13 7 40 0.19 0.00
 -11 7 40 0.74 0.00
 9 7 40 0.22 0.00
 11 7 40 -0.13 0.00
 13 7 40 -0.02 0.00
 -14 8 40 -0.15 0.00
 -12 8 40 0.61 0.00
 -10 8 40 -0.87 0.00
 -8 8 40 0.10 0.00
 6 8 40 0.43 0.00
 8 8 40 0.02 0.00
 10 8 40 0.03 0.00
 12 8 40 0.16 0.00
 -11 9 40 -0.61 0.00
 -9 9 40 0.07 0.00
 -7 9 40 0.68 0.00
 -5 9 40 -0.94 0.00
 -3 9 40 0.28 0.00
 -1 9 40 0.75 0.00
 1 9 40 -0.93 0.00
 3 9 40 -0.09 0.00
 5 9 40 0.59 0.00
 7 9 40 -0.14 0.00
 9 9 40 0.07 0.00
 -8 10 40 0.38 0.00
 -6 10 40 -0.62 0.00
 -4 10 40 0.50 0.00
 -2 10 40 0.39 0.00
 0 10 40 -0.96 0.00
 2 10 40 0.21 0.00
 4 10 40 0.48 0.00
 6 10 40 -0.29 0.00
 -20 1 41 0.18 0.00
 -18 1 41 -0.09 0.00
 14 1 41 0.17 0.00
 16 1 41 0.08 0.00
 -19 2 41 -0.25 0.00
 -17 2 41 -0.26 0.00
 15 2 41 -0.22 0.00
 17 2 41 -0.12 0.00
 -18 3 41 -0.02 0.00
 -16 3 41 0.47 0.00
 14 3 41 -0.73 0.00
 16 3 41 0.21 0.00
 -17 4 41 0.14 0.00
 -15 4 41 -0.34 0.00
 13 4 41 -0.43 0.00
 15 4 41 0.72 0.00
 -16 5 41 -0.03 0.00
 -14 5 41 -0.09 0.00
 12 5 41 0.16 0.00
 14 5 41 0.52 0.00
 -15 6 41 -0.30 0.00
 -13 6 41 0.49 0.00
 11 6 41 0.27 0.00
 13 6 41 0.11 0.00
 -14 7 41 0.43 0.00
 -12 7 41 -0.35 0.00
 -10 7 41 0.00 0.00
 8 7 41 -0.15 0.00
 10 7 41 0.36 0.00
 12 7 41 0.05 0.00
 -13 8 41 -0.12 0.00
 -11 8 41 -0.16 0.00
 -9 8 41 0.47 0.00
 -7 8 41 -0.43 0.00
 5 8 41 -0.64 0.00
 7 8 41 0.29 0.00
 9 8 41 0.21 0.00
 11 8 41 -0.12 0.00
 -10 9 41 0.57 0.00
 -8 9 41 -0.15 0.00
 -6 9 41 -0.40 0.00
 -4 9 41 0.22 0.00
 -2 9 41 0.15 0.00
 0 9 41 0.18 0.00
 2 9 41 -0.24 0.00
 4 9 41 -0.17 0.00
 6 9 41 0.24 0.00
 8 9 41 -0.15 0.00
 -7 10 41 -0.62 0.00
 -5 10 41 0.49 0.00
 -3 10 41 0.24 0.00
 -1 10 41 -0.29 0.00
 1 10 41 -0.04 0.00
 3 10 41 0.13 0.00
 -18 0 42 -0.06 0.00
 -16 0 42 0.55 0.00
 14 0 42 -1.12 0.00
 16 0 42 -0.17 0.00
 -19 1 42 0.05 0.00
 -17 1 42 0.30 0.00
 13 1 42 -1.06 0.00
 15 1 42 0.51 0.00
 17 1 42 0.52 0.00
 -18 2 42 0.16 0.00
 -16 2 42 -0.20 0.00
 14 2 42 0.64 0.00
 16 2 42 -0.08 0.00
 -17 3 42 0.00 0.00
 -15 3 42 -0.33 0.00
 13 3 42 0.26 0.00
 15 3 42 -0.33 0.00
 -16 4 42 -0.42 0.00
 -14 4 42 0.43 0.00
 12 4 42 0.02 0.00
 14 4 42 -0.24 0.00
 -17 5 42 -0.47 0.00
 -15 5 42 0.43 0.00
 -13 5 42 0.04 0.00
 11 5 42 -0.32 0.00
 13 5 42 -0.20 0.00
 -14 6 42 0.03 0.00
 -12 6 42 -0.76 0.00
 10 6 42 -0.32 0.00
 12 6 42 0.08 0.00
 -13 7 42 -0.64 0.00
 -11 7 42 0.87 0.00
 -9 7 42 -0.13 0.00
 7 7 42 -0.24 0.00
 9 7 42 0.23 0.00
 11 7 42 0.08 0.00
 -12 8 42 0.64 0.00
 -10 8 42 -0.34 0.00
 -8 8 42 -0.62 0.00
 -6 8 42 1.23 0.00
 -4 8 42 -0.41 0.00
 -2 8 42 -1.16 0.00
 0 8 42 1.03 0.00
 2 8 42 0.37 0.00
 4 8 42 -0.73 0.00
 6 8 42 0.23 0.00
 8 8 42 0.31 0.00
 10 8 42 -0.36 0.00
 -9 9 42 -0.25 0.00
 -7 9 42 0.97 0.00
 -5 9 42 -0.65 0.00
 -3 9 42 -0.72 0.00
 -1 9 42 1.16 0.00
 1 9 42 -0.12 0.00
 3 9 42 -0.66 0.00
 5 9 42 0.54 0.00
 7 9 42 0.00 0.00
 -4 10 42 -0.37 0.00
 -2 10 42 0.78 0.00
 0 10 42 -0.31 0.00
 2 10 42 -0.29 0.00
 -18 1 43 0.14 0.00
 -16 1 43 -0.19 0.00
 12 1 43 -0.13 0.00
 14 1 43 0.27 0.00
 16 1 43 0.03 0.00
 -17 2 43 -0.35 0.00
 -15 2 43 0.33 0.00
 13 2 43 0.44 0.00
 15 2 43 -0.13 0.00
 -16 3 43 0.50 0.00
 -14 3 43 0.06 0.00
 12 3 43 0.67 0.00
 14 3 43 -0.28 0.00
 -17 4 43 0.37 0.00
 -15 4 43 -0.11 0.00
 -13 4 43 -0.70 0.00
 11 4 43 0.56 0.00
 13 4 43 -0.61 0.00
 -16 5 43 0.00 0.00
 -14 5 43 -0.35 0.00
 -12 5 43 0.72 0.00
 10 5 43 -0.27 0.00
 12 5 43 -0.58 0.00
 -15 6 43 -0.28 0.00
 -13 6 43 0.31 0.00
 -11 6 43 -0.12 0.00
 7 6 43 0.24 0.00
 9 6 43 -0.64 0.00
 11 6 43 0.16 0.00
 -12 7 43 0.24 0.00
 -10 7 43 -0.49 0.00
 -8 7 43 0.52 0.00
 -6 7 43 -0.15 0.00
 4 7 43 0.87 0.00
 6 7 43 -0.19 0.00
 8 7 43 -0.32 0.00
 10 7 43 0.49 0.00
 -11 8 43 -0.60 0.00
 -9 8 43 0.21 0.00
 -7 8 43 0.09 0.00
 -5 8 43 -0.16 0.00
 -3 8 43 0.36 0.00
 -1 8 43 -0.45 0.00
 1 8 43 -0.05 0.00
 3 8 43 0.51 0.00
 5 8 43 -0.35 0.00
 7 8 43 -0.02 0.00
 -6 9 43 -0.23 0.00
 -4 9 43 0.14 0.00
 -2 9 43 -0.10 0.00
 0 9 43 -0.09 0.00
 2 9 43 0.09 0.00
 4 9 43 -0.13 0.00
 -16 0 44 0.23 0.00
 -14 0 44 0.52 0.00
 12 0 44 0.92 0.00
 14 0 44 -0.11 0.00
 -17 1 44 0.31 0.00
 -15 1 44 0.09 0.00
 11 1 44 0.87 0.00
 13 1 44 -0.69 0.00
 15 1 44 -0.33 0.00
 -16 2 44 -0.03 0.00
 -14 2 44 -0.22 0.00
 12 2 44 -0.96 0.00
 14 2 44 0.32 0.00
 -17 3 44 0.18 0.00
 -15 3 44 -0.13 0.00
 -13 3 44 0.07 0.00
 11 3 44 -0.32 0.00
 13 3 44 0.73 0.00
 -16 4 44 -0.34 0.00
 -14 4 44 0.00 0.00
 -12 4 44 0.50 0.00
 10 4 44 0.28 0.00
 12 4 44 0.27 0.00
 -15 5 44 0.17 0.00
 -13 5 44 0.56 0.00
 -11 5 44 -0.78 0.00
 9 5 44 0.19 0.00
 11 5 44 -0.15 0.00
 -14 6 44 0.34 0.00
 -12 6 44 -0.78 0.00
 -10 6 44 0.28 0.00
 -8 6 44 0.74 0.00
 6 6 44 0.12 0.00
 8 6 44 0.01 0.00
 10 6 44 -0.08 0.00
 -11 7 44 0.36 0.00
 -9 7 44 0.67 0.00
 -7 7 44 -1.19 0.00
 -5 7 44 0.11 0.00
 -3 7 44 1.04 0.00
 -1 7 44 -0.66 0.00
 1 7 44 -0.36 0.00
 3 7 44 0.52 0.00
 5 7 44 0.04 0.00
 7 7 44 -0.28 0.00
 9 7 44 0.02 0.00
 -8 8 44 -1.14 0.00
 -6 8 44 0.34 0.00
 -4 8 44 1.00 0.00
 -2 8 44 -0.92 0.00
 0 8 44 -0.08 0.00
 2 8 44 0.73 0.00
 4 8 44 -0.42 0.00
 6 8 44 -0.37 0.00
 -5 9 44 0.58 0.00
 -3 9 44 -0.99 0.00
 -1 9 44 0.31 0.00
 1 9 44 0.61 0.00
 3 9 44 -0.72 0.00
 -16 1 45 -0.14 0.00
 -14 1 45 -0.35 0.00
 10 1 45 0.38 0.00
 12 1 45 -0.31 0.00
 14 1 45 -0.23 0.00
 -15 2 45 -0.23 0.00
 -13 2 45 0.79 0.00
 11 2 45 -0.65 0.00
 13 2 45 0.13 0.00
 -16 3 45 -0.04 0.00
 -14 3 45 0.61 0.00
 -12 3 45 -0.72 0.00
 10 3 45 -0.42 0.00
 12 3 45 0.54 0.00
 -15 4 45 0.33 0.00
 -13 4 45 -0.64 0.00
 -11 4 45 0.09 0.00
 9 4 45 -0.06 0.00
 11 4 45 0.49 0.00
 -14 5 45 -0.40 0.00
 -12 5 45 0.16 0.00
 -10 5 45 0.69 0.00
 -8 5 45 -1.05 0.00
 6 5 45 -0.64 0.00
 8 5 45 0.44 0.00
 10 5 45 0.29 0.00
 -11 6 45 0.43 0.00
 -9 6 45 -0.81 0.00
 -7 6 45 0.50 0.00
 -5 6 45 0.70 0.00
 3 6 45 -0.85 0.00
 5 6 45 -0.16 0.00
 7 6 45 0.80 0.00
 9 6 45 -0.20 0.00
 -10 7 45 -0.45 0.00
 -8 7 45 0.40 0.00
 -6 7 45 0.25 0.00
 -4 7 45 -1.05 0.00
 -2 7 45 0.56 0.00
 0 7 45 0.60 0.00
 2 7 45 -0.81 0.00
 4 7 45 0.30 0.00
 6 7 45 0.46 0.00
 8 7 45 -0.63 0.00
 -7 8 45 0.19 0.00
 -5 8 45 -0.49 0.00
 -3 8 45 0.33 0.00
 -1 8 45 0.15 0.00
 1 8 45 -0.44 0.00
 3 8 45 0.38 0.00
 5 8 45 0.02 0.00
 -16 0 46 -0.17 0.00
 -14 0 46 0.65 0.00
 -12 0 46 -0.45 0.00
 10 0 46 -0.82 0.00
 12 0 46 0.70 0.00
 -15 1 46 0.47 0.00
 -13 1 46 -0.56 0.00
 -11 1 46 -0.11 0.00
 9 1 46 -0.45 0.00
 11 1 46 0.89 0.00
 13 1 46 -0.06 0.00
 -14 2 46 -0.41 0.00
 -12 2 46 -0.05 0.00
 8 2 46 0.06 0.00
 10 2 46 0.76 0.00
 12 2 46 -0.43 0.00
 -15 3 46 -0.16 0.00
 -13 3 46 -0.18 0.00
 -11 3 46 0.46 0.00
 7 3 46 0.61 0.00
 9 3 46 0.25 0.00
 11 3 46 -0.62 0.00
 -14 4 46 -0.37 0.00
 -12 4 46 0.49 0.00
 -10 4 46 -0.11 0.00
 -8 4 46 -0.35 0.00
 6 4 46 0.47 0.00
 8 4 46 -0.42 0.00
 10 4 46 -0.30 0.00
 -13 5 46 0.58 0.00
 -11 5 46 -0.15 0.00
 -9 5 46 -0.70 0.00
 -7 5 46 0.65 0.00
 3 5 46 0.07 0.00
 5 5 46 0.08 0.00
 7 5 46 -0.33 0.00
 9 5 46 0.29 0.00
 -10 6 46 -0.68 0.00
 -8 6 46 1.00 0.00
 -6 6 46 0.04 0.00
 -4 6 46 -0.80 0.00
 -2 6 46 0.35 0.00
 0 6 46 0.11 0.00
 2 6 46 -0.18 0.00
 4 6 46 0.02 0.00
 6 6 46 0.12 0.00
 8 6 46 0.21 0.00
 -9 7 46 0.99 0.00
 -7 7 46 -0.32 0.00
 -5 7 46 -0.80 0.00
 -3 7 46 0.93 0.00
 -1 7 46 0.07 0.00
 1 7 46 -0.71 0.00
 3 7 46 0.23 0.00
 5 7 46 0.33 0.00
 -4 8 46 1.10 0.00
 -2 8 46 -0.43 0.00
 0 8 46 -0.85 0.00
 2 8 46 0.72 0.00
 -14 1 47 -0.27 0.00
 -12 1 47 0.02 0.00
 -10 1 47 0.33 0.00
 8 1 47 -0.23 0.00
 10 1 47 0.10 0.00
 12 1 47 0.11 0.00
 -13 2 47 0.43 0.00
 -11 2 47 0.36 0.00
 -9 2 47 -0.89 0.00
 7 2 47 -0.09 0.00
 9 2 47 0.45 0.00
 11 2 47 -0.12 0.00
 -14 3 47 0.63 0.00
 -12 3 47 -0.04 0.00
 -10 3 47 -1.03 0.00
 -8 3 47 1.04 0.00
 6 3 47 0.37 0.00
 8 3 47 0.29 0.00
 10 3 47 -0.64 0.00
 -13 4 47 -0.20 0.00
 -11 4 47 -0.67 0.00
 -9 4 47 1.17 0.00
 -7 4 47 -0.29 0.00
 3 4 47 0.11 0.00
 5 4 47 0.51 0.00
 7 4 47 -0.30 0.00
 9 4 47 -0.56 0.00
 -12 5 47 -0.43 0.00
 -10 5 47 0.88 0.00
 -8 5 47 -0.46 0.00
 -6 5 47 -0.80 0.00
 -4 5 47 1.36 0.00
 -2 5 47 -0.11 0.00
 0 5 47 -1.10 0.00
 2 5 47 0.59 0.00
 4 5 47 0.42 0.00
 6 5 47 -0.63 0.00
 8 5 47 -0.01 0.00
 -9 6 47 -0.38 0.00
 -7 6 47 -0.58 0.00
 -5 6 47 1.01 0.00
 -3 6 47 -0.39 0.00
 -1 6 47 -0.64 0.00
 1 6 47 0.95 0.00
 3 6 47 -0.06 0.00
 5 6 47 -0.75 0.00
 7 6 47 0.38 0.00
 -6 7 47 0.74 0.00
 -4 7 47 -0.29 0.00
 -2 7 47 -0.28 0.00
 0 7 47 0.68 0.00
 2 7 47 -0.48 0.00
 4 7 47 -0.43 0.00
 -14 0 48 0.29 0.00
 -12 0 48 0.52 0.00
 -10 0 48 -1.07 0.00
 -8 0 48 0.37 0.00
 6 0 48 0.30 0.00
 8 0 48 0.71 0.00
 10 0 48 -0.80 0.00
 -13 1 48 0.12 0.00
 -11 1 48 -0.75 0.00
 -9 1 48 0.73 0.00
 5 1 48 0.46 0.00
 7 1 48 0.11 0.00
 9 1 48 -0.88 0.00
 11 1 48 0.29 0.00
 -12 2 48 -0.40 0.00
 -10 2 48 0.43 0.00
 -8 2 48 -0.11 0.00
 4 2 48 0.43 0.00
 6 2 48 -0.34 0.00
 8 2 48 -0.39 0.00
 10 2 48 0.68 0.00
 -13 3 48 -0.33 0.00
 -11 3 48 0.26 0.00
 -9 3 48 0.23 0.00
 -7 3 48 -0.33 0.00
 -5 3 48 0.26 0.00
 3 3 48 0.25 0.00
 5 3 48 -0.58 0.00
 7 3 48 0.05 0.00
 9 3 48 0.47 0.00
 -12 4 48 0.25 0.00
 -10 4 48 0.31 0.00
 -8 4 48 -0.65 0.00
 -6 4 48 0.18 0.00
 -4 4 48 0.31 0.00
 -2 4 48 -0.33 0.00
 0 4 48 0.32 0.00
 2 4 48 -0.03 0.00
 4 4 48 -0.48 0.00
 6 4 48 0.36 0.00
 8 4 48 0.18 0.00
 -9 5 48 -0.66 0.00
 -7 5 48 0.35 0.00
 -5 5 48 0.41 0.00
 -3 5 48 -0.70 0.00
 -1 5 48 0.11 0.00
 1 5 48 0.23 0.00
 3 5 48 -0.11 0.00
 5 5 48 0.27 0.00
 7 5 48 -0.17 0.00
 -8 6 48 0.31 0.00
 -6 6 48 0.45 0.00
 -4 6 48 -0.80 0.00
 -2 6 48 0.19 0.00
 0 6 48 0.55 0.00
 2 6 48 -0.21 0.00
 4 6 48 -0.18 0.00
 -3 7 48 0.17 0.00
 -1 7 48 0.71 0.00
 1 7 48 -0.45 0.00
 -12 1 49 -0.24 0.00
 -10 1 49 0.52 0.00
 -8 1 49 -0.25 0.00
 -6 1 49 -0.50 0.00
 -4 1 49 0.56 0.00
 2 1 49 0.05 0.00
 4 1 49 0.02 0.00
 6 1 49 0.02 0.00
 8 1 49 -0.13 0.00
 10 1 49 0.11 0.00
 -11 2 49 0.71 0.00
 -9 2 49 -0.57 0.00
 -7 2 49 -0.28 0.00
 -5 2 49 1.00 0.00
 -3 2 49 -0.42 0.00
 -1 2 49 -0.51 0.00
 1 2 49 0.36 0.00
 3 2 49 0.10 0.00
 5 2 49 -0.04 0.00
 7 2 49 -0.20 0.00
 9 2 49 0.25 0.00
 -10 3 49 -0.74 0.00
 -8 3 49 -0.12 0.00
 -6 3 49 0.90 0.00
 -4 3 49 -0.77 0.00
 -2 3 49 -0.19 0.00
 0 3 49 0.72 0.00
 2 3 49 -0.12 0.00
 4 3 49 -0.33 0.00
 6 3 49 -0.08 0.00
 8 3 49 0.43 0.00
 -9 4 49 0.12 0.00
 -7 4 49 0.98 0.00
 -5 4 49 -0.85 0.00
 -3 4 49 -0.04 0.00
 -1 4 49 0.69 0.00
 1 4 49 -0.53 0.00
 3 4 49 -0.34 0.00
 5 4 49 0.46 0.00
 7 4 49 0.38 0.00
 -8 5 49 0.71 0.00
 -6 5 49 -1.14 0.00
 -4 5 49 0.15 0.00
 -2 5 49 0.79 0.00
 0 5 49 -0.74 0.00
 2 5 49 -0.09 0.00
 4 5 49 0.75 0.00
 6 5 49 -0.19 0.00
 -5 6 49 0.60 0.00
 -3 6 49 0.60 0.00
 -1 6 49 -1.05 0.00
 1 6 49 0.14 0.00
 3 6 49 0.72 0.00
 -10 0 50 -0.28 0.00
 -8 0 50 -0.44 0.00
 -6 0 50 0.77 0.00
 -4 0 50 -0.48 0.00
 -2 0 50 -0.38 0.00
 0 0 50 0.65 0.00
 2 0 50 0.09 0.00
 4 0 50 -0.37 0.00
 6 0 50 -0.30 0.00
 8 0 50 0.61 0.00
 -11 1 50 -0.57 0.00
 -9 1 50 -0.21 0.00
 -7 1 50 0.74 0.00
 -5 1 50 -0.56 0.00
 -3 1 50 -0.09 0.00
 -1 1 50 0.61 0.00
 1 1 50 -0.25 0.00
 3 1 50 -0.41 0.00
 5 1 50 0.13 0.00
 7 1 50 0.61 0.00
 -10 2 50 0.03 0.00
 -8 2 50 0.69 0.00
 -6 2 50 -0.61 0.00
 -4 2 50 -0.17 0.00
 -2 2 50 0.55 0.00
 0 2 50 -0.27 0.00
 2 2 50 -0.27 0.00
 4 2 50 0.45 0.00
 6 2 50 0.21 0.00
 8 2 50 -0.72 0.00
 -9 3 50 0.43 0.00
 -7 3 50 -0.54 0.00
 -5 3 50 -0.06 0.00
 -3 3 50 0.68 0.00
 -1 3 50 -0.33 0.00
 1 3 50 -0.27 0.00
 3 3 50 0.44 0.00
 5 3 50 -0.21 0.00
 7 3 50 -0.42 0.00
 -8 4 50 -0.23 0.00
 -6 4 50 -0.18 0.00
 -4 4 50 0.48 0.00
 -2 4 50 -0.38 0.00
 0 4 50 -0.15 0.00
 2 4 50 0.41 0.00
 4 4 50 -0.29 0.00
 6 4 50 0.00 0.00
 -5 5 50 0.62 0.00
 -3 5 50 -0.05 0.00
 -1 5 50 -0.16 0.00
 1 5 50 0.19 0.00
 3 5 50 -0.26 0.00
 0 0 0 0.00 0.00
# SQUEEZE RESULTS (Version = 210322)
# Note: Data are Listed for all Voids in the P1 Unit Cell
# i.e. Centre of Gravity, Solvent Accessible Volume,
# Recovered number of Electrons in the Void and
# Details about the Squeezed Material
;
loop_
  _platon_missing_refln_index_h
  _platon_missing_refln_index_k
  _platon_missing_refln_index_l
  _platon_missing_refln_theta
 0 0 2 2.167

_platon_squeeze_details
;
TITL 111_a.res in I2/a
CELL   22.6898   12.6106   40.8173     90.00     92.84     90.00
SPGR I2/a
# Solvent Accessible Volume =       156
# Electrons Found in S.A.V. =        18
# Note: Atoms in Void are Labelled as Cxxx and Qxxx for all Others
Q101 0.821 0.654 0.078 !       1.06 eA-3
Q102 0.882 0.773 0.139 !       0.85 eA-3
Q103 0.650 0.867 0.397 !       0.82 eA-3
Q104 0.368 0.047 0.140 !       0.70 eA-3
Q105 0.907 0.742 0.116 !       0.68 eA-3
Q106 0.376 0.955 0.111 !       0.64 eA-3
Q107 0.618 0.664 0.405 !       0.59 eA-3
Q108 0.883 1.005 0.102 !       0.59 eA-3
Q109 0.336 0.323 0.163 !       0.51 eA-3
;
loop_
  _platon_squeeze_void_nr
  _platon_squeeze_void_average_x
  _platon_squeeze_void_average_y
  _platon_squeeze_void_average_z
  _platon_squeeze_void_volume
  _platon_squeeze_void_count_electrons
  _platon_squeeze_void_content
 1 0.394 0.043 0.283 9 0 ' '
 2 0.106 0.043 0.717 9 0 ' '
 3 0.157 0.195 0.438 10 2 ' '
 4 0.342 0.195 0.562 10 2 ' '
 5 0.343 0.305 0.062 9 2 ' '
 6 0.157 0.305 0.938 9 2 ' '
 7 0.106 0.457 0.217 10 0 ' '
 8 0.394 0.457 0.783 10 0 ' '
 9 0.606 0.543 0.217 9 0 ' '
 10 0.894 0.543 0.783 9 0 ' '
 11 0.842 0.695 0.062 10 2 ' '
 12 0.657 0.695 0.938 10 2 ' '
 13 0.657 0.805 0.438 9 2 ' '
 14 0.843 0.805 0.562 9 2 ' '
 15 0.894 0.957 0.283 10 0 ' '
 16 0.606 0.957 0.717 10 0 ' '

_platon_squeeze_void_probe_radius  1.20
loop_
  _diffrn_refln_index_h
  _diffrn_refln_index_k
  _diffrn_refln_index_l
  _diffrn_refln_intensity_net
  _diffrn_refln_intensity_u
 0 0 -4 1.4 0.3
 0 0 -4 1.6 0.3
 0 0 -4 1.6 0.3
 0 0 4 1.6 0.3
 0 0 4 1.9 0.3
 0 0 4 1.6 0.3
 0 0 4 2 0.3
 0 0 4 1.6 0.3
 0 0 -4 1.4 0.3
 0 0 -4 2.1 0.4
 0 0 6 10 1
 0 0 6 8.6 1
 0 0 -6 8 0.9
 0 0 -6 6.8 1
 0 0 6 7 0.9
 0 0 -6 7.8 0.9
 0 0 -6 8.6 1
 0 0 -6 9.4 1
 0 0 6 6.9 1
 0 0 6 10.1 1
 0 0 6 7.9 1
 0 0 6 7.2 0.9
 0 0 6 8 0.9
 0 0 8 215.88 20.3
 0 0 8 214.08 20.2
 0 0 -8 208.58 20.2
 0 0 8 227.28 20.3
 0 0 8 215.78 20.3
 0 0 -8 210.18 20.3
 0 0 8 219.28 20.3
 0 0 8 207.58 20.3
 0 0 -8 217.28 20.3
 0 0 8 222.38 20.3
 0 0 8 228.68 20.3
 0 0 -8 218.98 20.3
 0 0 -8 218.98 20.3
 0 0 -8 215.88 20.3
 0 0 10 173.08 15.6
 0 0 10 175.98 15.6
 0 0 10 162.58 15.6
 0 0 10 170.08 15.6
 0 0 10 168.18 15.6
 0 0 -10 165.68 15.6
 0 0 -10 168.38 15.6
 0 0 -10 166.08 15.6
 0 0 -10 160.98 15.6
 0 0 -10 155.28 15.6
 0 0 10 166.88 15.6
 0 0 10 163.78 15.6
 0 0 -10 164.58 15.6
 0 0 10 168.98 15.6
 0 0 -12 909.81 85.89
 0 0 12 935.61 85.79
 0 0 12 957.1 85.89
 0 0 -12 931.41 85.89
 0 0 -12 923.01 85.89
 0 0 12 902.21 85.89
 0 0 -12 917.81 85.79
 0 0 -12 928.01 85.89
 0 0 12 911.21 85.79
 0 0 12 926.41 85.89
 0 0 14 58.79 5.9
 0 0 -14 62.69 6
 0 0 14 57.79 5.9
 0 0 14 59.29 5.9
 0 0 14 64.79 5.9
 0 0 -14 58.89 5.8
 0 0 -14 58.19 5.9
 0 0 -14 58.99 5.9
 0 0 14 59.79 5.9
 0 0 -14 66.09 6.4
 0 0 14 62.89 5.8
 0 0 -14 61.19 5.8
 0 0 14 59.39 5.9
 0 0 16 318.27 29.6
 0 0 -16 302.17 29.5
 0 0 16 308.37 30
 0 0 -16 318.17 29.6
 0 0 -16 306.27 29.5
 0 0 16 324.97 29.6
 0 0 16 315.17 29.5
 0 0 -16 333.47 29.9
 0 0 -16 329.87 29.6
 0 0 16 321.07 29.6
 0 0 16 315.57 29.6
 0 0 16 303.47 29.5
 0 0 -18 24.8 2.9
 0 0 -18 28.3 3
 0 0 18 26.5 3
 0 0 18 27 3
 0 0 18 24.5 2.9
 0 0 18 27.2 2.8
 0 0 -18 29.4 2.9
 0 0 -18 32.4 3.1
 0 0 -18 28 2.9
 0 0 -18 25.7 3.1
 0 0 18 27.2 3
 0 0 18 25.9 3
 0 0 18 28 3.1
 0 0 18 25.8 2.9
 0 0 -20 260.57 24.6
 0 0 -20 266.47 24.8
 0 0 20 265.37 24.7
 0 0 20 263.27 24.7
 0 0 20 261.27 24.7
 0 0 -20 254.77 24.6
 0 0 -20 264.77 24.7
 0 0 -20 266.97 24.7
 0 0 -20 254.57 24.6
 0 0 20 268.17 24.7
 0 0 20 274.67 24.7
 0 0 20 252.87 24.7
 0 0 20 273.67 24.8
 0 0 20 256.67 24.7
 0 0 20 259.27 24.7
 0 0 22 5.3 1.2
 0 0 22 5.4 1.2
 0 0 22 3.6 1
 0 0 -22 3.1 0.9
 0 0 -22 3.3 1.1
 0 0 22 2.1 0.9
 0 0 22 4.8 1
 0 0 22 3.6 1
 0 0 22 2.8 1
 0 0 22 6.6 1.3
 0 0 -22 2.3 1.1
 0 0 22 2.8 1.1
 0 0 -22 2.6 0.8
 0 0 -22 5 1
 0 0 -22 3 0.9
 0 0 -22 3.5 1
 0 0 22 2.2 1.1
 0 0 -22 6.1 1.3
 0 0 -22 5.6 1.4
 0 0 24 139.19 13.5
 0 0 24 140.89 13.4
 0 0 24 137.79 13.4
 0 0 24 130.99 13.2
 0 0 -24 136.39 13.3
 0 0 -24 136.69 13.5
 0 0 24 136.69 13.5
 0 0 -24 142.59 13.6
 0 0 -24 142.79 13.4
 0 0 -24 138.19 13.4
 0 0 -24 133.99 13.3
 0 0 -24 145.79 13.4
 0 0 24 144.59 13.6
 0 0 24 137.99 13.5
 0 0 -24 140.79 13.5
 0 0 -24 143.99 13.3
 0 0 -24 149.09 13.3
 0 0 24 141.09 13.4
 0 0 24 136.39 13.4
 0 0 -26 26.5 3.6
 0 0 -26 34.2 3.3
 0 0 -26 32.2 3.5
 0 0 26 32.3 3.7
 0 0 -26 32.2 3.3
 0 0 -26 28 3.3
 0 0 -26 29.6 3.3
 0 0 -26 33 3.6
 0 0 -26 31.9 3.9
 0 0 26 33.6 3.5
 0 0 26 35.7 3.6
 0 0 26 23.4 3.5
 0 0 26 30 3.9
 0 0 -26 33.1 3.6
 0 0 26 26.5 3.5
 0 0 -26 27.7 3.4
 0 0 26 31.8 3.5
 0 0 26 33.3 3.9
 0 0 -26 30.9 3.6
 0 0 26 30.5 3.6
 0 0 26 28.6 3.4
 0 0 26 29.3 3.4
 0 0 26 35 3.8
 0 0 26 32.9 3.5
 0 0 28 9 1.9
 0 0 -28 14.7 2
 0 0 28 12.2 1.8
 0 0 28 7.9 1.9
 0 0 -28 7 1.8
 0 0 -28 10.8 1.8
 0 0 -28 13.8 2
 0 0 -28 11.7 1.7
 0 0 -28 11.7 1.9
 0 0 -28 11.2 1.5
 0 0 28 10.4 1.9
 0 0 28 11.8 2.2
 0 0 28 9.6 1.7
 0 0 28 12 1.8
 0 0 28 11.1 1.8
 0 0 -28 10.6 1.6
 0 0 28 10.4 1.8
 0 0 28 10.5 1.9
 0 0 -28 10.6 1.8
 0 0 28 12.3 2
 0 0 28 10.9 1.8
 0 0 -28 11.2 1.6
 0 0 -28 9.3 2
 0 0 -28 9.2 1.6
 0 0 28 14 2
 0 0 -30 2.6 1.2
 0 0 -30 -0.2 1
 0 0 30 1.8 1
 0 0 30 1.2 1
 0 0 30 0.3 1.3
 0 0 30 0.8 1.2
 0 0 30 0.9 1.2
 0 0 30 -0.2 1
 0 0 30 0.6 1.2
 0 0 -30 1.1 0.9
 0 0 30 1.3 1.1
 0 0 -30 1.1 1.1
 0 0 -30 0.4 1.1
 0 0 -30 1.2 1.2
 0 0 30 1.8 1.2
 0 0 -30 2.9 1.6
 0 0 30 -0.1 1
 0 0 30 -0.2 1.1
 0 0 -30 1.3 1.1
 0 0 -30 0.5 1.2
 0 0 -30 0.7 1.1
 0 0 -30 1.8 0.8
 0 0 30 0.7 1.5
 0 0 30 3.4 1.2
 0 0 30 0.9 1.1
 0 0 -30 1.6 0.9
 0 0 -32 4.1 1.4
 0 0 -32 5.5 1.2
 0 0 32 2 1.8
 0 0 -32 3.3 1.3
 0 0 -32 2.2 1.3
 0 0 32 7.3 1.3
 0 0 32 3.4 1.3
 0 0 -32 5.5 1.5
 0 0 32 5.3 1.3
 0 0 -32 5.6 1.3
 0 0 -32 4.5 1.6
 0 0 32 7.7 1.6
 0 0 32 5 1.4
 0 0 32 1.4 1.6
 0 0 -32 3.5 1.3
 0 0 32 1.7 1.2
 0 0 32 4.1 1.6
 0 0 32 6 1.5
 0 0 -32 7.9 1.5
 0 0 32 2.5 1.6
 0 0 32 4.5 1.6
 0 0 -32 3.5 1.5
 0 0 -32 4.9 1.2
 0 0 32 9.3 1.7
 0 0 -34 10.5 2.2
 0 0 34 10 1.8
 0 0 34 11.4 2
 0 0 34 14.2 2.6
 0 0 -34 10 2.1
 0 0 -34 11.1 1.9
 0 0 -34 13 1.9
 0 0 -34 9 2
 0 0 -34 10.1 1.6
 0 0 34 11.6 2
 0 0 34 10.2 2
 0 0 -34 9.5 1.6
 0 0 34 5 2.2
 0 0 34 11.9 1.7
 0 0 34 4.3 2.2
 0 0 34 11.8 2.3
 0 0 -34 9.2 1.7
 0 0 -34 8 1.7
 0 0 -34 11.5 1.7
 0 0 34 10.5 2
 0 0 34 8.3 1.9
 0 0 -34 10.9 1.9
 0 0 -36 1.2 0.9
 0 0 -36 2.6 1
 0 0 -36 4.3 1.4
 0 0 -36 1.5 1.4
 0 0 -36 0.9 1.3
 0 0 36 0.6 1.3
 0 0 36 -0.4 1.3
 0 0 -36 1.7 1.1
 0 0 -36 1.6 1.1
 0 0 36 1.1 1.2
 0 0 -36 0.4 1.2
 0 0 -36 1 1.3
 0 0 -36 1.6 1.4
 0 0 36 1.1 1.1
 0 0 36 3.1 1.4
 0 0 36 1.9 1.1
 0 0 36 2.3 1.7
 0 0 -36 4.6 1.7
 0 0 36 2.4 1.5
 0 0 -38 31 3.6
 0 0 -38 26.4 4
 0 0 -38 34.7 3.6
 0 0 -38 28.8 3.7
 0 0 38 30.9 3.8
 0 0 -38 32.1 3.5
 0 0 38 29 3.4
 0 0 38 26.9 3.9
 0 0 -38 27.2 3.5
 0 0 -38 29.1 3.4
 0 0 -38 27.7 3.7
 0 0 38 28.1 3.7
 0 0 38 24 3.4
 0 0 38 38.8 4.1
 0 0 38 27.5 4.1
 0 0 -38 31.7 3.3
 0 0 -38 26.4 3.5
 0 0 40 1.9 1.2
 0 0 -40 1.1 1
 0 0 -40 1.8 0.8
 0 0 40 0 1.3
 0 0 -40 2.4 1.1
 0 0 -40 -1.5 0.9
 0 0 -40 1.4 1.3
 0 0 -40 3.9 1.4
 0 0 -40 -0.3 1.1
 0 0 40 1.6 0.9
 0 0 40 3 1.8
 0 0 40 0.1 1.2
 0 0 -40 3.4 1.8
 0 0 40 0 1.2
 0 0 -42 1.2 1.7
 0 0 42 0.5 1.1
 0 0 -42 1.9 1.1
 0 0 -42 1.9 0.9
 0 0 42 0 1.1
 0 0 42 0 1.2
 0 0 -42 -0.3 1
 0 0 -42 0.7 0.7
 0 0 -42 0.3 0.9
 0 0 -44 27.7 3.3
 0 0 44 24.2 3
 0 0 -44 26.9 3.2
 0 0 -44 27.5 2.7
 0 0 44 18.3 3.2
 0 0 44 24.5 3.2
 0 0 -44 27.7 3.1
 0 0 -44 31.9 3.1
 0 0 46 0.2 1.1
 0 0 46 -0.1 0.9
 0 0 -46 1.8 0.8
 0 0 -46 0.2 0.9
 0 0 -46 -0.1 0.7
 0 0 46 0.7 1
 0 0 -48 4 0.9
 0 0 48 1.3 0.8
 0 0 48 4.5 0.9
 0 0 -48 4.7 0.9
 0 0 -48 6 1
 0 -1 1 171.88 16.4
 0 -1 -1 171.18 16.4
 0 -1 -1 183.08 16.4
 0 -1 1 179.78 16.4
 0 -1 1 172.98 16.4
 0 -1 -1 178.58 16.4
 0 -1 -1 171.58 16.4
 0 1 -1 176.38 16.4
 0 1 1 181.68 16.4
 0 1 -1 173.88 16.4
 0 1 1 176.68 16.4
 0 1 1 175.18 16.4
 0 -1 -3 16.1 1.6
 0 -1 -3 15.6 1.6
 0 -1 -3 16.7 1.6
 0 -1 3 16.7 1.6
 0 -1 3 15.7 1.6
 0 -1 3 15.9 1.6
 0 -1 -3 15.9 1.6
 0 -1 -3 15.4 1.6
 0 -1 3 15.4 1.6
 0 1 -3 16.1 1.6
 0 1 3 16.9 1.6
 0 1 3 14.9 1.6
 0 1 3 15.1 1.6
 0 1 3 16.7 1.6
 0 1 -3 17.6 1.6
 0 1 3 16 1.5
 0 1 3 15 1.6
 0 -1 5 1.2 0.4
 0 -1 -5 0.6 0.4
 0 -1 5 1.3 0.4
 0 -1 -5 1.3 0.4
 0 -1 5 1.3 0.4
 0 -1 -5 0.8 0.4
 0 -1 5 1.2 0.4
 0 -1 -5 2.1 0.5
 0 -1 5 1.4 0.5
 0 -1 5 1.3 0.4
 0 -1 5 1.4 0.4
 0 -1 -5 0.6 0.4
 0 -1 -5 0.4 0.4
 0 1 -5 1.2 0.4
 0 1 5 1.5 0.5
 0 1 -5 2.4 0.5
 0 1 5 1.3 0.5
 0 1 5 1.1 0.5
 0 1 -5 0.7 0.4
 0 1 5 0.8 0.3
 0 1 5 0.3 0.4
 0 1 -5 1.3 0.4
 0 1 -5 0.8 0.4
 0 1 -5 1 0.4
 0 1 5 1.3 0.5
 0 1 5 1.5 0.5
 0 -1 -7 438.56 40.9
 0 -1 7 452.15 40.9
 0 -1 -7 439.76 40.9
 0 -1 7 450.85 40.9
 0 -1 7 430.36 40.9
 0 -1 7 446.66 40.9
 0 -1 7 432.26 40.9
 0 -1 -7 433.96 40.9
 0 -1 7 437.36 40.9
 0 -1 -7 439.76 41
 0 1 -7 420.56 41
 0 1 -7 422.56 40.9
 0 1 7 456.95 40.9
 0 1 -7 432.86 40.9
 0 1 -7 439.86 40.9
 0 1 7 427.36 40.9
 0 1 7 449.36 41
 0 1 7 456.05 40.9
 0 1 -7 434.46 40.9
 0 1 7 461.55 41
 0 -1 -9 1512.95 140.19
 0 -1 -9 1510.35 140.29
 0 1 9 1512.05 140.19
 0 1 -9 1507.75 140.19
 0 -1 11 658.13 59.29
 0 -1 11 620.64 59.29
 0 -1 11 650.33 59.29
 0 -1 11 640.14 59.29
 0 -1 -11 616.04 59.29
 0 -1 11 620.54 59.19
 0 -1 11 652.93 59.29
 0 -1 -11 627.14 59.29
 0 -1 -11 629.54 59.19
 0 -1 -11 647.54 59.29
 0 -1 11 636.84 59.29
 0 -1 11 612.44 59.29
 0 1 11 649.04 59.29
 0 1 -11 643.94 59.29
 0 1 -11 628.44 59.29
 0 1 11 649.74 59.29
 0 1 11 648.14 59.29
 0 1 11 631.74 59.29
 0 1 11 653.43 59.29
 0 1 -11 630.64 59.29
 0 1 11 640.04 59.29
 0 1 -11 642.34 59.29
 0 -1 13 3.6 0.9
 0 -1 -13 7.3 1
 0 -1 -13 3.7 1.1
 0 -1 -13 4 0.7
 0 -1 -13 4.5 0.7
 0 -1 13 7.2 1
 0 -1 13 5.8 0.9
 0 -1 13 6.8 0.9
 0 -1 13 4.3 0.8
 0 -1 -13 2.9 0.9
 0 -1 13 4.1 0.8
 0 -1 13 5.3 1
 0 -1 13 4.9 0.9
 0 1 13 5.2 0.9
 0 1 -13 3.6 0.8
 0 1 -13 5.3 0.8
 0 1 -13 3.7 0.9
 0 1 13 3.5 0.9
 0 1 13 4.2 0.9
 0 1 13 5.7 1.1
 0 1 13 4.2 1
 0 1 13 3.6 0.9
 0 1 13 0.8 0.9
 0 1 -13 3.1 0.9
 0 1 -13 4.1 0.9
 0 1 -13 3 0.9
 0 -1 -15 417.66 38.7
 0 -1 -15 427.36 38.8
 0 -1 15 418.06 38.7
 0 -1 15 402.46 38.7
 0 -1 15 416.86 38.7
 0 -1 15 430.66 38.8
 0 -1 15 426.96 38.8
 0 -1 15 390.86 38.7
 0 -1 15 430.46 38.7
 0 -1 15 423.26 38.7
 0 -1 -15 396.46 38.7
 0 -1 15 418.56 38.7
 0 -1 15 388.06 38.8
 0 -1 -15 410.56 38.6
 0 -1 -15 413.96 38.8
 0 -1 15 406.66 38.8
 0 1 15 423.66 39
 0 1 -15 450.95 38.9
 0 1 15 425.56 38.8
 0 1 -15 417.06 38.7
 0 1 -15 404.26 38.8
 0 1 15 399.86 38.8
 0 1 15 420.86 38.8
 0 1 -15 423.66 38.8
 0 1 15 409.56 38.7
 0 1 15 411.86 38.7
 0 1 -15 429.96 38.9
 0 1 -15 404.16 38.7
 0 1 -15 409.26 38.7
 0 -1 17 4.8 1
 0 -1 -17 5.3 0.8
 0 -1 17 5.5 1
 0 -1 17 3.7 1
 0 -1 -17 5.3 1.1
 0 -1 17 5.7 1
 0 -1 17 6.3 1
 0 -1 17 5.4 1
 0 -1 17 5.9 1.1
 0 -1 -17 2.6 1.1
 0 -1 17 2.6 1
 0 -1 -17 6.9 0.9
 0 -1 -17 4.5 0.8
 0 -1 -17 4.1 1
 0 -1 -17 5.2 1.2
 0 -1 -17 2.7 0.9
 0 -1 17 4.2 0.9
 0 1 17 7.2 1.2
 0 1 -17 6.2 0.9
 0 1 17 3.4 1
 0 1 -17 6 1
 0 1 -17 5 1
 0 1 17 4.7 1
 0 1 -17 3.1 0.9
 0 1 17 6.6 1.3
 0 1 -17 2.7 1
 0 1 -17 4.6 1
 0 1 -17 4.7 1
 0 1 17 7.5 1.2
 0 1 17 4.9 1
 0 -1 19 1.7 0.8
 0 -1 19 0 0.7
 0 -1 19 3.4 1
 0 -1 -19 0.2 0.6
 0 -1 19 1.8 0.8
 0 -1 -19 0.5 0.9
 0 -1 19 -0.1 0.6
 0 -1 19 -1 0.8
 0 -1 -19 0.6 0.5
 0 -1 -19 0.3 0.8
 0 -1 -19 1.1 0.7
 0 -1 19 1.1 0.8
 0 -1 19 -0.6 0.8
 0 -1 -19 0.3 0.8
 0 -1 -19 1.5 0.8
 0 -1 19 1.2 0.7
 0 -1 19 1.5 0.9
 0 1 19 0 0.8
 0 1 -19 2.9 0.9
 0 1 19 0.6 0.9
 0 1 -19 1.7 0.9
 0 1 19 0.3 0.8
 0 1 -19 -0.4 0.6
 0 1 -19 -0.1 0.8
 0 1 19 -0.2 0.8
 0 1 -19 1.3 0.8
 0 1 19 1.1 0.8
 0 1 -19 1.2 0.8
 0 1 19 0.5 0.7
 0 1 19 0.4 0.8
 0 1 19 1 1
 0 -1 -21 7.1 1.3
 0 -1 -21 6.4 1.3
 0 -1 21 7.2 1.3
 0 -1 21 9.6 1.4
 0 -1 -21 8.4 1.3
 0 -1 21 9.7 1.4
 0 -1 21 11.2 2
 0 -1 21 5.6 1.2
 0 -1 21 10 1.7
 0 -1 -21 6 1.4
 0 -1 21 6.7 1.3
 0 -1 -21 8.5 1.6
 0 -1 21 9.8 1.4
 0 -1 21 8.8 1.3
 0 -1 -21 7.2 1.2
 0 -1 -21 7.7 1.5
 0 -1 21 9.2 1.4
 0 -1 -21 7.3 1.1
 0 -1 -21 5.8 1.1
 0 1 -21 8.1 1.3
 0 1 21 6.8 1.4
 0 1 21 7.2 1.3
 0 1 21 9 1.4
 0 1 21 12.2 1.7
 0 1 21 9.7 1.5
 0 1 21 7.6 1.5
 0 1 -21 6.5 1.2
 0 1 -21 6.9 1.4
 0 1 -21 8.6 1.3
 0 1 21 10.2 1.4
 0 1 -21 7.6 1.2
 0 1 -21 7 1.4
 0 1 -21 5.9 1.3
 0 1 21 9.8 1.4
 0 -1 -23 55.59 6.2
 0 -1 -23 65.39 6.2
 0 -1 23 63.39 6.2
 0 -1 23 58.39 6.1
 0 -1 -23 57.69 5.9
 0 -1 -23 59.39 6.3
 0 -1 23 60.99 6.1
 0 -1 23 64.19 6.3
 0 -1 -23 60.99 6.1
 0 -1 23 61.89 6.1
 0 -1 23 58.39 6
 0 -1 -23 59.29 6.3
 0 -1 -23 60.99 5.9
 0 -1 -23 57.89 5.9
 0 -1 -23 57.89 6.1
 0 -1 23 65.79 6.2
 0 -1 23 62.09 6.1
 0 1 23 61.79 6
 0 1 -23 61.39 6.2
 0 1 23 57.49 6.1
 0 1 23 58.29 6.2
 0 1 -23 57.99 5.9
 0 1 -23 57.79 6
 0 1 23 62.09 6.2
 0 1 23 65.59 6.3
 0 1 -23 60.09 6.1
 0 1 -23 61.39 6.2
 0 1 23 61.59 6.1
 0 1 -23 61.19 6.1
 0 1 -23 64.09 6
 0 1 23 58.99 6.1
 0 1 23 66.89 6.2
 0 1 -23 58.89 6.1
 0 1 -23 57.79 6.2
 0 -1 25 39 4.4
 0 -1 25 34.2 4
 0 -1 25 36.9 3.9
 0 -1 -25 41.1 4.2
 0 -1 25 35.6 3.9
 0 -1 -25 34.2 3.7
 0 -1 25 36.8 4.1
 0 -1 -25 34.9 4
 0 -1 -25 42.8 4.1
 0 -1 25 34.9 3.9
 0 -1 25 38.2 3.9
 0 -1 -25 36 3.9
 0 -1 -25 33.9 3.9
 0 -1 25 38.3 3.9
 0 -1 25 34.4 3.7
 0 -1 -25 36.7 3.6
 0 -1 25 32.3 4
 0 -1 -25 33 3.7
 0 -1 25 43.5 4.7
 0 -1 25 30.8 4.1
 0 -1 25 35.9 4
 0 -1 -25 35.4 4.3
 0 -1 -25 35.5 3.8
 0 -1 -25 33.9 4
 0 1 -25 39.4 4.3
 0 1 -25 33.5 3.9
 0 1 25 34.7 4
 0 1 25 37.1 4
 0 1 -25 36.2 3.7
 0 1 -25 35.7 3.7
 0 1 25 34.8 3.5
 0 1 25 37.4 4.1
 0 1 -25 35.6 4
 0 1 25 33.3 3.9
 0 1 -25 37.3 3.9
 0 1 -25 37.3 3.9
 0 1 -25 37.6 4.1
 0 1 -25 34 3.7
 0 1 -25 39.2 4.1
 0 1 25 38.5 3.9
 0 1 -25 39.7 4
 0 1 25 36.2 4
 0 1 -25 33.5 3.8
 0 1 25 29.1 4
 0 1 25 34.9 3.8
 0 -1 27 4.2 1.2
 0 -1 27 2.2 1.2
 0 -1 -27 1.9 0.9
 0 -1 -27 4.6 1.1
 0 -1 27 2.7 1.1
 0 -1 27 1.1 1.4
 0 -1 27 4.7 1.1
 0 -1 27 3.8 1.2
 0 -1 -27 2.6 1.1
 0 -1 -27 3 1.1
 0 -1 -27 4.1 1.3
 0 -1 27 2.2 1
 0 -1 27 2.6 1.1
 0 -1 -27 1.3 1.2
 0 -1 27 2.5 1.6
 0 -1 27 5.6 1.2
 0 -1 27 3.7 0.9
 0 -1 27 2.1 1
 0 -1 27 3.4 1.1
 0 -1 -27 1.9 0.8
 0 -1 -27 2.9 1.3
 0 -1 -27 1.7 0.9
 0 -1 27 2.5 1.5
 0 -1 27 3.6 1.2
 0 -1 -27 2.9 1.1
 0 1 -27 1 1.1
 0 1 -27 3 0.8
 0 1 -27 2.9 1.1
 0 1 27 1.7 1.4
 0 1 27 2.3 1.1
 0 1 27 2.2 1.2
 0 1 27 3.8 1.3
 0 1 27 1.2 0.9
 0 1 27 3.6 1.3
 0 1 -27 3.9 1.2
 0 1 -27 2.2 1.1
 0 1 -27 2.1 1.2
 0 1 -27 2.2 1
 0 1 -27 2.8 1.1
 0 1 27 3.4 1.1
 0 1 27 0.5 1
 0 1 27 4.6 1.2
 0 1 -27 2.7 1.3
 0 1 -27 1.2 0.8
 0 1 27 2.7 1.2
 0 1 -27 1.3 1.1
 0 1 -27 1.9 1
 0 1 -27 2.2 0.9
 0 1 27 2.6 1.2
 0 1 27 1.5 1.2
 0 1 27 3.9 1.1
 0 -1 29 22.3 3.1
 0 -1 -29 25 2.7
 0 -1 29 23 2.8
 0 -1 -29 19 2.8
 0 -1 -29 20 3.1
 0 -1 -29 18.7 2.9
 0 -1 -29 17.4 3.1
 0 -1 29 24.1 3
 0 -1 -29 19.7 2.8
 0 -1 29 18.9 2.9
 0 -1 -29 27.1 3.5
 0 -1 29 20.2 2.8
 0 -1 -29 24.9 2.8
 0 -1 -29 22.6 2.6
 0 -1 -29 22 2.6
 0 -1 29 21.7 2.6
 0 -1 29 24.4 2.9
 0 -1 -29 21.1 2.8
 0 -1 29 27.4 3.6
 0 -1 29 18.3 2.9
 0 -1 -29 23.6 3
 0 -1 29 21.3 2.9
 0 -1 29 20.1 2.9
 0 -1 29 18.1 2.7
 0 -1 29 25.2 2.9
 0 -1 29 22.9 2.5
 0 1 29 23 2.8
 0 1 29 16.5 3.2
 0 1 29 24.5 2.7
 0 1 -29 26 3.3
 0 1 29 20.1 2.7
 0 1 29 23.9 3
 0 1 -29 24.2 2.9
 0 1 -29 25.2 2.7
 0 1 29 24.2 2.9
 0 1 -29 19.4 2.7
 0 1 29 23.4 3.1
 0 1 -29 24.4 3
 0 1 29 22 3.3
 0 1 -29 22.8 2.7
 0 1 -29 22.1 2.8
 0 1 -29 25.3 2.9
 0 1 -29 23.7 3.4
 0 1 -29 21 2.6
 0 1 29 26 3.2
 0 1 -29 21.8 2.7
 0 1 -29 22.5 2.8
 0 1 29 24.6 3.3
 0 1 -29 23.4 2.8
 0 1 -29 25.2 3.2
 0 1 29 24.6 3
 0 1 29 20.9 3.1
 0 1 29 21.5 2.7
 0 -1 31 2.9 1.5
 0 -1 -31 2.1 1.3
 0 -1 -31 2.2 1.3
 0 -1 31 4.2 1.5
 0 -1 31 3.2 1.4
 0 -1 -31 4.1 1.8
 0 -1 -31 5.2 1.7
 0 -1 31 5.9 1.4
 0 -1 -31 6.5 1.2
 0 -1 31 8.5 1.9
 0 -1 -31 6.5 1.5
 0 -1 31 4.6 1.3
 0 -1 -31 3.9 1.5
 0 -1 31 4.9 2.7
 0 -1 31 5.8 1.3
 0 -1 31 8.2 1.7
 0 -1 -31 5 1.2
 0 -1 -31 7 1.7
 0 -1 -31 4 1.2
 0 -1 31 3.2 2.1
 0 -1 31 2.6 1.2
 0 -1 31 3.2 1.3
 0 -1 -31 6.7 1.2
 0 1 -31 5.5 1.4
 0 1 31 3.9 1.5
 0 1 -31 4.7 1.8
 0 1 31 4.3 1.5
 0 1 -31 8.6 1.6
 0 1 31 7.4 1.5
 0 1 31 0.8 1.6
 0 1 -31 2.1 1.2
 0 1 31 2.2 1.7
 0 1 -31 6.6 1.5
 0 1 -31 1.9 1
 0 1 31 6.6 1.6
 0 1 -31 5.6 1.4
 0 1 31 5.3 1.4
 0 1 31 5.3 1.4
 0 1 -31 7.7 1.7
 0 1 -31 6.1 1.3
 0 1 -31 7 1.3
 0 1 -31 4.8 1.5
 0 1 31 2.9 1.5
 0 1 -31 5.3 1.1
 0 1 31 4 1.3
 0 1 31 2.8 1.5
 0 1 31 3.4 1.2
 0 -1 33 12.7 2.2
 0 -1 -33 10.1 2
 0 -1 -33 7.1 2.3
 0 -1 33 6.3 1.8
 0 -1 33 8.9 1.6
 0 -1 33 5.1 1.8
 0 -1 -33 8.4 1.7
 0 -1 33 12.1 2.1
 0 -1 -33 11.7 1.8
 0 -1 -33 10.5 1.6
 0 -1 33 9.4 1.8
 0 -1 33 4.5 2.2
 0 -1 -33 10.9 2.3
 0 -1 -33 7.6 1.4
 0 -1 -33 7.3 1.8
 0 -1 33 8.1 1.7
 0 -1 33 6.7 1.6
 0 -1 -33 9.5 1.8
 0 -1 33 9.8 1.9
 0 -1 -33 11.7 1.9
 0 -1 33 8.7 1.8
 0 -1 33 8.2 1.8
 0 -1 -33 10.8 1.6
 0 -1 33 9.7 1.6
 0 -1 -33 7.8 1.7
 0 1 33 11.7 2.3
 0 1 33 10.8 2.3
 0 1 -33 9 1.5
 0 1 -33 5.5 2
 0 1 33 10.8 2.2
 0 1 -33 7.6 1.8
 0 1 33 13.4 2.4
 0 1 33 10.2 1.9
 0 1 33 9.4 2
 0 1 -33 10.3 1.9
 0 1 -33 7.5 1.5
 0 1 33 11.9 1.8
 0 1 -33 8.5 2.2
 0 1 -33 11.4 1.9
 0 1 -33 7.3 1.4
 0 1 33 11.7 1.9
 0 1 33 9.6 1.9
 0 1 -33 11.9 1.6
 0 1 33 8.1 1.9
 0 1 -33 10.3 1.9
 0 1 -33 8.3 1.6
 0 -1 35 0.2 1.2
 0 -1 -35 -1 0.8
 0 -1 -35 -1 1.1
 0 -1 35 -0.1 1
 0 -1 35 0.3 1.4
 0 -1 -35 -0.6 1.2
 0 -1 35 0.1 1.3
 0 -1 -35 -1.6 0.8
 0 -1 -35 1.3 1.2
 0 -1 35 -0.5 1.2
 0 -1 -35 0.3 0.8
 0 -1 -35 0.4 1
 0 -1 35 2.5 1.3
 0 -1 -35 -0.5 1.3
 0 -1 35 1 1.4
 0 -1 35 -0.6 1
 0 -1 35 -0.5 1.1
 0 -1 -35 1.4 1.4
 0 -1 -35 1.2 2
 0 -1 -35 1 1.2
 0 1 35 0.3 1.1
 0 1 35 1.1 1.3
 0 1 -35 -0.8 1.2
 0 1 -35 -0.3 0.9
 0 1 -35 -0.4 1.1
 0 1 -35 -1.9 1.2
 0 1 35 0.8 1.2
 0 1 35 0.3 1.2
 0 1 -35 0.4 1.1
 0 1 35 0.3 1.4
 0 1 35 1.4 1.3
 0 1 -35 1.2 1.3
 0 1 35 0 1.1
 0 1 -35 2 1
 0 1 35 0.6 1
 0 1 -35 -0.5 0.7
 0 1 -35 -0.3 1.1
 0 1 -35 -1.3 1.1
 0 1 -35 -0.3 1.3
 0 -1 37 2.8 1.6
 0 -1 -37 1.5 1.4
 0 -1 -37 3.3 1.6
 0 -1 37 2.9 1.5
 0 -1 -37 4.4 1.1
 0 -1 -37 1.5 1
 0 -1 37 4.6 1.6
 0 -1 -37 4.9 1.3
 0 -1 37 4.7 1.6
 0 -1 37 4.7 1.5
 0 -1 -37 2.9 1.3
 0 -1 -37 3.5 1.2
 0 -1 -37 2.4 1.4
 0 -1 -37 2 1.3
 0 -1 37 3.2 1.9
 0 -1 37 1.8 1.4
 0 -1 -37 3.6 1.7
 0 -1 37 4 1.2
 0 -1 -37 4 1.5
 0 1 -37 2.8 1.6
 0 1 -37 2.2 1.4
 0 1 -37 4.2 1.5
 0 1 37 1.4 1.3
 0 1 37 2.9 1.6
 0 1 -37 4.2 1.5
 0 1 37 3.4 1.6
 0 1 -37 2.2 1.1
 0 1 -37 0.6 1.2
 0 1 37 2.2 1.3
 0 1 -37 3.4 1.5
 0 1 -37 4.7 1.4
 0 1 37 4.2 1.6
 0 1 -37 2.9 1.4
 0 1 37 0.6 1.1
 0 1 37 4.3 1.1
 0 1 -37 2.3 0.9
 0 1 37 5.1 1.8
 0 1 -37 1 1.1
 0 -1 39 5 2.3
 0 -1 39 7 1.6
 0 -1 39 6.2 1.6
 0 -1 -39 4.3 1.6
 0 -1 -39 4.4 1.4
 0 -1 -39 2.1 1.9
 0 -1 -39 5.9 1.9
 0 -1 39 4.9 1.9
 0 -1 39 4.9 1.6
 0 -1 -39 6.7 1.9
 0 -1 -39 5.1 1.2
 0 -1 -39 3.8 1.4
 0 -1 39 7.3 2.3
 0 -1 -39 4 1.3
 0 -1 -39 2.9 1.8
 0 -1 -39 4.2 1.5
 0 1 -39 4 1.7
 0 1 -39 5.5 2.9
 0 1 39 5.4 1.7
 0 1 -39 7.2 1.9
 0 1 -39 3.5 1.5
 0 1 39 3.1 1.2
 0 1 39 4.6 1.7
 0 1 39 2.3 1.9
 0 1 39 6.5 2.4
 0 1 39 4.1 1.2
 0 1 39 2.8 1.2
 0 1 -39 7.1 1.7
 0 1 -39 4.3 1.2
 0 1 39 3.3 2.4
 0 1 -39 6.1 1.5
 0 1 -39 1.5 1.7
 0 -1 -41 -0.6 0.9
 0 -1 -41 0 0.9
 0 -1 -41 2.3 1.2
 0 -1 -41 0.3 0.9
 0 -1 41 2.4 2.1
 0 -1 41 0.3 1.1
 0 -1 -41 0.8 1.1
 0 -1 -41 0.1 0.7
 0 -1 41 0.5 1.2
 0 -1 -41 -1.3 1
 0 1 -41 0.7 0.7
 0 1 41 0.6 1.2
 0 1 -41 0.1 0.9
 0 1 41 0.6 1
 0 1 -41 -0.1 1
 0 1 -41 -0.8 1
 0 1 -41 -1.7 1.1
 0 1 -41 -0.8 0.9
 0 1 41 0 1.1
 0 1 41 0.9 1.1
 0 1 41 -0.1 1.2
 0 -1 -43 -0.4 0.6
 0 -1 -43 -0.6 1.1
 0 -1 -43 0.1 1.5
 0 -1 43 0.9 1
 0 -1 -43 -1 0.8
 0 -1 43 1 1.1
 0 -1 43 0.2 1
 0 -1 43 0.2 1.2
 0 -1 -43 1.9 1.2
 0 -1 -43 2 0.9
 0 1 -43 0.1 0.8
 0 1 -43 0.4 0.8
 0 1 43 0.3 1
 0 1 43 0.5 1
 0 1 -43 -0.7 1.1
 0 1 -43 -0.4 0.8
 0 1 43 0.1 0.9
 0 1 -43 -0.9 0.8
 0 1 43 1.2 1.8
 0 -1 -45 4.6 1.2
 0 -1 45 3.7 1.1
 0 -1 -45 5.5 0.8
 0 -1 -45 2.8 1
 0 -1 -45 4.9 1.2
 0 -1 45 1.9 1.4
 0 -1 45 1.4 1.3
 0 1 -45 7.1 1.2
 0 1 -45 4.9 1.2
 0 1 45 4.1 1.1
 0 1 45 2.6 1.2
 0 1 45 2.5 1.1
 0 1 -45 3.5 1.2
 0 -1 47 0 0.8
 0 -1 47 -0.1 0.7
 0 -1 -47 0.3 0.7
 0 -1 -47 0.8 0.7
 0 -1 -47 0.9 0.8
 0 1 47 0.1 0.7
 0 1 47 -0.2 0.9
 0 1 -47 0.3 0.6
 0 1 47 -0.9 0.7
 0 1 -47 -0.8 0.7
 0 1 -47 -0.9 0.7
 0 -1 -49 -0.1 0.6
 0 -1 49 -0.8 0.6
 0 -1 -49 0.1 0.5
 0 1 -49 0.7 0.7
 0 1 -49 0.4 0.9
 0 1 -49 0.3 0.8
 0 1 49 1 0.7
 0 -2 0 26.4 2.7
 0 -2 0 24.6 2.7
 0 -2 0 29.2 2.7
 0 2 0 28.2 2.7
 0 2 0 27.8 2.6
 0 2 0 28.1 2.8
 0 2 0 28.1 2.7
 0 2 0 25.3 2.7
 0 -2 -2 2.5 0.5
 0 -2 -2 1.2 0.5
 0 -2 2 1.9 0.5
 0 -2 -2 2.6 0.6
 0 -2 2 2 0.6
 0 -2 2 1.2 0.6
 0 -2 -2 2.2 0.4
 0 2 2 1.5 0.5
 0 2 -2 1.8 0.5
 0 2 2 2 0.5
 0 2 2 3.5 1
 0 -2 4 13.4 1.5
 0 -2 4 12.2 1.5
 0 -2 -4 13.4 1.5
 0 -2 4 12.8 1.4
 0 -2 -4 15 1.6
 0 -2 -4 14.5 1.5
 0 -2 4 14.3 1.6
 0 -2 -4 12.2 1.5
 0 -2 -4 15.5 1.6
 0 -2 -4 13.8 1.5
 0 2 4 16.7 1.6
 0 2 -4 12.2 1.5
 0 2 -4 12.7 1.5
 0 2 4 13.3 1.5
 0 2 4 11.8 1.5
 0 2 4 17.5 1.7
 0 2 4 14.8 1.5
 0 2 -4 11.9 1.5
 0 -2 -6 35.2 3.4
 0 -2 -6 34.1 3.4
 0 -2 6 32.6 3.4
 0 -2 6 35.6 3.4
 0 -2 6 34.6 3.3
 0 -2 6 36.2 3.4
 0 -2 6 34.9 3.4
 0 -2 -6 34.7 3.5
 0 -2 -6 33.1 3.3
 0 -2 -6 34.1 3.3
 0 -2 -6 31.3 3.4
 0 2 -6 31.8 3.3
 0 2 -6 32.2 3.4
 0 2 6 33.9 3.4
 0 2 6 34.6 3.3
 0 2 -6 34.5 3.5
 0 2 6 34.8 3.5
 0 2 6 32.2 3.4
 0 2 -6 33.2 3.4
 0 2 -6 33.5 3.3
 0 2 6 31.9 3.4
 0 -2 -8 13.2 1.8
 0 -2 8 17.5 1.9
 0 -2 -8 16.7 1.9
 0 -2 8 17.5 1.9
 0 -2 8 18.3 1.9
 0 -2 8 16.7 1.9
 0 -2 -8 14.3 1.8
 0 -2 8 15.2 1.8
 0 -2 -8 17.5 1.9
 0 -2 -8 19.6 1.9
 0 -2 8 13 1.7
 0 2 -8 14.8 1.8
 0 2 8 16.8 1.9
 0 2 -8 16.1 1.8
 0 2 -8 16.8 1.8
 0 2 8 18.2 1.9
 0 2 -8 15.8 1.8
 0 2 8 15.3 1.9
 0 2 8 13.1 1.8
 0 2 8 18.4 1.9
 0 2 8 19.7 2
 0 2 8 17.5 1.7
 0 -2 10 36.2 3.4
 0 -2 10 33 3.4
 0 -2 -10 34 3.4
 0 -2 -10 33.5 3.4
 0 -2 10 36.2 3.4
 0 -2 10 32.5 3.4
 0 -2 10 33.1 3.4
 0 -2 10 30.5 3.4
 0 -2 -10 33.1 3.4
 0 -2 -10 34.8 3.4
 0 -2 -10 33.2 3.4
 0 2 10 32.7 3.4
 0 2 -10 35.5 3.3
 0 2 10 30.5 3.5
 0 2 -10 32.6 3.4
 0 2 -10 32.5 3.4
 0 2 10 37.4 3.5
 0 2 10 31.3 3.2
 0 2 -10 31.7 3.4
 0 2 10 33.4 3.4
 0 2 10 36.5 3.5
 0 2 10 33.3 3.4
 0 -2 -12 6.3 1.1
 0 -2 12 6.6 1.1
 0 -2 -12 5.4 1
 0 -2 12 7.1 1.2
 0 -2 12 6 1
 0 -2 12 6.2 1
 0 -2 12 7.1 1
 0 -2 12 6.6 1.1
 0 -2 12 7.7 1.2
 0 -2 -12 5 0.9
 0 -2 -12 5.8 1.1
 0 -2 -12 6.7 0.9
 0 -2 -12 7.5 1.2
 0 -2 12 7.1 1
 0 2 12 6.1 1.1
 0 2 12 6.3 1.1
 0 2 -12 3.6 0.9
 0 2 12 6.6 1.1
 0 2 12 6.7 1.1
 0 2 -12 6 1
 0 2 12 4.3 1
 0 2 12 6.3 0.8
 0 2 12 6.8 1.1
 0 2 -12 7.1 1
 0 -2 14 20.2 2.3
 0 -2 14 21.1 2.4
 0 -2 -14 20.3 2.2
 0 -2 -14 20.8 2.4
 0 -2 14 20.1 2.3
 0 -2 14 21.2 2.3
 0 -2 14 19.1 2.3
 0 -2 14 21.8 2.3
 0 -2 -14 20.8 2.4
 0 -2 14 22.5 2.3
 0 -2 -14 20.3 2.3
 0 -2 14 24.1 2.5
 0 -2 -14 22.4 2.4
 0 -2 -14 21.4 2.4
 0 -2 14 19.1 2.3
 0 2 14 19.6 2.1
 0 2 14 18.6 2.4
 0 2 -14 19.4 2.3
 0 2 -14 19.6 2.3
 0 2 14 22.1 2.4
 0 2 -14 17.6 2.3
 0 2 -14 20.2 2.2
 0 2 14 22.4 2.5
 0 2 14 22.1 2.4
 0 2 -14 19.4 2.3
 0 2 14 22.1 2.5
 0 2 -14 21.1 2.3
 0 2 14 21.2 2.3
 0 -2 -16 -1.1 0.7
 0 -2 16 0.2 0.8
 0 -2 16 0.4 0.7
 0 -2 -16 -0.5 0.7
 0 -2 16 0.3 0.8
 0 -2 16 0 0.7
 0 -2 16 0 0.7
 0 -2 -16 -0.3 0.7
 0 -2 16 0.6 0.8
 0 -2 -16 -0.1 0.7
 0 -2 16 0.3 0.7
 0 -2 16 -0.8 0.7
 0 -2 16 1.1 0.7
 0 -2 16 0.3 0.6
 0 -2 16 1.6 0.7
 0 -2 -16 0.2 0.7
 0 2 -16 1.7 0.7
 0 2 -16 -0.1 0.7
 0 2 16 0.2 0.8
 0 2 -16 -0.1 0.6
 0 2 16 1.4 0.9
 0 2 -16 -0.1 0.7
 0 2 16 -0.1 0.8
 0 2 -16 1 0.8
 0 2 16 1.6 0.9
 0 2 16 0.7 0.7
 0 2 -16 0.7 0.6
 0 2 -16 1.2 0.7
 0 2 16 -1.3 0.7
 0 -2 -18 65.39 6.4
 0 -2 -18 66.29 6.4
 0 -2 18 66.19 6.3
 0 -2 -18 61.89 6.2
 0 -2 18 61.59 6.3
 0 -2 18 68.49 6.4
 0 -2 18 65.29 6.3
 0 -2 -18 61.09 6.2
 0 -2 -18 63.89 6.4
 0 -2 18 63.29 6.3
 0 -2 18 63.49 6.4
 0 -2 18 66.99 6.3
 0 -2 -18 67.19 6.5
 0 -2 18 66.09 6.3
 0 -2 18 63.19 6.2
 0 -2 -18 61.39 6.3
 0 2 18 68.49 6.4
 0 2 18 65.09 6.4
 0 2 -18 62.89 6.2
 0 2 18 61.89 6.4
 0 2 -18 64.79 6.3
 0 2 -18 60.79 6.3
 0 2 -18 62.29 6.3
 0 2 -18 64.29 6.3
 0 2 -18 60.59 6.4
 0 2 18 65.59 6.5
 0 -2 -20 0.1 0.8
 0 -2 -20 -0.7 0.7
 0 -2 20 1.2 0.8
 0 -2 -20 -0.4 0.7
 0 -2 -20 1.2 0.6
 0 -2 20 1.4 0.9
 0 -2 20 0.2 0.7
 0 -2 20 0.6 0.9
 0 -2 20 2 0.8
 0 -2 -20 0.9 0.9
 0 -2 20 0.7 0.8
 0 -2 -20 0.6 0.9
 0 -2 20 0.6 0.8
 0 -2 20 1 0.8
 0 -2 -20 -0.3 0.8
 0 -2 -20 0.4 0.6
 0 -2 20 0.3 0.8
 0 2 -20 0.9 0.7
 0 2 20 0.3 0.9
 0 2 -20 -0.6 0.7
 0 2 20 -0.6 0.8
 0 2 -20 0.9 0.8
 0 2 -20 1.6 0.8
 0 2 -20 0.3 0.6
 0 2 20 0.6 0.9
 0 2 20 0 1
 0 2 20 -0.3 0.7
 0 2 -20 1.1 0.8
 0 2 -20 1.1 0.8
 0 2 20 0.6 0.9
 0 2 20 0.8 0.8
 0 2 -20 0.3 0.8
 0 -2 -22 1.8 0.8
 0 -2 22 1.9 1
 0 -2 22 1 0.8
 0 -2 -22 -0.5 0.8
 0 -2 22 1.5 0.8
 0 -2 -22 1.3 1
 0 -2 -22 0.2 0.6
 0 -2 22 0.8 0.9
 0 -2 22 1.3 0.8
 0 -2 -22 1.5 0.7
 0 -2 -22 0.7 0.9
 0 -2 22 -0.6 0.9
 0 -2 -22 0.4 0.9
 0 -2 22 1.2 0.9
 0 -2 -22 0.5 1
 0 -2 22 0.9 0.7
 0 -2 22 0.3 1.2
 0 -2 22 3.4 1.1
 0 -2 22 1.9 0.9
 0 2 -22 1.2 0.8
 0 2 22 2.6 1
 0 2 -22 0.8 0.9
 0 2 -22 0.3 0.8
 0 2 -22 2.3 0.9
 0 2 22 2.4 1.2
 0 2 -22 1.2 0.6
 0 2 22 0.4 0.9
 0 2 -22 1.8 0.9
 0 2 22 -0.2 0.8
 0 2 -22 0.8 0.9
 0 2 22 3 1.2
 0 2 22 0.5 1
 0 2 22 0.8 1
 0 2 -22 0.1 0.7
 0 2 -22 1.4 0.9
 0 -2 -24 0.8 0.9
 0 -2 -24 0.1 0.9
 0 -2 24 0.7 0.9
 0 -2 24 0.3 1.4
 0 -2 24 0.7 0.7
 0 -2 24 0.1 0.8
 0 -2 -24 0.2 1
 0 -2 -24 0.5 0.7
 0 -2 24 -0.6 0.8
 0 -2 24 0.1 0.8
 0 -2 24 0.7 1
 0 -2 24 0.7 1
 0 -2 24 -0.5 0.7
 0 -2 -24 0.4 1
 0 -2 -24 0 0.8
 0 -2 -24 -0.1 0.6
 0 -2 24 0.5 0.8
 0 -2 -24 -0.4 0.9
 0 -2 24 0.5 0.8
 0 2 -24 1 0.9
 0 2 -24 0.1 0.8
 0 2 -24 1.3 1
 0 2 -24 1 1
 0 2 24 0.2 1.1
 0 2 -24 1.3 1.1
 0 2 -24 -1.4 0.7
 0 2 24 0.3 1.4
 0 2 -24 2.7 1.4
 0 2 24 0.7 0.9
 0 2 24 -0.6 1
 0 2 24 2.2 1
 0 2 -24 1.9 0.9
 0 2 24 0.9 1
 0 2 24 -1.2 0.9
 0 2 -24 1.3 0.7
 0 2 -24 0.9 0.7
 0 -2 26 29.1 3.6
 0 -2 -26 33.4 4
 0 -2 26 29.8 3.4
 0 -2 26 29.2 3.4
 0 -2 -26 37.3 4
 0 -2 -26 32 3.4
 0 -2 26 27.2 4.4
 0 -2 -26 25.8 3.6
 0 -2 -26 30.3 3.6
 0 -2 26 31.4 3.5
 0 -2 26 33.4 3.8
 0 -2 26 33 3.7
 0 -2 26 31.8 3.6
 0 -2 -26 32.2 3.9
 0 -2 26 31.8 3.6
 0 -2 -26 33.5 3.9
 0 -2 26 32.9 3.5
 0 -2 -26 30.8 3.9
 0 -2 26 30.8 3.4
 0 -2 26 34.8 3.7
 0 -2 26 33.6 3.7
 0 -2 -26 30.7 3.4
 0 -2 26 34.8 4.5
 0 2 26 31.6 3.6
 0 2 -26 31.1 3.6
 0 2 -26 37.3 4
 0 2 26 33.3 3.8
 0 2 26 37.9 4.5
 0 2 26 33.2 3.7
 0 2 26 32.1 3.5
 0 2 -26 31.5 3.6
 0 2 26 35.5 3.7
 0 2 26 33.2 3.9
 0 2 26 37 3.7
 0 2 -26 31.9 3.4
 0 2 -26 24.4 3.6
 0 2 -26 32.3 4.3
 0 2 26 33.1 3.8
 0 2 26 33.7 4
 0 2 -26 31.3 3.6
 0 2 -26 30.5 3.4
 0 2 -26 36.4 3.6
 0 2 -26 33.1 3.8
 0 2 26 32.9 3.9
 0 2 -26 27.4 3.6
 0 2 -26 31.2 3.6
 0 -2 -28 7.9 1.4
 0 -2 28 3.6 1.5
 0 -2 -28 8.7 1.4
 0 -2 -28 7 1.6
 0 -2 -28 8.3 1.8
 0 -2 28 9.6 1.7
 0 -2 28 8.4 1.7
 0 -2 -28 9.1 1.6
 0 -2 -28 8.7 1.7
 0 -2 28 9.7 1.7
 0 -2 28 8.3 1.4
 0 -2 28 7.8 1.5
 0 -2 -28 10.8 1.4
 0 -2 28 9.4 2.2
 0 -2 28 9.7 1.7
 0 -2 28 9.6 1.8
 0 -2 -28 13.1 2.1
 0 -2 -28 11 2.2
 0 -2 28 10.5 1.7
 0 -2 28 12.7 2.1
 0 -2 28 9.4 1.3
 0 -2 -28 10.5 1.5
 0 -2 28 10.2 1.6
 0 -2 28 7.6 1.4
 0 -2 28 8.1 1.6
 0 -2 -28 8.2 2.3
 0 -2 28 9.1 1.6
 0 -2 -28 10.2 1.8
 0 2 28 10.1 1.9
 0 2 28 8.2 1.7
 0 2 28 6.9 1.5
 0 2 -28 11.5 1.7
 0 2 -28 7.9 1.6
 0 2 -28 6.8 1.6
 0 2 -28 7.7 1.6
 0 2 28 6.9 1.6
 0 2 28 9.1 2.5
 0 2 28 7.7 1.4
 0 2 -28 8.3 1.7
 0 2 -28 10 1.9
 0 2 28 11.5 2.2
 0 2 28 4.6 1.7
 0 2 -28 10.6 1.7
 0 2 -28 11 1.7
 0 2 -28 6.8 1.4
 0 2 -28 5.6 1.7
 0 2 28 8.1 1.9
 0 2 -28 7.9 1.3
 0 2 -28 9.7 1.5
 0 2 28 8.3 1.7
 0 2 28 6.6 1.6
 0 2 -28 7.3 1.3
 0 2 28 8.7 1.6
 0 2 -28 10.7 1.7
 0 -2 30 1.3 1.5
 0 -2 30 7.9 1.7
 0 -2 30 3.4 1.2
 0 -2 30 2.9 1
 0 -2 30 4.8 1.2
 0 -2 30 5.4 1.2
 0 -2 30 3.8 1.4
 0 -2 30 2.6 1.3
 0 -2 30 3.2 1.3
 0 -2 -30 6.6 1.3
 0 -2 -30 3.7 1.3
 0 -2 -30 2.5 1
 0 -2 30 8.5 1.7
 0 -2 -30 4.1 1.5
 0 -2 -30 4.9 1.5
 0 -2 -30 4 1.1
 0 -2 -30 4.2 1.1
 0 -2 30 2.9 1.2
 0 -2 30 5.3 1.6
 0 -2 -30 1.8 1.6
 0 -2 30 4 1.7
 0 -2 -30 4.3 1.4
 0 -2 30 4.8 1.5
 0 -2 -30 4.5 1.4
 0 2 -30 4.2 1.1
 0 2 -30 4.2 1
 0 2 -30 6.9 1.7
 0 2 30 3.4 1.3
 0 2 30 5.5 1.3
 0 2 -30 5.6 1.4
 0 2 -30 4.5 1.4
 0 2 30 4.9 1.2
 0 2 30 3.6 1.4
 0 2 30 2.5 1.4
 0 2 -30 7.1 1.4
 0 2 -30 3.7 1.5
 0 2 30 9 1.6
 0 2 30 4.7 1.7
 0 2 30 5.4 1.4
 0 2 30 7.7 1.7
 0 2 30 5.7 2.3
 0 2 -30 3.5 1.3
 0 2 -30 6.8 1.5
 0 2 30 5.9 1.4
 0 2 -30 3.7 1.4
 0 2 -30 2.2 1
 0 2 -30 3.9 1.3
 0 2 -30 1.5 1.2
 0 2 -30 2.7 0.9
 0 -2 -32 2.9 1.2
 0 -2 -32 3.6 1
 0 -2 32 2 1.4
 0 -2 -32 3.3 1.3
 0 -2 32 1.7 1.2
 0 -2 32 2.2 1.6
 0 -2 -32 0.5 1
 0 -2 -32 1.4 1.3
 0 -2 -32 3.3 1.3
 0 -2 -32 1.8 1.3
 0 -2 -32 2.3 1.5
 0 -2 32 2.4 1.3
 0 -2 -32 3.1 1
 0 -2 -32 4.8 1.4
 0 -2 32 3.3 1.4
 0 -2 32 4 1.4
 0 -2 32 2.4 1.4
 0 -2 32 3.8 1.5
 0 -2 32 3.8 1.4
 0 -2 -32 1.1 1.3
 0 2 32 2.9 1.3
 0 2 -32 1.9 1.3
 0 2 -32 3.1 1.2
 0 2 32 2 1.1
 0 2 32 2.4 1.4
 0 2 32 1.7 1.2
 0 2 32 2.5 1.5
 0 2 -32 3.6 1.3
 0 2 32 2.6 1.6
 0 2 -32 4.3 1.4
 0 2 -32 2.1 1.2
 0 2 -32 2.6 1
 0 2 -32 2.3 1.3
 0 2 32 1.8 1.6
 0 2 32 1.1 1.3
 0 2 -32 2.3 1.2
 0 2 32 3.9 1.6
 0 2 32 4.2 1.3
 0 2 -32 3.8 1.4
 0 2 32 1.7 1.2
 0 2 -32 2.2 1.2
 0 2 -32 3.4 1.3
 0 2 -32 2 1.1
 0 2 -32 0 1.3
 0 -2 -34 6.6 2.1
 0 -2 34 5.8 1.5
 0 -2 -34 3.2 1.8
 0 -2 -34 6.5 1.9
 0 -2 34 5.3 1.6
 0 -2 34 5 1.6
 0 -2 34 4.3 1.4
 0 -2 34 9.5 1.7
 0 -2 34 4.9 1.7
 0 -2 34 6.1 1.4
 0 -2 -34 4.6 1.2
 0 -2 -34 6.9 1.4
 0 -2 34 5.7 1.8
 0 -2 -34 6.2 1.6
 0 -2 -34 5.8 1.4
 0 -2 34 1.9 2.2
 0 -2 -34 3.9 1.5
 0 -2 -34 3.1 1.5
 0 -2 34 9.5 1.7
 0 -2 -34 5.2 1.5
 0 2 -34 6.3 1.9
 0 2 34 7.1 1.4
 0 2 34 4.6 2.2
 0 2 -34 5.4 1.1
 0 2 34 3.6 1.4
 0 2 34 7.2 1.7
 0 2 34 6.7 1.4
 0 2 -34 4.7 1.4
 0 2 34 5.3 1.8
 0 2 34 4.9 2
 0 2 34 2.8 1.8
 0 2 -34 3.5 1.4
 0 2 34 8.3 2.3
 0 2 34 6.3 1.5
 0 2 -34 7.1 1.3
 0 2 -34 5.6 1.3
 0 2 -34 6.2 1.5
 0 2 -34 6.9 1.4
 0 2 -34 4.1 1.5
 0 2 -34 3.1 1.5
 0 2 -34 5 1.5
 0 2 34 5.4 1.7
 0 -2 36 2.5 1.1
 0 -2 -36 1.7 0.9
 0 -2 -36 0.7 1
 0 -2 36 0 1.2
 0 -2 -36 0.7 1.3
 0 -2 -36 0.9 0.9
 0 -2 36 -0.4 1.4
 0 -2 36 1.1 1.2
 0 -2 -36 0.7 1
 0 -2 -36 -1.1 1.1
 0 -2 -36 -0.2 1.2
 0 -2 36 2.1 1.3
 0 -2 36 1.3 1.1
 0 -2 -36 0.6 1.1
 0 -2 36 -0.5 1.3
 0 -2 -36 0.1 1.1
 0 -2 36 0.9 1.3
 0 -2 -36 1.8 1.3
 0 -2 -36 2.1 1.5
 0 2 36 0.5 1.4
 0 2 -36 0.8 1.7
 0 2 36 0.7 1
 0 2 -36 0.9 1
 0 2 -36 1.5 1.6
 0 2 36 1.6 1.1
 0 2 -36 1.4 1.2
 0 2 36 -0.1 1
 0 2 -36 2 1.1
 0 2 36 0.5 1.3
 0 2 36 0.9 1.2
 0 2 -36 0.8 1.2
 0 2 36 1 1.3
 0 2 -36 1.7 1.4
 0 2 -36 0.5 0.8
 0 2 -36 3.7 1.4
 0 2 -36 0.1 1
 0 2 36 1.7 1
 0 -2 38 1.9 1.4
 0 -2 38 0.9 1.7
 0 -2 38 0.9 1.3
 0 -2 -38 2.2 1.2
 0 -2 -38 1.4 1
 0 -2 -38 1.8 1.3
 0 -2 -38 1.9 1.6
 0 -2 -38 2.9 1.1
 0 -2 -38 2 1.1
 0 -2 -38 1.4 1.3
 0 -2 38 2.2 1.3
 0 -2 38 2.2 1.6
 0 -2 -38 0.8 1.3
 0 -2 -38 2.3 1.3
 0 -2 -38 2.7 2.4
 0 -2 38 1.5 1.1
 0 -2 38 2 1.4
 0 -2 -38 1.6 0.9
 0 2 -38 1.6 1.1
 0 2 38 1.9 1.3
 0 2 38 1.6 1.2
 0 2 -38 2.9 1.3
 0 2 -38 1.5 1.1
 0 2 38 1.8 1.3
 0 2 -38 1.8 1.1
 0 2 -38 2.2 1.6
 0 2 38 3.5 1.2
 0 2 -38 4 1.9
 0 2 -38 0.8 0.9
 0 2 -38 1.4 1.2
 0 2 38 3 1.5
 0 2 -38 2.7 1.9
 0 -2 40 0.6 1.2
 0 -2 -40 -0.1 1.1
 0 -2 -40 0.6 1.3
 0 -2 -40 0 0.9
 0 -2 -40 2.2 1.3
 0 -2 -40 -0.5 1.7
 0 -2 40 -0.9 1.3
 0 -2 -40 0.1 1
 0 -2 40 0.2 1.1
 0 -2 -40 0.4 1.4
 0 -2 40 -0.1 0.9
 0 -2 -40 0.9 1.2
 0 -2 -40 0.7 0.8
 0 2 40 0 1.3
 0 2 40 1.6 1
 0 2 -40 2 1.1
 0 2 -40 0.8 1.2
 0 2 -40 1.3 1.1
 0 2 -40 1.2 1.1
 0 2 40 1.3 1.2
 0 2 40 1.6 1
 0 2 -40 0.8 1.4
 0 2 40 -0.1 1.1
 0 2 -40 0.9 0.8
 0 -2 42 1.6 1.1
 0 -2 42 1 0.9
 0 -2 -42 0.7 0.7
 0 -2 -42 0.8 1.1
 0 -2 -42 0.9 1
 0 -2 -42 0.4 0.9
 0 -2 42 0.9 1.3
 0 -2 42 0.3 1.3
 0 -2 -42 3.3 1.1
 0 -2 -42 0.7 1.2
 0 2 -42 2.8 1.1
 0 2 -42 1.5 1.2
 0 2 42 2.1 1
 0 2 -42 3.6 1
 0 2 42 0.7 1.1
 0 2 42 0.6 1.1
 0 2 42 0 1.2
 0 2 -42 1.7 1
 0 2 42 -0.2 1
 0 2 42 -0.6 0.8
 0 -2 -44 1.8 2.1
 0 -2 44 1.4 0.8
 0 -2 -44 1.5 0.9
 0 -2 44 -1.3 0.9
 0 -2 44 0.5 1
 0 -2 -44 0.9 1
 0 -2 -44 1.2 0.9
 0 2 44 1.4 1.2
 0 2 44 3 1
 0 2 44 -0.6 0.9
 0 2 44 0.9 0.8
 0 2 -44 0.1 1.6
 0 2 -44 1.9 0.9
 0 2 -44 0 0.8
 0 2 -44 0.6 0.9
 0 2 44 0.2 1
 0 -2 -46 1.6 0.8
 0 -2 46 0.5 0.7
 0 -2 46 1.5 1.1
 0 -2 -46 0 0.9
 0 -2 -46 0.7 0.7
 0 2 46 2.8 1
 0 2 -46 1.2 0.7
 0 2 46 3.3 1
 0 2 -46 0.9 0.8
 0 2 -46 2.4 0.9
 0 2 46 0.8 0.8
 0 -2 -48 0.1 0.6
 0 -2 48 0.4 0.7
 0 -2 48 1 0.8
 0 -2 -48 2 0.8
 0 2 -48 1.2 0.7
 0 2 48 0.4 0.8
 0 2 -48 0.5 0.7
 0 2 48 0.6 0.7
 0 2 -48 0.7 0.6
 0 -3 -1 202.58 18
 0 -3 1 186.88 18
 0 -3 -1 194.68 18
 0 -3 1 190.98 18
 0 -3 -1 182.28 17.9
 0 -3 1 189.18 17.9
 0 -3 1 200.18 18
 0 -3 -1 192.38 18
 0 -3 -1 187.38 17.9
 0 3 1 188.28 18
 0 3 -1 191.28 18
 0 3 1 197.38 18
 0 3 1 192.88 17.9
 0 3 1 188.68 18
 0 3 -1 191.18 18
 0 3 -1 194.48 17.9
 0 3 -1 191.68 17.9
 0 3 1 194.18 17.9
 0 -3 3 15.4 1.8
 0 -3 -3 19.7 2
 0 -3 3 17.3 1.9
 0 -3 -3 16.8 1.9
 0 -3 -3 19.8 2.1
 0 -3 3 19.2 2
 0 -3 -3 17.3 1.8
 0 -3 -3 16.2 1.8
 0 -3 3 17.4 2
 0 3 3 15.7 1.9
 0 3 3 18.4 2
 0 3 3 16.3 1.8
 0 3 -3 17 1.9
 0 3 3 17.2 2
 0 3 -3 15.2 1.9
 0 -3 -5 59.29 5.8
 0 -3 -5 61.19 5.9
 0 -3 5 61.19 5.9
 0 -3 5 61.69 5.9
 0 -3 5 60.19 5.8
 0 -3 -5 56.79 5.8
 0 -3 -5 63.29 5.8
 0 -3 5 60.49 5.8
 0 -3 -5 60.99 5.9
 0 -3 -5 61.29 5.9
 0 3 5 61.99 5.8
 0 3 5 62.29 5.9
 0 3 -5 58.39 5.9
 0 3 -5 59.49 5.8
 0 3 5 59.59 5.9
 0 3 5 61.99 5.8
 0 -3 7 33 3.2
 0 -3 -7 33.7 3.2
 0 -3 -7 31.3 3.2
 0 -3 7 32.4 3.2
 0 -3 7 29.5 3.2
 0 -3 7 32.2 3.1
 0 -3 -7 33.9 3.2
 0 -3 -7 31.9 3.3
 0 -3 -7 31.1 3.3
 0 -3 7 31.2 3.3
 0 -3 7 29.3 3.2
 0 -3 7 30.9 3.2
 0 3 -7 30 3.1
 0 3 -7 28.4 3.2
 0 3 -7 29.8 3.1
 0 3 7 32.8 3.3
 0 3 7 32.4 3.2
 0 3 7 28.8 3.3
 0 3 7 30.9 2.9
 0 3 7 34 3.3
 0 3 -7 31.4 3.2
 0 3 7 30.7 3.1
 0 -3 -9 4.3 0.8
 0 -3 9 4.2 0.9
 0 -3 -9 4.3 0.8
 0 -3 -9 4.1 0.9
 0 -3 9 4.6 0.8
 0 -3 -9 2 0.8
 0 -3 9 3.5 0.9
 0 -3 9 4.1 0.9
 0 -3 -9 1.4 0.8
 0 -3 -9 3.6 0.7
 0 -3 9 1.9 0.8
 0 -3 9 4.1 0.9
 0 -3 -9 2.9 0.8
 0 -3 9 4.3 0.8
 0 3 9 2.9 0.7
 0 3 9 4.5 1
 0 3 -9 3.7 0.8
 0 3 -9 2.9 0.7
 0 3 9 3.9 1.1
 0 3 9 3.9 1
 0 3 -9 4.1 0.7
 0 3 -9 2.8 0.8
 0 3 9 4.8 0.9
 0 3 9 3.7 0.8
 0 -3 -11 40 4
 0 -3 -11 39.3 3.9
 0 -3 -11 38 4
 0 -3 11 40.9 3.9
 0 -3 -11 40.1 3.8
 0 -3 11 37.4 4
 0 -3 -11 41.3 4
 0 -3 11 37.3 3.9
 0 -3 -11 36.5 3.9
 0 -3 11 40.1 3.9
 0 -3 11 39.8 4
 0 -3 11 39.7 3.9
 0 -3 11 38.9 3.9
 0 -3 -11 37.7 4
 0 -3 11 39.5 4
 0 3 -11 28.4 4.2
 0 3 -11 37.5 3.9
 0 3 11 37.7 3.8
 0 3 -11 41.1 4
 0 3 11 39.3 4.1
 0 3 -11 38.7 3.8
 0 3 11 39.8 4
 0 3 11 40 4
 0 3 -11 38.1 3.8
 0 3 -11 37.8 3.9
 0 3 11 37.8 4
 0 -3 -13 14.1 2
 0 -3 13 19.1 2.2
 0 -3 13 17.8 2.2
 0 -3 13 19.3 2.2
 0 -3 -13 17.6 1.9
 0 -3 13 19.2 2.1
 0 -3 13 17.5 2.1
 0 -3 13 21.1 2.3
 0 -3 13 17.7 2
 0 -3 -13 17.8 2.1
 0 -3 -13 18.8 2.1
 0 -3 -13 18.8 2.2
 0 -3 -13 17.4 2.6
 0 -3 13 16.9 2.1
 0 3 13 15.2 2.1
 0 3 13 17.7 2.1
 0 3 13 17 2.2
 0 3 -13 18.9 2.1
 0 3 13 17 2.1
 0 3 13 17.4 2.1
 0 3 -13 17.2 2
 0 3 -13 17.3 2
 0 3 -13 21.3 2.2
 0 3 13 15.1 2.4
 0 3 -13 18.4 2.2
 0 3 -13 16.7 2.1
 0 -3 15 10.8 1.4
 0 -3 15 7.8 1.5
 0 -3 15 8.6 1.3
 0 -3 15 8.9 1.4
 0 -3 -15 11.6 1.6
 0 -3 -15 12 1.7
 0 -3 -15 9.9 1.5
 0 -3 -15 8.7 1.4
 0 -3 15 8.8 1.4
 0 -3 15 9 1.5
 0 -3 -15 9.2 1.5
 0 -3 15 11.1 1.5
 0 -3 15 7.4 1.3
 0 3 -15 9.4 1.5
 0 3 -15 11.1 1.4
 0 3 -15 11.2 1.3
 0 3 15 10.4 1.7
 0 3 15 13 1.7
 0 3 -15 12.4 1.4
 0 3 15 12.4 2.1
 0 3 -15 10.9 1.5
 0 3 -15 8.6 1.4
 0 3 15 10.9 1.6
 0 -3 -17 66.39 6.7
 0 -3 -17 65.79 6.4
 0 -3 17 71.59 6.6
 0 -3 17 66.89 6.7
 0 -3 17 68.49 6.5
 0 -3 -17 63.79 6.5
 0 -3 -17 64.19 6.6
 0 -3 17 65.79 6.5
 0 -3 -17 68.49 6.6
 0 -3 17 65.09 6.4
 0 -3 17 64.09 6.6
 0 -3 17 65.59 6.6
 0 -3 -17 67.39 6.6
 0 -3 17 68.09 6.5
 0 3 17 67.09 6.5
 0 3 17 65.89 6.4
 0 3 -17 64.39 6.4
 0 3 -17 60.99 6.5
 0 3 17 67.09 6.6
 0 3 17 62.99 6.7
 0 3 -17 62.19 6.4
 0 3 17 63.19 6.6
 0 3 -17 67.29 6.5
 0 3 -17 64.09 6.6
 0 3 17 69.89 6.7
 0 3 -17 68.89 6.6
 0 3 17 69.89 6.6
 0 3 -17 67.19 6.5
 0 -3 19 18.7 2.7
 0 -3 19 17.4 2.3
 0 -3 19 21.4 2.5
 0 -3 -19 14.3 2.2
 0 -3 -19 16.1 2
 0 -3 19 15.7 2.2
 0 -3 -19 19.6 2.5
 0 -3 19 22.7 2.4
 0 -3 -19 17.2 2.3
 0 -3 -19 16.5 2.1
 0 -3 19 14.5 2.2
 0 -3 -19 18 2.3
 0 -3 19 20.6 2.2
 0 -3 19 16.5 2.2
 0 -3 19 16.6 2.2
 0 -3 -19 20.9 2.1
 0 -3 19 18.4 2.2
 0 -3 19 18.5 2.2
 0 -3 -19 18.3 2.4
 0 3 19 16.4 2.2
 0 3 -19 16.9 2.2
 0 3 19 14.6 2.2
 0 3 19 16.2 1.8
 0 3 -19 18.8 2.2
 0 3 19 16.5 2.3
 0 3 19 21 2.5
 0 3 -19 17.9 2.3
 0 3 -19 18.5 2.2
 0 3 -19 21.3 2.3
 0 3 19 22 2.5
 0 3 19 23.5 3.2
 0 3 -19 17.5 2
 0 -3 -21 3.5 1.1
 0 -3 21 2.8 1.1
 0 -3 21 5.4 1.3
 0 -3 -21 3 0.9
 0 -3 -21 5.2 1.2
 0 -3 21 6 1.1
 0 -3 21 4.9 1.2
 0 -3 21 4.6 1.4
 0 -3 21 3.9 1
 0 -3 21 7.4 1.4
 0 -3 21 3.3 1.3
 0 -3 21 4 1.1
 0 -3 -21 4.4 1.3
 0 -3 -21 3.4 0.9
 0 -3 -21 5.7 1.3
 0 -3 21 3.4 1
 0 -3 21 5.5 1.2
 0 -3 21 3.7 1.2
 0 -3 -21 5.9 1.2
 0 -3 -21 8.1 1.4
 0 3 21 5.1 1.3
 0 3 -21 7.5 1.3
 0 3 -21 4.5 1.1
 0 3 21 5.4 1.4
 0 3 21 5 1.3
 0 3 21 4.6 1.3
 0 3 -21 5.5 1
 0 3 -21 5.6 1.1
 0 3 -21 4 1.1
 0 3 -21 3.2 1
 0 3 -21 3 1
 0 3 -21 3.2 1.5
 0 3 21 5 1.3
 0 3 -21 4.7 0.9
 0 3 21 4 1.2
 0 -3 -23 1.6 0.9
 0 -3 23 -0.5 0.9
 0 -3 23 -0.4 0.7
 0 -3 23 0.4 1
 0 -3 -23 -0.9 0.6
 0 -3 -23 0.4 0.6
 0 -3 -23 0.4 0.9
 0 -3 23 -0.9 0.8
 0 -3 23 0.1 0.7
 0 -3 23 0.7 0.9
 0 -3 -23 1.5 1.1
 0 -3 23 0.8 0.7
 0 -3 23 0.5 0.9
 0 -3 23 1.1 1.4
 0 -3 23 0.6 0.9
 0 -3 23 0.1 0.7
 0 -3 -23 0 1
 0 -3 23 1.8 0.9
 0 -3 -23 0.5 0.9
 0 -3 23 1.9 0.9
 0 -3 -23 0.6 1
 0 -3 23 0.9 0.8
 0 3 -23 1.7 1
 0 3 -23 -0.9 0.7
 0 3 23 0.2 1
 0 3 -23 -0.9 0.8
 0 3 23 0.1 0.8
 0 3 23 0.1 0.9
 0 3 23 -0.2 1
 0 3 -23 -0.9 0.7
 0 3 23 -0.7 0.8
 0 3 -23 0.3 1.3
 0 3 -23 0.5 0.7
 0 3 -23 -0.2 0.7
 0 3 23 -0.1 0.9
 0 3 -23 0.7 1
 0 3 -23 0.5 0.8
 0 3 -23 -0.4 0.6
 0 3 23 0.2 1
 0 -3 -25 14 1.8
 0 -3 25 14.5 2.1
 0 -3 25 15.4 2.2
 0 -3 25 14.7 2
 0 -3 -25 15 2.2
 0 -3 25 14.9 2
 0 -3 25 15 2.2
 0 -3 25 12.8 2.1
 0 -3 -25 13.7 1.9
 0 -3 25 13.2 2
 0 -3 25 15.6 2.8
 0 -3 -25 15.6 2.3
 0 -3 25 17.5 2.1
 0 -3 -25 14.6 1.9
 0 -3 -25 13.4 2.7
 0 -3 -25 13 2
 0 -3 25 16.1 2
 0 -3 25 15.4 2.9
 0 -3 -25 14.7 2.1
 0 -3 -25 11.6 2.1
 0 -3 25 12.9 2.6
 0 -3 25 11.6 1.8
 0 -3 -25 13 2.1
 0 -3 25 12 2
 0 -3 25 14.4 2.3
 0 -3 25 16.2 2.1
 0 3 25 14.9 2.2
 0 3 25 15.2 2.2
 0 3 -25 14.1 1.8
 0 3 25 16.3 2.1
 0 3 -25 15.1 2.2
 0 3 -25 14.3 1.9
 0 3 -25 16.7 2.3
 0 3 -25 14.4 2.1
 0 3 25 14.2 2.1
 0 3 -25 15.5 1.9
 0 3 25 15.1 2.3
 0 3 25 16.3 2.2
 0 3 25 13.3 2.3
 0 3 -25 15.1 2.1
 0 3 -25 14.5 2
 0 3 -25 15.8 2.2
 0 3 25 17.8 2.5
 0 3 -25 17.3 2.2
 0 3 -25 17.4 2.4
 0 3 25 19.5 2.7
 0 3 -25 14.2 2.6
 0 3 25 11.9 2.3
 0 -3 -27 -0.6 1
 0 -3 -27 2 1
 0 -3 27 2 0.9
 0 -3 27 0.9 1
 0 -3 27 3.2 1.5
 0 -3 27 2.2 1
 0 -3 27 3.9 1.2
 0 -3 27 1.2 1
 0 -3 27 2.1 1.2
 0 -3 -27 2 0.9
 0 -3 -27 1.4 0.8
 0 -3 27 0.6 1.1
 0 -3 -27 2.2 1.2
 0 -3 -27 1.6 1.1
 0 -3 -27 2.1 1.3
 0 -3 -27 1.5 1
 0 -3 27 -0.2 0.9
 0 -3 27 1.2 0.9
 0 -3 -27 0.7 1.4
 0 -3 27 1.6 1
 0 -3 -27 2.7 0.9
 0 -3 -27 1.1 0.9
 0 -3 27 1.3 1.1
 0 -3 27 1.4 1.1
 0 -3 27 0.9 1.1
 0 -3 27 0.9 0.9
 0 3 -27 1.4 0.9
 0 3 27 2.4 1.3
 0 3 -27 1.6 0.7
 0 3 -27 0.4 0.9
 0 3 27 3.2 1.2
 0 3 27 0.3 1.1
 0 3 -27 1.5 1
 0 3 27 0.2 1.3
 0 3 27 2 1.6
 0 3 -27 1 0.9
 0 3 -27 1 0.9
 0 3 -27 1.6 1.1
 0 3 27 2.1 1.3
 0 3 -27 1 1.1
 0 3 27 0.7 1
 0 3 27 2.7 1.3
 0 3 -27 3.1 0.9
 0 3 27 0.9 1.1
 0 3 27 -0.3 0.9
 0 3 -27 -0.9 0.9
 0 3 27 0.5 1.2
 0 3 -27 3 1.4
 0 3 -27 1.5 1
 0 3 -27 -0.1 0.9
 0 3 -27 0.7 0.9
 0 -3 -29 1.9 0.9
 0 -3 -29 0.9 0.9
 0 -3 29 1.1 1.1
 0 -3 -29 1.6 1.7
 0 -3 29 0.5 1.6
 0 -3 29 2.1 1
 0 -3 29 1.1 1.3
 0 -3 29 0.5 1
 0 -3 29 1 1.1
 0 -3 29 2.6 1.3
 0 -3 29 6.6 1.4
 0 -3 -29 3 1.3
 0 -3 -29 0.4 1.2
 0 -3 -29 0.7 0.9
 0 -3 -29 1.7 0.9
 0 -3 29 1.2 1.1
 0 -3 -29 1.4 1.5
 0 -3 29 2.5 1
 0 -3 -29 0 1
 0 -3 29 3.2 1.1
 0 -3 -29 0.7 1.1
 0 -3 29 0 1.2
 0 -3 -29 2.1 1.2
 0 -3 29 0.8 1.1
 0 -3 29 0.7 1.4
 0 -3 29 2.7 1.1
 0 3 -29 1.2 0.9
 0 3 -29 1.9 1.2
 0 3 -29 2.6 1.1
 0 3 29 3.9 1.8
 0 3 -29 1.3 0.8
 0 3 -29 -1.8 0.9
 0 3 -29 3.1 1.5
 0 3 29 0.2 1.3
 0 3 29 4 1.4
 0 3 29 2 1.3
 0 3 -29 2.7 1.1
 0 3 29 2.4 1.1
 0 3 29 3.1 1.3
 0 3 29 1.6 1.3
 0 3 -29 2.7 1.2
 0 3 -29 1.2 1
 0 3 29 3.4 1.1
 0 3 29 3.7 1.3
 0 3 -29 2 1
 0 3 29 2.2 1.3
 0 3 -29 5.1 1.5
 0 3 29 2.2 1.2
 0 3 -29 1.9 1.1
 0 3 -29 1.9 1
 0 3 -29 2.7 1.2
 0 3 -29 0.4 1.2
 0 -3 -31 4.4 1.7
 0 -3 31 4.9 1.9
 0 -3 -31 7.4 1.5
 0 -3 31 4.2 1.6
 0 -3 31 2.9 1.5
 0 -3 -31 5.2 1.3
 0 -3 31 -0.9 2.1
 0 -3 31 2.9 1.4
 0 -3 31 2.2 1.9
 0 -3 -31 2.7 1.1
 0 -3 -31 3 1.7
 0 -3 -31 7.6 2
 0 -3 31 2.6 1.3
 0 -3 31 3.1 1.6
 0 -3 -31 2.6 1
 0 -3 31 4.9 1.4
 0 -3 31 7.9 1.9
 0 -3 -31 2.8 1.4
 0 -3 31 0.9 1.2
 0 -3 -31 4.4 1.5
 0 -3 31 3.9 1.1
 0 -3 -31 4.4 1.4
 0 -3 -31 0.6 1.3
 0 3 -31 3.5 1.3
 0 3 31 6.4 1.6
 0 3 -31 4.3 1.7
 0 3 -31 4.8 1.4
 0 3 31 5.3 1.5
 0 3 31 3.9 1.4
 0 3 -31 4.4 1.4
 0 3 -31 4.1 1.5
 0 3 -31 4.3 1.5
 0 3 -31 7.1 1.6
 0 3 31 1.2 1.1
 0 3 -31 3.5 1.3
 0 3 31 3.4 1.7
 0 3 -31 2.6 1
 0 3 31 0 1.5
 0 3 31 2.8 1.3
 0 3 31 2.4 1.5
 0 3 -31 3 1.4
 0 3 31 2.5 1.4
 0 3 -31 2.7 1
 0 3 -31 1.7 1.2
 0 -3 33 4.4 1.3
 0 -3 -33 4.4 1.3
 0 -3 -33 4.4 1.4
 0 -3 33 2.7 1.4
 0 -3 33 3.1 1.4
 0 -3 -33 3.8 1.7
 0 -3 33 1.4 1.9
 0 -3 33 1.8 1.7
 0 -3 -33 2.4 2.1
 0 -3 -33 5.7 1.4
 0 -3 33 8.5 1.9
 0 -3 33 4.1 1.1
 0 -3 -33 3.4 1.2
 0 -3 -33 5.4 1.1
 0 -3 -33 3.8 1.6
 0 -3 33 3.1 1.6
 0 -3 33 5.4 1.4
 0 -3 33 4.2 1.3
 0 -3 -33 4.6 2
 0 -3 33 4.9 1.5
 0 -3 -33 4.1 1.9
 0 3 -33 3.7 1.6
 0 3 -33 4.1 1.8
 0 3 33 7 1.6
 0 3 33 5.4 1.5
 0 3 33 7.4 1.7
 0 3 33 5.6 1.3
 0 3 -33 3.2 1
 0 3 -33 4.4 1.5
 0 3 33 1 1.4
 0 3 33 0.8 1.9
 0 3 33 3.8 1.9
 0 3 -33 3.1 1.4
 0 3 -33 3.2 1.2
 0 3 33 3.7 1.7
 0 3 -33 3.7 1.4
 0 3 -33 6.3 1.6
 0 3 -33 5.1 1.5
 0 3 33 5 1.3
 0 3 33 4 1.3
 0 3 -33 4.5 1.6
 0 3 -33 4.1 1.4
 0 3 -33 2.8 1.1
 0 -3 -35 3.1 1.1
 0 -3 -35 1.2 1.1
 0 -3 -35 3.2 1.7
 0 -3 35 1.5 1.1
 0 -3 35 4.4 1.5
 0 -3 35 2.8 1.4
 0 -3 -35 3.8 1.4
 0 -3 -35 1.7 1.4
 0 -3 -35 3 1.4
 0 -3 -35 3.9 1.6
 0 -3 -35 1.9 1.2
 0 -3 35 4.5 1.6
 0 -3 35 2.2 1.2
 0 -3 -35 2.9 1.1
 0 -3 -35 2.9 1.2
 0 -3 35 1.3 1.4
 0 -3 35 0.6 1.4
 0 -3 -35 0.7 1.3
 0 -3 35 0.7 1.3
 0 3 35 1.1 1
 0 3 -35 5 1.5
 0 3 35 2.6 1.4
 0 3 35 1.3 1.4
 0 3 -35 2.4 1.2
 0 3 35 3.6 1.6
 0 3 -35 1.7 1.1
 0 3 -35 2.2 1.4
 0 3 35 2 1.2
 0 3 -35 2.8 1.5
 0 3 35 2 1.3
 0 3 35 1.1 1.2
 0 3 -35 1.7 0.8
 0 3 -35 0.9 1
 0 3 -35 2.4 1.3
 0 3 -35 5 1.4
 0 3 -35 2.8 1.9
 0 3 35 1.5 1.3
 0 -3 -37 1.9 1.2
 0 -3 -37 1.7 0.9
 0 -3 -37 1 1.4
 0 -3 -37 0.9 1.3
 0 -3 37 1.4 1.4
 0 -3 -37 1.6 1
 0 -3 37 0.8 1
 0 -3 37 2.5 1.5
 0 -3 -37 2.2 1.4
 0 -3 37 0.4 1.4
 0 -3 -37 3.2 1.1
 0 -3 -37 -0.9 1.3
 0 -3 -37 1.6 1.5
 0 -3 37 0.8 1
 0 -3 37 2 1.5
 0 -3 -37 2 1.3
 0 -3 37 2.2 1.2
 0 3 37 0.1 1.2
 0 3 37 0.1 1.1
 0 3 -37 0.1 1.4
 0 3 -37 0.7 0.8
 0 3 -37 1.8 1.1
 0 3 37 0.2 1
 0 3 -37 0.9 1
 0 3 37 1.2 1.2
 0 3 -37 2.6 1.6
 0 3 37 3 1.5
 0 3 -37 1.5 1.2
 0 3 37 1.8 1.4
 0 3 -37 2.4 1.2
 0 3 -37 0.3 1.4
 0 3 37 0.8 1.5
 0 -3 -39 2.6 1.1
 0 -3 -39 3 1.4
 0 -3 39 3.7 1.4
 0 -3 39 0.9 1.5
 0 -3 39 0 1.3
 0 -3 39 3.8 2.9
 0 -3 -39 0.5 1.2
 0 -3 -39 1.1 1.1
 0 -3 -39 -1.5 1.2
 0 -3 39 2.7 1.1
 0 -3 -39 1.3 0.9
 0 -3 39 3.4 1.6
 0 -3 -39 1.3 1.1
 0 -3 -39 2.2 1.1
 0 -3 -39 2 1.8
 0 -3 -39 2.5 1.3
 0 3 -39 1.3 1.1
 0 3 -39 4.3 1.5
 0 3 -39 1.1 1
 0 3 39 2.5 1.2
 0 3 39 0.4 1.2
 0 3 -39 2.7 0.8
 0 3 39 1.8 1.4
 0 3 39 1 1.2
 0 3 39 1.7 1
 0 3 -39 2 1.1
 0 3 -39 3.5 1.4
 0 3 39 -0.3 1.7
 0 -3 -41 -0.9 1
 0 -3 41 0.1 0.9
 0 -3 41 -0.2 1.1
 0 -3 41 -0.5 1
 0 -3 -41 1.4 1.8
 0 -3 -41 0.1 1.1
 0 -3 -41 -0.3 0.8
 0 -3 -41 1.1 1.2
 0 -3 41 0.3 0.9
 0 -3 -41 0.9 0.9
 0 -3 41 2.1 1.6
 0 -3 -41 -1.9 0.7
 0 -3 -41 0.6 1.3
 0 3 -41 0.5 0.8
 0 3 41 -0.3 1
 0 3 -41 0.2 0.9
 0 3 41 0.5 1
 0 3 -41 1.9 1
 0 3 41 0.1 0.9
 0 3 41 -0.9 1.1
 0 3 41 0.6 1.4
 0 -3 -43 0.9 1.4
 0 -3 -43 2.2 0.8
 0 -3 -43 2.2 1.1
 0 -3 -43 1.3 1.2
 0 -3 -43 1.7 0.9
 0 -3 -43 0 1
 0 -3 43 -0.1 1
 0 -3 43 1.7 1.1
 0 -3 43 0.3 0.8
 0 3 43 2.2 1.1
 0 3 43 0.4 1.2
 0 3 -43 1.5 1
 0 3 -43 0.2 0.8
 0 3 43 1.8 1.2
 0 3 -43 1.5 1.2
 0 3 -43 2.1 1.1
 0 3 43 1.9 0.9
 0 3 43 1.6 1
 0 3 43 1.2 1
 0 -3 45 0.6 0.8
 0 -3 45 -0.3 0.9
 0 -3 -45 2 1.2
 0 -3 -45 0.3 0.6
 0 -3 -45 0.8 0.8
 0 -3 45 -0.4 0.9
 0 3 45 0.2 1
 0 3 45 -0.2 0.9
 0 3 45 -0.8 0.6
 0 3 -45 -0.7 0.7
 0 3 -45 -0.4 0.7
 0 3 -45 -0.1 0.7
 0 -3 47 0 0.7
 0 -3 47 0.6 0.8
 0 -3 -47 -0.6 0.6
 0 -3 -47 0.3 0.6
 0 3 47 0.8 0.7
 0 3 -47 -1 0.7
 0 3 47 0.3 0.9
 0 3 -47 -1.3 0.6
 0 3 -47 -0.8 0.5
 0 -4 0 47.6 4.9
 0 -4 0 51.69 5.1
 0 -4 0 48.6 4.9
 0 -4 0 52.99 5.1
 0 -4 0 49.1 5
 0 4 0 51.79 5.1
 0 4 0 51.59 4.9
 0 4 0 53.29 5.1
 0 4 0 53.29 5
 0 4 0 53.19 5
 0 -4 -2 0.5 0.5
 0 -4 -2 0.5 0.6
 0 -4 2 0.6 0.6
 0 -4 2 0.6 0.5
 0 -4 2 0.5 0.8
 0 -4 -2 1.6 0.8
 0 -4 2 0.5 0.7
 0 -4 2 0.3 0.5
 0 -4 2 0.5 0.4
 0 -4 -2 0.1 0.4
 0 -4 -2 0.3 0.6
 0 4 -2 0.1 0.4
 0 4 -2 0.1 0.6
 0 4 2 0.5 0.6
 0 4 -2 1 0.6
 0 4 2 -1.6 0.6
 0 4 2 -0.3 0.7
 0 4 -2 -0.6 0.6
 0 4 2 0.5 0.5
 0 4 2 0.8 0.7
 0 4 2 0 0.4
 0 -4 4 0.2 0.5
 0 -4 -4 -0.2 0.5
 0 -4 4 1.1 0.6
 0 -4 -4 0.1 0.4
 0 -4 4 0.7 0.7
 0 -4 4 0.6 0.7
 0 -4 -4 0.4 0.5
 0 -4 4 0.2 0.7
 0 -4 4 0.5 0.5
 0 -4 -4 0.5 0.8
 0 -4 -4 0.2 0.5
 0 -4 -4 -0.9 0.5
 0 4 -4 0.6 0.7
 0 4 -4 0.8 0.6
 0 4 4 0.3 0.8
 0 4 -4 0.4 0.4
 0 4 4 0.8 0.8
 0 4 4 0.6 0.6
 0 4 -4 0.6 0.7
 0 4 4 0.8 0.7
 0 4 4 0.2 0.4
 0 4 4 1.2 0.6
 0 -4 -6 5 0.9
 0 -4 6 1.9 0.9
 0 -4 6 3.2 0.7
 0 -4 6 3.8 0.9
 0 -4 -6 1.9 0.9
 0 -4 -6 2.1 0.7
 0 -4 6 2.9 0.8
 0 -4 -6 2.2 0.9
 0 -4 -6 2.8 0.7
 0 -4 6 3.1 0.8
 0 -4 6 3.1 0.9
 0 -4 6 2.1 0.7
 0 -4 -6 1.7 0.8
 0 4 6 3.5 1.3
 0 4 6 4.3 0.6
 0 4 -6 3.7 0.6
 0 4 6 2.5 0.9
 0 4 6 4.3 0.8
 0 4 -6 4.2 0.6
 0 4 -6 3.7 0.8
 0 4 6 3.1 0.7
 0 4 6 3.8 0.6
 0 4 6 4.9 1
 0 4 -6 3.7 0.9
 0 4 -6 2.8 1.4
 0 -4 -8 3.8 0.8
 0 -4 8 3.8 0.9
 0 -4 8 3.1 0.9
 0 -4 -8 3.3 0.8
 0 -4 -8 3.2 0.7
 0 -4 8 3.3 1
 0 -4 -8 3.1 0.8
 0 -4 8 3.1 0.9
 0 -4 8 4.2 1
 0 -4 -8 3.7 0.9
 0 -4 8 2.9 0.7
 0 -4 8 4.1 0.9
 0 -4 -8 1.6 0.9
 0 -4 8 4.6 0.7
 0 -4 -8 3.8 0.9
 0 4 -8 3.7 0.9
 0 4 -8 3.2 0.6
 0 4 -8 3.9 0.9
 0 4 8 5.1 0.9
 0 4 -8 2.8 0.9
 0 4 8 2.4 0.9
 0 4 8 3.8 0.7
 0 4 8 3.4 0.5
 0 4 -8 3.5 0.6
 0 4 8 2.1 0.9
 0 4 8 4.3 1.1
 0 4 8 2.8 0.8
 0 -4 -10 108.99 10.7
 0 -4 -10 112.59 10.7
 0 -4 10 108.79 10.8
 0 -4 10 119.19 10.8
 0 -4 -10 112.79 10.7
 0 -4 10 110.19 10.6
 0 -4 -10 109.99 10.6
 0 -4 10 113.69 10.8
 0 -4 -10 115.89 10.9
 0 -4 10 109.49 10.7
 0 -4 -10 110.59 10.7
 0 -4 10 110.59 10.7
 0 4 10 111.09 10.7
 0 4 -10 120.09 10.8
 0 4 -10 115.89 10.6
 0 4 -10 107.29 10.7
 0 4 10 114.29 10.8
 0 4 10 107.59 10.8
 0 4 -10 111.99 10.6
 0 4 10 109.29 10.7
 0 4 -10 124.49 11
 0 4 10 111.19 10.6
 0 -4 12 -0.1 0.7
 0 -4 -12 0.7 0.7
 0 -4 -12 1.1 0.8
 0 -4 12 0.4 0.8
 0 -4 12 1.1 0.8
 0 -4 12 0.6 0.7
 0 -4 12 0.8 0.7
 0 -4 -12 -0.2 0.7
 0 -4 -12 0.2 0.7
 0 -4 12 1.2 0.8
 0 -4 -12 0.1 0.7
 0 -4 -12 1 0.7
 0 -4 12 1.5 0.7
 0 4 12 -0.2 0.8
 0 4 -12 -0.3 0.7
 0 4 12 -0.9 0.8
 0 4 -12 0.2 0.7
 0 4 12 0.2 0.5
 0 4 -12 0.4 0.7
 0 4 12 1.5 0.7
 0 4 -12 -0.1 0.6
 0 4 -12 0.6 0.5
 0 4 12 0.1 0.9
 0 -4 14 0.3 0.8
 0 -4 14 0 0.7
 0 -4 -14 1 0.8
 0 -4 -14 1.5 1
 0 -4 14 0.4 0.8
 0 -4 14 0.8 0.9
 0 -4 -14 1.1 0.8
 0 -4 14 1.3 0.9
 0 -4 -14 0.4 0.8
 0 -4 14 0.1 0.7
 0 -4 -14 2 0.9
 0 4 -14 2.2 0.8
 0 4 -14 1 0.6
 0 4 14 1 1
 0 4 -14 0.7 0.6
 0 4 14 2.1 0.5
 0 4 14 -0.2 0.9
 0 4 14 0.1 1
 0 4 -14 1.7 0.7
 0 4 -14 0.4 0.8
 0 -4 -16 73.69 7.6
 0 -4 16 77.39 7.7
 0 -4 16 78.09 7.8
 0 -4 -16 80.69 7.9
 0 -4 -16 77.29 7.8
 0 -4 16 80.19 7.9
 0 -4 -16 76.89 7.7
 0 -4 16 76.79 7.7
 0 -4 -16 78.69 7.6
 0 -4 16 81.69 7.8
 0 -4 16 83.59 8
 0 -4 16 82.59 7.8
 0 -4 16 78.29 7.7
 0 -4 -16 76.99 7.8
 0 -4 -16 75.89 7.8
 0 -4 -16 80.49 7.7
 0 4 -16 82.59 7.8
 0 4 16 82.99 7.8
 0 4 16 84.89 8
 0 4 -16 80.69 7.7
 0 4 -16 81.99 7.8
 0 4 16 77.39 7.8
 0 4 16 77.49 7.8
 0 4 16 77.39 7.5
 0 4 16 80.69 7.8
 0 4 -16 79.09 7.6
 0 4 -16 76.29 7.7
 0 -4 -18 1 0.9
 0 -4 18 0.5 0.7
 0 -4 18 0.2 0.9
 0 -4 -18 0.8 0.7
 0 -4 -18 1.8 0.9
 0 -4 -18 1.8 0.7
 0 -4 -18 0.8 0.9
 0 -4 18 1.1 0.9
 0 -4 18 -0.6 0.8
 0 -4 -18 0.6 0.8
 0 -4 18 1 0.8
 0 -4 18 0.1 0.8
 0 -4 -18 -0.5 0.9
 0 -4 18 0.8 1
 0 -4 -18 1.2 0.9
 0 -4 18 0.1 0.7
 0 -4 18 2 1
 0 4 -18 0 0.6
 0 4 18 -0.5 0.9
 0 4 -18 -1 0.6
 0 4 -18 0.9 0.6
 0 4 18 1.5 1.1
 0 4 -18 -0.5 0.7
 0 4 18 1 0.9
 0 4 18 0.8 1
 0 4 -18 -0.2 0.6
 0 4 -18 0.1 0.9
 0 4 18 2.5 1
 0 4 -18 1.9 0.9
 0 4 -18 -0.3 0.6
 0 -4 20 21.4 2.5
 0 -4 20 18.8 2.2
 0 -4 20 16.1 2.2
 0 -4 20 19.4 2.4
 0 -4 -20 18.7 2
 0 -4 20 16.4 2.1
 0 -4 -20 13.7 2.1
 0 -4 20 15.8 2.3
 0 -4 -20 18.6 2.2
 0 -4 20 14.2 2.1
 0 -4 -20 16.2 2.4
 0 -4 -20 17 2.2
 0 -4 -20 13.6 2.3
 0 -4 -20 13.9 2.4
 0 -4 20 14.7 2.1
 0 -4 20 14.2 2.2
 0 -4 -20 19.4 2
 0 -4 20 14.3 2
 0 4 20 13.7 2.2
 0 4 -20 14 2.1
 0 4 -20 18.5 2.1
 0 4 -20 17.4 2
 0 4 -20 18 2.2
 0 4 20 14 2.3
 0 4 -20 17.3 2.2
 0 4 -20 17.3 2.4
 0 4 20 16.9 2.2
 0 4 -20 15.4 2.2
 0 4 20 12.3 2.2
 0 4 20 15.9 2.3
 0 -4 -22 10.6 1.8
 0 -4 22 13.1 1.7
 0 -4 22 9.8 1.8
 0 -4 -22 11.5 1.8
 0 -4 22 11.5 1.8
 0 -4 22 11.1 2.4
 0 -4 22 9.7 1.6
 0 -4 22 11 2.1
 0 -4 -22 12 1.6
 0 -4 22 13 1.9
 0 -4 22 11 1.8
 0 -4 -22 12.6 1.8
 0 -4 22 14.4 1.9
 0 -4 -22 12.2 1.8
 0 -4 -22 10.8 2
 0 -4 22 10.8 1.7
 0 -4 22 16 1.9
 0 -4 22 10.8 1.9
 0 -4 22 12.3 1.7
 0 -4 -22 12.3 1.6
 0 -4 22 11.2 2
 0 -4 -22 10.9 2
 0 -4 22 16.1 1.9
 0 4 -22 10.8 1.7
 0 4 -22 12 1.7
 0 4 -22 10.2 1.7
 0 4 22 14.5 2.1
 0 4 -22 10.2 1.6
 0 4 22 10.2 1.9
 0 4 22 13.3 1.9
 0 4 22 11.9 2
 0 4 -22 9.4 1.7
 0 4 -22 8.4 1.5
 0 4 -22 12.7 1.9
 0 4 22 12.5 1.7
 0 4 22 10.1 1.7
 0 4 -22 13.6 1.8
 0 4 22 13.8 1.9
 0 4 22 12.5 2
 0 4 -22 12.5 1.6
 0 4 -22 8.3 1.6
 0 4 -22 11 1.7
 0 -4 24 52.59 5.6
 0 -4 24 52.29 5.5
 0 -4 24 51.29 5.3
 0 -4 24 52.89 5.4
 0 -4 24 55.39 5.7
 0 -4 24 51.59 5.4
 0 -4 24 46.5 5.5
 0 -4 24 49.9 5.5
 0 -4 -24 54.29 5.5
 0 -4 -24 46.2 5.7
 0 -4 -24 55.09 5.5
 0 -4 24 52.49 5.4
 0 -4 24 58.09 6
 0 -4 -24 60.39 6
 0 -4 -24 55.99 5.3
 0 -4 -24 50.19 5.7
 0 -4 -24 60.49 5.7
 0 -4 24 52.79 5.3
 0 -4 -24 50.79 5.3
 0 -4 24 50.29 5.5
 0 -4 24 54.19 5.3
 0 -4 24 56.89 5.5
 0 -4 -24 52.79 5.7
 0 4 -24 51.79 5.4
 0 4 24 53.09 5.4
 0 4 -24 48.8 5.4
 0 4 -24 53.19 5.3
 0 4 24 51.69 5.4
 0 4 24 48.9 5.5
 0 4 -24 50.69 5.2
 0 4 24 52.69 5.5
 0 4 24 52.29 5.8
 0 4 -24 48.4 5.2
 0 4 24 55.69 5.5
 0 4 -24 57.49 6.2
 0 4 -24 57.39 5.6
 0 4 -24 53.39 5.5
 0 4 24 58.99 5.7
 0 4 -24 48.5 5.5
 0 4 -24 47.5 5.5
 0 4 -24 56.59 5.5
 0 4 24 52.39 5.6
 0 4 24 54.09 5.5
 0 4 24 56.59 5.7
 0 -4 26 20.1 2.5
 0 -4 26 22.8 3
 0 -4 26 21.2 2.5
 0 -4 26 24.6 3
 0 -4 26 18.6 2.4
 0 -4 -26 23.2 3
 0 -4 -26 18.4 2.6
 0 -4 26 22.1 2.6
 0 -4 26 21.7 2.8
 0 -4 -26 21 2.4
 0 -4 -26 16.3 2.8
 0 -4 26 19.6 2.7
 0 -4 -26 23.8 3.1
 0 -4 26 20.5 2.7
 0 -4 26 23 2.8
 0 -4 26 21.7 2.8
 0 -4 26 26.8 3.3
 0 -4 -26 19.6 2.5
 0 -4 26 23.9 3.3
 0 -4 -26 23.4 3.2
 0 -4 -26 21.5 2.7
 0 -4 -26 15.3 3.4
 0 -4 26 21.4 2.7
 0 -4 -26 19.7 2.4
 0 -4 26 17.4 2.5
 0 4 -26 18.8 2.5
 0 4 26 21.6 2.7
 0 4 26 19.1 2.9
 0 4 -26 19.6 2.3
 0 4 -26 20.3 2.7
 0 4 -26 16.2 2.9
 0 4 26 16.8 2.4
 0 4 -26 22.6 2.7
 0 4 26 20.8 2.7
 0 4 26 24.6 3.7
 0 4 -26 17.9 2.5
 0 4 26 17.2 2.7
 0 4 -26 19.6 2.8
 0 4 26 22.7 3
 0 4 26 20.7 2.9
 0 4 -26 24.9 3.5
 0 4 26 21.3 2.6
 0 4 -26 19.3 2.6
 0 4 -26 22.7 2.6
 0 4 -26 18.8 2.6
 0 4 -26 17.9 2.3
 0 4 26 19.1 3
 0 4 -26 21.9 2.7
 0 4 26 19.6 2.5
 0 4 -26 23.8 3
 0 -4 28 38.5 4.5
 0 -4 28 39 4.5
 0 -4 -28 39 4.2
 0 -4 28 46.7 4.6
 0 -4 -28 43.1 4.3
 0 -4 -28 45 4.3
 0 -4 28 42 4.7
 0 -4 -28 35.3 4.7
 0 -4 -28 44.7 4.5
 0 -4 -28 30.3 4.6
 0 -4 28 32.8 4.6
 0 -4 28 34.7 4.3
 0 -4 28 40.4 4.4
 0 -4 28 39.6 4.4
 0 -4 28 42.7 4.6
 0 -4 28 42.2 5.2
 0 -4 28 41 4.3
 0 -4 -28 39.6 4.5
 0 -4 28 42.9 4.7
 0 -4 28 41.5 4.6
 0 -4 -28 42.1 4.4
 0 -4 28 40.4 4.3
 0 -4 -28 43.6 4.9
 0 -4 -28 49.5 4.8
 0 4 -28 39.6 4.4
 0 4 28 41.8 4.5
 0 4 -28 38.6 4.7
 0 4 -28 37.1 4.6
 0 4 -28 37.3 4.1
 0 4 28 47.4 4.8
 0 4 -28 41.6 4.6
 0 4 -28 36.4 4.4
 0 4 28 46 4.6
 0 4 -28 44.1 4.2
 0 4 -28 37 4.5
 0 4 -28 40.4 4.4
 0 4 28 42 4.6
 0 4 -28 42.8 4.3
 0 4 -28 40.7 4.5
 0 4 -28 36.7 4.5
 0 4 28 30.2 4.7
 0 4 -28 44.5 4.5
 0 4 28 41 4.3
 0 4 28 31.1 4.6
 0 4 28 36.1 4.6
 0 4 28 43.5 4.4
 0 4 28 42.8 5.1
 0 4 28 40.9 4.2
 0 4 -28 40.9 4.7
 0 -4 30 2 1.8
 0 -4 -30 1.3 1.4
 0 -4 -30 2.4 1.4
 0 -4 30 2 1.2
 0 -4 -30 3.2 1.4
 0 -4 -30 0.9 0.9
 0 -4 -30 0.2 1.3
 0 -4 -30 2.2 1.2
 0 -4 -30 1.5 1
 0 -4 30 1.1 1.4
 0 -4 30 2.5 1.6
 0 -4 30 1.5 1.4
 0 -4 30 -0.3 0.9
 0 -4 30 0.5 1.4
 0 -4 30 0.8 1.3
 0 -4 30 1.3 1.4
 0 -4 30 3.7 1.3
 0 -4 -30 1.6 1.4
 0 -4 30 1.1 1.1
 0 -4 -30 1.3 1
 0 -4 -30 1.8 1.2
 0 4 -30 1.9 1.2
 0 4 -30 2.2 0.8
 0 4 30 0.9 1.4
 0 4 30 2.9 1.2
 0 4 -30 3.6 1.3
 0 4 -30 1.9 1.3
 0 4 30 2.4 1.3
 0 4 30 1.1 1.5
 0 4 -30 1.3 1.3
 0 4 -30 2.6 1.4
 0 4 -30 0.2 0.9
 0 4 -30 1.9 1.4
 0 4 -30 1.6 1.2
 0 4 -30 0.8 1.8
 0 4 30 1.7 1.6
 0 4 -30 2.3 1.2
 0 4 30 0.5 1
 0 4 30 2 1.4
 0 4 30 3.7 1.4
 0 -4 32 24.7 3.1
 0 -4 -32 22.2 3.4
 0 -4 32 22.6 3
 0 -4 -32 25 4.5
 0 -4 32 16.2 3.3
 0 -4 32 25.7 3.2
 0 -4 -32 27 3.1
 0 -4 32 22.8 3.2
 0 -4 32 25.7 3.1
 0 -4 32 27.3 3.3
 0 -4 32 27.6 3.6
 0 -4 -32 21.1 3
 0 -4 -32 24.8 3
 0 -4 -32 25.8 3.2
 0 -4 32 24.8 2.8
 0 -4 32 31.7 3
 0 -4 -32 22.7 3.5
 0 -4 32 20.5 3.5
 0 -4 -32 21 3.4
 0 -4 32 19.1 4
 0 -4 -32 24 2.8
 0 4 -32 23.9 2.7
 0 4 32 23.7 2.8
 0 4 32 30.8 3.2
 0 4 32 25.8 3.5
 0 4 -32 24.7 3.3
 0 4 -32 31.1 3.4
 0 4 32 24.5 3.2
 0 4 32 24.6 3.1
 0 4 -32 25.9 3.2
 0 4 32 19 3.2
 0 4 -32 26.6 3.4
 0 4 -32 23.4 3.3
 0 4 -32 22.2 2.9
 0 4 32 24.1 3
 0 4 32 25.2 3.4
 0 4 32 23.6 4.3
 0 4 -32 27 3.2
 0 4 -32 20.7 3.3
 0 4 -32 20.8 3.1
 0 -4 34 30.4 3.8
 0 -4 -34 21 2.8
 0 -4 34 22.6 3.2
 0 -4 -34 31.7 3
 0 -4 34 23.6 3.6
 0 -4 -34 29.8 3.9
 0 -4 34 24.7 2.9
 0 -4 -34 20.6 3.2
 0 -4 34 23.2 3.1
 0 -4 -34 29.9 3.3
 0 -4 -34 27.7 3
 0 -4 34 27.7 3.2
 0 -4 34 24.8 3.1
 0 -4 34 28.1 2.7
 0 -4 34 21.9 3.2
 0 -4 -34 23.6 3.1
 0 -4 -34 17.6 2.9
 0 -4 -34 24.1 2.9
 0 -4 -34 17.9 3.1
 0 -4 34 28.4 3.2
 0 -4 -34 34.1 4
 0 4 34 19.4 3.1
 0 4 34 19.1 3.1
 0 4 34 16.5 4
 0 4 34 24.6 3.3
 0 4 34 21.3 2.8
 0 4 34 20.4 2.9
 0 4 -34 21.9 3
 0 4 -34 21 2.8
 0 4 -34 23.4 3
 0 4 -34 23 3.2
 0 4 34 22.2 2.9
 0 4 -34 23.7 3.1
 0 4 34 22.3 2.9
 0 4 34 14.4 3
 0 4 -34 29.5 3.6
 0 4 -34 26.9 3.7
 0 4 -34 22.1 2.6
 0 4 -34 23.4 3.3
 0 4 -34 18.8 3
 0 -4 -36 8.8 2.1
 0 -4 -36 5.4 1.3
 0 -4 36 3.3 1.5
 0 -4 -36 3.6 1.1
 0 -4 -36 4.4 1.7
 0 -4 36 2.4 1.2
 0 -4 -36 4.4 1.8
 0 -4 -36 6 1.2
 0 -4 -36 1.9 1.5
 0 -4 -36 2.8 1.3
 0 -4 36 2.2 1.6
 0 -4 36 3.1 1.4
 0 -4 -36 2.3 1.6
 0 -4 -36 4.1 1.5
 0 -4 -36 2.7 1.4
 0 -4 36 7.6 2
 0 4 36 5.3 1.4
 0 4 -36 4.7 1.9
 0 4 -36 6.7 1.5
 0 4 36 7.2 1.8
 0 4 36 6.2 1.8
 0 4 36 4.6 1.7
 0 4 36 4.4 1.5
 0 4 -36 4.4 1.3
 0 4 -36 2.7 1.5
 0 4 -36 3.6 1.3
 0 4 36 4.2 1.3
 0 4 36 1.8 1.4
 0 4 -36 4.7 2.6
 0 -4 -38 1.6 1.3
 0 -4 -38 -0.3 1.3
 0 -4 38 -0.2 1.4
 0 -4 38 1.6 1.9
 0 -4 -38 -0.3 1.2
 0 -4 -38 0.6 0.9
 0 -4 -38 1.2 1.3
 0 -4 -38 1.8 1.3
 0 -4 -38 0.9 1
 0 -4 -38 0.9 1
 0 -4 -38 2 1.1
 0 -4 38 1.7 1.3
 0 -4 38 1.6 1
 0 -4 38 1.4 1.3
 0 4 38 1.1 0.9
 0 4 -38 0.7 1
 0 4 38 -0.5 1.1
 0 4 -38 0.2 1.3
 0 4 -38 -1.4 0.9
 0 4 38 0.6 1.5
 0 4 -38 2.1 1.3
 0 4 38 -0.5 1.3
 0 4 -38 1 1
 0 4 38 1.5 1.2
 0 4 38 1.6 1.1
 0 4 38 0.1 1.1
 0 -4 40 -0.4 2
 0 -4 -40 0.2 0.9
 0 -4 40 1 1.2
 0 -4 -40 0.4 1.9
 0 -4 -40 0.8 1.2
 0 -4 -40 3.2 1
 0 -4 -40 0.8 1.2
 0 -4 -40 0.7 1
 0 -4 -40 1.3 1.2
 0 -4 -40 0.8 1.4
 0 -4 40 1.9 1
 0 -4 40 1 1
 0 -4 40 1.3 1
 0 4 -40 2.6 1.2
 0 4 40 0.9 1
 0 4 40 0.6 1.9
 0 4 40 1.6 1
 0 4 -40 2.4 1.1
 0 4 40 4.5 2.4
 0 4 40 1.9 1.2
 0 4 -40 1.4 1.3
 0 4 -40 2.4 1.1
 0 -4 -42 19.4 3.2
 0 -4 42 16.1 2.7
 0 -4 -42 14 1.8
 0 -4 42 15.6 2.8
 0 -4 -42 15.2 1.9
 0 -4 42 14.8 1.9
 0 -4 -42 20.6 2.8
 0 -4 -42 12.4 1.9
 0 -4 42 16 2.1
 0 -4 -42 12.4 2.1
 0 -4 42 15.6 1.9
 0 4 -42 8.5 1.8
 0 4 42 14.7 1.9
 0 4 -42 11.1 2
 0 4 -42 8.9 1.8
 0 4 42 12.7 1.9
 0 4 -42 17.8 2
 0 4 42 13.3 2.2
 0 4 42 16.2 2
 0 4 42 16.7 2.4
 0 -4 44 -0.4 0.8
 0 -4 -44 -1.9 1.1
 0 -4 -44 0.3 0.6
 0 -4 -44 2.1 1.5
 0 -4 44 -0.8 0.7
 0 -4 44 -1.1 0.8
 0 4 -44 -0.2 0.8
 0 4 44 -0.5 0.7
 0 4 -44 -0.4 0.7
 0 4 44 -0.9 1
 0 4 44 -0.4 0.7
 0 4 -44 0.1 0.7
 0 4 44 0.5 0.9
 0 -4 46 1.2 0.7
 0 -4 46 0.5 1
 0 -4 -46 -0.5 0.6
 0 -4 -46 0.2 0.6
 0 4 -46 0.7 0.7
 0 4 46 1.4 0.8
 0 4 -46 -0.8 0.7
 0 4 46 0.3 0.5
 0 4 46 0.5 0.7
 0 4 -46 0 0.6
 0 -5 1 51.19 5
 0 -5 -1 52.19 5.3
 0 -5 1 55.79 5.3
 0 -5 -1 52.79 5.2
 0 -5 -1 49.7 5
 0 -5 1 50.79 5.2
 0 -5 -1 51.79 5.2
 0 -5 1 57.19 5.6
 0 -5 -1 51.79 5.4
 0 -5 -1 49.2 5
 0 -5 1 54.29 5.1
 0 -5 1 53.79 5
 0 -5 1 50.29 5.1
 0 5 -1 52.69 5
 0 5 1 54.09 5.1
 0 5 1 46.5 5.3
 0 5 1 51.19 5.2
 0 5 1 50.99 5
 0 5 -1 53.79 5.1
 0 5 1 52.19 5
 0 5 -1 53.89 5.2
 0 5 -1 42.8 5.4
 0 -5 -3 0.2 0.7
 0 -5 -3 0.9 0.6
 0 -5 3 0.5 0.6
 0 -5 3 1 0.7
 0 -5 3 0.6 0.8
 0 -5 -3 0.4 0.5
 0 -5 -3 0.5 0.8
 0 -5 -3 -0.2 0.8
 0 -5 3 0.3 0.6
 0 -5 3 -0.9 0.6
 0 -5 3 -0.7 0.7
 0 5 3 -0.3 0.6
 0 5 3 -0.4 0.5
 0 5 -3 0.3 0.4
 0 5 3 -0.8 0.5
 0 5 -3 0.9 0.8
 0 5 3 -0.8 0.6
 0 5 -3 -0.4 0.6
 0 5 3 0.6 0.8
 0 -5 -5 35.1 3.9
 0 -5 -5 33.8 3.7
 0 -5 5 32.4 3.5
 0 -5 5 37.1 3.6
 0 -5 -5 31.3 3.3
 0 -5 -5 29.1 3.6
 0 -5 -5 33.5 3.4
 0 -5 5 36.2 3.6
 0 -5 5 32.4 3.4
 0 -5 -5 31.7 3.3
 0 -5 -5 33.8 3.4
 0 -5 5 35 3.5
 0 5 5 32.8 3.4
 0 5 -5 34.8 3.2
 0 5 -5 32.3 3.4
 0 5 5 31.4 3.4
 0 5 -5 34 3.5
 0 5 -5 34.2 3.5
 0 5 5 32.1 3.6
 0 5 5 31.2 3.6
 0 5 5 33.6 3.5
 0 5 5 33 3.4
 0 5 5 33.4 3.3
 0 5 5 34 3.3
 0 -5 7 421.46 37.1
 0 -5 7 393.26 37
 0 -5 -7 406.96 37.1
 0 -5 7 400.26 37
 0 -5 -7 385.86 36.8
 0 -5 7 397.96 37
 0 -5 -7 417.56 37
 0 -5 -7 383.16 36.9
 0 -5 7 391.86 36.9
 0 -5 -7 386.06 36.9
 0 -5 7 385.26 37
 0 5 7 403.76 37.1
 0 5 -7 401.06 37
 0 5 -7 401.26 37.1
 0 5 7 404.46 37
 0 5 7 386.26 37
 0 5 -7 393.86 36.8
 0 5 7 390.66 37
 0 5 -7 398.66 36.8
 0 5 7 372.36 36.8
 0 5 7 379.36 36.9
 0 5 7 415.96 37.2
 0 5 -7 387.76 36.8
 0 5 -7 404.16 37
 0 5 7 394.26 36.9
 0 -5 9 188.38 17.4
 0 -5 9 184.48 17.3
 0 -5 9 186.88 17.4
 0 -5 9 186.48 17.5
 0 -5 9 188.28 17.4
 0 -5 9 182.88 17.3
 0 -5 9 183.88 17.4
 0 -5 -9 187.98 17.4
 0 -5 -9 187.68 17.4
 0 -5 -9 184.78 17.3
 0 -5 -9 180.98 17.3
 0 -5 -9 177.28 17.5
 0 -5 -9 178.88 17.2
 0 5 -9 181.28 17.4
 0 5 9 186.28 17.3
 0 5 9 172.48 17.3
 0 5 -9 179.38 17.1
 0 5 9 182.68 17.4
 0 5 9 183.28 17.4
 0 5 -9 185.78 17.4
 0 5 9 184.28 17.5
 0 5 9 189.58 17.7
 0 5 -9 182.18 17.2
 0 -5 -11 205.28 19.7
 0 -5 -11 215.18 19.7
 0 -5 11 188.68 19.7
 0 -5 11 203.08 19.6
 0 -5 -11 210.08 19.7
 0 -5 11 212.58 19.7
 0 -5 -11 207.68 19.9
 0 -5 11 204.48 19.7
 0 -5 11 221.68 19.8
 0 -5 -11 210.68 19.7
 0 -5 11 215.28 19.8
 0 -5 -11 207.98 19.6
 0 -5 11 206.08 19.8
 0 -5 -11 208.78 19.8
 0 -5 11 221.98 19.8
 0 -5 -11 199.78 19.7
 0 5 -11 212.68 19.7
 0 5 -11 201.38 19.5
 0 5 11 211.68 19.7
 0 5 11 202.28 19.8
 0 5 11 206.68 19.6
 0 5 -11 203.18 19.5
 0 5 -11 206.98 19.7
 0 5 -11 225.68 19.8
 0 5 11 218.28 19.8
 0 -5 -13 14.3 3
 0 -5 -13 19.6 2.4
 0 -5 -13 17.8 2.3
 0 -5 13 17.8 2.3
 0 -5 -13 17.7 2.4
 0 -5 -13 18.4 2.3
 0 -5 13 22.6 2.6
 0 -5 13 18.1 2.2
 0 -5 13 16.1 2.1
 0 -5 13 16.8 2.3
 0 -5 13 17.9 2.3
 0 -5 13 16.2 2.3
 0 -5 -13 24.4 2.8
 0 -5 -13 19.4 2.1
 0 -5 -13 19.9 2.1
 0 -5 13 21.4 3
 0 5 13 17.1 2.4
 0 5 -13 20.2 2.4
 0 5 -13 17 2
 0 5 13 19.8 2.2
 0 5 13 18.1 2.3
 0 5 -13 18.7 2.1
 0 5 13 17.9 2
 0 5 -13 22.3 2.4
 0 5 13 16.2 2.3
 0 -5 -15 372.46 32.8
 0 -5 -15 339.67 32.5
 0 -5 -15 346.17 32.7
 0 -5 -15 363.46 32.7
 0 -5 15 357.36 32.8
 0 -5 15 356.26 32.7
 0 -5 -15 348.37 32.6
 0 -5 15 350.66 32.7
 0 -5 15 355.46 32.8
 0 -5 -15 357.56 32.5
 0 -5 15 339.87 32.7
 0 -5 15 348.37 32.6
 0 -5 15 332.27 32.8
 0 -5 -15 361.56 32.8
 0 -5 15 347.27 32.6
 0 -5 15 348.67 32.7
 0 -5 -15 351.86 32.9
 0 5 15 360.36 32.8
 0 5 -15 344.37 32.7
 0 5 -15 336.97 32.5
 0 5 15 355.06 32.8
 0 5 -15 350.26 32.9
 0 5 15 341.27 32.9
 0 5 15 343.97 32.5
 0 5 -15 348.67 32.6
 0 5 -15 340.57 32.5
 0 5 15 352.86 32.6
 0 5 -15 312.97 32.5
 0 -5 -17 99.49 10.2
 0 -5 17 112.99 10.4
 0 -5 17 106.19 10.3
 0 -5 17 106.39 10.4
 0 -5 17 109.19 10.3
 0 -5 -17 107.99 10.7
 0 -5 17 109.19 10.4
 0 -5 -17 114.69 10.5
 0 -5 17 113.79 10.5
 0 -5 17 101.09 10.4
 0 -5 17 115.79 10.5
 0 -5 -17 103.19 10.2
 0 -5 -17 101.69 10.3
 0 -5 -17 102.49 10.4
 0 -5 17 103.19 10.2
 0 -5 -17 109.59 10.3
 0 5 -17 105.69 10.4
 0 5 17 99.69 10
 0 5 17 113.99 10.5
 0 5 -17 110.59 10.4
 0 5 17 106.19 10.3
 0 5 17 106.49 10.4
 0 5 -17 102.49 10.4
 0 5 17 106.39 10.5
 0 5 -17 110.49 10.4
 0 5 -17 103.99 10.2
 0 -5 19 -1.2 0.7
 0 -5 19 0.1 1.3
 0 -5 19 0.4 0.8
 0 -5 19 -0.8 0.8
 0 -5 19 0.4 0.8
 0 -5 19 0 0.9
 0 -5 -19 1 1
 0 -5 19 -1.5 0.8
 0 -5 -19 2.6 1.1
 0 -5 19 -0.5 0.8
 0 -5 -19 -0.5 0.7
 0 -5 19 0.8 1
 0 -5 -19 -0.5 0.9
 0 -5 19 1 0.9
 0 -5 -19 0 0.6
 0 -5 19 -0.9 0.7
 0 -5 -19 -0.8 0.9
 0 -5 -19 -0.2 0.8
 0 -5 -19 0 0.9
 0 5 19 0.5 0.9
 0 5 -19 0.8 0.7
 0 5 -19 1.5 1.2
 0 5 19 -0.3 0.9
 0 5 -19 0.3 0.8
 0 5 19 0 1.1
 0 5 -19 0.2 0.8
 0 5 -19 0.5 1
 0 5 19 0.2 1.2
 0 5 -19 0 0.7
 0 5 -19 -0.1 0.9
 0 5 19 0.2 1
 0 5 -19 0.3 0.6
 0 5 -19 0.7 1
 0 5 19 0.3 1.1
 0 5 19 0.2 1
 0 5 -19 -0.6 0.6
 0 -5 21 78.59 8
 0 -5 21 83.69 7.9
 0 -5 21 82.79 7.9
 0 -5 -21 85.49 8.2
 0 -5 21 84.29 8.2
 0 -5 -21 81.09 8
 0 -5 21 85.99 8.2
 0 -5 21 89.49 8.2
 0 -5 -21 58.59 8.7
 0 -5 -21 78.09 8.1
 0 -5 -21 77.19 7.9
 0 -5 21 79.19 8.3
 0 -5 21 83.69 8.2
 0 -5 -21 76.69 8.4
 0 -5 -21 84.19 8
 0 -5 21 80.79 8
 0 -5 -21 77.19 7.8
 0 -5 21 79.39 8.1
 0 -5 21 79.79 8
 0 -5 21 80.39 8.4
 0 -5 -21 81.39 8.2
 0 -5 -21 84.39 7.8
 0 5 -21 73.69 7.8
 0 5 -21 76.39 7.8
 0 5 -21 82.39 7.9
 0 5 21 86.39 8.4
 0 5 21 71.09 8.1
 0 5 -21 80.69 7.8
 0 5 21 83.89 8
 0 5 21 83.39 8.4
 0 5 -21 86.39 8.1
 0 5 21 82.39 8.1
 0 5 21 76.79 8.1
 0 5 21 84.29 8.2
 0 5 21 79.29 7.9
 0 5 -21 76.49 8
 0 5 -21 78.69 7.9
 0 5 -21 76.59 8
 0 5 -21 76.49 7.9
 0 5 21 82.09 8.2
 0 5 -21 86.59 8.1
 0 -5 -23 87.99 8.7
 0 -5 23 87.49 8.9
 0 -5 23 90.29 8.9
 0 -5 23 89.59 8.9
 0 -5 23 94.69 8.8
 0 -5 23 94.89 9.2
 0 -5 23 90.09 8.8
 0 -5 -23 95.19 8.8
 0 -5 23 90.19 9
 0 -5 -23 93.09 9
 0 -5 -23 88.99 8.9
 0 -5 -23 95.09 8.7
 0 -5 23 90.09 8.8
 0 -5 -23 93.79 9.1
 0 -5 23 93.69 9.3
 0 -5 23 88.19 8.8
 0 -5 -23 92.09 8.9
 0 -5 -23 92.99 8.7
 0 -5 23 93.89 9
 0 -5 23 87.39 8.7
 0 -5 -23 89.89 9.1
 0 -5 23 88.79 8.9
 0 -5 -23 90.59 9.1
 0 -5 23 88.69 8.9
 0 -5 -23 86.69 9.1
 0 5 -23 87.09 8.8
 0 5 23 96.19 8.9
 0 5 -23 83.69 8.6
 0 5 -23 91.29 8.9
 0 5 -23 92.09 8.9
 0 5 23 87.29 9
 0 5 23 80.19 9.9
 0 5 23 88.69 8.9
 0 5 -23 90.09 8.9
 0 5 -23 85.79 8.7
 0 5 23 97.29 9.1
 0 5 -23 86.29 8.7
 0 5 -23 87.09 9
 0 5 -23 85.79 8.8
 0 5 23 89.39 8.7
 0 5 23 84.89 8.8
 0 5 23 79.89 9.3
 0 5 -23 86.89 8.8
 0 5 -23 86.99 8.9
 0 5 23 91.49 8.8
 0 5 -23 89.39 8.6
 0 -5 -25 130.09 12.3
 0 -5 -25 123.99 12.1
 0 -5 -25 129.29 12.4
 0 -5 25 131.19 12.1
 0 -5 25 119.59 12.2
 0 -5 -25 113.69 11.8
 0 -5 25 126.09 12.5
 0 -5 25 126.49 12
 0 -5 25 132.09 12.3
 0 -5 25 119.19 12.1
 0 -5 25 126.39 12.2
 0 -5 -25 123.89 12.4
 0 -5 25 126.99 12
 0 -5 25 114.29 12.1
 0 -5 -25 126.19 12.3
 0 -5 -25 124.59 11.9
 0 -5 25 122.29 12.1
 0 -5 25 119.99 12
 0 -5 -25 128.69 12
 0 -5 -25 129.29 11.9
 0 -5 -25 124.79 12.3
 0 -5 25 126.59 12
 0 5 -25 115.99 11.8
 0 5 25 127.59 12.3
 0 5 25 124.19 12
 0 5 -25 123.39 11.9
 0 5 -25 126.39 12.2
 0 5 -25 121.29 12
 0 5 -25 125.79 12.2
 0 5 25 128.69 12
 0 5 -25 121.99 12.1
 0 5 -25 125.09 12.4
 0 5 25 116.69 12
 0 5 25 122.79 12
 0 5 -25 112.99 11.9
 0 5 -25 126.79 12.2
 0 5 -25 134.09 12.3
 0 5 -25 126.89 12.1
 0 5 25 128.99 12.3
 0 5 -25 128.49 12.1
 0 5 -25 109.19 12
 0 5 25 122.99 11.9
 0 5 25 126.69 12.2
 0 5 25 125.09 12.1
 0 5 25 127.19 12.1
 0 -5 -27 133.19 13.1
 0 -5 27 127.39 12.7
 0 -5 -27 135.19 12.7
 0 -5 27 131.99 12.9
 0 -5 27 136.39 12.8
 0 -5 27 135.89 13.1
 0 -5 27 133.89 12.8
 0 -5 -27 135.79 12.6
 0 -5 27 126.69 12.7
 0 -5 -27 134.59 12.6
 0 -5 27 137.89 13
 0 -5 -27 132.29 13
 0 -5 -27 144.59 12.6
 0 -5 -27 135.49 13
 0 -5 27 122.79 13.2
 0 -5 27 126.79 12.7
 0 -5 27 127.29 12.9
 0 -5 27 138.79 13.2
 0 -5 -27 138.79 13
 0 -5 27 131.29 12.6
 0 -5 -27 127.29 12.5
 0 -5 27 121.09 12.9
 0 -5 -27 134.09 12.8
 0 5 -27 121.89 12.8
 0 5 -27 126.99 12.8
 0 5 27 129.99 13
 0 5 -27 131.09 12.8
 0 5 -27 135.99 12.9
 0 5 27 131.29 12.7
 0 5 -27 124.99 12.4
 0 5 -27 124.69 12.9
 0 5 27 130.39 12.6
 0 5 -27 126.19 12.6
 0 5 -27 118.19 12.6
 0 5 27 130.89 12.6
 0 5 -27 126.99 12.8
 0 5 27 128.19 12.5
 0 5 27 135.49 12.7
 0 5 -27 127.19 13
 0 5 -27 129.79 12.8
 0 5 27 127.19 12.7
 0 5 27 141.79 13
 0 5 27 135.29 12.9
 0 5 -27 129.39 12.7
 0 5 27 145.19 12.9
 0 -5 29 14 2.2
 0 -5 -29 10.9 2.1
 0 -5 -29 13.6 2
 0 -5 -29 15 1.9
 0 -5 -29 12.4 2.4
 0 -5 29 15 2.2
 0 -5 -29 20.3 2.8
 0 -5 29 13.4 2
 0 -5 29 12.8 1.9
 0 -5 -29 12.7 2
 0 -5 29 13.6 2.1
 0 -5 29 8.9 2.2
 0 -5 29 11.4 2.1
 0 -5 29 14.1 2.5
 0 -5 -29 12.9 1.9
 0 -5 29 9.3 2.3
 0 -5 29 13.3 1.9
 0 -5 29 13.1 2.2
 0 -5 29 15.1 2.6
 0 -5 29 14.7 2.8
 0 -5 -29 14 2.3
 0 -5 -29 17.2 2.4
 0 -5 -29 13.2 2.4
 0 -5 29 11.5 2.1
 0 5 -29 13.4 2.2
 0 5 29 15.1 2.4
 0 5 -29 13.3 1.7
 0 5 -29 10.4 2.2
 0 5 29 12.1 1.9
 0 5 29 12 2.2
 0 5 29 13.4 2.3
 0 5 -29 10.7 2.1
 0 5 29 14.6 2.2
 0 5 29 11.4 2
 0 5 -29 12.1 2.4
 0 5 29 13.7 2.5
 0 5 29 15 2.2
 0 5 -29 12.1 2.1
 0 5 -29 11.5 1.9
 0 5 -29 16.5 2.3
 0 5 -29 13.9 2.2
 0 5 29 9 2.1
 0 -5 31 61.79 6
 0 -5 31 54.49 5.7
 0 -5 -31 50.39 5.9
 0 -5 31 57.49 6
 0 -5 31 54.19 5.8
 0 -5 -31 54.39 5.5
 0 -5 -31 57.19 5.5
 0 -5 -31 49.3 5.5
 0 -5 31 39.9 5.6
 0 -5 31 53.39 5.4
 0 -5 -31 52.19 6.4
 0 -5 -31 52.69 6
 0 -5 31 46.1 5.6
 0 -5 31 47.6 5.6
 0 -5 -31 48.5 6.3
 0 -5 31 56.59 6.3
 0 -5 31 52.99 5.7
 0 -5 31 50.29 5.4
 0 -5 -31 53.89 5.5
 0 -5 -31 49.1 5.7
 0 5 31 50.99 5.9
 0 5 31 58.09 5.9
 0 5 31 54.49 5.7
 0 5 -31 53.69 5.8
 0 5 31 55.39 5.7
 0 5 -31 58.69 5.9
 0 5 31 57.09 6.2
 0 5 31 48.7 5.6
 0 5 31 56.49 6
 0 5 -31 52.99 5.8
 0 5 31 55.99 5.6
 0 5 -31 48.2 5.8
 0 5 -31 57.09 5.8
 0 5 -31 58.09 6.4
 0 5 -31 50.79 5.2
 0 5 -31 54.99 5.6
 0 -5 -33 287.87 27.6
 0 -5 -33 273.17 27.6
 0 -5 33 276.57 27.1
 0 -5 -33 289.87 27.1
 0 -5 -33 295.17 27.3
 0 -5 -33 293.77 27.5
 0 -5 33 294.97 27.8
 0 -5 33 280.07 27.2
 0 -5 -33 302.77 27.1
 0 -5 33 275.97 27.3
 0 -5 -33 283.87 27.2
 0 -5 33 276.07 27.4
 0 -5 -33 291.47 27.1
 0 -5 33 305.67 27.3
 0 -5 33 275.37 27.5
 0 -5 -33 289.07 27.5
 0 -5 33 273.47 26.9
 0 -5 -33 286.27 27
 0 5 -33 269.37 27.3
 0 5 -33 277.47 27.3
 0 5 33 296.37 27.1
 0 5 -33 294.27 27.3
 0 5 33 296.37 27.1
 0 5 33 285.67 27.2
 0 5 33 299.07 27.4
 0 5 33 270.97 27.4
 0 5 -33 304.27 27.3
 0 5 -33 273.27 27.5
 0 5 33 286.17 27.4
 0 5 -33 303.87 27.2
 0 5 -33 293.87 27.3
 0 5 -33 273.57 27
 0 5 33 284.97 27.3
 0 -5 -35 12.2 2.1
 0 -5 35 11.2 2.5
 0 -5 35 12.2 2.5
 0 -5 35 6.9 2.3
 0 -5 35 14.7 2.3
 0 -5 -35 10.1 2.7
 0 -5 -35 7.2 1.7
 0 -5 -35 16.5 2.1
 0 -5 -35 13 2.6
 0 -5 35 14.1 2.2
 0 -5 -35 15.3 2.8
 0 -5 -35 11.1 2.2
 0 -5 35 7.2 1.8
 0 -5 -35 13 2.1
 0 -5 -35 14.3 1.9
 0 -5 -35 14.5 1.8
 0 5 35 14.8 2.5
 0 5 -35 13.5 2.3
 0 5 35 10.1 2.1
 0 5 35 11.5 2
 0 5 35 11.1 1.9
 0 5 -35 16.1 2
 0 5 -35 9.5 1.9
 0 5 35 14.8 3.9
 0 5 35 10.5 2
 0 5 -35 13 2
 0 5 -35 13.9 2.4
 0 5 -35 18.5 4.6
 0 -5 -37 1.7 1.3
 0 -5 -37 2.1 1.1
 0 -5 -37 2 1
 0 -5 37 -0.1 1.1
 0 -5 -37 0.1 1
 0 -5 -37 1.6 0.9
 0 -5 37 2.8 1.1
 0 -5 37 1.6 1.4
 0 -5 -37 1.3 1.3
 0 -5 37 0.3 1.2
 0 -5 37 1.5 1.1
 0 -5 -37 -0.8 1.2
 0 -5 -37 1.1 1.2
 0 5 -37 1 1
 0 5 -37 0.7 1.2
 0 5 37 1.3 1.2
 0 5 -37 2.6 1.1
 0 5 37 2.2 1.1
 0 5 37 2.2 1.6
 0 5 37 4 1.4
 0 5 37 0.9 1
 0 5 -37 -0.6 1.2
 0 5 37 1.9 1.1
 0 5 -37 0.6 1.1
 0 -5 -39 7.8 1.9
 0 -5 39 5.6 1.8
 0 -5 -39 11.4 1.6
 0 -5 -39 8.3 1.3
 0 -5 -39 8.7 1.6
 0 -5 -39 9 1.8
 0 -5 39 8.4 1.6
 0 -5 39 9.3 1.6
 0 -5 39 8.9 1.5
 0 -5 -39 6.4 1.7
 0 -5 39 5.7 1.9
 0 -5 -39 9.1 2
 0 5 39 7.8 1.6
 0 5 -39 7 1.5
 0 5 39 9.6 1.9
 0 5 -39 10.8 1.6
 0 5 39 10.2 2.3
 0 5 -39 7.4 1.5
 0 5 39 10.7 1.6
 0 5 39 4.4 2.5
 0 5 -39 11.8 2.4
 0 -5 41 2.7 1.1
 0 -5 -41 4.6 1.2
 0 -5 -41 5.9 1.3
 0 -5 41 5.6 1.5
 0 -5 41 4.4 1.2
 0 -5 41 6.2 1.5
 0 -5 -41 3.1 2.2
 0 -5 -41 7 1.6
 0 -5 41 6.1 1.8
 0 -5 -41 7.3 1.1
 0 -5 -41 2.1 1.2
 0 -5 -41 5.3 1.2
 0 5 41 5.2 1.6
 0 5 -41 6 1.2
 0 5 41 4.9 1.2
 0 5 -41 4.5 1.2
 0 5 -41 6.9 1.5
 0 5 -41 3.9 1.1
 0 5 41 5.8 1.2
 0 5 41 5.9 1.4
 0 -5 43 11.7 1.4
 0 -5 43 9 1.9
 0 -5 -43 7.7 1.4
 0 -5 43 8.1 1.3
 0 -5 -43 11 2
 0 -5 43 9.8 1.6
 0 -5 -43 10.6 1.3
 0 5 -43 9.2 1.6
 0 5 -43 8.8 1.5
 0 5 43 7.7 1.7
 0 5 43 5.6 1.3
 0 5 -43 8.7 1.4
 0 5 43 14.3 1.9
 0 5 43 8.9 1.7
 0 5 43 9.3 1.5
 0 -5 -45 0.3 0.8
 0 -5 45 1.1 0.8
 0 -5 45 -0.3 0.8
 0 -5 45 0.7 0.6
 0 -5 -45 0 0.7
 0 -5 45 0.2 1
 0 -5 -45 1.3 0.7
 0 5 -45 1.9 0.7
 0 5 -45 0.8 0.7
 0 5 45 1.4 0.7
 0 5 45 0.5 0.7
 0 5 -45 1 0.7
 0 5 45 1.8 0.8
 0 5 45 0 0.6
 0 -6 0 4.3 0.7
 0 -6 0 4.8 0.8
 0 -6 0 4.8 1
 0 -6 0 2.6 1.2
 0 -6 0 1.2 0.8
 0 -6 0 3.4 1
 0 -6 0 4.9 1
 0 -6 0 3.5 0.9
 0 6 0 3.2 1
 0 6 0 3.6 0.7
 0 6 0 3.6 0.8
 0 -6 2 15.5 1.9
 0 -6 -2 16.7 2
 0 -6 -2 16.9 1.9
 0 -6 -2 13.2 1.9
 0 -6 -2 13 2
 0 -6 -2 17.6 2.3
 0 -6 -2 17 1.9
 0 -6 2 13.6 1.9
 0 -6 2 12.8 1.9
 0 -6 2 14.3 2.3
 0 -6 2 14.9 2.2
 0 -6 -2 14 1.8
 0 -6 -2 12.9 1.9
 0 -6 2 16.6 2
 0 6 -2 15.9 2
 0 6 -2 15.1 1.9
 0 6 -2 17.2 1.7
 0 6 2 16.1 1.8
 0 6 2 19.3 2.1
 0 6 2 17.1 1.9
 0 -6 -4 16.6 2.2
 0 -6 4 20.2 2.2
 0 -6 -4 15.2 1.9
 0 -6 4 15.8 2
 0 -6 -4 15.8 2.3
 0 -6 4 14.5 1.9
 0 -6 -4 14.9 2.1
 0 -6 -4 16.3 2
 0 -6 -4 16.8 1.9
 0 -6 4 11.6 2
 0 -6 4 16.1 2
 0 -6 -4 17.2 1.9
 0 -6 4 20.4 2.3
 0 -6 4 15.8 2.1
 0 6 4 17.3 1.8
 0 6 -4 18.6 2.1
 0 6 4 15.6 2.1
 0 6 -4 15.1 2
 0 6 4 18.1 1.9
 0 6 4 13.7 2.1
 0 6 4 19.8 2.1
 0 6 4 14.4 1.9
 0 6 -4 15 1.7
 0 6 -4 18.6 2.2
 0 6 4 16.7 1.9
 0 -6 6 8.8 1.4
 0 -6 6 9.6 1.6
 0 -6 -6 10.4 1.4
 0 -6 6 9 1.6
 0 -6 6 13.2 1.7
 0 -6 -6 11.6 1.4
 0 -6 -6 10.6 1.7
 0 -6 6 8.4 1.4
 0 -6 -6 8.7 1.6
 0 6 6 10.1 1.3
 0 6 6 8.5 1.3
 0 6 6 10.9 1.3
 0 6 6 9.2 1.7
 0 6 -6 11.7 1.5
 0 6 -6 8.3 1.4
 0 6 6 11.6 1.8
 0 6 6 12.3 1.6
 0 6 6 8.8 1.4
 0 -6 8 70.09 7.1
 0 -6 8 76.99 7.4
 0 -6 8 71.29 7.3
 0 -6 -8 71.99 7.2
 0 -6 8 77.09 7.3
 0 -6 8 72.09 7.2
 0 -6 8 75.39 7.2
 0 -6 8 74.19 7.4
 0 -6 -8 69.39 7.2
 0 -6 -8 72.29 7.2
 0 -6 -8 76.99 7.4
 0 -6 8 70.29 7.3
 0 -6 -8 71.59 7.5
 0 -6 -8 74.79 7.4
 0 -6 -8 77.19 7.1
 0 -6 -8 73.29 7.1
 0 6 8 78.69 7.4
 0 6 8 71.49 7.4
 0 6 8 71.49 7
 0 6 8 72.59 7.3
 0 6 8 74.09 7.1
 0 6 8 73.79 7.3
 0 6 -8 76.69 7.3
 0 6 8 72.79 7
 0 6 -8 76.49 7.3
 0 6 -8 76.89 7.3
 0 -6 10 90.59 9.2
 0 -6 -10 92.89 9
 0 -6 -10 97.69 9.3
 0 -6 10 97.19 9.3
 0 -6 10 94.59 9.1
 0 -6 10 93.89 9.3
 0 -6 -10 88.29 9
 0 -6 10 97.59 9.1
 0 -6 10 94.19 9.2
 0 -6 10 94.09 9.2
 0 -6 -10 88.29 9
 0 -6 -10 94.29 9.1
 0 -6 -10 93.29 9.4
 0 -6 10 102.29 9.3
 0 -6 -10 93.09 9.2
 0 6 -10 93.69 9.2
 0 6 -10 89.69 9.2
 0 6 10 96.79 9.2
 0 6 -10 94.39 9.2
 0 6 10 99.59 9.3
 0 6 10 94.99 9.3
 0 -6 -12 3 1.2
 0 -6 -12 4 0.9
 0 -6 12 3.6 1.2
 0 -6 12 3.6 1
 0 -6 -12 4.1 1
 0 -6 -12 2.7 1.1
 0 -6 -12 3.9 1.1
 0 -6 12 4.2 1.1
 0 -6 12 6.1 1.4
 0 -6 12 5 1.3
 0 -6 12 5.8 1.2
 0 -6 -12 4.6 0.9
 0 -6 -12 4.5 1
 0 -6 12 4.1 1.2
 0 -6 12 2.5 0.9
 0 -6 -12 4.4 1.1
 0 6 12 4.9 1
 0 6 -12 6.5 1.2
 0 6 -12 4.6 0.8
 0 6 -12 3.5 1.2
 0 6 12 6.5 1.3
 0 6 -12 3.8 1.2
 0 6 12 1.2 1.1
 0 6 12 9.7 1.6
 0 6 12 4.9 1
 0 -6 14 0.1 0.8
 0 -6 -14 1.2 0.8
 0 -6 14 0.5 0.9
 0 -6 -14 0.4 0.6
 0 -6 14 0.7 0.9
 0 -6 -14 -0.1 0.8
 0 -6 14 -0.2 0.9
 0 -6 14 1.5 0.9
 0 -6 14 0.9 0.8
 0 -6 14 0.3 0.8
 0 -6 14 0.5 1
 0 -6 14 0.5 0.8
 0 -6 -14 0.6 0.7
 0 -6 -14 -0.2 1
 0 -6 -14 -0.1 0.8
 0 -6 -14 0.8 0.9
 0 -6 -14 1.1 1
 0 6 14 -0.9 0.5
 0 6 14 0.6 1
 0 6 -14 -0.6 0.8
 0 6 -14 -0.1 0.9
 0 6 14 1.1 1
 0 6 -14 1.2 0.9
 0 6 14 -0.1 0.9
 0 6 14 -0.5 0.7
 0 6 -14 0.5 0.6
 0 -6 16 164.18 15.7
 0 -6 -16 171.78 15.7
 0 -6 16 161.68 15.7
 0 -6 16 163.98 15.9
 0 -6 16 166.58 15.9
 0 -6 -16 175.08 15.6
 0 -6 -16 165.18 15.8
 0 -6 -16 166.28 16
 0 -6 -16 160.88 15.8
 0 -6 16 164.18 15.9
 0 -6 16 154.48 15.7
 0 -6 -16 168.18 15.9
 0 -6 16 162.28 15.8
 0 -6 16 170.98 16
 0 -6 16 170.98 15.9
 0 -6 -16 159.88 15.9
 0 -6 -16 172.88 16.1
 0 -6 16 159.78 15.9
 0 6 16 167.08 15.8
 0 6 16 159.58 16
 0 6 16 175.78 15.8
 0 6 16 153.58 15.6
 0 6 16 162.18 15.5
 0 6 16 166.08 15.8
 0 6 -16 177.18 16
 0 6 16 174.58 16
 0 6 -16 164.78 15.8
 0 6 -16 163.28 15.8
 0 6 -16 155.38 15.8
 0 6 16 162.48 15.9
 0 6 -16 161.18 15.6
 0 6 16 174.28 16
 0 -6 18 18.5 2.4
 0 -6 18 18.5 2.9
 0 -6 -18 17.9 2.4
 0 -6 -18 17.2 2.2
 0 -6 18 17.6 2.5
 0 -6 -18 15.1 2.2
 0 -6 -18 15.7 2.2
 0 -6 -18 13.8 1.9
 0 -6 18 13.4 2.1
 0 -6 18 15.9 2.4
 0 -6 18 15.1 2.3
 0 -6 18 17.1 2.4
 0 -6 -18 13.7 2.3
 0 -6 -18 13 1.9
 0 -6 -18 19.9 2.3
 0 -6 18 17 2.5
 0 -6 -18 14.3 1.9
 0 -6 18 17.5 2.4
 0 -6 -18 18.6 2.5
 0 -6 18 13.7 2
 0 -6 18 14.8 2.2
 0 6 18 13.8 2.6
 0 6 -18 12.9 2.1
 0 6 -18 12.6 2.1
 0 6 -18 16.7 1.8
 0 6 18 13.8 2.3
 0 6 18 14.8 2.1
 0 6 -18 14.8 2
 0 6 18 15.4 2.1
 0 6 -18 16.5 2.4
 0 6 -18 14.8 2.2
 0 6 18 21.5 2.4
 0 6 18 17.5 2.7
 0 6 18 14.1 2.3
 0 6 -18 13.7 2
 0 6 18 16.9 2.1
 0 6 -18 12 2
 0 -6 -20 50.69 5.3
 0 -6 -20 51.09 5.4
 0 -6 20 50.19 5.1
 0 -6 20 48.3 5.3
 0 -6 20 50.99 5.4
 0 -6 20 47.6 5.4
 0 -6 20 46.2 5.2
 0 -6 -20 51.69 5.3
 0 -6 20 45.5 5.4
 0 -6 20 49 5.1
 0 -6 20 58.49 5.3
 0 -6 -20 45.7 5.2
 0 -6 -20 51.49 5
 0 -6 -20 45.6 5.1
 0 -6 20 46.4 5.2
 0 -6 20 46.8 5.3
 0 -6 -20 48.6 5
 0 -6 20 47.6 5.5
 0 -6 -20 46.8 5.2
 0 -6 20 52.59 5.3
 0 -6 -20 53.29 5.6
 0 -6 -20 50.99 5.4
 0 6 -20 48.2 5.1
 0 6 -20 51.49 5.3
 0 6 -20 45.6 5
 0 6 -20 50.99 5.2
 0 6 20 48.4 5.3
 0 6 20 53.99 5.2
 0 6 20 51.39 5.2
 0 6 20 49.6 5.6
 0 6 -20 46.6 5.2
 0 6 20 45.7 5
 0 6 20 51.39 5.2
 0 6 20 48.6 5.1
 0 6 -20 44.7 5.1
 0 6 20 48.1 5.2
 0 6 -20 53.49 5.1
 0 6 20 54.09 5.4
 0 -6 22 13.3 2.1
 0 -6 22 7.7 1.8
 0 -6 22 11.3 1.7
 0 -6 22 12.2 2.1
 0 -6 22 12.9 2
 0 -6 -22 11.9 1.9
 0 -6 -22 12.7 2
 0 -6 22 13.5 1.8
 0 -6 22 12.2 2
 0 -6 -22 10.1 1.6
 0 -6 -22 14.6 2.4
 0 -6 -22 12.3 1.7
 0 -6 -22 15.3 3.1
 0 -6 22 11.3 2
 0 -6 -22 14.8 2.3
 0 -6 -22 12.2 1.6
 0 -6 22 10.1 1.8
 0 -6 -22 16.3 2.2
 0 -6 22 12.4 2.2
 0 -6 -22 8.3 1.6
 0 -6 22 10.4 2.3
 0 6 22 10.8 1.7
 0 6 22 8.7 2
 0 6 -22 12.1 2.1
 0 6 22 15.9 2
 0 6 -22 11.2 1.9
 0 6 22 14.6 2.3
 0 6 -22 12.4 1.9
 0 6 -22 8.8 1.5
 0 6 22 9.3 2
 0 6 22 8.6 1.9
 0 6 -22 12.1 1.8
 0 6 22 13.3 2.1
 0 6 -22 10.9 1.8
 0 6 22 9.8 1.8
 0 6 22 13.7 2.1
 0 6 -22 12.7 1.9
 0 6 22 10.2 2
 0 6 -22 11 1.7
 0 -6 24 93.29 9.5
 0 -6 24 73.69 7.5
 0 -6 -24 71.79 7.1
 0 -6 24 64.69 7.4
 0 -6 -24 80.59 7.5
 0 -6 -24 65.69 7.3
 0 -6 24 67.69 7.2
 0 -6 -24 76.49 7.8
 0 -6 24 70.69 7.2
 0 -6 24 77.19 7.2
 0 -6 24 68.99 7.4
 0 -6 24 64.89 7.2
 0 -6 -24 70.29 7.6
 0 -6 -24 67.69 7.1
 0 -6 -24 69.39 7.1
 0 -6 24 73.09 7.7
 0 -6 -24 79.99 7.5
 0 -6 -24 69.29 7.5
 0 -6 -24 67.29 7.1
 0 -6 24 70.99 7.5
 0 -6 24 68.29 7.3
 0 -6 24 68.59 7.6
 0 -6 -24 74.89 7.3
 0 6 24 69.99 7.3
 0 6 -24 78.69 7.3
 0 6 -24 73.59 7.6
 0 6 -24 70.99 7.2
 0 6 24 72.99 7.5
 0 6 -24 73.79 7.2
 0 6 -24 65.19 7.1
 0 6 -24 64.19 7.2
 0 6 24 75.79 7.3
 0 6 24 75.69 7.1
 0 6 -24 75.79 7.3
 0 6 24 78.29 7.4
 0 6 24 59.29 7.7
 0 6 24 70.79 7.3
 0 6 24 71.29 7.4
 0 6 24 74.49 7.6
 0 6 24 72.99 7.2
 0 6 -24 73.49 7.4
 0 6 -24 72.09 7.4
 0 -6 26 15.5 2.5
 0 -6 26 11.9 2.3
 0 -6 -26 17.5 3.1
 0 -6 26 16.3 2.3
 0 -6 26 20 2.9
 0 -6 26 14.6 2.4
 0 -6 26 15.4 2.5
 0 -6 -26 15.6 2.5
 0 -6 -26 14.1 2
 0 -6 -26 11.5 1.9
 0 -6 26 15.6 2.1
 0 -6 26 16.4 2.6
 0 -6 -26 13.6 2.4
 0 -6 -26 9.7 2.2
 0 -6 -26 16.9 2.4
 0 -6 26 14.2 2.3
 0 -6 26 15.6 3
 0 -6 -26 15.2 2.3
 0 -6 26 16 2.2
 0 -6 -26 14.5 2.8
 0 -6 26 16.6 2.1
 0 -6 -26 8 2.1
 0 6 -26 12.5 2
 0 6 26 15.4 2.4
 0 6 26 14.3 2.3
 0 6 -26 12.2 2.6
 0 6 -26 14.5 2.6
 0 6 26 11.3 2.3
 0 6 -26 11.4 2.2
 0 6 26 14.3 2.5
 0 6 26 15.2 2.3
 0 6 26 13.1 2.1
 0 6 -26 15.3 2.4
 0 6 -26 15.5 2.1
 0 6 26 11.4 2.3
 0 6 -26 16.4 2.2
 0 6 26 14.9 2.6
 0 6 -26 14.9 2.6
 0 -6 28 1.5 1.3
 0 -6 28 4.6 1.2
 0 -6 28 5.6 1.8
 0 -6 28 2.9 1.6
 0 -6 -28 2.2 1.7
 0 -6 -28 1.8 1.3
 0 -6 -28 3.1 1.1
 0 -6 28 2.1 1.2
 0 -6 -28 0.9 1.3
 0 -6 -28 2.4 1.6
 0 -6 -28 7.4 1.9
 0 -6 -28 4.3 1.2
 0 -6 -28 5.8 1.6
 0 -6 28 0.7 1.3
 0 -6 28 5 1.7
 0 -6 28 2.5 1.1
 0 -6 28 4.6 1.5
 0 -6 28 4.8 1.6
 0 -6 28 2.4 1.2
 0 -6 28 4.9 1.5
 0 -6 -28 1.7 1.1
 0 -6 28 4.1 1.4
 0 -6 -28 4.7 1.9
 0 -6 -28 3.9 1.1
 0 6 28 4.3 1.5
 0 6 28 2.5 1.5
 0 6 -28 1 1.2
 0 6 -28 4.8 1.4
 0 6 -28 6.7 1.8
 0 6 28 3.5 1.4
 0 6 28 3.6 1.6
 0 6 28 3.6 1.4
 0 6 28 2.1 1.4
 0 6 -28 3.5 1.2
 0 6 28 3 1.3
 0 6 28 4.3 1.3
 0 6 -28 1.4 1.2
 0 6 -28 3.6 1.2
 0 6 -28 4.2 1.8
 0 6 -28 2.2 1.5
 0 6 28 3.2 1.7
 0 -6 30 1.7 1
 0 -6 -30 0.9 1
 0 -6 30 0.4 1.1
 0 -6 -30 2.7 1.5
 0 -6 30 2 1.3
 0 -6 -30 0.7 1.3
 0 -6 30 -1 1.1
 0 -6 -30 0.6 1.2
 0 -6 30 1 1.5
 0 -6 -30 0.9 1.2
 0 -6 30 -0.2 1.1
 0 -6 30 0.6 0.9
 0 -6 30 0.2 1.4
 0 -6 30 1.9 1.4
 0 -6 -30 1.2 1.1
 0 -6 -30 2.9 1.5
 0 -6 -30 1.7 1.2
 0 -6 30 2.6 1.3
 0 -6 -30 0.9 1
 0 -6 30 0.6 1.2
 0 -6 -30 -0.4 3
 0 -6 -30 1.3 1
 0 6 30 0.6 1.1
 0 6 30 2.2 1.4
 0 6 -30 1.1 1.2
 0 6 30 2.8 1.3
 0 6 -30 -0.6 1.1
 0 6 -30 1.9 1.4
 0 6 30 0.9 1.3
 0 6 -30 -0.2 1
 0 6 -30 1.7 1.5
 0 6 30 1.2 1.6
 0 6 30 2.3 1.4
 0 6 30 0.7 1.3
 0 6 -30 0.5 1
 0 6 -30 0.1 1.3
 0 6 30 -1.8 1.2
 0 -6 32 8.5 2.1
 0 -6 -32 5 1.9
 0 -6 32 4.9 1.6
 0 -6 32 4.2 1.3
 0 -6 -32 6.8 1.4
 0 -6 32 3.5 1.1
 0 -6 -32 5.6 1.3
 0 -6 -32 3.3 1.7
 0 -6 32 5.6 1.7
 0 -6 32 3 1.4
 0 -6 32 7.2 2
 0 -6 32 3.4 1.5
 0 -6 -32 2.9 1.7
 0 -6 -32 5.1 1.8
 0 -6 32 7 2.7
 0 -6 -32 4.1 1.6
 0 -6 -32 7.7 3
 0 -6 32 7.1 1.5
 0 -6 -32 7 1.5
 0 6 32 4.7 1.4
 0 6 32 4.2 1.5
 0 6 -32 7 1.5
 0 6 32 2.5 2.3
 0 6 32 4.7 1.7
 0 6 32 4.8 1.7
 0 6 32 6.1 2.1
 0 6 -32 7.2 1.6
 0 6 -32 3.5 1.2
 0 6 -32 7.4 1.5
 0 6 -32 3.4 1.9
 0 6 -32 5.4 1.7
 0 6 32 4.8 1.5
 0 -6 -34 1.3 1.3
 0 -6 34 1.3 0.9
 0 -6 -34 -1.8 1.3
 0 -6 -34 -1.2 1.2
 0 -6 34 -0.2 1.5
 0 -6 -34 1.3 1.9
 0 -6 -34 0.2 1.3
 0 -6 34 -1 1.1
 0 -6 34 -0.6 1.1
 0 -6 34 -0.2 1.9
 0 -6 -34 0.7 1.3
 0 -6 34 0.6 1.4
 0 -6 -34 1.6 1.4
 0 -6 -34 -1.3 0.9
 0 -6 34 2.2 1.7
 0 -6 -34 2.3 1
 0 -6 -34 2.4 2
 0 6 -34 0.2 0.9
 0 6 -34 1.3 1.3
 0 6 34 0.1 1.3
 0 6 34 -0.1 1.2
 0 6 34 1 1.4
 0 6 34 2.2 1.3
 0 6 -34 0 1.4
 0 6 -34 0.9 1.4
 0 6 -34 -1 1.5
 0 6 -34 -0.9 1.5
 0 6 34 0.5 1.7
 0 6 -34 0.6 1.3
 0 -6 -36 25.9 3
 0 -6 -36 26.3 3.2
 0 -6 36 25.3 3.6
 0 -6 -36 33.7 3.2
 0 -6 36 20.4 3.1
 0 -6 -36 15.3 3.1
 0 -6 36 23.3 3
 0 -6 36 25.9 3.1
 0 -6 -36 26.2 3
 0 -6 -36 29.3 3.7
 0 -6 -36 24.2 2.8
 0 -6 -36 23.4 3.3
 0 -6 36 27.6 3.2
 0 -6 36 28 3.7
 0 6 36 23.3 3.3
 0 6 -36 23.6 3.1
 0 6 -36 25.6 3.4
 0 6 36 22 2.9
 0 6 36 24.5 3.2
 0 6 36 22.7 2.9
 0 6 -36 23.7 3.1
 0 6 36 24.1 3
 0 6 -36 22.9 2.9
 0 6 -36 27.4 3.3
 0 6 36 23.5 3.4
 0 -6 -38 1.1 1.3
 0 -6 -38 1.2 1.2
 0 -6 38 0.9 1.3
 0 -6 38 1.6 1
 0 -6 -38 0.2 0.9
 0 -6 -38 1.4 0.9
 0 -6 38 1 0.9
 0 -6 -38 2 1.2
 0 -6 -38 -0.1 0.8
 0 -6 -38 1.3 1.1
 0 -6 -38 -0.5 1.2
 0 -6 38 1 1
 0 -6 38 -1.6 1.1
 0 6 -38 -0.2 0.8
 0 6 38 0 0.8
 0 6 38 -0.3 1.1
 0 6 38 0.1 0.9
 0 6 38 0.9 1.2
 0 6 -38 0.3 1
 0 6 -38 0.1 1.4
 0 6 38 1.4 1
 0 6 -38 0.3 0.9
 0 -6 -40 4 1.9
 0 -6 40 4.2 1.2
 0 -6 -40 8.2 1.4
 0 -6 -40 3.1 1.3
 0 -6 40 4.3 1.5
 0 -6 -40 3.6 1.9
 0 -6 40 8.7 1.5
 0 -6 -40 8 1.4
 0 -6 -40 7.2 1.2
 0 -6 40 5.7 1.6
 0 -6 40 7.6 1.3
 0 -6 -40 7.5 1.3
 0 6 40 5.7 1.3
 0 6 40 10 1.7
 0 6 -40 6.1 1.7
 0 6 -40 5 1.5
 0 6 40 7.7 1.7
 0 6 40 7.5 1.3
 0 6 -40 3.8 1.3
 0 6 -40 5.7 1.3
 0 -6 42 0 0.9
 0 -6 -42 1.6 0.8
 0 -6 42 0.9 0.8
 0 -6 42 1.2 0.9
 0 -6 42 1.2 0.8
 0 -6 -42 1.4 0.9
 0 -6 -42 1.5 0.8
 0 6 42 1.8 0.8
 0 6 42 1.2 0.9
 0 6 -42 0.8 0.7
 0 6 42 1.3 0.8
 0 6 -42 1.1 0.9
 0 6 42 1.1 1
 0 6 -42 0.1 0.7
 0 6 42 0.5 0.9
 0 -6 44 -1.1 0.6
 0 -6 44 0.3 0.8
 0 -6 44 -0.4 0.7
 0 -6 -44 0.3 0.7
 0 -6 -44 -0.3 0.7
 0 -6 44 -0.2 0.5
 0 6 44 0.3 0.8
 0 6 44 1.5 0.7
 0 6 44 0.5 0.6
 0 6 -44 0.4 0.5
 0 6 44 0.7 0.6
 0 6 -44 -0.1 0.7
 0 -7 1 1.3 0.7
 0 -7 -1 -0.2 0.6
 0 -7 -1 0.2 0.9
 0 -7 1 0.3 0.8
 0 -7 1 0.4 0.8
 0 -7 1 1.7 0.8
 0 -7 1 0.1 0.6
 0 -7 -1 1.3 0.8
 0 -7 1 0.4 0.9
 0 -7 -1 0.7 0.7
 0 -7 1 -0.2 0.8
 0 -7 -1 0.1 0.8
 0 -7 -1 0.2 0.5
 0 -7 -1 -0.3 0.6
 0 -7 -1 2.1 1
 0 7 -1 0.6 0.7
 0 7 1 -0.5 0.7
 0 7 1 0.2 0.5
 0 7 -1 -0.1 0.8
 0 7 1 0.4 0.8
 0 7 -1 1.9 0.9
 0 7 -1 0.1 0.4
 0 7 1 1.4 0.7
 0 7 1 0.8 0.9
 0 -7 3 -1.8 0.7
 0 -7 -3 0.4 1
 0 -7 -3 -0.6 0.6
 0 -7 -3 -0.5 0.6
 0 -7 3 0.4 0.8
 0 -7 -3 1.7 0.9
 0 -7 -3 -0.2 0.6
 0 -7 3 0 0.6
 0 -7 3 -0.1 0.7
 0 -7 3 -1.9 0.7
 0 -7 -3 -0.7 0.7
 0 -7 3 -0.2 0.7
 0 -7 3 0 0.6
 0 -7 -3 0.3 0.8
 0 7 -3 -0.4 0.8
 0 7 -3 -1.1 0.6
 0 7 3 -0.4 0.7
 0 7 3 1.2 0.8
 0 7 3 0 0.6
 0 7 3 1.1 0.6
 0 7 3 -0.4 0.6
 0 7 -3 -0.2 0.8
 0 7 3 -0.9 0.7
 0 -7 -5 2.3 1
 0 -7 -5 0.8 0.7
 0 -7 -5 0.1 0.6
 0 -7 5 1.5 0.8
 0 -7 5 2.1 0.8
 0 -7 5 2.7 1.1
 0 -7 -5 2.4 0.8
 0 -7 -5 3.3 1.3
 0 -7 5 0.9 0.9
 0 -7 5 0.8 0.7
 0 -7 5 0.5 0.9
 0 -7 -5 0.3 0.9
 0 -7 -5 0.8 1
 0 -7 -5 0.8 0.9
 0 -7 5 1 0.9
 0 7 5 0.5 0.8
 0 7 5 1.5 0.7
 0 7 -5 0.4 0.7
 0 7 5 3.4 1
 0 7 5 1 0.6
 0 7 -5 1.6 0.8
 0 7 -5 0.3 0.9
 0 7 5 2.4 1
 0 7 5 2 0.7
 0 7 5 1.6 1
 0 -7 7 1 0.9
 0 -7 -7 -0.4 0.9
 0 -7 -7 0.8 0.7
 0 -7 7 0.1 0.7
 0 -7 7 0.4 0.9
 0 -7 7 0.3 0.8
 0 -7 -7 -0.5 0.9
 0 -7 -7 0 0.6
 0 -7 -7 -0.4 0.9
 0 -7 7 0.1 0.7
 0 -7 7 0.3 0.7
 0 -7 -7 0.4 0.6
 0 -7 7 0 0.6
 0 -7 7 0.4 0.8
 0 7 7 0.5 0.8
 0 7 7 0.5 0.6
 0 7 7 -0.5 0.8
 0 7 7 0.9 0.8
 0 7 -7 0.5 0.9
 0 7 7 -0.2 0.5
 0 7 7 0.5 0.5
 0 7 -7 0.2 0.8
 0 7 -7 0.7 0.8
 0 -7 9 -0.3 0.9
 0 -7 -9 0 0.6
 0 -7 9 0.5 0.6
 0 -7 -9 0.1 0.6
 0 -7 9 -0.7 0.9
 0 -7 9 0.5 0.8
 0 -7 -9 -1.5 0.9
 0 -7 9 0.8 0.7
 0 -7 -9 -0.7 0.8
 0 -7 9 -1.1 0.7
 0 -7 9 0.5 0.9
 0 -7 9 0.7 0.8
 0 -7 -9 -0.3 0.6
 0 -7 9 0.5 0.7
 0 -7 -9 1.4 1
 0 7 -9 0.2 0.8
 0 7 -9 -0.6 0.7
 0 7 9 1.4 0.7
 0 7 9 0.2 0.9
 0 7 9 0.4 0.8
 0 7 9 0.6 0.9
 0 7 -9 0.9 1
 0 7 9 -0.8 0.6
 0 -7 -11 6.4 1.4
 0 -7 11 7.6 1.3
 0 -7 11 8.2 1.5
 0 -7 -11 6.6 1.6
 0 -7 -11 8.6 1.7
 0 -7 11 8.8 1.3
 0 -7 11 9.4 1.7
 0 -7 -11 8.2 1.8
 0 -7 11 9.1 1.7
 0 -7 -11 7.7 1.3
 0 -7 -11 6.2 1.2
 0 -7 -11 4.9 1.2
 0 -7 11 6.7 1.5
 0 -7 -11 7.6 1.2
 0 -7 11 7.2 1.5
 0 -7 11 8.7 1.6
 0 7 -11 5.8 1.4
 0 7 -11 6.1 1.3
 0 7 11 7.8 1.7
 0 7 -11 8.2 1.6
 0 7 11 5.5 1.3
 0 7 11 7.8 1.2
 0 7 -11 6.7 1.4
 0 7 11 6.8 1.7
 0 7 11 8 1.4
 0 7 -11 6.9 1.4
 0 7 11 7.8 1.3
 0 7 -11 6.7 1.4
 0 7 11 8.1 1.3
 0 -7 -13 10.1 1.9
 0 -7 -13 10 1.6
 0 -7 13 8.7 1.7
 0 -7 -13 9.3 1.7
 0 -7 13 9.6 1.5
 0 -7 13 8.6 1.6
 0 -7 13 9.2 1.5
 0 -7 -13 7.9 1.4
 0 -7 13 8.3 1.6
 0 -7 -13 10 1.4
 0 -7 13 9.9 1.7
 0 -7 13 10.2 1.8
 0 -7 13 7.9 1.4
 0 -7 13 7.3 1.6
 0 -7 13 9.5 1.7
 0 -7 -13 6.7 1.4
 0 -7 13 6.2 1.5
 0 -7 -13 8.5 1.7
 0 -7 -13 10.5 1.5
 0 7 13 10.5 1.4
 0 7 -13 10 1.8
 0 7 13 10.2 1.6
 0 7 13 10 1.5
 0 7 13 7.7 1.5
 0 7 -13 5.4 1.4
 0 7 -13 8.4 1.5
 0 7 13 6.7 1.7
 0 7 -13 10.6 1.7
 0 7 13 8.6 1.5
 0 7 13 9.4 1.6
 0 7 13 8.7 1.5
 0 7 13 10.5 1.9
 0 7 -13 8.4 1.6
 0 7 -13 6.4 1.4
 0 7 -13 10.1 1.3
 0 -7 15 6.8 1.9
 0 -7 15 9.5 1.8
 0 -7 -15 5.5 1.4
 0 -7 15 7.7 1.4
 0 -7 -15 5.3 1.4
 0 -7 -15 4.1 1.3
 0 -7 15 5.1 1.3
 0 -7 15 8.2 1.7
 0 -7 -15 8.5 1.5
 0 -7 15 8.9 1.4
 0 -7 15 4 1.4
 0 -7 15 9.6 1.4
 0 -7 15 11.2 1.9
 0 -7 15 6.8 1.7
 0 -7 -15 6.2 1.2
 0 -7 -15 6.8 1.6
 0 -7 -15 7.1 1.7
 0 -7 15 7 1.5
 0 -7 -15 7.8 1.2
 0 -7 15 5.1 1.3
 0 -7 -15 6.1 1.2
 0 -7 -15 7.9 1.3
 0 -7 -15 7 1.8
 0 7 15 7.4 1.5
 0 7 15 5.8 1.3
 0 7 15 6.9 1.8
 0 7 -15 6.3 1.5
 0 7 -15 7.1 1.5
 0 7 -15 10.3 1.5
 0 7 -15 6 1.4
 0 7 -15 7.4 1.6
 0 7 -15 6.8 1.5
 0 7 15 6.3 1.5
 0 7 15 10.3 1.9
 0 7 -15 7.1 1.2
 0 7 15 9.2 1.3
 0 7 15 12.9 1.7
 0 7 15 10.3 1.5
 0 -7 -17 1.8 0.8
 0 -7 -17 2 1.1
 0 -7 17 1.6 1.2
 0 -7 17 -0.8 0.9
 0 -7 -17 2 1.3
 0 -7 17 1.2 1.1
 0 -7 17 1.3 1
 0 -7 17 1.2 0.9
 0 -7 -17 0.4 0.9
 0 -7 17 0.1 1.1
 0 -7 17 -0.1 0.8
 0 -7 -17 1.6 0.8
 0 -7 17 1.9 1.1
 0 -7 17 3 1.1
 0 -7 -17 1.9 1
 0 -7 17 0 1.1
 0 -7 17 0 1
 0 -7 -17 1 0.8
 0 -7 17 0.1 1.2
 0 -7 17 2.2 1.1
 0 -7 -17 0.9 0.7
 0 -7 -17 1.4 1.2
 0 -7 -17 0.5 0.9
 0 7 17 0.7 1.1
 0 7 17 2.5 1.3
 0 7 -17 2.2 1.1
 0 7 -17 1.7 0.9
 0 7 17 1.2 1.2
 0 7 -17 -0.4 0.9
 0 7 17 0.5 1.1
 0 7 17 0.7 0.9
 0 7 17 0.1 1.4
 0 7 17 2.5 1.2
 0 7 17 0.5 1.1
 0 7 17 0.9 0.9
 0 7 17 1.2 1.3
 0 7 -17 1.7 0.9
 0 7 -17 1.9 1
 0 7 -17 1.1 1
 0 -7 -19 13.9 2.4
 0 -7 19 20.1 3.2
 0 -7 -19 16.2 2.1
 0 -7 19 17.3 2.6
 0 -7 19 13.9 2.3
 0 -7 19 23.9 2.7
 0 -7 -19 14.3 2
 0 -7 -19 13.5 2.2
 0 -7 19 17.9 2.2
 0 -7 19 12.8 2
 0 -7 19 11.3 2.1
 0 -7 19 13 2.3
 0 -7 -19 14.9 2.4
 0 -7 -19 18.3 2.1
 0 -7 -19 12.9 1.9
 0 -7 19 15.6 2.3
 0 -7 -19 14.5 2.2
 0 -7 19 19.4 2.3
 0 -7 -19 15.2 2.7
 0 -7 19 18.6 2.7
 0 -7 19 11.6 2.2
 0 -7 -19 15.9 2.7
 0 -7 -19 20.9 2.5
 0 -7 19 14.7 2.2
 0 7 19 17.1 2.3
 0 7 19 15.7 2
 0 7 19 14.8 2.2
 0 7 19 18.5 2.3
 0 7 -19 13.4 2.2
 0 7 -19 14.1 2.2
 0 7 19 15 2.2
 0 7 19 14.8 2.5
 0 7 19 16.8 2.9
 0 7 -19 16.9 2.3
 0 7 -19 15.9 2.1
 0 7 19 14.7 2.3
 0 7 -19 12.9 2.2
 0 7 19 13 2.1
 0 7 -19 12.2 2.3
 0 7 -19 15.8 2
 0 7 19 17.5 2.6
 0 -7 -21 0.8 0.9
 0 -7 -21 -0.4 0.9
 0 -7 -21 -0.1 1
 0 -7 21 -0.8 1.1
 0 -7 21 1.5 1.2
 0 -7 -21 -3.1 1
 0 -7 -21 -0.2 1.3
 0 -7 21 -1.4 1.2
 0 -7 21 -1.5 1.1
 0 -7 -21 0.7 1.2
 0 -7 21 1.1 0.9
 0 -7 -21 0.9 1.1
 0 -7 -21 0.6 1
 0 -7 21 0.4 1.1
 0 -7 -21 1.1 1.1
 0 -7 21 -1.2 0.8
 0 -7 21 0.5 1
 0 -7 -21 1.1 0.9
 0 -7 21 1.4 1.2
 0 -7 21 0 1
 0 -7 21 -0.1 1.1
 0 -7 -21 -0.2 0.9
 0 -7 21 2.1 1.2
 0 -7 21 0.7 0.9
 0 -7 21 0.4 1
 0 -7 -21 -0.5 0.7
 0 7 -21 1.7 1.1
 0 7 21 0.7 0.9
 0 7 21 0 1.2
 0 7 -21 -1.5 0.8
 0 7 -21 -0.5 1
 0 7 21 -0.4 1.2
 0 7 21 3.3 1.3
 0 7 -21 -0.9 0.7
 0 7 21 -0.2 1
 0 7 -21 1.2 1.1
 0 7 -21 1 1
 0 7 21 0.7 1.2
 0 7 -21 -0.2 0.9
 0 7 21 0.6 1
 0 7 21 0.1 1.1
 0 7 21 -0.1 1
 0 7 21 -2.3 1
 0 -7 23 9.1 2
 0 -7 23 9.4 1.7
 0 -7 23 8.1 1.7
 0 -7 -23 8.2 1.9
 0 -7 -23 7.6 1.5
 0 -7 -23 8 1.9
 0 -7 23 8.6 1.9
 0 -7 23 9.5 2.2
 0 -7 -23 9.9 1.6
 0 -7 -23 8.5 1.5
 0 -7 -23 14.3 2.2
 0 -7 -23 8.6 2
 0 -7 23 6 2.4
 0 -7 23 9 1.6
 0 -7 23 9.6 1.9
 0 -7 -23 10.6 2.1
 0 -7 -23 9.2 1.8
 0 -7 23 9.2 2
 0 -7 23 10.8 2
 0 -7 -23 6.5 1.9
 0 -7 -23 9.5 1.9
 0 7 23 8.8 2.1
 0 7 -23 10.8 1.8
 0 7 23 8.9 1.9
 0 7 23 7.9 2
 0 7 -23 10.7 1.6
 0 7 23 9.2 1.9
 0 7 -23 11.1 2.2
 0 7 23 8.5 1.9
 0 7 23 10.5 2
 0 7 -23 11.9 2.1
 0 7 -23 12.6 2.2
 0 7 -23 11.4 1.7
 0 -7 25 0.1 1.4
 0 -7 25 3.4 1.6
 0 -7 25 1.4 1.4
 0 -7 -25 5.6 1.7
 0 -7 25 2.1 1.3
 0 -7 25 1.3 1.2
 0 -7 25 1.2 1.2
 0 -7 25 3.7 1.7
 0 -7 -25 1 1.3
 0 -7 25 2 1.1
 0 -7 -25 2.4 1
 0 -7 25 4.6 1.7
 0 -7 -25 2.5 1
 0 -7 -25 0.8 1.2
 0 -7 -25 0.3 1.2
 0 -7 -25 0.8 1.2
 0 -7 -25 0.4 1.3
 0 -7 -25 1 1.3
 0 -7 25 1.4 1.1
 0 -7 -25 2.4 1
 0 -7 -25 1.1 1
 0 -7 25 1.3 1.5
 0 -7 25 1 1.3
 0 -7 25 0.9 1.1
 0 -7 25 0.3 1
 0 -7 25 1.6 1
 0 7 25 1.7 1.3
 0 7 -25 1.8 1.3
 0 7 25 1.2 1.4
 0 7 25 2.7 1.4
 0 7 -25 2.9 1.3
 0 7 -25 3 1
 0 7 25 2.4 1.3
 0 7 25 1.6 1.3
 0 7 25 1.8 1.2
 0 7 -25 3.7 1.5
 0 7 -25 0.8 1.3
 0 7 25 1.6 1.1
 0 7 -25 1.2 1.1
 0 7 -25 2.2 1
 0 7 25 -1.5 1.1
 0 7 25 2.8 1.3
 0 7 -25 2.1 1.4
 0 7 25 0.8 1.2
 0 -7 27 0.1 1.1
 0 -7 -27 1 1.2
 0 -7 27 -1 1.1
 0 -7 -27 0.1 0.9
 0 -7 27 -0.2 1.2
 0 -7 27 -1.1 1
 0 -7 27 0 1.3
 0 -7 -27 0.4 1.3
 0 -7 -27 1.4 1
 0 -7 27 1.4 1.3
 0 -7 -27 -0.5 1.1
 0 -7 -27 1.4 1
 0 -7 -27 0.4 0.9
 0 -7 27 0.9 1.1
 0 -7 -27 1.1 1.3
 0 -7 27 -0.6 1.5
 0 -7 27 0.3 1.1
 0 -7 27 -0.9 0.9
 0 -7 -27 0.4 1.2
 0 -7 27 -1.1 1.1
 0 -7 -27 -0.3 1.6
 0 -7 27 -0.1 1
 0 -7 -27 -0.9 1.3
 0 -7 27 0.1 0.9
 0 7 -27 1.1 0.9
 0 7 -27 0 1.2
 0 7 27 -0.5 1.3
 0 7 -27 1 0.9
 0 7 27 -0.2 1.1
 0 7 -27 1.2 1.2
 0 7 27 1.4 1.3
 0 7 27 0.6 1.1
 0 7 27 -0.1 1.4
 0 7 27 0.8 1.2
 0 7 -27 0.2 0.9
 0 7 -27 0.7 1
 0 7 -27 1.9 1.4
 0 7 -27 -0.3 1
 0 7 27 0.9 1.2
 0 7 27 -1.5 1.2
 0 7 27 2.5 1.4
 0 -7 29 4.1 1.5
 0 -7 29 3 1.1
 0 -7 29 3.4 1.4
 0 -7 29 0.8 1.1
 0 -7 29 1.3 1.2
 0 -7 29 5.4 1.7
 0 -7 29 1.7 1.4
 0 -7 -29 0 1.5
 0 -7 29 4.1 1.4
 0 -7 29 2.1 1.2
 0 -7 -29 4.3 1.2
 0 -7 -29 1.6 1.4
 0 -7 -29 1.1 1.3
 0 -7 -29 2.3 1.1
 0 -7 29 1.4 1.4
 0 -7 -29 3.1 1.1
 0 -7 -29 3.8 1.4
 0 -7 29 1.9 1.2
 0 -7 29 3.3 1.1
 0 -7 -29 2.4 1.1
 0 -7 -29 1.5 1.4
 0 -7 -29 1.8 1.4
 0 7 -29 3.1 1.3
 0 7 29 1.6 1.4
 0 7 -29 0.5 1.3
 0 7 29 0.7 1.3
 0 7 29 2.1 1.3
 0 7 -29 2.2 1.1
 0 7 -29 -0.1 1.1
 0 7 29 1.9 1.3
 0 7 29 2.4 1.2
 0 7 29 2.7 1.2
 0 7 -29 3.1 1.5
 0 7 29 0.5 1.2
 0 7 -29 3 1.8
 0 7 29 2.3 1.3
 0 7 -29 1.9 1.1
 0 -7 -31 20 2.9
 0 -7 -31 18.4 2.3
 0 -7 -31 14.3 2.7
 0 -7 31 14.9 2.7
 0 -7 -31 19 2.2
 0 -7 31 17.4 2.6
 0 -7 31 13.2 2.6
 0 -7 31 18.9 2.6
 0 -7 31 18.8 2.2
 0 -7 -31 17.3 3.1
 0 -7 31 10.6 2.4
 0 -7 31 17.4 2.5
 0 -7 31 15.7 2.4
 0 -7 31 17.6 2.2
 0 -7 -31 17.9 2.3
 0 -7 -31 17.8 2.4
 0 -7 31 20.1 3.1
 0 -7 -31 18.7 2.6
 0 -7 -31 19.5 3
 0 -7 -31 15.4 2.5
 0 7 31 17.8 2.6
 0 7 31 17.2 2.8
 0 7 -31 19.4 2.6
 0 7 31 15.3 2.3
 0 7 -31 18.2 2.3
 0 7 31 13.2 2.3
 0 7 -31 13.5 2.5
 0 7 31 17.3 2.4
 0 7 -31 19.5 2.9
 0 7 -31 17 2.5
 0 7 31 13.8 2.7
 0 7 -31 16.2 2.5
 0 7 31 17 2.3
 0 7 -31 21.3 2.9
 0 -7 -33 15.8 2.1
 0 -7 33 11.8 2.1
 0 -7 33 13.5 2.6
 0 -7 -33 18.8 2.4
 0 -7 33 12.8 2.2
 0 -7 -33 12.5 2
 0 -7 -33 19 2.7
 0 -7 33 14.1 2.9
 0 -7 33 10.3 2.3
 0 -7 -33 11.3 2.1
 0 -7 -33 19.7 2.1
 0 -7 33 13 1.8
 0 -7 33 13.7 2.1
 0 -7 -33 15.2 3
 0 -7 -33 12.4 2.5
 0 -7 33 14.8 2.2
 0 -7 -33 16.8 2
 0 7 -33 13.5 2.3
 0 7 33 10.8 2.4
 0 7 33 12 2.3
 0 7 -33 18.1 3.6
 0 7 -33 13.2 1.9
 0 7 -33 14.7 2.4
 0 7 -33 15.3 2.2
 0 7 -33 11.2 2.1
 0 7 33 15.4 2.2
 0 7 -33 17.2 2.1
 0 7 33 13.3 2.4
 0 7 33 12.5 2
 0 7 33 14.4 2
 0 -7 -35 -0.8 1.3
 0 -7 35 -0.2 0.7
 0 -7 35 0.2 0.9
 0 -7 35 1.9 1.5
 0 -7 -35 -0.7 0.8
 0 -7 35 0.7 1.1
 0 -7 -35 0.6 1.3
 0 -7 35 -1 1
 0 -7 -35 0.4 1.2
 0 -7 -35 1.5 1.2
 0 -7 35 0.9 1
 0 -7 -35 0.4 1.2
 0 -7 -35 0.8 0.9
 0 -7 35 -1.9 1.1
 0 -7 -35 -0.8 0.8
 0 7 35 -0.1 1
 0 7 35 0.7 0.9
 0 7 35 -0.4 1.3
 0 7 -35 -0.8 1
 0 7 -35 -1.8 1
 0 7 35 0.5 1
 0 7 -35 0.4 0.9
 0 7 -35 1.2 1.2
 0 7 -35 2.8 1.3
 0 7 35 1.1 1
 0 7 35 0.2 1.4
 0 -7 -37 -0.6 0.8
 0 -7 37 -1.7 0.9
 0 -7 37 -0.1 0.9
 0 -7 -37 -0.3 1.1
 0 -7 37 -0.5 0.8
 0 -7 -37 -0.7 1
 0 -7 -37 1.2 1.1
 0 -7 -37 0.3 1.2
 0 -7 37 0.1 1.6
 0 -7 -37 0.4 0.8
 0 -7 -37 1 0.9
 0 -7 -37 0.2 0.9
 0 -7 37 -1.1 0.7
 0 7 37 -0.2 1.1
 0 7 37 -0.6 1.7
 0 7 -37 -1.1 0.7
 0 7 37 0.1 0.7
 0 7 -37 -0.6 0.9
 0 7 -37 0.8 1.2
 0 7 37 0.2 0.8
 0 7 37 0.8 1
 0 7 -37 0.3 0.9
 0 -7 39 -0.2 0.8
 0 -7 -39 1 0.9
 0 -7 -39 -0.2 1.2
 0 -7 -39 0.6 0.7
 0 -7 39 0.3 1.2
 0 -7 -39 0.4 0.8
 0 -7 39 1.6 1
 0 -7 39 0.3 0.9
 0 -7 39 -0.4 1
 0 -7 -39 -1 1.6
 0 -7 -39 1.1 1.4
 0 7 39 1 0.9
 0 7 -39 0.2 1.8
 0 7 -39 -0.4 0.8
 0 7 39 0.1 1
 0 7 -39 1.2 0.8
 0 7 39 0.6 0.8
 0 7 39 2.2 1.1
 0 7 -39 -0.5 0.7
 0 -7 -41 1.9 0.8
 0 -7 41 0.8 0.8
 0 -7 41 2 0.8
 0 -7 -41 0.5 1.7
 0 -7 41 0.1 0.9
 0 -7 -41 2.2 0.9
 0 -7 -41 4.4 1
 0 -7 41 3.9 1
 0 7 -41 4.3 0.9
 0 7 41 2.6 0.8
 0 7 41 2.7 0.9
 0 7 41 2.3 1.2
 0 7 -41 2.2 0.9
 0 -7 43 1.3 0.9
 0 -7 43 1.9 0.7
 0 -7 -43 3.5 0.9
 0 -7 -43 4.3 0.8
 0 -7 43 2.1 0.8
 0 -7 43 3 0.9
 0 7 -43 1.3 0.6
 0 7 43 2.9 0.9
 0 7 43 2.7 0.8
 0 7 43 3.1 0.7
 0 7 43 1.7 0.7
 0 7 -43 2 0.7
 0 -8 0 4.1 1.3
 0 -8 0 3.6 1.2
 0 -8 0 3.2 1
 0 -8 0 2.4 0.8
 0 -8 0 4.2 0.9
 0 -8 0 1.8 0.9
 0 -8 0 2.1 1.1
 0 8 0 4.1 1
 0 8 0 2.3 0.9
 0 8 0 4.6 1.2
 0 8 0 3.5 1.8
 0 8 0 2.2 1
 0 8 0 2.4 0.9
 0 8 0 5.1 1.3
 0 8 0 4.3 1.2
 0 -8 2 2.8 1
 0 -8 -2 3.9 1.1
 0 -8 -2 3.4 1.2
 0 -8 2 2 1.2
 0 -8 2 2.4 1.1
 0 -8 2 2.6 0.9
 0 -8 -2 0.7 0.8
 0 -8 -2 1.1 0.9
 0 -8 2 3 1
 0 -8 -2 1.6 1.1
 0 -8 2 2.2 1
 0 -8 2 3 1
 0 -8 -2 2 0.8
 0 -8 -2 1.7 0.8
 0 8 -2 1.6 1
 0 8 2 1.7 1.1
 0 8 2 2.9 0.8
 0 8 -2 1 0.9
 0 8 -2 2.1 1.1
 0 8 -2 2.6 1
 0 8 -2 2.4 1
 0 8 2 1.7 1
 0 8 -2 2.4 0.9
 0 8 2 2.9 0.9
 0 8 2 3.1 1.1
 0 8 2 1.7 0.9
 0 8 -2 5.5 1.1
 0 8 -2 0.9 1
 0 8 2 3.1 1
 0 -8 4 1.3 0.8
 0 -8 4 0.6 1
 0 -8 -4 -0.1 0.9
 0 -8 4 0.5 0.8
 0 -8 4 4.4 1.4
 0 -8 -4 0.9 0.9
 0 -8 -4 0.9 0.8
 0 -8 4 2.3 1.3
 0 -8 -4 0.2 0.9
 0 -8 4 0.4 0.8
 0 -8 -4 0.9 0.9
 0 -8 4 2.1 0.8
 0 -8 4 0.5 0.7
 0 -8 -4 2.4 0.9
 0 -8 4 0.4 0.9
 0 -8 -4 1.9 0.8
 0 -8 -4 1.6 0.7
 0 8 4 1.9 1
 0 8 4 0.7 0.7
 0 8 4 -0.3 0.8
 0 8 -4 1.3 1
 0 8 4 2.5 1
 0 8 -4 0.2 0.9
 0 8 4 0 0.8
 0 8 -4 1.5 0.9
 0 8 -4 0.9 0.8
 0 8 -4 1.1 0.9
 0 8 -4 0.8 0.9
 0 8 -4 1.1 0.8
 0 8 4 0.2 0.6
 0 8 4 1.4 0.8
 0 -8 -6 0.7 1
 0 -8 6 -0.8 0.9
 0 -8 6 -0.1 0.9
 0 -8 -6 -0.2 0.8
 0 -8 -6 0.4 0.6
 0 -8 6 -0.1 0.6
 0 -8 -6 -0.8 0.7
 0 -8 -6 -0.3 0.8
 0 -8 -6 -0.2 1.2
 0 -8 6 -0.5 1.1
 0 -8 6 -0.2 0.8
 0 -8 6 -0.7 0.9
 0 -8 -6 0.2 0.8
 0 -8 -6 0.7 0.9
 0 -8 6 0.7 0.7
 0 -8 6 0 1
 0 -8 6 2.9 1
 0 -8 -6 -0.4 0.6
 0 8 -6 -0.2 0.9
 0 8 6 0.7 1.2
 0 8 6 0 0.9
 0 8 -6 0.1 0.9
 0 8 -6 0.9 1
 0 8 6 0.4 0.8
 0 8 6 0.6 0.6
 0 8 -6 -0.2 0.8
 0 8 -6 0.9 1
 0 8 6 0 0.8
 0 8 -6 -0.5 0.7
 0 8 -6 -0.5 1.2
 0 8 6 -0.9 0.8
 0 8 6 0.9 0.9
 0 -8 8 3.5 1.2
 0 -8 -8 0.7 1
 0 -8 8 1.6 1
 0 -8 -8 4.6 1.1
 0 -8 -8 3.5 1
 0 -8 8 3 1
 0 -8 -8 2.9 1
 0 -8 -8 0.4 1.2
 0 -8 8 7.6 2.4
 0 -8 8 2.2 0.9
 0 -8 8 5.5 1.1
 0 -8 -8 2.6 0.9
 0 -8 8 2.7 1
 0 -8 8 6.1 1.5
 0 -8 8 6.5 1.3
 0 -8 8 2.5 1.1
 0 -8 -8 3.7 1
 0 -8 -8 5.6 1.5
 0 -8 -8 2.7 1.4
 0 -8 8 5.7 1.6
 0 -8 -8 3.6 1.1
 0 -8 8 4 1.2
 0 8 -8 2.8 1.1
 0 8 8 2.4 1
 0 8 -8 2 1.1
 0 8 8 3.7 1.3
 0 8 -8 1.4 1.1
 0 8 -8 3.7 1.3
 0 8 8 3.5 1.1
 0 8 -8 3.1 1.1
 0 8 -8 2.1 0.9
 0 8 8 5.1 1.2
 0 8 -8 3.6 1.1
 0 8 8 3 1
 0 8 8 1.7 1
 0 8 8 1.2 1.3
 0 -8 10 1.9 2
 0 -8 10 0 1.1
 0 -8 10 2.3 1.2
 0 -8 10 1.6 1
 0 -8 -10 1.9 1
 0 -8 10 0.7 0.9
 0 -8 -10 2.8 0.9
 0 -8 -10 0.8 1
 0 -8 -10 2.5 1.2
 0 -8 -10 1.6 0.8
[truncated: 9,405,361 more chars]
