# Supplementary material for: Dimeric Pillar[5]arene as a Novel Fluorescent Host for Controllable Fabrication of Supramolecular Assemblies and Their Photocatalytic Applications
Source: Adv Sci (Weinh). 2023 Jan 22;10(9):2206897. doi: 10.1002/advs.202206897 (PMC10037968; doi:10.1002/advs.202206897)
Supplement: Supplementary file 2 — Supporting Information [file ADVS-10-2206897-s002.zip › EtP5 Dimer-G2.cif]

data_wky
_audit_creation_date               2022-08-04
_audit_creation_method
;
Olex2 1.5
(compiled 2022.04.07 svn.rca3783a0 for OlexSys, GUI svn.r6498)
;
_shelx_SHELXL_version_number       '2018/3'
_audit_contact_author_address      ?
_audit_contact_author_email        ?
_audit_contact_author_name         ''
_audit_contact_author_phone        ?
_publ_contact_author_id_orcid      ?
_publ_section_references
;
Dolomanov, O.V., Bourhis, L.J., Gildea, R.J, Howard, J.A.K. & Puschmann, H.
 (2009), J. Appl. Cryst. 42, 339-341.

Sheldrick, G.M. (2015). Acta Cryst. A71, 3-8.

Sheldrick, G.M. (2015). Acta Cryst. C71, 3-8.
;
_chemical_name_common              ?
_chemical_name_systematic          ?
_chemical_formula_moiety           'C110 H136 O20, 2(C10 H16 N2)'
_chemical_formula_sum              'C130 H168 N4 O20'
_chemical_formula_weight           2106.67
_chemical_melting_point            ?
loop_
  _atom_type_symbol
  _atom_type_description
  _atom_type_scat_dispersion_real
  _atom_type_scat_dispersion_imag
  _atom_type_scat_source
 'C' 'C' 0.0181 0.0091 'International Tables Vol C Tables 4.2.6.8 and 6.1.1.4'
 'H' 'H' 0.0000 0.0000 'International Tables Vol C Tables 4.2.6.8 and 6.1.1.4'
 'N' 'N' 0.0311 0.0180 'International Tables Vol C Tables 4.2.6.8 and 6.1.1.4'
 'O' 'O' 0.0492 0.0322 'International Tables Vol C Tables 4.2.6.8 and 6.1.1.4'

_shelx_space_group_comment
;
The symmetry employed for this shelxl refinement is uniquely defined
by the following loop, which should always be used as a source of
symmetry information in preference to the above space-group names.
They are only intended as comments.
;
_space_group_crystal_system        'triclinic'
_space_group_IT_number             2
_space_group_name_H-M_alt          'P -1'
_space_group_name_Hall             '-P 1'
loop_
  _space_group_symop_operation_xyz
 'x, y, z'
 '-x, -y, -z'

_cell_length_a                     12.6333(3)
_cell_length_b                     20.5680(6)
_cell_length_c                     22.9295(6)
_cell_angle_alpha                  86.1430(10)
_cell_angle_beta                   88.7310(10)
_cell_angle_gamma                  83.3050(10)
_cell_volume                       5903.4(3)
_cell_formula_units_Z              2
_cell_measurement_reflns_used      9926
_cell_measurement_temperature      150.00
_cell_measurement_theta_max        74.439
_cell_measurement_theta_min        2.808
_shelx_estimated_absorpt_T_max     0.928
_shelx_estimated_absorpt_T_min     0.874
_exptl_absorpt_coefficient_mu      0.629
_exptl_absorpt_correction_T_max    0.0872
_exptl_absorpt_correction_T_min    0.0110
_exptl_absorpt_correction_type     multi-scan
_exptl_absorpt_process_details
;
SADABS-2016/2 (Bruker,2016/2) was used for absorption correction.
wR2(int) was 0.1060 before and 0.0537 after correction.
The Ratio of minimum to maximum transmission is 0.1261.
The \l/2 correction factor is Not present.
;
_exptl_absorpt_special_details     ?
_exptl_crystal_colour              'clear light colourless'
_exptl_crystal_colour_lustre       clear
_exptl_crystal_colour_modifier     light
_exptl_crystal_colour_primary      colourless
_exptl_crystal_density_diffrn      1.185
_exptl_crystal_density_meas        ?
_exptl_crystal_density_method      ?
_exptl_crystal_description         needle
_exptl_crystal_F_000               2272
_exptl_crystal_size_max            0.22
_exptl_crystal_size_mid            0.2
_exptl_crystal_size_min            0.12
_exptl_transmission_factor_max     ?
_exptl_transmission_factor_min     ?
_diffrn_reflns_av_R_equivalents    0.0331
_diffrn_reflns_av_unetI/netI       0.0380
_diffrn_reflns_Laue_measured_fraction_full  0.998
_diffrn_reflns_Laue_measured_fraction_max  0.998
_diffrn_reflns_limit_h_max         15
_diffrn_reflns_limit_h_min         -15
_diffrn_reflns_limit_k_max         24
_diffrn_reflns_limit_k_min         -24
_diffrn_reflns_limit_l_max         27
_diffrn_reflns_limit_l_min         -27
_diffrn_reflns_number              73914
_diffrn_reflns_point_group_measured_fraction_full  0.998
_diffrn_reflns_point_group_measured_fraction_max  0.998
_diffrn_reflns_theta_full          66.595
_diffrn_reflns_theta_max           66.595
_diffrn_reflns_theta_min           1.931
_diffrn_ambient_temperature        150.00
_diffrn_detector_area_resol_mean   ?
_diffrn_measured_fraction_theta_full  0.998
_diffrn_measured_fraction_theta_max  0.998
_diffrn_measurement_device_type    'CCD area detector'
_diffrn_measurement_method         'phi and omega scans'
_diffrn_radiation_monochromator    graphite
_diffrn_radiation_type             CuK\a
_diffrn_radiation_wavelength       1.54178
_diffrn_source                     ?
_diffrn_source_current             1.0
_diffrn_source_power               0.05
_diffrn_source_voltage             50.0
_reflns_Friedel_coverage           0.000
_reflns_Friedel_fraction_full      .
_reflns_Friedel_fraction_max       .
_reflns_number_gt                  15922
_reflns_number_total               20804
_reflns_special_details
;
 Reflections were merged by SHELXL according to the crystal
 class for the calculation of statistics and refinement.
 
 Structure factors included contributions from the .fab file.
 
 _reflns_Friedel_fraction is defined as the number of unique
 Friedel pairs measured divided by the number that would be
 possible theoretically, ignoring centric projections and
 systematic absences.
;
_reflns_threshold_expression       'I > 2\s(I)'
_computing_cell_refinement         'SAINT V8.40B (?, 2016)'
_computing_data_collection         ?
_computing_data_reduction          'SAINT V8.40B (?, 2016)'
_computing_molecular_graphics      'Olex2 1.5 (Dolomanov et al., 2009)'
_computing_publication_material    'Olex2 1.5 (Dolomanov et al., 2009)'
_computing_structure_refinement    'SHELXL 2018/3 (Sheldrick, 2015)'
_computing_structure_solution      'SHELXT 2018/2 (Sheldrick, 2018)'
_refine_diff_density_max           0.716
_refine_diff_density_min           -0.604
_refine_diff_density_rms           0.083
_refine_ls_extinction_coef         .
_refine_ls_extinction_method       none
_refine_ls_goodness_of_fit_ref     1.045
_refine_ls_hydrogen_treatment      constr
_refine_ls_matrix_type             full
_refine_ls_number_parameters       1462
_refine_ls_number_reflns           20804
_refine_ls_number_restraints       2255
_refine_ls_R_factor_all            0.0955
_refine_ls_R_factor_gt             0.0808
_refine_ls_restrained_S_all        1.059
_refine_ls_shift/su_max            0.000
_refine_ls_shift/su_mean           0.000
_refine_ls_structure_factor_coef   Fsqd
_refine_ls_weighting_details      
 'w=1/[\s^2^(Fo^2^)+(0.1740P)^2^+1.0116P] where P=(Fo^2^+2Fc^2^)/3'
_refine_ls_weighting_scheme        calc
_refine_ls_wR_factor_gt            0.2347
_refine_ls_wR_factor_ref           0.2590
_refine_special_details            ?
_olex2_refinement_description
;
1. Fixed Uiso
 At 1.2 times of:
  All C(H) groups, All C(H,H) groups, All C(H,H,H,H) groups
 At 1.5 times of:
  All C(H,H,H) groups
2. Restrained distances
 C3-C043 = C038-C02N = C042-C03S = C03S-C03R = C03R-C03L = C03W-C03L = C2-C03W
 = C5-C2 = C4-C2
 1.5 with sigma of 0.02
 C03Y-C03T = C1-C03Y = C6-C03T = C6-C1 = C03T-C03K
 1.5 with sigma of 0.02
3. Uiso/Uaniso restraints and constraints
All non-hydrogen atoms have similar U: within 2A with sigma of 0.01 and sigma
for terminal atoms of 0.02 within 2A
All non-hydrogen atoms have similar U: within 2A with sigma of 0.04 and sigma
for terminal atoms of 0.08 within 2A
4. Rigid body (RIGU) restrains
 All non-hydrogen atoms
 with sigma for 1-2 distances of 0.001 and sigma for 1-3 distances of 0.001
 All non-hydrogen atoms
 with sigma for 1-2 distances of 0.01 and sigma for 1-3 distances of 0.01
5. Others
 Fixed Sof: C03P(0.5) H20(0.5) H42(0.5) H24(0.5) H45(0.5) H46(0.5) H47(0.5)
 C03Y(0.75) H26(0.75) H50(0.75) C045(0.5) H04A(0.5) H04B(0.5) H04C(0.5)
 H1AA(0.5) H1AB(0.5) H1BC(0.5) H1BD(0.5) H2AA(0.5) H2AB(0.5) H2BC(0.5)
 H2BD(0.5) C4(0.5) H4A(0.5) H4B(0.5) N1(0.5) C9(0.5) C5(0.5) H5A(0.5) H5B(0.5)
 N6(0.5) C7(0.5) C6(0.25) H6A(0.25) H6B(0.25) C11(0.5) H11A(0.5) H11B(0.5)
 H11C(0.5) C10(0.5) H10A(0.5) H10B(0.5)
6.a Secondary CH2 refined with riding coordinates:
 C00Z(H00A,H00B), C01J(H01A,H01B), C01O(H01D,H01E), C01S(H01F,H01G), C01X(H01H,
 H01I), C024(H02A,H02B), C027(H02C,H02D), C02B(H02F,H02G), C02C(H02H,H02I),
 C02D(H02J,H02K), C02G(H02M,H02N), C02H(H02O,H02P), C02K(H02S,H02T), C02N(H02X,
 H02Y), C02O(H02Z,H), C02R(H2,HC), C02S(H3,HD), C02U(H5,HE), C02V(H6,HF),
 C02W(H7,HG), C02X(H8,HH), C02Z(H10,HK), C030(H03A,H03B), C031(H03C,H03D),
 C034(H03K,H03L), C037(H03S,H03T), C03A(H03Z,HM), C03B(H21,HN), C03K(H22,H35),
 C03L(H27,H36), C03O(H23,H41), C03P(H20,H42), C03R(H28,H43), C03S(H29,H44),
 C03T(H24,H45), C03T(H46,H47), C03W(H30,H48), C03X(H25,H49), C03Y(H26,H50),
 C041(H04D,H04E), C042(H04F,H04G), C043(H04H,H04I), C1(H1AA,H1AB), C1(H1BC,
 H1BD), C2(H2AA,H2AB), C2(H2BC,H2BD), C4(H4A,H4B), C5(H5A,H5B), C6(H6A,H6B),
 C10(H10A,H10B)
6.b Aromatic/amide H refined with riding coordinates:
 C00V(H00V), C012(H012), C018(H018), C01C(H01C), C01L(H01L), C01N(H01N),
 C01R(H01R), C01W(H01W), C01Z(H01Z), C020(H020), C023(H023), C026(H026),
 C028(H028), C029(H029), C02A(H02E), C02F(H02L), C02I(H02Q), C02J(H02R),
 C02Q(H1), C02T(H4)
6.c Idealised Me refined as rotating group:
 C02M(H02U,H02V,H02W), C02P(H02,HA,HB), C02Y(H9,HI,HJ), C032(H03E,H03F,H03G),
 C033(H03H,H03I,H03J), C035(H03M,H03N,H03O), C036(H03P,H03Q,H03R), C038(H03U,
 H03V,H03W), C039(H03X,H03Y,HL), C03C(H03,HO,HP), C03D(H11,HQ,HR), C03E(H12,HS,
 HT), C03F(H13,HU,HV), C03G(H14,HW,HX), C03H(H15,HY,HZ), C03I(H16,H31,H32),
 C03J(H17,H33,H34), C03M(H18,H37,H38), C03N(H19,H39,H40), C045(H04A,H04B,H04C),
 C11(H11A,H11B,H11C)
;
_atom_sites_solution_hydrogens     geom
_atom_sites_solution_primary       dual
_atom_sites_solution_secondary     ?
loop_
  _atom_site_label
  _atom_site_type_symbol
  _atom_site_fract_x
  _atom_site_fract_y
  _atom_site_fract_z
  _atom_site_U_iso_or_equiv
  _atom_site_adp_type
  _atom_site_occupancy
  _atom_site_site_symmetry_order
  _atom_site_calc_flag
  _atom_site_refinement_flags_posn
  _atom_site_refinement_flags_adp
  _atom_site_refinement_flags_occupancy
  _atom_site_disorder_assembly
  _atom_site_disorder_group
 O001 O 0.93178(13) 0.14947(9) 0.21064(8) 0.0642(4) Uani 1 1 d . U . . .
 O002 O 0.53232(13) 0.52322(9) 0.15651(7) 0.0618(4) Uani 1 1 d . U . . .
 O003 O 0.47644(13) 0.71051(8) 0.29183(8) 0.0634(4) Uani 1 1 d . U . . .
 O004 O 0.52764(13) 0.65138(8) -0.04384(8) 0.0625(4) Uani 1 1 d . U . . .
 O005 O 0.90659(14) 0.39607(8) 0.21506(8) 0.0646(4) Uani 1 1 d . U . . .
 O006 O 0.90888(13) 0.56994(9) 0.04147(7) 0.0626(4) Uani 1 1 d . U . . .
 O007 O 0.47992(13) 0.89205(8) -0.01289(7) 0.0602(4) Uani 1 1 d . U . . .
 O008 O 0.82524(14) 0.96961(9) 0.09689(8) 0.0642(4) Uani 1 1 d . U . . .
 O009 O 0.87475(13) 0.79280(8) -0.04886(8) 0.0616(4) Uani 1 1 d . U . . .
 O00A O 0.88535(13) 0.58616(8) 0.25958(8) 0.0643(4) Uani 1 1 d . U . . .
 O00B O 0.58460(14) 0.05224(9) 0.32228(8) 0.0675(4) Uani 1 1 d . U . . .
 O00C O 0.54080(14) 0.27216(8) 0.20928(8) 0.0648(4) Uani 1 1 d . U . . .
 O00D O 0.55680(15) 0.36459(9) 0.53711(8) 0.0700(4) Uani 1 1 d . U . . .
 O00E O 0.44292(14) 0.94375(9) 0.19514(8) 0.0688(4) Uani 1 1 d . U . . .
 O00F O 0.52808(14) 0.46322(9) 0.32761(8) 0.0657(4) Uani 1 1 d . U . . .
 O00G O 0.59493(14) 0.11566(9) 0.53078(8) 0.0680(4) Uani 1 1 d . U . . .
 O00H O 0.82777(14) 0.83375(9) 0.28947(8) 0.0648(4) Uani 1 1 d . U . . .
 O00I O 0.91604(15) 0.44193(10) 0.43993(8) 0.0719(5) Uani 1 1 d . U . . .
 O00J O 0.95686(15) 0.22162(10) 0.54896(9) 0.0765(5) Uani 1 1 d . U . . .
 O00K O 0.96843(15) 0.04026(10) 0.41039(9) 0.0770(5) Uani 1 1 d . U . . .
 C00L C 0.73268(19) 0.86174(11) 0.26541(10) 0.0567(5) Uani 1 1 d . U . . .
 C00M C 0.64106(19) 0.83352(11) 0.28311(10) 0.0561(5) Uani 1 1 d . U . . .
 C00N C 0.72566(19) 0.55986(11) 0.03847(10) 0.0542(4) Uani 1 1 d . U . . .
 C00O C 0.57693(19) 0.67714(11) 0.28531(10) 0.0561(5) Uani 1 1 d . U . . .
 C00P C 0.8464(2) 0.12403(12) 0.23895(11) 0.0593(5) Uani 1 1 d . U . . .
 C00Q C 0.62557(19) 0.53282(11) 0.12667(10) 0.0551(5) Uani 1 1 d . U . . .
 C00R C 0.69884(19) 0.58549(11) 0.25440(10) 0.0546(5) Uani 1 1 d . U . . .
 C00S C 0.6689(2) 0.07702(12) 0.29312(11) 0.0599(5) Uani 1 1 d . U . . .
 C00T C 0.81772(19) 0.55619(11) 0.07190(10) 0.0557(5) Uani 1 1 d . U . . .
 C00U C 0.68967(19) 0.79126(11) -0.05768(9) 0.0540(4) Uani 1 1 d . U . . .
 C00V C 0.63110(19) 0.54728(11) 0.06659(10) 0.0553(5) Uani 1 1 d . U . . .
 H00V H 0.568412 0.548566 0.044214 0.066 Uiso 1 1 calc R U . . .
 C00W C 0.78414(19) 0.61762(11) 0.26922(10) 0.0569(5) Uani 1 1 d . U . . .
 C00X C 0.61208(19) 0.68834(11) -0.04656(10) 0.0546(5) Uani 1 1 d . U . . .
 C00Y C 0.6297(2) 0.30537(12) 0.21018(10) 0.0577(5) Uani 1 1 d . U . . .
 C00Z C 0.6452(2) 0.77513(12) 0.32766(10) 0.0592(5) Uani 1 1 d . U . . .
 H00A H 0.703653 0.777840 0.355154 0.071 Uiso 1 1 calc R U . . .
 H00B H 0.577602 0.777938 0.350495 0.071 Uiso 1 1 calc R U . . .
 C010 C 0.72527(19) 0.27161(12) 0.19105(10) 0.0575(5) Uani 1 1 d . U . . .
 C011 C 0.81624(19) 0.36510(12) 0.21119(10) 0.0577(5) Uani 1 1 d . U . . .
 C012 C 0.60161(19) 0.75628(11) -0.05633(10) 0.0557(5) Uani 1 1 d . U . . .
 H012 H 0.532660 0.779360 -0.062226 0.067 Uiso 1 1 calc R U . . .
 C013 C 0.8206(2) 0.44849(12) 0.41059(11) 0.0602(5) Uani 1 1 d . U . . .
 C014 C 0.71740(18) 0.52941(11) 0.16005(10) 0.0541(4) Uani 1 1 d . U . . .
 C015 C 0.71316(19) 0.65349(11) -0.03879(10) 0.0546(5) Uani 1 1 d . U . . .
 C016 C 0.66240(19) 0.70907(11) 0.30109(10) 0.0566(5) Uani 1 1 d . U . . .
 C017 C 0.71264(18) 0.52119(11) 0.22566(10) 0.0554(5) Uani 1 1 d . U . . .
 C018 C 0.7254(2) 0.91538(12) 0.22437(10) 0.0585(5) Uani 1 1 d . U . . .
 H018 H 0.788200 0.934399 0.212660 0.070 Uiso 1 1 calc R U . . .
 C019 C 0.71988(19) 0.39902(11) 0.22983(10) 0.0557(5) Uani 1 1 d . U . . .
 C01A C 0.74096(19) 0.95133(11) 0.06704(11) 0.0574(5) Uani 1 1 d . U . . .
 C01B C 0.66397(19) 0.90110(11) -0.01217(10) 0.0554(5) Uani 1 1 d . U . . .
 C01C C 0.59564(19) 0.61552(12) 0.26322(10) 0.0568(5) Uani 1 1 d . U . . .
 H01C H 0.536838 0.593424 0.253934 0.068 Uiso 1 1 calc R U . . .
 C01D C 0.6239(2) 0.45738(11) 0.35643(11) 0.0592(5) Uani 1 1 d . U . . .
 C01E C 0.7286(2) 0.44466(11) 0.44481(11) 0.0600(5) Uani 1 1 d . U . . .
 C01F C 0.7698(2) 0.05244(12) 0.31276(11) 0.0600(5) Uani 1 1 d . U . . .
 C01G C 0.7449(2) 0.14906(11) 0.21945(10) 0.0580(5) Uani 1 1 d . U . . .
 C01H C 0.79000(19) 0.75640(11) -0.04896(10) 0.0551(5) Uani 1 1 d . U . . .
 C01I C 0.6554(2) 0.32791(13) 0.54143(11) 0.0625(5) Uani 1 1 d . U . . .
 C01J C 0.72783(19) 0.57930(11) -0.02647(10) 0.0564(5) Uani 1 1 d . U . . .
 H01A H 0.670407 0.560093 -0.045652 0.068 Uiso 1 1 calc R U . . .
 H01B H 0.796771 0.561099 -0.043514 0.068 Uiso 1 1 calc R U . . .
 C01K C 0.6288(2) 0.94145(11) 0.20038(10) 0.0570(5) Uani 1 1 d . U . . .
 C01L C 0.81694(19) 0.30279(11) 0.19164(10) 0.0579(5) Uani 1 1 d . U . . .
 H01L H 0.882242 0.280666 0.178207 0.070 Uiso 1 1 calc R U . . .
 C01M C 0.71512(19) 0.46419(11) 0.25617(10) 0.0568(5) Uani 1 1 d . U . . .
 C01N C 0.55336(19) 0.94550(11) 0.06598(10) 0.0567(5) Uani 1 1 d . U . . .
 H01N H 0.484422 0.954876 0.082917 0.068 Uiso 1 1 calc R U . . .
 C01O C 0.7294(2) 0.20239(12) 0.17052(11) 0.0598(5) Uani 1 1 d . U . . .
 H01D H 0.662200 0.198396 0.150347 0.072 Uiso 1 1 calc R U . . .
 H01E H 0.788540 0.195479 0.141743 0.072 Uiso 1 1 calc R U . . .
 C01P C 0.56422(19) 0.91329(11) 0.01459(10) 0.0556(5) Uani 1 1 d . U . . .
 C01Q C 0.7164(2) 0.46034(11) 0.32221(10) 0.0566(5) Uani 1 1 d . U . . .
 C01R C 0.75149(19) 0.92098(11) 0.01455(11) 0.0574(5) Uani 1 1 d . U . . .
 H01R H 0.819904 0.913652 -0.003470 0.069 Uiso 1 1 calc R U . . .
 C01S C 0.7326(2) 0.43400(13) 0.51069(11) 0.0665(6) Uani 1 1 d . U . . .
 H01F H 0.666518 0.455947 0.528034 0.080 Uiso 1 1 calc R U . . .
 H01G H 0.793631 0.454071 0.525212 0.080 Uiso 1 1 calc R U . . .
 C01T C 0.5371(2) 0.91426(12) 0.21892(11) 0.0595(5) Uani 1 1 d . U . . .
 C01U C 0.6869(2) 0.09433(12) 0.50093(11) 0.0629(5) Uani 1 1 d . U . . .
 C01V C 0.7439(2) 0.36149(13) 0.52991(10) 0.0624(5) Uani 1 1 d . U . . .
 C01W C 0.6570(2) 0.12462(12) 0.24663(11) 0.0608(5) Uani 1 1 d . U . . .
 H01W H 0.587568 0.140599 0.233341 0.073 Uiso 1 1 calc R U . . .
 C01X C 0.42335(19) 0.68505(12) -0.05360(12) 0.0621(5) Uani 1 1 d . U . . .
 H01H H 0.420334 0.708657 -0.092709 0.075 Uiso 1 1 calc R U . . .
 H01I H 0.405580 0.717438 -0.023817 0.075 Uiso 1 1 calc R U . . .
 C01Y C 0.8579(2) 0.25913(14) 0.54680(11) 0.0656(5) Uani 1 1 d . U . . .
 C01Z C 0.8577(2) 0.07585(12) 0.28500(11) 0.0605(5) Uani 1 1 d . U . . .
 H01Z H 0.927157 0.058739 0.297582 0.073 Uiso 1 1 calc R U . . .
 C020 C 0.81313(19) 0.54061(11) 0.13165(10) 0.0564(5) Uani 1 1 d . U . . .
 H020 H 0.876489 0.537484 0.153716 0.068 Uiso 1 1 calc R U . . .
 C021 C 0.7701(2) 0.22532(13) 0.55891(10) 0.0628(5) Uani 1 1 d . U . . .
 C022 C 0.64054(19) 0.96431(11) 0.09315(10) 0.0563(5) Uani 1 1 d . U . . .
 C023 C 0.6279(2) 0.36815(12) 0.22836(10) 0.0577(5) Uani 1 1 d . U . . .
 H023 H 0.561910 0.390864 0.240201 0.069 Uiso 1 1 calc R U . . .
 C024 C 0.6263(2) 0.99523(12) 0.15145(11) 0.0604(5) Uani 1 1 d . U . . .
 H02A H 0.557330 1.023523 0.152472 0.072 Uiso 1 1 calc R U . . .
 H02B H 0.684064 1.022846 0.156681 0.072 Uiso 1 1 calc R U . . .
 C025 C 0.7834(2) 0.03971(12) 0.42170(11) 0.0625(5) Uani 1 1 d . U . . .
 C026 C 0.8134(2) 0.45622(11) 0.34984(11) 0.0590(5) Uani 1 1 d . U . . .
 H026 H 0.876502 0.458722 0.326919 0.071 Uiso 1 1 calc R U . . .
 C027 C 0.6761(2) 0.86575(11) -0.06842(10) 0.0572(5) Uani 1 1 d . U . . .
 H02C H 0.738876 0.879274 -0.090628 0.069 Uiso 1 1 calc R U . . .
 H02D H 0.612397 0.879151 -0.092651 0.069 Uiso 1 1 calc R U . . .
 C028 C 0.7649(2) 0.67869(12) 0.29297(11) 0.0582(5) Uani 1 1 d . U . . .
 H028 H 0.823640 0.699957 0.303842 0.070 Uiso 1 1 calc R U . . .
 C029 C 0.5440(2) 0.86047(12) 0.25975(11) 0.0585(5) Uani 1 1 d . U . . .
 H029 H 0.481019 0.841920 0.271787 0.070 Uiso 1 1 calc R U . . .
 C02A C 0.80042(19) 0.68819(11) -0.04051(10) 0.0557(5) Uani 1 1 d . U . . .
 H02E H 0.869545 0.664964 -0.035805 0.067 Uiso 1 1 calc R U . . .
 C02B C 0.7835(2) 0.00373(12) 0.36574(11) 0.0639(5) Uani 1 1 d . U . . .
 H02F H 0.851471 -0.025005 0.362009 0.077 Uiso 1 1 calc R U . . .
 H02G H 0.724634 -0.024238 0.367527 0.077 Uiso 1 1 calc R U . . .
 C02C C 0.37664(19) 0.90479(12) 0.01332(12) 0.0613(5) Uani 1 1 d . U . . .
 H02H H 0.357484 0.952578 0.015925 0.074 Uiso 1 1 calc R U . . .
 H02I H 0.375748 0.883353 0.053269 0.074 Uiso 1 1 calc R U . . .
 C02D C 0.9779(2) 0.75798(13) -0.04248(13) 0.0657(6) Uani 1 1 d . U . . .
 H02J H 0.993737 0.728866 -0.075003 0.079 Uiso 1 1 calc R U . . .
 H02K H 0.981856 0.730583 -0.005229 0.079 Uiso 1 1 calc R U . . .
 C02E C 0.7809(2) 0.11295(12) 0.52135(11) 0.0632(5) Uani 1 1 d . U . . .
 C02F C 0.6685(2) 0.26075(13) 0.55598(11) 0.0633(5) Uani 1 1 d . U . . .
 H02L H 0.607528 0.238504 0.564086 0.076 Uiso 1 1 calc R U . . .
 C02G C 0.4653(2) 0.33196(14) 0.55225(13) 0.0701(6) Uani 1 1 d . U . . .
 H02M H 0.470384 0.313106 0.593102 0.084 Uiso 1 1 calc R U . . .
 H02N H 0.461087 0.295778 0.526313 0.084 Uiso 1 1 calc R U . . .
 C02H C 0.7816(2) 0.15217(13) 0.57457(12) 0.0673(6) Uani 1 1 d . U . . .
 H02O H 0.849330 0.139385 0.595531 0.081 Uiso 1 1 calc R U . . .
 H02P H 0.722471 0.141645 0.601267 0.081 Uiso 1 1 calc R U . . .
 C02I C 0.6887(2) 0.05702(12) 0.45191(11) 0.0622(5) Uani 1 1 d . U . . .
 H02Q H 0.624265 0.043340 0.439115 0.075 Uiso 1 1 calc R U . . .
 C02J C 0.6315(2) 0.44932(12) 0.41693(11) 0.0602(5) Uani 1 1 d . U . . .
 H02R H 0.568328 0.446938 0.439844 0.072 Uiso 1 1 calc R U . . .
 C02K C 1.0355(2) 0.12617(13) 0.23164(12) 0.0651(6) Uani 1 1 d . U . . .
 H02S H 1.051515 0.078668 0.226230 0.078 Uiso 1 1 calc R U . . .
 H02T H 1.039375 0.132956 0.273845 0.078 Uiso 1 1 calc R U . . .
 C02L C 0.8770(2) 0.05896(13) 0.44168(12) 0.0661(5) Uani 1 1 d . U . . .
 C02M C 0.2989(2) 0.87780(13) -0.02435(13) 0.0689(6) Uani 1 1 d . U . . .
 H02U H 0.299185 0.900153 -0.063462 0.103 Uiso 1 1 calc R U . . .
 H02V H 0.227303 0.884923 -0.006957 0.103 Uiso 1 1 calc R U . . .
 H02W H 0.319512 0.830683 -0.027257 0.103 Uiso 1 1 calc R U . . .
 C02N C 0.4393(2) 0.30799(14) 0.21751(13) 0.0699(6) Uani 1 1 d D U . . .
 H02X H 0.426557 0.343605 0.186354 0.084 Uiso 1 1 calc R U . . .
 H02Y H 0.435859 0.327896 0.255736 0.084 Uiso 1 1 calc R U . . .
 C02O C 0.4431(2) 0.51226(15) 0.12310(12) 0.0698(6) Uani 1 1 d . U . . .
 H02Z H 0.461846 0.474220 0.099097 0.084 Uiso 1 1 calc R U . . .
 H H 0.421148 0.551307 0.096629 0.084 Uiso 1 1 calc R U . . .
 C02P C 1.0930(2) 0.57789(14) 0.02877(13) 0.0694(6) Uani 1 1 d . U . . .
 H02 H 1.093531 0.551015 -0.004971 0.104 Uiso 1 1 calc R U . . .
 HA H 1.162543 0.570040 0.047691 0.104 Uiso 1 1 calc R U . . .
 HB H 1.078552 0.624361 0.015668 0.104 Uiso 1 1 calc R U . . .
 C02Q C 0.8759(2) 0.09454(14) 0.49100(12) 0.0681(6) Uani 1 1 d . U . . .
 H1 H 0.940961 0.106690 0.504467 0.082 Uiso 1 1 calc R U . . .
 C02R C 0.5014(2) 0.08659(14) 0.52022(13) 0.0695(6) Uani 1 1 d . U . . .
 H2 H 0.513160 0.038772 0.530359 0.083 Uiso 1 1 calc R U . . .
 HC H 0.482886 0.093627 0.478363 0.083 Uiso 1 1 calc R U . . .
 C02S C 0.3461(2) 0.91906(15) 0.21228(15) 0.0757(7) Uani 1 1 d . U . . .
 H3 H 0.339052 0.915472 0.255436 0.091 Uiso 1 1 calc R U . . .
 HD H 0.343963 0.875040 0.197634 0.091 Uiso 1 1 calc R U . . .
 C02T C 0.8441(2) 0.32625(14) 0.53354(11) 0.0652(5) Uani 1 1 d . U . . .
 H4 H 0.905235 0.348754 0.526736 0.078 Uiso 1 1 calc R U . . .
 C02U C 0.4829(2) 0.06252(15) 0.29507(13) 0.0717(6) Uani 1 1 d . U . . .
 H5 H 0.489005 0.049644 0.254196 0.086 Uiso 1 1 calc R U . . .
 HE H 0.453461 0.109298 0.294948 0.086 Uiso 1 1 calc R U . . .
 C02V C 0.9218(2) 0.86241(14) 0.27210(12) 0.0670(6) Uani 1 1 d . U . . .
 H6 H 0.917343 0.907680 0.284905 0.080 Uiso 1 1 calc R U . . .
 HF H 0.930104 0.864202 0.229004 0.080 Uiso 1 1 calc R U . . .
 C02W C 1.0079(2) 0.55988(14) 0.07151(12) 0.0657(6) Uani 1 1 d . U . . .
 H7 H 1.023057 0.513421 0.086191 0.079 Uiso 1 1 calc R U . . .
 HG H 1.004970 0.587732 0.105214 0.079 Uiso 1 1 calc R U . . .
 C02X C 0.4339(2) 0.47327(17) 0.36345(13) 0.0778(7) Uani 1 1 d . U . . .
 H8 H 0.437974 0.510912 0.387728 0.093 Uiso 1 1 calc R U . . .
 HH H 0.427070 0.433762 0.389767 0.093 Uiso 1 1 calc R U . . .
 C02Y C 0.3456(2) 0.63498(14) -0.04962(15) 0.0745(7) Uani 1 1 d . U . . .
 H9 H 0.357750 0.606801 -0.082486 0.112 Uiso 1 1 calc R U . . .
 HI H 0.272710 0.657309 -0.050997 0.112 Uiso 1 1 calc R U . . .
 HJ H 0.355540 0.608133 -0.012764 0.112 Uiso 1 1 calc R U . . .
 C02Z C 0.3871(2) 0.67563(14) 0.28823(14) 0.0721(6) Uani 1 1 d . U . . .
 H10 H 0.386648 0.642133 0.321296 0.086 Uiso 1 1 calc R U . . .
 HK H 0.390432 0.653057 0.251323 0.086 Uiso 1 1 calc R U . . .
 C030 C 0.9210(2) 0.97909(14) 0.06552(13) 0.0690(6) Uani 1 1 d . U . . .
 H03A H 0.905734 1.009324 0.030508 0.083 Uiso 1 1 calc R U . . .
 H03B H 0.956290 0.936762 0.052801 0.083 Uiso 1 1 calc R U . . .
 C031 C 0.9983(2) 0.37110(15) 0.18378(15) 0.0780(7) Uani 1 1 d . U . . .
 H03C H 0.982737 0.372753 0.141546 0.094 Uiso 1 1 calc R U . . .
 H03D H 1.019877 0.324828 0.197321 0.094 Uiso 1 1 calc R U . . .
 C032 C 1.0574(2) 0.80720(15) -0.04292(14) 0.0735(7) Uani 1 1 d . U . . .
 H03E H 1.054188 0.833338 -0.080312 0.110 Uiso 1 1 calc R U . . .
 H03F H 1.129290 0.784106 -0.037773 0.110 Uiso 1 1 calc R U . . .
 H03G H 1.040523 0.836177 -0.010945 0.110 Uiso 1 1 calc R U . . .
 C033 C 1.1146(2) 0.16347(16) 0.19790(14) 0.0772(7) Uani 1 1 d . U . . .
 H03H H 1.110003 0.156606 0.156190 0.116 Uiso 1 1 calc R U . . .
 H03I H 1.186664 0.147843 0.211488 0.116 Uiso 1 1 calc R U . . .
 H03J H 1.098759 0.210338 0.203967 0.116 Uiso 1 1 calc R U . . .
 C034 C 1.0656(2) 0.06034(16) 0.42819(15) 0.0798(7) Uani 1 1 d . U . . .
 H03K H 1.081887 0.042851 0.468694 0.096 Uiso 1 1 calc R U . . .
 H03L H 1.060440 0.108809 0.426944 0.096 Uiso 1 1 calc R U . . .
 C035 C 0.4127(2) 0.11782(15) 0.55725(14) 0.0774(7) Uani 1 1 d . U . . .
 H03M H 0.347041 0.098627 0.550341 0.116 Uiso 1 1 calc R U . . .
 H03N H 0.401888 0.165123 0.546997 0.116 Uiso 1 1 calc R U . . .
 H03O H 0.431388 0.110087 0.598595 0.116 Uiso 1 1 calc R U . . .
 C036 C 0.9910(2) 1.00797(17) 0.10662(14) 0.0809(8) Uani 1 1 d . U . . .
 H03P H 1.055107 1.019810 0.085558 0.121 Uiso 1 1 calc R U . . .
 H03Q H 1.011634 0.975667 0.138938 0.121 Uiso 1 1 calc R U . . .
 H03R H 0.952062 1.047258 0.122143 0.121 Uiso 1 1 calc R U . . .
 C037 C 0.9734(2) 0.61767(16) 0.27539(18) 0.0866(9) Uani 1 1 d . U . . .
 H03S H 0.969305 0.625304 0.317594 0.104 Uiso 1 1 calc R U . . .
 H03T H 0.972959 0.660603 0.253065 0.104 Uiso 1 1 calc R U . . .
 C038 C 0.3560(2) 0.26114(16) 0.21546(14) 0.0766(7) Uani 1 1 d D U . . .
 H03U H 0.360353 0.241509 0.177577 0.115 Uiso 1 1 calc R U . . .
 H03V H 0.285043 0.285039 0.220652 0.115 Uiso 1 1 calc R U . . .
 H03W H 0.368660 0.226473 0.246818 0.115 Uiso 1 1 calc R U . . .
 C039 C 0.3543(2) 0.49923(18) 0.16480(14) 0.0793(8) Uani 1 1 d . U . . .
 H03X H 0.292430 0.490187 0.142908 0.119 Uiso 1 1 calc R U . . .
 H03Y H 0.334676 0.537732 0.187383 0.119 Uiso 1 1 calc R U . . .
 HL H 0.377427 0.461222 0.191443 0.119 Uiso 1 1 calc R U . . .
 C03A C 1.0488(2) 0.25411(18) 0.54431(17) 0.0889(8) Uani 1 1 d . U . . .
 H03Z H 1.050924 0.282685 0.577229 0.107 Uiso 1 1 calc R U . . .
 HM H 1.048068 0.281907 0.507327 0.107 Uiso 1 1 calc R U . . .
 C03B C 0.6410(3) 0.72308(17) 0.12008(16) 0.0952(8) Uani 1 1 d . U . . .
 H21 H 0.643954 0.696454 0.157747 0.114 Uiso 1 1 calc R U . . .
 HN H 0.656154 0.692540 0.088578 0.114 Uiso 1 1 calc R U . . .
 C03C C 0.2574(3) 0.96660(19) 0.18633(19) 0.0956(10) Uani 1 1 d . U . . .
 H03 H 0.268898 0.972735 0.144005 0.143 Uiso 1 1 calc R U . . .
 HO H 0.256339 1.008820 0.203882 0.143 Uiso 1 1 calc R U . . .
 HP H 0.189102 0.949229 0.194180 0.143 Uiso 1 1 calc R U . . .
 C03D C 0.2874(2) 0.72370(16) 0.29022(15) 0.0798(8) Uani 1 1 d . U . . .
 H11 H 0.286586 0.755231 0.256188 0.120 Uiso 1 1 calc R U . . .
 HQ H 0.286182 0.747128 0.326094 0.120 Uiso 1 1 calc R U . . .
 HR H 0.224567 0.699916 0.289659 0.120 Uiso 1 1 calc R U . . .
 C03E C 1.0863(2) 0.41168(16) 0.19377(16) 0.0839(8) Uani 1 1 d . U . . .
 H12 H 1.150026 0.395145 0.171765 0.126 Uiso 1 1 calc R U . . .
 HS H 1.102266 0.409026 0.235542 0.126 Uiso 1 1 calc R U . . .
 HT H 1.064119 0.457447 0.180533 0.126 Uiso 1 1 calc R U . . .
 C03F C 1.1515(3) 0.03422(19) 0.38707(17) 0.0919(9) Uani 1 1 d . U . . .
 H13 H 1.136061 0.053193 0.347386 0.138 Uiso 1 1 calc R U . . .
 HU H 1.154322 -0.013637 0.387685 0.138 Uiso 1 1 calc R U . . .
 HV H 1.220274 0.046016 0.399203 0.138 Uiso 1 1 calc R U . . .
 C03G C 0.3398(2) 0.48664(19) 0.32395(14) 0.0878(9) Uani 1 1 d . U . . .
 H14 H 0.349923 0.523756 0.296110 0.132 Uiso 1 1 calc R U . . .
 HW H 0.274978 0.497195 0.347365 0.132 Uiso 1 1 calc R U . . .
 HX H 0.332915 0.447699 0.302564 0.132 Uiso 1 1 calc R U . . .
 C03H C 1.0153(2) 0.82078(18) 0.30003(15) 0.0829(8) Uani 1 1 d . U . . .
 H15 H 1.017964 0.775847 0.287845 0.124 Uiso 1 1 calc R U . . .
 HY H 1.007493 0.820515 0.342661 0.124 Uiso 1 1 calc R U . . .
 HZ H 1.081298 0.838853 0.287786 0.124 Uiso 1 1 calc R U . . .
 C03I C 0.3678(3) 0.38074(17) 0.54560(18) 0.0908(9) Uani 1 1 d . U . . .
 H16 H 0.365577 0.401068 0.505683 0.136 Uiso 1 1 calc R U . . .
 H31 H 0.370088 0.414671 0.573435 0.136 Uiso 1 1 calc R U . . .
 H32 H 0.304074 0.358396 0.553352 0.136 Uiso 1 1 calc R U . . .
 C03J C 0.4122(2) 0.02036(19) 0.33052(15) 0.0864(8) Uani 1 1 d . U . . .
 H17 H 0.341185 0.025360 0.313296 0.130 Uiso 1 1 calc R U . . .
 H33 H 0.406558 0.033921 0.370737 0.130 Uiso 1 1 calc R U . . .
 H34 H 0.442855 -0.025668 0.330608 0.130 Uiso 1 1 calc R U . . .
 C03K C 0.7260(4) 0.76700(19) 0.11912(18) 0.1051(10) Uani 1 1 d D U . . .
 H22 H 0.710637 0.797690 0.150500 0.126 Uiso 1 1 calc R U . . .
 H35 H 0.723267 0.793470 0.081377 0.126 Uiso 1 1 calc R U . . .
 C03L C 0.8006(3) 0.27348(17) 0.36982(17) 0.1000(9) Uani 1 1 d D U . . .
 H27 H 0.803761 0.294899 0.407040 0.120 Uiso 1 1 calc R U . . .
 H36 H 0.783126 0.308685 0.338778 0.120 Uiso 1 1 calc R U . . .
 C03M C 1.0739(2) 0.57418(17) 0.2619(2) 0.0954(11) Uani 1 1 d . U . . .
 H18 H 1.082001 0.571554 0.219540 0.143 Uiso 1 1 calc R U . . .
 H37 H 1.069872 0.530174 0.280476 0.143 Uiso 1 1 calc R U . . .
 H38 H 1.135254 0.592479 0.277068 0.143 Uiso 1 1 calc R U . . .
 C03N C 1.1447(3) 0.2039(2) 0.54549(17) 0.0985(10) Uani 1 1 d . U . . .
 H19 H 1.142004 0.175824 0.512805 0.148 Uiso 1 1 calc R U . . .
 H39 H 1.145405 0.177019 0.582449 0.148 Uiso 1 1 calc R U . . .
 H40 H 1.209373 0.226026 0.541979 0.148 Uiso 1 1 calc R U . . .
 C03O C 0.5300(4) 0.7569(2) 0.11263(19) 0.1109(10) Uani 1 1 d . U . . .
 H23 H 0.524423 0.782110 0.074253 0.133 Uiso 1 1 calc R U . . .
 H41 H 0.513528 0.788102 0.143546 0.133 Uiso 1 1 calc R U . . .
 C03P C 1.0130(5) 0.4514(3) 0.4121(3) 0.0678(11) Uani 0.5 1 d . U P A -1
 H20 H 1.012544 0.498190 0.398569 0.081 Uiso 0.5 1 calc R U P A -1
 H42 H 1.022384 0.425002 0.377393 0.081 Uiso 0.5 1 calc R U P A -1
 N03Q N 0.2078(4) 0.6512(2) 0.1360(2) 0.1442(15) Uani 1 1 d . U . . .
 C03R C 0.7121(4) 0.2328(2) 0.3746(2) 0.1131(11) Uani 1 1 d D U . . .
 H28 H 0.727802 0.198788 0.406839 0.136 Uiso 1 1 calc R U . . .
 H43 H 0.710603 0.209889 0.338050 0.136 Uiso 1 1 calc R U . . .
 C03S C 0.6034(4) 0.2672(3) 0.3851(2) 0.1226(12) Uani 1 1 d D U . . .
 H29 H 0.588608 0.303244 0.354546 0.147 Uiso 1 1 calc R U . . .
 H44 H 0.602141 0.287009 0.423325 0.147 Uiso 1 1 calc R U . . .
 C03T C 0.8372(4) 0.7331(3) 0.12689(19) 0.1219(11) Uani 1 1 d D U . . .
 H24 H 0.853410 0.699271 0.098196 0.146 Uiso 0.5 1 calc R U P B -1
 H45 H 0.846279 0.711894 0.166810 0.146 Uiso 0.5 1 calc R U P B -1
 H46 H 0.824996 0.689516 0.145147 0.146 Uiso 0.5 1 calc R U P C 1
 H47 H 0.860681 0.724828 0.086298 0.146 Uiso 0.5 1 calc R U P C 1
 C03U C 0.2681(5) 0.6859(3) 0.1259(3) 0.1478(17) Uani 1 1 d . U . . .
 N03V N 1.1490(4) 0.8482(2) 0.1227(3) 0.1639(19) Uani 1 1 d . U . . .
 C03W C 0.9085(4) 0.2406(2) 0.3570(3) 0.1433(15) Uani 1 1 d D U . . .
 H30 H 0.904955 0.216844 0.321043 0.172 Uiso 1 1 calc R U . . .
 H48 H 0.928655 0.207499 0.389358 0.172 Uiso 1 1 calc R U . . .
 C03X C 0.4443(4) 0.7029(3) 0.1165(2) 0.1282(13) Uani 1 1 d . U . . .
 H25 H 0.455943 0.674411 0.083299 0.154 Uiso 1 1 calc R U . . .
 H49 H 0.454217 0.674868 0.153279 0.154 Uiso 1 1 calc R U . . .
 C03Y C 0.9219(5) 0.7971(3) 0.1148(2) 0.1087(12) Uani 0.75 1 d D U P D -1
 H26 H 0.923202 0.813508 0.073226 0.130 Uiso 0.75 1 calc R U P D -1
 H50 H 0.900283 0.834129 0.139543 0.130 Uiso 0.75 1 calc R U P D -1
 C041 C 0.3397(4) 0.7362(3) 0.1149(3) 0.1337(14) Uani 1 1 d . U . . .
 H04D H 0.325793 0.759693 0.076237 0.160 Uiso 1 1 calc R U . . .
 H04E H 0.329875 0.768484 0.145315 0.160 Uiso 1 1 calc R U . . .
 C042 C 0.5129(5) 0.2214(3) 0.3850(3) 0.169(2) Uani 1 1 d D U . . .
 H04F H 0.514881 0.201435 0.346811 0.203 Uiso 1 1 calc R U . . .
 H04G H 0.528193 0.185365 0.415536 0.203 Uiso 1 1 calc R U . . .
 C043 C 0.4097(5) 0.2521(4) 0.3946(3) 0.1653(19) Uani 1 1 d D U . . .
 H04H H 0.389080 0.285494 0.362497 0.198 Uiso 1 1 calc R U . . .
 H04I H 0.405581 0.273880 0.431957 0.198 Uiso 1 1 calc R U . . .
 N044 N 0.2809(6) 0.1672(4) 0.4005(4) 0.223(3) Uani 1 1 d . U . . .
 C045 C 1.1041(4) 0.4316(3) 0.4531(2) 0.0714(12) Uani 0.5 1 d . U P A -1
 H04A H 1.170252 0.444060 0.434820 0.107 Uiso 0.5 1 calc R U P A -1
 H04B H 1.111046 0.383991 0.461813 0.107 Uiso 0.5 1 calc R U P A -1
 H04C H 1.090336 0.453815 0.489482 0.107 Uiso 0.5 1 calc R U P A -1
 C1 C 1.0195(5) 0.7629(3) 0.1318(3) 0.1433(15) Uani 1 1 d D U . . .
 H1AA H 1.043451 0.727163 0.106026 0.172 Uiso 0.5 1 calc R U P D -1
 H1AB H 1.018324 0.745342 0.173008 0.172 Uiso 0.5 1 calc R U P D -1
 H1BC H 1.019300 0.748312 0.091512 0.172 Uiso 0.5 1 calc R U P D 1
 H1BD H 1.070751 0.729876 0.152729 0.172 Uiso 0.5 1 calc R U P D 1
 C8 C 1.0846(6) 0.8194(4) 0.1230(3) 0.161(2) Uani 1 1 d . U . . .
 C3 C 0.3408(7) 0.2007(4) 0.3967(3) 0.184(2) Uani 1 1 d D U . . .
 C2 C 0.9970(5) 0.2858(3) 0.3486(3) 0.1566(17) Uani 1 1 d D U . . .
 H2AA H 0.987273 0.310485 0.310139 0.188 Uiso 0.5 1 calc R U P E -1
 H2AB H 0.987456 0.318075 0.378907 0.188 Uiso 0.5 1 calc R U P E -1
 H2BC H 1.056330 0.264229 0.325244 0.188 Uiso 0.5 1 calc R U P F 1
 H2BD H 0.968893 0.327184 0.326862 0.188 Uiso 0.5 1 calc R U P F 1
 C4 C 1.1019(8) 0.2553(5) 0.3511(6) 0.135(2) Uani 0.5 1 d D U P G -1
 H4A H 1.114711 0.224270 0.319808 0.162 Uiso 0.5 1 calc R U P G -1
 H4B H 1.113925 0.230336 0.389225 0.162 Uiso 0.5 1 calc R U P G -1
 N1 N 1.2310(8) 0.3407(4) 0.3387(5) 0.147(2) Uani 0.5 1 d . U P G -1
 C9 C 1.1728(10) 0.3037(5) 0.3438(6) 0.141(2) Uani 0.5 1 d . U P G -1
 C5 C 1.0333(10) 0.2990(6) 0.4004(6) 0.156(2) Uani 0.5 1 d D U P G 1
 H5A H 1.053754 0.257412 0.423836 0.188 Uiso 0.5 1 calc R U P G 1
 H5B H 0.975937 0.324842 0.421869 0.188 Uiso 0.5 1 calc R U P G 1
 N6 N 1.2033(9) 0.3634(6) 0.3984(6) 0.173(3) Uani 0.5 1 d . U P G 1
 C7 C 1.1257(11) 0.3359(6) 0.3928(7) 0.163(2) Uani 0.5 1 d . U P G 1
 C6 C 0.9284(11) 0.7451(7) 0.1523(6) 0.100(2) Uani 0.25 1 d D U P D 1
 H6A H 0.903879 0.778663 0.180159 0.120 Uiso 0.25 1 calc R U P D 1
 H6B H 0.949682 0.704417 0.176857 0.120 Uiso 0.25 1 calc R U P D 1
 C11 C 0.9539(11) 0.5548(6) 0.4151(7) 0.169(4) Uani 0.5 1 d . U P A 1
 H11A H 0.902082 0.566816 0.383959 0.253 Uiso 0.5 1 calc R U P A 1
 H11B H 1.014372 0.580418 0.408665 0.253 Uiso 0.5 1 calc R U P A 1
 H11C H 0.920006 0.564084 0.452994 0.253 Uiso 0.5 1 calc R U P A 1
 C10 C 0.9901(6) 0.4881(4) 0.4148(3) 0.0886(16) Uani 0.5 1 d . U P A 1
 H10A H 1.057455 0.479803 0.436746 0.106 Uiso 0.5 1 calc R U P A 1
 H10B H 1.006828 0.477565 0.373898 0.106 Uiso 0.5 1 calc R U P A 1

loop_
  _atom_site_aniso_label
  _atom_site_aniso_U_11
  _atom_site_aniso_U_22
  _atom_site_aniso_U_33
  _atom_site_aniso_U_23
  _atom_site_aniso_U_13
  _atom_site_aniso_U_12
 O001 0.0603(8) 0.0639(9) 0.0665(10) 0.0020(7) 0.0048(7) -0.0045(7)
 O002 0.0578(8) 0.0692(10) 0.0600(9) -0.0042(7) -0.0032(7) -0.0136(7)
 O003 0.0581(8) 0.0606(9) 0.0720(10) -0.0121(8) -0.0005(7) -0.0040(7)
 O004 0.0571(8) 0.0543(8) 0.0762(10) -0.0013(7) -0.0082(8) -0.0074(6)
 O005 0.0597(9) 0.0602(9) 0.0751(10) -0.0117(8) 0.0048(8) -0.0080(7)
 O006 0.0543(8) 0.0721(10) 0.0606(9) -0.0011(8) -0.0013(7) -0.0058(7)
 O007 0.0562(8) 0.0597(9) 0.0658(9) -0.0102(7) -0.0026(7) -0.0073(7)
 O008 0.0606(9) 0.0677(10) 0.0664(10) -0.0104(8) -0.0034(7) -0.0126(7)
 O009 0.0561(8) 0.0582(9) 0.0713(10) -0.0059(7) 0.0028(7) -0.0098(6)
 O00A 0.0562(8) 0.0593(9) 0.0780(11) -0.0104(8) -0.0039(8) -0.0049(7)
 O00B 0.0654(9) 0.0697(10) 0.0689(10) -0.0066(8) 0.0063(7) -0.0154(8)
 O00C 0.0602(8) 0.0606(9) 0.0749(10) -0.0120(8) 0.0034(8) -0.0089(7)
 O00D 0.0701(9) 0.0646(10) 0.0748(11) 0.0024(8) 0.0060(8) -0.0107(7)
 O00E 0.0602(9) 0.0673(10) 0.0767(11) 0.0016(8) -0.0044(8) -0.0013(7)
 O00F 0.0620(9) 0.0727(10) 0.0612(9) -0.0038(8) 0.0037(7) -0.0040(8)
 O00G 0.0671(9) 0.0666(10) 0.0725(10) -0.0163(8) 0.0072(8) -0.0121(8)
 O00H 0.0599(8) 0.0674(10) 0.0672(10) -0.0009(8) -0.0066(7) -0.0085(7)
 O00I 0.0690(9) 0.0881(12) 0.0612(9) -0.0071(8) 0.0008(7) -0.0196(9)
 O00J 0.0657(9) 0.0831(12) 0.0809(12) -0.0058(9) -0.0091(9) -0.0077(8)
 O00K 0.0629(9) 0.0847(12) 0.0816(12) -0.0080(10) 0.0065(8) -0.0004(8)
 C00L 0.0605(10) 0.0539(11) 0.0565(11) -0.0091(8) -0.0031(9) -0.0063(8)
 C00M 0.0619(10) 0.0510(10) 0.0560(11) -0.0099(8) -0.0004(9) -0.0059(8)
 C00N 0.0586(10) 0.0464(10) 0.0573(10) -0.0059(8) -0.0026(8) -0.0031(9)
 C00O 0.0589(10) 0.0552(10) 0.0534(11) -0.0022(9) 0.0002(9) -0.0047(8)
 C00P 0.0632(10) 0.0530(11) 0.0619(12) -0.0086(8) 0.0063(9) -0.0063(9)
 C00Q 0.0568(10) 0.0489(11) 0.0600(10) -0.0046(9) -0.0022(8) -0.0071(9)
 C00R 0.0608(10) 0.0510(10) 0.0518(11) -0.0009(8) -0.0032(9) -0.0062(8)
 C00S 0.0642(11) 0.0560(12) 0.0614(12) -0.0124(8) 0.0066(9) -0.0108(9)
 C00T 0.0553(10) 0.0520(11) 0.0595(10) -0.0045(9) -0.0005(8) -0.0043(9)
 C00U 0.0606(10) 0.0535(10) 0.0482(10) -0.0052(8) 0.0013(9) -0.0073(8)
 C00V 0.0574(11) 0.0498(11) 0.0589(10) -0.0058(9) -0.0060(8) -0.0054(9)
 C00W 0.0581(10) 0.0535(10) 0.0584(12) -0.0013(9) -0.0028(9) -0.0050(8)
 C00X 0.0573(10) 0.0539(10) 0.0532(11) -0.0051(9) -0.0022(9) -0.0077(8)
 C00Y 0.0608(10) 0.0569(11) 0.0554(12) -0.0037(9) 0.0005(9) -0.0068(8)
 C00Z 0.0663(13) 0.0569(11) 0.0551(12) -0.0066(8) 0.0003(10) -0.0087(9)
 C010 0.0622(11) 0.0565(10) 0.0532(11) -0.0033(9) 0.0010(9) -0.0053(8)
 C011 0.0601(10) 0.0557(10) 0.0568(12) -0.0020(9) 0.0017(9) -0.0064(8)
 C012 0.0577(11) 0.0544(10) 0.0547(11) -0.0047(9) -0.0026(9) -0.0041(8)
 C013 0.0677(11) 0.0550(12) 0.0596(10) -0.0066(9) 0.0012(8) -0.0127(10)
 C014 0.0577(10) 0.0466(10) 0.0578(10) -0.0052(8) -0.0032(8) -0.0039(9)
 C015 0.0604(10) 0.0545(10) 0.0492(10) -0.0066(8) -0.0009(9) -0.0055(8)
 C016 0.0631(11) 0.0548(10) 0.0519(11) -0.0025(9) -0.0021(9) -0.0066(8)
 C017 0.0542(11) 0.0542(10) 0.0578(10) -0.0045(8) -0.0022(9) -0.0057(9)
 C018 0.0631(11) 0.0562(11) 0.0572(12) -0.0073(8) 0.0001(9) -0.0089(9)
 C019 0.0622(11) 0.0522(10) 0.0514(11) 0.0003(8) 0.0006(9) -0.0036(8)
 C01A 0.0590(10) 0.0523(11) 0.0611(11) -0.0030(9) -0.0044(8) -0.0065(9)
 C01B 0.0611(10) 0.0475(10) 0.0573(11) -0.0010(8) -0.0012(8) -0.0068(9)
 C01C 0.0597(11) 0.0562(11) 0.0550(12) -0.0036(9) -0.0038(9) -0.0078(9)
 C01D 0.0642(10) 0.0515(11) 0.0610(10) -0.0043(9) 0.0034(8) -0.0041(9)
 C01E 0.0716(11) 0.0512(11) 0.0580(11) -0.0057(9) 0.0044(8) -0.0104(10)
 C01F 0.0667(11) 0.0524(11) 0.0611(11) -0.0100(8) 0.0068(9) -0.0059(9)
 C01G 0.0643(11) 0.0519(11) 0.0587(11) -0.0127(8) 0.0028(9) -0.0065(9)
 C01H 0.0579(10) 0.0574(10) 0.0511(11) -0.0064(9) 0.0018(9) -0.0096(8)
 C01I 0.0685(11) 0.0669(11) 0.0530(12) -0.0038(10) 0.0015(10) -0.0120(9)
 C01J 0.0600(12) 0.0536(10) 0.0556(10) -0.0076(9) -0.0035(9) -0.0040(9)
 C01K 0.0642(11) 0.0509(11) 0.0563(11) -0.0098(8) -0.0004(9) -0.0052(9)
 C01L 0.0599(11) 0.0546(10) 0.0580(12) -0.0029(9) 0.0043(10) -0.0029(8)
 C01M 0.0565(12) 0.0554(10) 0.0580(10) -0.0047(8) 0.0038(9) -0.0048(9)
 C01N 0.0581(11) 0.0507(11) 0.0609(11) -0.0035(8) 0.0011(9) -0.0049(9)
 C01O 0.0629(13) 0.0594(11) 0.0577(12) -0.0088(9) 0.0011(10) -0.0065(9)
 C01P 0.0582(10) 0.0486(11) 0.0602(11) -0.0021(8) -0.0043(8) -0.0067(8)
 C01Q 0.0654(11) 0.0459(10) 0.0581(10) -0.0036(8) 0.0043(8) -0.0058(9)
 C01R 0.0575(11) 0.0539(12) 0.0607(11) -0.0034(9) 0.0005(9) -0.0066(9)
 C01S 0.0779(15) 0.0652(12) 0.0583(11) -0.0083(10) 0.0056(11) -0.0152(11)
 C01T 0.0608(10) 0.0558(11) 0.0614(12) -0.0076(8) -0.0020(9) -0.0020(9)
 C01U 0.0651(11) 0.0585(12) 0.0644(12) -0.0032(9) 0.0029(9) -0.0063(9)
 C01V 0.0726(11) 0.0675(12) 0.0490(11) -0.0064(9) -0.0005(10) -0.0152(9)
 C01W 0.0635(12) 0.0561(12) 0.0639(12) -0.0116(8) 0.0014(10) -0.0081(9)
 C01X 0.0566(11) 0.0600(13) 0.0695(14) -0.0042(11) -0.0045(10) -0.0052(9)
 C01Y 0.0661(11) 0.0744(12) 0.0572(12) -0.0055(10) -0.0055(10) -0.0109(9)
 C01Z 0.0632(12) 0.0541(12) 0.0635(12) -0.0065(9) 0.0042(10) -0.0034(9)
 C020 0.0557(11) 0.0536(11) 0.0599(10) -0.0044(9) -0.0051(8) -0.0045(9)
 C021 0.0696(11) 0.0683(11) 0.0513(11) -0.0048(10) -0.0034(10) -0.0111(9)
 C022 0.0619(10) 0.0480(11) 0.0584(11) -0.0021(8) -0.0020(8) -0.0051(9)
 C023 0.0601(11) 0.0559(10) 0.0560(12) -0.0029(9) 0.0022(10) -0.0028(8)
 C024 0.0660(13) 0.0545(12) 0.0605(11) -0.0062(8) -0.0014(10) -0.0053(10)
 C025 0.0682(11) 0.0556(12) 0.0623(11) -0.0008(9) 0.0037(9) -0.0035(9)
 C026 0.0641(11) 0.0537(12) 0.0595(10) -0.0046(9) 0.0061(9) -0.0089(10)
 C027 0.0613(13) 0.0540(10) 0.0566(11) -0.0025(9) -0.0007(9) -0.0078(9)
 C028 0.0602(11) 0.0551(11) 0.0602(12) -0.0041(9) -0.0047(10) -0.0097(9)
 C029 0.0600(11) 0.0547(11) 0.0614(12) -0.0078(8) 0.0012(9) -0.0067(9)
 C02A 0.0556(11) 0.0571(10) 0.0538(11) -0.0049(9) -0.0006(9) -0.0035(8)
 C02B 0.0708(14) 0.0550(12) 0.0656(12) -0.0053(9) 0.0096(10) -0.0067(10)
 C02C 0.0577(11) 0.0566(12) 0.0693(14) -0.0036(10) 0.0005(10) -0.0060(9)
 C02D 0.0575(11) 0.0661(14) 0.0737(15) -0.0074(11) 0.0006(11) -0.0078(9)
 C02E 0.0681(11) 0.0599(12) 0.0607(12) 0.0001(9) -0.0037(9) -0.0053(10)
 C02F 0.0692(12) 0.0674(11) 0.0543(12) -0.0022(10) -0.0003(10) -0.0134(9)
 C02G 0.0696(13) 0.0681(14) 0.0735(15) -0.0031(12) 0.0061(12) -0.0140(10)
 C02H 0.0730(15) 0.0671(12) 0.0619(13) -0.0025(10) -0.0048(11) -0.0082(11)
 C02I 0.0643(12) 0.0581(12) 0.0642(12) -0.0037(9) 0.0023(10) -0.0079(10)
 C02J 0.0667(12) 0.0545(12) 0.0594(10) -0.0054(9) 0.0092(9) -0.0087(10)
 C02K 0.0611(11) 0.0646(14) 0.0683(14) -0.0024(11) 0.0020(10) -0.0036(10)
 C02L 0.0631(11) 0.0654(13) 0.0673(13) 0.0002(10) 0.0042(9) -0.0011(10)
 C02M 0.0592(13) 0.0613(14) 0.0870(17) -0.0064(12) -0.0045(12) -0.0086(11)
 C02N 0.0623(12) 0.0689(14) 0.0788(16) -0.0120(12) 0.0034(12) -0.0063(10)
 C02O 0.0579(12) 0.0873(17) 0.0669(14) -0.0142(12) -0.0035(10) -0.0136(12)
 C02P 0.0570(13) 0.0696(15) 0.0808(16) -0.0038(12) 0.0012(11) -0.0043(11)
 C02Q 0.0645(13) 0.0696(14) 0.0697(13) -0.0013(10) -0.0049(10) -0.0063(11)
 C02R 0.0705(13) 0.0662(14) 0.0745(15) -0.0150(12) 0.0096(11) -0.0151(11)
 C02S 0.0605(12) 0.0742(16) 0.0926(19) -0.0061(13) -0.0078(12) -0.0069(11)
 C02T 0.0677(12) 0.0741(12) 0.0563(12) -0.0050(10) -0.0034(11) -0.0173(10)
 C02U 0.0637(12) 0.0792(16) 0.0740(15) -0.0156(12) 0.0063(11) -0.0115(12)
 C02V 0.0612(12) 0.0745(15) 0.0665(14) -0.0100(11) 0.0013(11) -0.0097(10)
 C02W 0.0567(11) 0.0714(15) 0.0686(14) -0.0036(11) -0.0044(10) -0.0053(11)
 C02X 0.0667(13) 0.096(2) 0.0687(15) 0.0003(14) 0.0085(10) -0.0049(13)
 C02Y 0.0607(14) 0.0700(15) 0.0933(19) 0.0013(14) -0.0073(13) -0.0120(11)
 C02Z 0.0609(12) 0.0725(15) 0.0846(17) -0.0159(13) -0.0014(12) -0.0093(10)
 C030 0.0596(12) 0.0726(15) 0.0763(15) -0.0082(12) -0.0020(10) -0.0115(11)
 C031 0.0652(13) 0.0713(16) 0.099(2) -0.0196(14) 0.0138(13) -0.0094(11)
 C032 0.0635(14) 0.0761(16) 0.0832(18) -0.0087(13) 0.0027(13) -0.0161(12)
 C033 0.0639(14) 0.0849(18) 0.0812(18) 0.0051(14) 0.0044(13) -0.0092(13)
 C034 0.0628(13) 0.0820(18) 0.0919(19) 0.0044(14) 0.0023(12) -0.0032(12)
 C035 0.0740(16) 0.0763(17) 0.0846(18) -0.0197(14) 0.0148(13) -0.0149(13)
 C036 0.0681(16) 0.089(2) 0.0889(19) -0.0109(15) -0.0086(14) -0.0204(14)
 C037 0.0603(13) 0.0713(16) 0.131(3) -0.0243(17) -0.0080(15) -0.0067(11)
 C038 0.0651(14) 0.0861(18) 0.0810(18) -0.0142(14) 0.0047(13) -0.0143(13)
 C039 0.0608(14) 0.104(2) 0.0766(17) -0.0146(15) 0.0008(12) -0.0197(14)
 C03A 0.0671(14) 0.101(2) 0.098(2) 0.0090(17) -0.0086(15) -0.0151(12)
 C03B 0.135(2) 0.0759(18) 0.0751(18) 0.0034(15) 0.0007(18) -0.0175(15)
 C03C 0.0667(16) 0.097(2) 0.121(3) -0.0029(19) -0.0159(17) 0.0009(15)
 C03D 0.0625(14) 0.0890(19) 0.0888(19) -0.0239(15) -0.0030(13) -0.0016(13)
 C03E 0.0657(15) 0.0790(18) 0.109(2) -0.0144(16) 0.0085(15) -0.0133(13)
 C03F 0.0676(16) 0.098(2) 0.104(2) 0.0108(18) 0.0125(15) 0.0038(15)
 C03G 0.0657(14) 0.115(3) 0.0784(18) 0.0059(17) 0.0065(12) -0.0013(16)
 C03H 0.0642(14) 0.101(2) 0.0833(19) -0.0031(16) -0.0095(13) -0.0084(14)
 C03I 0.0727(16) 0.0776(18) 0.120(3) -0.0002(17) 0.0070(17) -0.0068(13)
 C03J 0.0703(16) 0.110(2) 0.0829(19) -0.0115(16) 0.0085(14) -0.0262(16)
 C03K 0.140(2) 0.087(2) 0.093(2) -0.0283(17) 0.022(2) -0.0229(16)
 C03L 0.141(2) 0.0704(17) 0.090(2) -0.0074(15) -0.018(2) -0.0114(15)
 C03M 0.0584(14) 0.0819(19) 0.149(3) -0.030(2) -0.0070(17) -0.0067(13)
 C03N 0.0699(16) 0.124(3) 0.100(2) -0.003(2) -0.0096(16) -0.0042(16)
 C03O 0.135(2) 0.106(2) 0.091(2) -0.0177(19) 0.007(2) -0.0045(17)
 C03P 0.0713(18) 0.069(3) 0.065(2) -0.009(2) 0.0061(16) -0.018(2)
 N03Q 0.156(3) 0.111(3) 0.172(4) -0.024(3) 0.001(3) -0.033(2)
 C03R 0.145(2) 0.080(2) 0.116(3) -0.0035(19) -0.021(2) -0.0204(17)
 C03S 0.149(2) 0.126(3) 0.092(2) 0.001(2) -0.007(2) -0.014(2)
 C03T 0.136(2) 0.152(3) 0.080(2) -0.016(2) 0.002(2) -0.023(2)
 C03U 0.182(4) 0.148(4) 0.128(4) -0.039(3) 0.013(3) -0.064(3)
 N03V 0.157(3) 0.102(3) 0.239(5) -0.022(3) -0.060(4) -0.021(2)
 C03W 0.136(2) 0.095(3) 0.200(4) -0.027(3) -0.028(3) -0.0034(18)
 C03X 0.142(2) 0.132(3) 0.111(3) -0.011(3) -0.001(3) -0.013(2)
 C03Y 0.146(3) 0.110(3) 0.068(2) -0.021(2) 0.005(2) 0.000(2)
 C041 0.149(3) 0.118(3) 0.134(3) -0.007(3) 0.017(3) -0.018(2)
 C042 0.159(3) 0.156(4) 0.186(5) 0.043(4) 0.015(4) -0.028(3)
 C043 0.163(3) 0.175(5) 0.163(4) -0.016(4) 0.019(4) -0.043(3)
 N044 0.214(5) 0.209(6) 0.265(7) -0.060(5) 0.072(5) -0.095(4)
 C045 0.069(2) 0.085(3) 0.065(3) -0.014(2) 0.005(2) -0.025(2)
 C1 0.153(3) 0.140(3) 0.139(3) -0.001(3) -0.019(3) -0.027(2)
 C8 0.201(4) 0.165(4) 0.132(4) -0.019(3) -0.031(4) -0.076(3)
 C3 0.199(5) 0.216(6) 0.153(5) -0.013(5) 0.021(4) -0.091(4)
 C2 0.143(3) 0.120(3) 0.208(5) -0.020(3) -0.022(3) -0.013(2)
 C4 0.138(3) 0.102(4) 0.169(6) -0.026(4) -0.001(4) -0.022(3)
 N1 0.161(5) 0.118(4) 0.170(6) -0.037(4) 0.057(4) -0.041(3)
 C9 0.156(4) 0.115(4) 0.160(5) -0.043(4) 0.043(4) -0.038(3)
 C5 0.150(5) 0.125(5) 0.199(5) -0.019(5) -0.013(4) -0.029(4)
 N6 0.168(5) 0.144(5) 0.215(6) -0.026(5) 0.009(5) -0.045(4)
 C7 0.164(5) 0.132(5) 0.201(6) -0.028(5) 0.009(4) -0.039(4)
 C6 0.148(3) 0.086(5) 0.067(4) -0.026(4) -0.009(3) -0.007(3)
 C11 0.198(9) 0.112(3) 0.202(11) -0.002(6) -0.004(8) -0.047(5)
 C10 0.086(3) 0.116(3) 0.070(3) 0.004(3) -0.011(3) -0.043(3)

_geom_special_details
;
 All esds (except the esd in the dihedral angle between two l.s. planes)
 are estimated using the full covariance matrix.  The cell esds are taken
 into account individually in the estimation of esds in distances, angles
 and torsion angles; correlations between esds in cell parameters are only
 used when they are defined by crystal symmetry.  An approximate (isotropic)
 treatment of cell esds is used for estimating esds involving l.s. planes.
;
loop_
  _geom_bond_atom_site_label_1
  _geom_bond_atom_site_label_2
  _geom_bond_distance
  _geom_bond_site_symmetry_2
  _geom_bond_publ_flag
 O001 C00P 1.383(3) . ?
 O001 C02K 1.425(3) . ?
 O002 C00Q 1.377(3) . ?
 O002 C02O 1.425(3) . ?
 O003 C00O 1.381(3) . ?
 O003 C02Z 1.413(3) . ?
 O004 C00X 1.378(3) . ?
 O004 C01X 1.430(3) . ?
 O005 C011 1.378(3) . ?
 O005 C031 1.412(3) . ?
 O006 C00T 1.381(3) . ?
 O006 C02W 1.428(3) . ?
 O007 C01P 1.377(3) . ?
 O007 C02C 1.428(3) . ?
 O008 C01A 1.380(3) . ?
 O008 C030 1.420(3) . ?
 O009 C01H 1.376(3) . ?
 O009 C02D 1.418(3) . ?
 O00A C00W 1.384(3) . ?
 O00A C037 1.417(3) . ?
 O00B C00S 1.375(3) . ?
 O00B C02U 1.428(3) . ?
 O00C C00Y 1.382(3) . ?
 O00C C02N 1.418(3) . ?
 O00D C01I 1.380(3) . ?
 O00D C02G 1.428(3) . ?
 O00E C01T 1.378(3) . ?
 O00E C02S 1.416(3) . ?
 O00F C01D 1.381(3) . ?
 O00F C02X 1.434(3) . ?
 O00G C01U 1.377(3) . ?
 O00G C02R 1.417(3) . ?
 O00H C00L 1.380(3) . ?
 O00H C02V 1.424(3) . ?
 O00I C013 1.382(3) . ?
 O00I C03P 1.396(6) . ?
 O00I C10 1.488(7) . ?
 O00J C01Y 1.391(3) . ?
 O00J C03A 1.405(4) . ?
 O00K C02L 1.376(3) . ?
 O00K C034 1.417(4) . ?
 C00L C00M 1.395(3) . ?
 C00L C018 1.397(3) . ?
 C00M C00Z 1.520(3) . ?
 C00M C029 1.388(3) . ?
 C00N C00T 1.399(3) . ?
 C00N C00V 1.388(3) . ?
 C00N C01J 1.516(3) . ?
 C00O C016 1.394(3) . ?
 C00O C01C 1.389(3) . ?
 C00P C01G 1.397(4) . ?
 C00P C01Z 1.396(4) . ?
 C00Q C00V 1.392(3) . ?
 C00Q C014 1.396(3) . ?
 C00R C00W 1.388(3) . ?
 C00R C017 1.507(3) . ?
 C00R C01C 1.393(3) . ?
 C00S C01F 1.389(4) . ?
 C00S C01W 1.396(4) . ?
 C00T C020 1.387(3) . ?
 C00U C012 1.392(3) . ?
 C00U C01H 1.393(3) . ?
 C00U C027 1.526(3) . ?
 C00V H00V 0.9500 . ?
 C00W C028 1.396(3) . ?
 C00X C012 1.392(3) . ?
 C00X C015 1.398(3) . ?
 C00Y C010 1.398(3) . ?
 C00Y C023 1.381(3) . ?
 C00Z H00A 0.9900 . ?
 C00Z H00B 0.9900 . ?
 C00Z C016 1.517(3) . ?
 C010 C01L 1.388(3) . ?
 C010 C01O 1.524(3) . ?
 C011 C019 1.404(3) . ?
 C011 C01L 1.385(3) . ?
 C012 H012 0.9500 . ?
 C013 C01E 1.394(4) . ?
 C013 C026 1.395(3) . ?
 C014 C017 1.503(3) . ?
 C014 C020 1.396(3) . ?
 C015 C01J 1.523(3) . ?
 C015 C02A 1.380(3) . ?
 C016 C028 1.385(3) . ?
 C017 C01M 1.322(3) . ?
 C018 H018 0.9500 . ?
 C018 C01K 1.385(3) . ?
 C019 C01M 1.501(3) . ?
 C019 C023 1.390(3) . ?
 C01A C01R 1.390(3) . ?
 C01A C022 1.396(3) . ?
 C01B C01P 1.393(3) . ?
 C01B C01R 1.391(3) . ?
 C01B C027 1.519(3) . ?
 C01C H01C 0.9500 . ?
 C01D C01Q 1.398(3) . ?
 C01D C02J 1.390(4) . ?
 C01E C01S 1.513(3) . ?
 C01E C02J 1.387(4) . ?
 C01F C01Z 1.386(3) . ?
 C01F C02B 1.521(4) . ?
 C01G C01O 1.515(3) . ?
 C01G C01W 1.389(3) . ?
 C01H C02A 1.395(3) . ?
 C01I C01V 1.393(4) . ?
 C01I C02F 1.391(4) . ?
 C01J H01A 0.9900 . ?
 C01J H01B 0.9900 . ?
 C01K C01T 1.390(4) . ?
 C01K C024 1.520(3) . ?
 C01L H01L 0.9500 . ?
 C01M C01Q 1.511(3) . ?
 C01N H01N 0.9500 . ?
 C01N C01P 1.387(3) . ?
 C01N C022 1.383(3) . ?
 C01O H01D 0.9900 . ?
 C01O H01E 0.9900 . ?
 C01Q C026 1.383(4) . ?
 C01R H01R 0.9500 . ?
 C01S H01F 0.9900 . ?
 C01S H01G 0.9900 . ?
 C01S C01V 1.518(4) . ?
 C01T C029 1.396(4) . ?
 C01U C02E 1.390(4) . ?
 C01U C02I 1.402(4) . ?
 C01V C02T 1.385(4) . ?
 C01W H01W 0.9500 . ?
 C01X H01H 0.9900 . ?
 C01X H01I 0.9900 . ?
 C01X C02Y 1.501(4) . ?
 C01Y C021 1.390(4) . ?
 C01Y C02T 1.385(4) . ?
 C01Z H01Z 0.9500 . ?
 C020 H020 0.9500 . ?
 C021 C02F 1.400(4) . ?
 C021 C02H 1.514(4) . ?
 C022 C024 1.517(3) . ?
 C023 H023 0.9500 . ?
 C024 H02A 0.9900 . ?
 C024 H02B 0.9900 . ?
 C025 C02B 1.524(4) . ?
 C025 C02I 1.391(4) . ?
 C025 C02L 1.387(4) . ?
 C026 H026 0.9500 . ?
 C027 H02C 0.9900 . ?
 C027 H02D 0.9900 . ?
 C028 H028 0.9500 . ?
 C029 H029 0.9500 . ?
 C02A H02E 0.9500 . ?
 C02B H02F 0.9900 . ?
 C02B H02G 0.9900 . ?
 C02C H02H 0.9900 . ?
 C02C H02I 0.9900 . ?
 C02C C02M 1.499(4) . ?
 C02D H02J 0.9900 . ?
 C02D H02K 0.9900 . ?
 C02D C032 1.506(4) . ?
 C02E C02H 1.508(4) . ?
 C02E C02Q 1.400(4) . ?
 C02F H02L 0.9500 . ?
 C02G H02M 0.9900 . ?
 C02G H02N 0.9900 . ?
 C02G C03I 1.498(4) . ?
 C02H H02O 0.9900 . ?
 C02H H02P 0.9900 . ?
 C02I H02Q 0.9500 . ?
 C02J H02R 0.9500 . ?
 C02K H02S 0.9900 . ?
 C02K H02T 0.9900 . ?
 C02K C033 1.500(4) . ?
 C02L C02Q 1.387(4) . ?
 C02M H02U 0.9800 . ?
 C02M H02V 0.9800 . ?
 C02M H02W 0.9800 . ?
 C02N H02X 0.9900 . ?
 C02N H02Y 0.9900 . ?
 C02N C038 1.511(4) . ?
 C02O H02Z 0.9900 . ?
 C02O H 0.9900 . ?
 C02O C039 1.494(4) . ?
 C02P H02 0.9800 . ?
 C02P HA 0.9800 . ?
 C02P HB 0.9800 . ?
 C02P C02W 1.501(4) . ?
 C02Q H1 0.9500 . ?
 C02R H2 0.9900 . ?
 C02R HC 0.9900 . ?
 C02R C035 1.501(4) . ?
 C02S H3 0.9900 . ?
 C02S HD 0.9900 . ?
 C02S C03C 1.504(4) . ?
 C02T H4 0.9500 . ?
 C02U H5 0.9900 . ?
 C02U HE 0.9900 . ?
 C02U C03J 1.505(4) . ?
 C02V H6 0.9900 . ?
 C02V HF 0.9900 . ?
 C02V C03H 1.504(4) . ?
 C02W H7 0.9900 . ?
 C02W HG 0.9900 . ?
 C02X H8 0.9900 . ?
 C02X HH 0.9900 . ?
 C02X C03G 1.500(4) . ?
 C02Y H9 0.9800 . ?
 C02Y HI 0.9800 . ?
 C02Y HJ 0.9800 . ?
 C02Z H10 0.9900 . ?
 C02Z HK 0.9900 . ?
 C02Z C03D 1.510(4) . ?
 C030 H03A 0.9900 . ?
 C030 H03B 0.9900 . ?
 C030 C036 1.503(4) . ?
 C031 H03C 0.9900 . ?
 C031 H03D 0.9900 . ?
 C031 C03E 1.496(4) . ?
 C032 H03E 0.9800 . ?
 C032 H03F 0.9800 . ?
 C032 H03G 0.9800 . ?
 C033 H03H 0.9800 . ?
 C033 H03I 0.9800 . ?
 C033 H03J 0.9800 . ?
 C034 H03K 0.9900 . ?
 C034 H03L 0.9900 . ?
 C034 C03F 1.497(4) . ?
 C035 H03M 0.9800 . ?
 C035 H03N 0.9800 . ?
 C035 H03O 0.9800 . ?
 C036 H03P 0.9800 . ?
 C036 H03Q 0.9800 . ?
 C036 H03R 0.9800 . ?
 C037 H03S 0.9900 . ?
 C037 H03T 0.9900 . ?
 C037 C03M 1.504(4) . ?
 C038 H03U 0.9800 . ?
 C038 H03V 0.9800 . ?
 C038 H03W 0.9800 . ?
 C039 H03X 0.9800 . ?
 C039 H03Y 0.9800 . ?
 C039 HL 0.9800 . ?
 C03A H03Z 0.9900 . ?
 C03A HM 0.9900 . ?
 C03A C03N 1.497(5) . ?
 C03B H21 0.9900 . ?
 C03B HN 0.9900 . ?
 C03B C03K 1.481(5) . ?
 C03B C03O 1.499(6) . ?
 C03C H03 0.9800 . ?
 C03C HO 0.9800 . ?
 C03C HP 0.9800 . ?
 C03D H11 0.9800 . ?
 C03D HQ 0.9800 . ?
 C03D HR 0.9800 . ?
 C03E H12 0.9800 . ?
 C03E HS 0.9800 . ?
 C03E HT 0.9800 . ?
 C03F H13 0.9800 . ?
 C03F HU 0.9800 . ?
 C03F HV 0.9800 . ?
 C03G H14 0.9800 . ?
 C03G HW 0.9800 . ?
 C03G HX 0.9800 . ?
 C03H H15 0.9800 . ?
 C03H HY 0.9800 . ?
 C03H HZ 0.9800 . ?
 C03I H16 0.9800 . ?
 C03I H31 0.9800 . ?
 C03I H32 0.9800 . ?
 C03J H17 0.9800 . ?
 C03J H33 0.9800 . ?
 C03J H34 0.9800 . ?
 C03K H22 0.9900 . ?
 C03K H35 0.9900 . ?
 C03K C03T 1.503(6) . ?
 C03L H27 0.9900 . ?
 C03L H36 0.9900 . ?
 C03L C03R 1.471(5) . ?
 C03L C03W 1.481(6) . ?
 C03M H18 0.9800 . ?
 C03M H37 0.9800 . ?
 C03M H38 0.9800 . ?
 C03N H19 0.9800 . ?
 C03N H39 0.9800 . ?
 C03N H40 0.9800 . ?
 C03O H23 0.9900 . ?
 C03O H41 0.9900 . ?
 C03O C03X 1.636(7) . ?
 C03P H20 0.9900 . ?
 C03P H42 0.9900 . ?
 C03P C045 1.505(9) . ?
 C03P C10 0.781(9) . ?
 N03Q C03U 1.113(6) . ?
 C03R H28 0.9900 . ?
 C03R H43 0.9900 . ?
 C03R C03S 1.492(6) . ?
 C03S H29 0.9900 . ?
 C03S H44 0.9900 . ?
 C03S C042 1.564(7) . ?
 C03T H24 0.9900 . ?
 C03T H45 0.9900 . ?
 C03T H46 0.9900 . ?
 C03T H47 0.9900 . ?
 C03T C03Y 1.795(7) . ?
 C03T C6 1.358(12) . ?
 C03U C041 1.459(7) . ?
 N03V C8 1.061(7) . ?
 C03W H30 0.9900 . ?
 C03W H48 0.9900 . ?
 C03W C2 1.536(7) . ?
 C03X H25 0.9900 . ?
 C03X H49 0.9900 . ?
 C03X C041 1.416(7) . ?
 C03Y H26 0.9900 . ?
 C03Y H50 0.9900 . ?
 C03Y C1 1.396(7) . ?
 C03Y C6 1.323(16) . ?
 C041 H04D 0.9900 . ?
 C041 H04E 0.9900 . ?
 C042 H04F 0.9900 . ?
 C042 H04G 0.9900 . ?
 C042 C043 1.400(9) . ?
 C043 H04H 0.9900 . ?
 C043 H04I 0.9900 . ?
 C043 C3 1.445(8) . ?
 N044 C3 1.079(8) . ?
 C045 H04A 0.9800 . ?
 C045 H04B 0.9800 . ?
 C045 H04C 0.9800 . ?
 C045 C10 1.930(10) . ?
 C1 H1AA 0.9900 . ?
 C1 H1AB 0.9900 . ?
 C1 H1BC 0.9900 . ?
 C1 H1BD 0.9900 . ?
 C1 C8 1.499(8) . ?
 C1 C6 1.317(13) . ?
 C2 H2AA 0.9900 . ?
 C2 H2AB 0.9900 . ?
 C2 H2BC 0.9900 . ?
 C2 H2BD 0.9900 . ?
 C2 C4 1.398(10) . ?
 C2 C5 1.338(11) . ?
 C4 H4A 0.9900 . ?
 C4 H4B 0.9900 . ?
 C4 C9 1.414(13) . ?
 C4 C5 1.658(17) . ?
 C4 C7 2.025(17) . ?
 N1 C9 1.117(12) . ?
 N1 N6 1.497(14) . ?
 N1 C7 1.805(17) . ?
 C9 N6 1.887(16) . ?
 C9 C7 1.426(17) . ?
 C5 H5A 0.9900 . ?
 C5 H5B 0.9900 . ?
 C5 C7 1.467(16) . ?
 N6 C7 1.200(14) . ?
 C6 H6A 0.9900 . ?
 C6 H6B 0.9900 . ?
 C11 H11A 0.9800 . ?
 C11 H11B 0.9800 . ?
 C11 H11C 0.9800 . ?
 C11 C10 1.396(14) . ?
 C10 H10A 0.9900 . ?
 C10 H10B 0.9900 . ?

loop_
  _geom_angle_atom_site_label_1
  _geom_angle_atom_site_label_2
  _geom_angle_atom_site_label_3
  _geom_angle
  _geom_angle_site_symmetry_1
  _geom_angle_site_symmetry_3
  _geom_angle_publ_flag
 C00P O001 C02K 117.17(19) . . ?
 C00Q O002 C02O 117.58(19) . . ?
 C00O O003 C02Z 118.50(19) . . ?
 C00X O004 C01X 117.61(18) . . ?
 C011 O005 C031 117.5(2) . . ?
 C00T O006 C02W 118.33(19) . . ?
 C01P O007 C02C 117.42(18) . . ?
 C01A O008 C030 118.6(2) . . ?
 C01H O009 C02D 117.30(19) . . ?
 C00W O00A C037 117.8(2) . . ?
 C00S O00B C02U 117.9(2) . . ?
 C00Y O00C C02N 118.14(19) . . ?
 C01I O00D C02G 117.5(2) . . ?
 C01T O00E C02S 119.4(2) . . ?
 C01D O00F C02X 116.0(2) . . ?
 C01U O00G C02R 118.1(2) . . ?
 C00L O00H C02V 117.6(2) . . ?
 C013 O00I C03P 122.7(3) . . ?
 C013 O00I C10 112.2(3) . . ?
 C03P O00I C10 31.2(4) . . ?
 C01Y O00J C03A 118.5(2) . . ?
 C02L O00K C034 118.4(2) . . ?
 O00H C00L C00M 117.1(2) . . ?
 O00H C00L C018 123.1(2) . . ?
 C00M C00L C018 119.8(2) . . ?
 C00L C00M C00Z 121.6(2) . . ?
 C029 C00M C00L 118.6(2) . . ?
 C029 C00M C00Z 119.8(2) . . ?
 C00T C00N C01J 121.1(2) . . ?
 C00V C00N C00T 118.3(2) . . ?
 C00V C00N C01J 120.6(2) . . ?
 O003 C00O C016 116.5(2) . . ?
 O003 C00O C01C 123.5(2) . . ?
 C01C C00O C016 119.9(2) . . ?
 O001 C00P C01G 116.7(2) . . ?
 O001 C00P C01Z 123.4(2) . . ?
 C01Z C00P C01G 119.9(2) . . ?
 O002 C00Q C00V 123.5(2) . . ?
 O002 C00Q C014 116.6(2) . . ?
 C00V C00Q C014 119.8(2) . . ?
 C00W C00R C017 122.9(2) . . ?
 C00W C00R C01C 118.9(2) . . ?
 C01C C00R C017 118.1(2) . . ?
 O00B C00S C01F 116.2(2) . . ?
 O00B C00S C01W 123.6(2) . . ?
 C01F C00S C01W 120.3(2) . . ?
 O006 C00T C00N 115.5(2) . . ?
 O006 C00T C020 124.4(2) . . ?
 C020 C00T C00N 120.1(2) . . ?
 C012 C00U C01H 118.2(2) . . ?
 C012 C00U C027 120.6(2) . . ?
 C01H C00U C027 121.1(2) . . ?
 C00N C00V C00Q 121.8(2) . . ?
 C00N C00V H00V 119.1 . . ?
 C00Q C00V H00V 119.1 . . ?
 O00A C00W C00R 117.0(2) . . ?
 O00A C00W C028 123.4(2) . . ?
 C00R C00W C028 119.6(2) . . ?
 O004 C00X C012 124.1(2) . . ?
 O004 C00X C015 116.0(2) . . ?
 C012 C00X C015 119.9(2) . . ?
 O00C C00Y C010 116.0(2) . . ?
 C023 C00Y O00C 123.9(2) . . ?
 C023 C00Y C010 120.2(2) . . ?
 C00M C00Z H00A 108.7 . . ?
 C00M C00Z H00B 108.7 . . ?
 H00A C00Z H00B 107.6 . . ?
 C016 C00Z C00M 114.11(19) . . ?
 C016 C00Z H00A 108.7 . . ?
 C016 C00Z H00B 108.7 . . ?
 C00Y C010 C01O 121.2(2) . . ?
 C01L C010 C00Y 118.1(2) . . ?
 C01L C010 C01O 120.7(2) . . ?
 O005 C011 C019 116.9(2) . . ?
 O005 C011 C01L 123.5(2) . . ?
 C01L C011 C019 119.6(2) . . ?
 C00U C012 C00X 121.6(2) . . ?
 C00U C012 H012 119.2 . . ?
 C00X C012 H012 119.2 . . ?
 O00I C013 C01E 116.6(2) . . ?
 O00I C013 C026 123.5(2) . . ?
 C01E C013 C026 119.9(2) . . ?
 C00Q C014 C017 121.4(2) . . ?
 C00Q C014 C020 118.4(2) . . ?
 C020 C014 C017 119.9(2) . . ?
 C00X C015 C01J 121.6(2) . . ?
 C02A C015 C00X 118.4(2) . . ?
 C02A C015 C01J 120.0(2) . . ?
 C00O C016 C00Z 121.5(2) . . ?
 C028 C016 C00O 118.6(2) . . ?
 C028 C016 C00Z 119.9(2) . . ?
 C014 C017 C00R 113.18(19) . . ?
 C01M C017 C00R 122.1(2) . . ?
 C01M C017 C014 124.7(2) . . ?
 C00L C018 H018 119.3 . . ?
 C01K C018 C00L 121.5(2) . . ?
 C01K C018 H018 119.3 . . ?
 C011 C019 C01M 122.1(2) . . ?
 C023 C019 C011 118.2(2) . . ?
 C023 C019 C01M 119.4(2) . . ?
 O008 C01A C01R 124.1(2) . . ?
 O008 C01A C022 115.9(2) . . ?
 C01R C01A C022 120.0(2) . . ?
 C01P C01B C027 120.4(2) . . ?
 C01R C01B C01P 118.3(2) . . ?
 C01R C01B C027 121.4(2) . . ?
 C00O C01C C00R 121.3(2) . . ?
 C00O C01C H01C 119.3 . . ?
 C00R C01C H01C 119.3 . . ?
 O00F C01D C01Q 117.3(2) . . ?
 O00F C01D C02J 123.1(2) . . ?
 C02J C01D C01Q 119.6(2) . . ?
 C013 C01E C01S 122.0(2) . . ?
 C02J C01E C013 118.4(2) . . ?
 C02J C01E C01S 119.7(2) . . ?
 C00S C01F C02B 120.7(2) . . ?
 C01Z C01F C00S 118.6(2) . . ?
 C01Z C01F C02B 120.7(2) . . ?
 C00P C01G C01O 121.4(2) . . ?
 C01W C01G C00P 118.5(2) . . ?
 C01W C01G C01O 120.1(2) . . ?
 O009 C01H C00U 116.5(2) . . ?
 O009 C01H C02A 123.5(2) . . ?
 C00U C01H C02A 120.0(2) . . ?
 O00D C01I C01V 116.6(2) . . ?
 O00D C01I C02F 123.2(2) . . ?
 C02F C01I C01V 120.2(2) . . ?
 C00N C01J C015 112.06(18) . . ?
 C00N C01J H01A 109.2 . . ?
 C00N C01J H01B 109.2 . . ?
 C015 C01J H01A 109.2 . . ?
 C015 C01J H01B 109.2 . . ?
 H01A C01J H01B 107.9 . . ?
 C018 C01K C01T 118.8(2) . . ?
 C018 C01K C024 119.6(2) . . ?
 C01T C01K C024 121.5(2) . . ?
 C010 C01L H01L 118.9 . . ?
 C011 C01L C010 122.1(2) . . ?
 C011 C01L H01L 118.9 . . ?
 C017 C01M C019 124.5(2) . . ?
 C017 C01M C01Q 121.0(2) . . ?
 C019 C01M C01Q 114.54(19) . . ?
 C01P C01N H01N 119.2 . . ?
 C022 C01N H01N 119.2 . . ?
 C022 C01N C01P 121.5(2) . . ?
 C010 C01O H01D 108.8 . . ?
 C010 C01O H01E 108.8 . . ?
 C01G C01O C010 113.79(19) . . ?
 C01G C01O H01D 108.8 . . ?
 C01G C01O H01E 108.8 . . ?
 H01D C01O H01E 107.7 . . ?
 O007 C01P C01B 116.4(2) . . ?
 O007 C01P C01N 123.3(2) . . ?
 C01N C01P C01B 120.2(2) . . ?
 C01D C01Q C01M 122.5(2) . . ?
 C026 C01Q C01D 118.7(2) . . ?
 C026 C01Q C01M 118.7(2) . . ?
 C01A C01R C01B 121.4(2) . . ?
 C01A C01R H01R 119.3 . . ?
 C01B C01R H01R 119.3 . . ?
 C01E C01S H01F 109.4 . . ?
 C01E C01S H01G 109.4 . . ?
 C01E C01S C01V 111.3(2) . . ?
 H01F C01S H01G 108.0 . . ?
 C01V C01S H01F 109.4 . . ?
 C01V C01S H01G 109.4 . . ?
 O00E C01T C01K 116.1(2) . . ?
 O00E C01T C029 123.9(2) . . ?
 C01K C01T C029 120.0(2) . . ?
 O00G C01U C02E 116.2(2) . . ?
 O00G C01U C02I 123.5(2) . . ?
 C02E C01U C02I 120.2(2) . . ?
 C01I C01V C01S 121.7(2) . . ?
 C02T C01V C01I 118.2(2) . . ?
 C02T C01V C01S 120.0(2) . . ?
 C00S C01W H01W 119.4 . . ?
 C01G C01W C00S 121.3(2) . . ?
 C01G C01W H01W 119.4 . . ?
 O004 C01X H01H 110.1 . . ?
 O004 C01X H01I 110.1 . . ?
 O004 C01X C02Y 107.9(2) . . ?
 H01H C01X H01I 108.4 . . ?
 C02Y C01X H01H 110.1 . . ?
 C02Y C01X H01I 110.1 . . ?
 C021 C01Y O00J 116.1(2) . . ?
 C02T C01Y O00J 123.7(2) . . ?
 C02T C01Y C021 120.3(3) . . ?
 C00P C01Z H01Z 119.3 . . ?
 C01F C01Z C00P 121.5(2) . . ?
 C01F C01Z H01Z 119.3 . . ?
 C00T C020 C014 121.4(2) . . ?
 C00T C020 H020 119.3 . . ?
 C014 C020 H020 119.3 . . ?
 C01Y C021 C02F 118.1(2) . . ?
 C01Y C021 C02H 121.9(2) . . ?
 C02F C021 C02H 119.9(2) . . ?
 C01A C022 C024 121.6(2) . . ?
 C01N C022 C01A 118.5(2) . . ?
 C01N C022 C024 119.9(2) . . ?
 C00Y C023 C019 121.8(2) . . ?
 C00Y C023 H023 119.1 . . ?
 C019 C023 H023 119.1 . . ?
 C01K C024 H02A 109.8 . . ?
 C01K C024 H02B 109.8 . . ?
 C022 C024 C01K 109.29(19) . . ?
 C022 C024 H02A 109.8 . . ?
 C022 C024 H02B 109.8 . . ?
 H02A C024 H02B 108.3 . . ?
 C02I C025 C02B 120.7(2) . . ?
 C02L C025 C02B 120.5(2) . . ?
 C02L C025 C02I 118.7(2) . . ?
 C013 C026 H026 119.2 . . ?
 C01Q C026 C013 121.5(2) . . ?
 C01Q C026 H026 119.2 . . ?
 C00U C027 H02C 109.0 . . ?
 C00U C027 H02D 109.0 . . ?
 C01B C027 C00U 112.80(19) . . ?
 C01B C027 H02C 109.0 . . ?
 C01B C027 H02D 109.0 . . ?
 H02C C027 H02D 107.8 . . ?
 C00W C028 H028 119.2 . . ?
 C016 C028 C00W 121.7(2) . . ?
 C016 C028 H028 119.2 . . ?
 C00M C029 C01T 121.4(2) . . ?
 C00M C029 H029 119.3 . . ?
 C01T C029 H029 119.3 . . ?
 C015 C02A C01H 121.9(2) . . ?
 C015 C02A H02E 119.1 . . ?
 C01H C02A H02E 119.1 . . ?
 C01F C02B C025 110.5(2) . . ?
 C01F C02B H02F 109.6 . . ?
 C01F C02B H02G 109.6 . . ?
 C025 C02B H02F 109.6 . . ?
 C025 C02B H02G 109.6 . . ?
 H02F C02B H02G 108.1 . . ?
 O007 C02C H02H 110.2 . . ?
 O007 C02C H02I 110.2 . . ?
 O007 C02C C02M 107.5(2) . . ?
 H02H C02C H02I 108.5 . . ?
 C02M C02C H02H 110.2 . . ?
 C02M C02C H02I 110.2 . . ?
 O009 C02D H02J 110.1 . . ?
 O009 C02D H02K 110.1 . . ?
 O009 C02D C032 108.2(2) . . ?
 H02J C02D H02K 108.4 . . ?
 C032 C02D H02J 110.1 . . ?
 C032 C02D H02K 110.1 . . ?
 C01U C02E C02H 121.4(2) . . ?
 C01U C02E C02Q 118.2(2) . . ?
 C02Q C02E C02H 120.4(2) . . ?
 C01I C02F C021 121.2(2) . . ?
 C01I C02F H02L 119.4 . . ?
 C021 C02F H02L 119.4 . . ?
 O00D C02G H02M 110.0 . . ?
 O00D C02G H02N 110.0 . . ?
 O00D C02G C03I 108.6(2) . . ?
 H02M C02G H02N 108.3 . . ?
 C03I C02G H02M 110.0 . . ?
 C03I C02G H02N 110.0 . . ?
 C021 C02H H02O 109.2 . . ?
 C021 C02H H02P 109.2 . . ?
 C02E C02H C021 112.2(2) . . ?
 C02E C02H H02O 109.2 . . ?
 C02E C02H H02P 109.2 . . ?
 H02O C02H H02P 107.9 . . ?
 C01U C02I H02Q 119.5 . . ?
 C025 C02I C01U 121.0(2) . . ?
 C025 C02I H02Q 119.5 . . ?
 C01D C02J H02R 119.0 . . ?
 C01E C02J C01D 121.9(2) . . ?
 C01E C02J H02R 119.0 . . ?
 O001 C02K H02S 110.1 . . ?
 O001 C02K H02T 110.1 . . ?
 O001 C02K C033 108.2(2) . . ?
 H02S C02K H02T 108.4 . . ?
 C033 C02K H02S 110.1 . . ?
 C033 C02K H02T 110.1 . . ?
 O00K C02L C025 116.4(2) . . ?
 O00K C02L C02Q 123.2(3) . . ?
 C025 C02L C02Q 120.4(2) . . ?
 C02C C02M H02U 109.5 . . ?
 C02C C02M H02V 109.5 . . ?
 C02C C02M H02W 109.5 . . ?
 H02U C02M H02V 109.5 . . ?
 H02U C02M H02W 109.5 . . ?
 H02V C02M H02W 109.5 . . ?
 O00C C02N H02X 110.1 . . ?
 O00C C02N H02Y 110.1 . . ?
 O00C C02N C038 108.1(2) . . ?
 H02X C02N H02Y 108.4 . . ?
 C038 C02N H02X 110.1 . . ?
 C038 C02N H02Y 110.1 . . ?
 O002 C02O H02Z 110.1 . . ?
 O002 C02O H 110.1 . . ?
 O002 C02O C039 107.8(2) . . ?
 H02Z C02O H 108.5 . . ?
 C039 C02O H02Z 110.1 . . ?
 C039 C02O H 110.1 . . ?
 H02 C02P HA 109.5 . . ?
 H02 C02P HB 109.5 . . ?
 HA C02P HB 109.5 . . ?
 C02W C02P H02 109.5 . . ?
 C02W C02P HA 109.5 . . ?
 C02W C02P HB 109.5 . . ?
 C02E C02Q H1 119.3 . . ?
 C02L C02Q C02E 121.4(3) . . ?
 C02L C02Q H1 119.3 . . ?
 O00G C02R H2 110.1 . . ?
 O00G C02R HC 110.1 . . ?
 O00G C02R C035 108.2(2) . . ?
 H2 C02R HC 108.4 . . ?
 C035 C02R H2 110.1 . . ?
 C035 C02R HC 110.1 . . ?
 O00E C02S H3 110.3 . . ?
 O00E C02S HD 110.3 . . ?
 O00E C02S C03C 106.9(3) . . ?
 H3 C02S HD 108.6 . . ?
 C03C C02S H3 110.3 . . ?
 C03C C02S HD 110.3 . . ?
 C01V C02T C01Y 121.9(2) . . ?
 C01V C02T H4 119.1 . . ?
 C01Y C02T H4 119.1 . . ?
 O00B C02U H5 110.5 . . ?
 O00B C02U HE 110.5 . . ?
 O00B C02U C03J 106.3(2) . . ?
 H5 C02U HE 108.7 . . ?
 C03J C02U H5 110.5 . . ?
 C03J C02U HE 110.5 . . ?
 O00H C02V H6 110.1 . . ?
 O00H C02V HF 110.1 . . ?
 O00H C02V C03H 108.0(2) . . ?
 H6 C02V HF 108.4 . . ?
 C03H C02V H6 110.1 . . ?
 C03H C02V HF 110.1 . . ?
 O006 C02W C02P 107.4(2) . . ?
 O006 C02W H7 110.2 . . ?
 O006 C02W HG 110.2 . . ?
 C02P C02W H7 110.2 . . ?
 C02P C02W HG 110.2 . . ?
 H7 C02W HG 108.5 . . ?
 O00F C02X H8 110.1 . . ?
 O00F C02X HH 110.1 . . ?
 O00F C02X C03G 108.0(2) . . ?
 H8 C02X HH 108.4 . . ?
 C03G C02X H8 110.1 . . ?
 C03G C02X HH 110.1 . . ?
 C01X C02Y H9 109.5 . . ?
 C01X C02Y HI 109.5 . . ?
 C01X C02Y HJ 109.5 . . ?
 H9 C02Y HI 109.5 . . ?
 H9 C02Y HJ 109.5 . . ?
 HI C02Y HJ 109.5 . . ?
 O003 C02Z H10 110.0 . . ?
 O003 C02Z HK 110.0 . . ?
 O003 C02Z C03D 108.5(2) . . ?
 H10 C02Z HK 108.4 . . ?
 C03D C02Z H10 110.0 . . ?
 C03D C02Z HK 110.0 . . ?
 O008 C030 H03A 110.4 . . ?
 O008 C030 H03B 110.4 . . ?
 O008 C030 C036 106.5(2) . . ?
 H03A C030 H03B 108.6 . . ?
 C036 C030 H03A 110.4 . . ?
 C036 C030 H03B 110.4 . . ?
 O005 C031 H03C 109.9 . . ?
 O005 C031 H03D 109.9 . . ?
 O005 C031 C03E 108.8(2) . . ?
 H03C C031 H03D 108.3 . . ?
 C03E C031 H03C 109.9 . . ?
 C03E C031 H03D 109.9 . . ?
 C02D C032 H03E 109.5 . . ?
 C02D C032 H03F 109.5 . . ?
 C02D C032 H03G 109.5 . . ?
 H03E C032 H03F 109.5 . . ?
 H03E C032 H03G 109.5 . . ?
 H03F C032 H03G 109.5 . . ?
 C02K C033 H03H 109.5 . . ?
 C02K C033 H03I 109.5 . . ?
 C02K C033 H03J 109.5 . . ?
 H03H C033 H03I 109.5 . . ?
 H03H C033 H03J 109.5 . . ?
 H03I C033 H03J 109.5 . . ?
 O00K C034 H03K 110.2 . . ?
 O00K C034 H03L 110.2 . . ?
 O00K C034 C03F 107.7(3) . . ?
 H03K C034 H03L 108.5 . . ?
 C03F C034 H03K 110.2 . . ?
 C03F C034 H03L 110.2 . . ?
 C02R C035 H03M 109.5 . . ?
 C02R C035 H03N 109.5 . . ?
 C02R C035 H03O 109.5 . . ?
 H03M C035 H03N 109.5 . . ?
 H03M C035 H03O 109.5 . . ?
 H03N C035 H03O 109.5 . . ?
 C030 C036 H03P 109.5 . . ?
 C030 C036 H03Q 109.5 . . ?
 C030 C036 H03R 109.5 . . ?
 H03P C036 H03Q 109.5 . . ?
 H03P C036 H03R 109.5 . . ?
 H03Q C036 H03R 109.5 . . ?
 O00A C037 H03S 110.0 . . ?
 O00A C037 H03T 110.0 . . ?
 O00A C037 C03M 108.3(2) . . ?
 H03S C037 H03T 108.4 . . ?
 C03M C037 H03S 110.0 . . ?
 C03M C037 H03T 110.0 . . ?
 C02N C038 H03U 109.5 . . ?
 C02N C038 H03V 109.5 . . ?
 C02N C038 H03W 109.5 . . ?
 H03U C038 H03V 109.5 . . ?
 H03U C038 H03W 109.5 . . ?
 H03V C038 H03W 109.5 . . ?
 C02O C039 H03X 109.5 . . ?
 C02O C039 H03Y 109.5 . . ?
 C02O C039 HL 109.5 . . ?
 H03X C039 H03Y 109.5 . . ?
 H03X C039 HL 109.5 . . ?
 H03Y C039 HL 109.5 . . ?
 O00J C03A H03Z 109.9 . . ?
 O00J C03A HM 109.9 . . ?
 O00J C03A C03N 108.7(3) . . ?
 H03Z C03A HM 108.3 . . ?
 C03N C03A H03Z 109.9 . . ?
 C03N C03A HM 109.9 . . ?
 H21 C03B HN 107.5 . . ?
 C03K C03B H21 108.4 . . ?
 C03K C03B HN 108.4 . . ?
 C03K C03B C03O 115.3(3) . . ?
 C03O C03B H21 108.4 . . ?
 C03O C03B HN 108.4 . . ?
 C02S C03C H03 109.5 . . ?
 C02S C03C HO 109.5 . . ?
 C02S C03C HP 109.5 . . ?
 H03 C03C HO 109.5 . . ?
 H03 C03C HP 109.5 . . ?
 HO C03C HP 109.5 . . ?
 C02Z C03D H11 109.5 . . ?
 C02Z C03D HQ 109.5 . . ?
 C02Z C03D HR 109.5 . . ?
 H11 C03D HQ 109.5 . . ?
 H11 C03D HR 109.5 . . ?
 HQ C03D HR 109.5 . . ?
 C031 C03E H12 109.5 . . ?
 C031 C03E HS 109.5 . . ?
 C031 C03E HT 109.5 . . ?
 H12 C03E HS 109.5 . . ?
 H12 C03E HT 109.5 . . ?
 HS C03E HT 109.5 . . ?
 C034 C03F H13 109.5 . . ?
 C034 C03F HU 109.5 . . ?
 C034 C03F HV 109.5 . . ?
 H13 C03F HU 109.5 . . ?
 H13 C03F HV 109.5 . . ?
 HU C03F HV 109.5 . . ?
 C02X C03G H14 109.5 . . ?
 C02X C03G HW 109.5 . . ?
 C02X C03G HX 109.5 . . ?
 H14 C03G HW 109.5 . . ?
 H14 C03G HX 109.5 . . ?
 HW C03G HX 109.5 . . ?
 C02V C03H H15 109.5 . . ?
 C02V C03H HY 109.5 . . ?
 C02V C03H HZ 109.5 . . ?
 H15 C03H HY 109.5 . . ?
 H15 C03H HZ 109.5 . . ?
 HY C03H HZ 109.5 . . ?
 C02G C03I H16 109.5 . . ?
 C02G C03I H31 109.5 . . ?
 C02G C03I H32 109.5 . . ?
 H16 C03I H31 109.5 . . ?
 H16 C03I H32 109.5 . . ?
 H31 C03I H32 109.5 . . ?
 C02U C03J H17 109.5 . . ?
 C02U C03J H33 109.5 . . ?
 C02U C03J H34 109.5 . . ?
 H17 C03J H33 109.5 . . ?
 H17 C03J H34 109.5 . . ?
 H33 C03J H34 109.5 . . ?
 C03B C03K H22 108.5 . . ?
 C03B C03K H35 108.5 . . ?
 C03B C03K C03T 115.3(4) . . ?
 H22 C03K H35 107.5 . . ?
 C03T C03K H22 108.5 . . ?
 C03T C03K H35 108.5 . . ?
 H27 C03L H36 107.2 . . ?
 C03R C03L H27 107.9 . . ?
 C03R C03L H36 107.9 . . ?
 C03R C03L C03W 117.7(4) . . ?
 C03W C03L H27 107.9 . . ?
 C03W C03L H36 107.9 . . ?
 C037 C03M H18 109.5 . . ?
 C037 C03M H37 109.5 . . ?
 C037 C03M H38 109.5 . . ?
 H18 C03M H37 109.5 . . ?
 H18 C03M H38 109.5 . . ?
 H37 C03M H38 109.5 . . ?
 C03A C03N H19 109.5 . . ?
 C03A C03N H39 109.5 . . ?
 C03A C03N H40 109.5 . . ?
 H19 C03N H39 109.5 . . ?
 H19 C03N H40 109.5 . . ?
 H39 C03N H40 109.5 . . ?
 C03B C03O H23 109.7 . . ?
 C03B C03O H41 109.7 . . ?
 C03B C03O C03X 110.0(4) . . ?
 H23 C03O H41 108.2 . . ?
 C03X C03O H23 109.7 . . ?
 C03X C03O H41 109.7 . . ?
 O00I C03P H20 109.6 . . ?
 O00I C03P H42 109.6 . . ?
 O00I C03P C045 110.5(5) . . ?
 H20 C03P H42 108.1 . . ?
 C045 C03P H20 109.6 . . ?
 C045 C03P H42 109.6 . . ?
 C10 C03P O00I 80.9(8) . . ?
 C10 C03P H20 30.8 . . ?
 C10 C03P H42 130.6 . . ?
 C10 C03P C045 111.1(10) . . ?
 C03L C03R H28 108.1 . . ?
 C03L C03R H43 108.1 . . ?
 C03L C03R C03S 116.9(4) . . ?
 H28 C03R H43 107.3 . . ?
 C03S C03R H28 108.1 . . ?
 C03S C03R H43 108.1 . . ?
 C03R C03S H29 108.8 . . ?
 C03R C03S H44 108.8 . . ?
 C03R C03S C042 113.7(5) . . ?
 H29 C03S H44 107.7 . . ?
 C042 C03S H29 108.8 . . ?
 C042 C03S H44 108.8 . . ?
 C03K C03T H24 110.8 . . ?
 C03K C03T H45 110.8 . . ?
 C03K C03T H46 102.9 . . ?
 C03K C03T H47 102.9 . . ?
 C03K C03T C03Y 104.8(4) . . ?
 H24 C03T H45 108.9 . . ?
 H24 C03T H46 70.3 . . ?
 H24 C03T H47 34.8 . . ?
 H45 C03T H46 45.9 . . ?
 H45 C03T H47 139.1 . . ?
 H46 C03T H47 105.0 . . ?
 C03Y C03T H24 110.8 . . ?
 C03Y C03T H45 110.8 . . ?
 C03Y C03T H46 149.5 . . ?
 C03Y C03T H47 81.1 . . ?
 C6 C03T C03K 137.1(7) . . ?
 C6 C03T H24 110.0 . . ?
 C6 C03T H45 67.0 . . ?
 C6 C03T H46 102.9 . . ?
 C6 C03T H47 102.9 . . ?
 C6 C03T C03Y 47.1(7) . . ?
 N03Q C03U C041 174.4(7) . . ?
 C03L C03W H30 108.3 . . ?
 C03L C03W H48 108.3 . . ?
 C03L C03W C2 115.8(4) . . ?
 H30 C03W H48 107.4 . . ?
 C2 C03W H30 108.3 . . ?
 C2 C03W H48 108.3 . . ?
 C03O C03X H25 109.9 . . ?
 C03O C03X H49 109.9 . . ?
 H25 C03X H49 108.3 . . ?
 C041 C03X C03O 109.0(4) . . ?
 C041 C03X H25 109.9 . . ?
 C041 C03X H49 109.9 . . ?
 C03T C03Y H26 111.8 . . ?
 C03T C03Y H50 111.8 . . ?
 H26 C03Y H50 109.5 . . ?
 C1 C03Y C03T 100.1(4) . . ?
 C1 C03Y H26 111.8 . . ?
 C1 C03Y H50 111.8 . . ?
 C6 C03Y C03T 48.8(6) . . ?
 C6 C03Y H26 146.5 . . ?
 C6 C03Y H50 103.6 . . ?
 C6 C03Y C1 57.9(6) . . ?
 C03U C041 H04D 110.5 . . ?
 C03U C041 H04E 110.5 . . ?
 C03X C041 C03U 106.0(5) . . ?
 C03X C041 H04D 110.5 . . ?
 C03X C041 H04E 110.5 . . ?
 H04D C041 H04E 108.7 . . ?
 C03S C042 H04F 108.5 . . ?
 C03S C042 H04G 108.5 . . ?
 H04F C042 H04G 107.5 . . ?
 C043 C042 C03S 115.2(6) . . ?
 C043 C042 H04F 108.5 . . ?
 C043 C042 H04G 108.5 . . ?
 C042 C043 H04H 110.6 . . ?
 C042 C043 H04I 110.6 . . ?
 C042 C043 C3 105.9(7) . . ?
 H04H C043 H04I 108.7 . . ?
 C3 C043 H04H 110.6 . . ?
 C3 C043 H04I 110.6 . . ?
 C03P C045 H04A 109.5 . . ?
 C03P C045 H04B 109.5 . . ?
 C03P C045 H04C 109.5 . . ?
 C03P C045 C10 22.2(3) . . ?
 H04A C045 H04B 109.5 . . ?
 H04A C045 H04C 109.5 . . ?
 H04B C045 H04C 109.5 . . ?
 C10 C045 H04A 105.9 . . ?
 C10 C045 H04B 129.3 . . ?
 C10 C045 H04C 91.1 . . ?
 C03Y C1 H1AA 112.3 . . ?
 C03Y C1 H1AB 112.3 . . ?
 C03Y C1 H1BC 82.4 . . ?
 C03Y C1 H1BD 159.1 . . ?
 C03Y C1 C8 97.2(5) . . ?
 H1AA C1 H1AB 109.9 . . ?
 H1AA C1 H1BC 34.6 . . ?
 H1AA C1 H1BD 70.2 . . ?
 H1AB C1 H1BC 140.8 . . ?
 H1AB C1 H1BD 50.5 . . ?
 H1BC C1 H1BD 104.4 . . ?
 C8 C1 H1AA 112.3 . . ?
 C8 C1 H1AB 112.3 . . ?
 C8 C1 H1BC 100.8 . . ?
 C8 C1 H1BD 100.8 . . ?
 C6 C1 C03Y 58.3(7) . . ?
 C6 C1 H1AA 101.6 . . ?
 C6 C1 H1AB 63.3 . . ?
 C6 C1 H1BC 100.8 . . ?
 C6 C1 H1BD 100.8 . . ?
 C6 C1 C8 144.3(9) . . ?
 N03V C8 C1 162.1(8) . . ?
 N044 C3 C043 172.0(10) . . ?
 C03W C2 H2AA 108.2 . . ?
 C03W C2 H2AB 108.2 . . ?
 C03W C2 H2BC 109.6 . . ?
 C03W C2 H2BD 109.6 . . ?
 H2AA C2 H2AB 107.3 . . ?
 H2AA C2 H2BC 78.3 . . ?
 H2AA C2 H2BD 32.9 . . ?
 H2AB C2 H2BC 137.7 . . ?
 H2AB C2 H2BD 76.0 . . ?
 H2BC C2 H2BD 108.1 . . ?
 C4 C2 C03W 116.5(6) . . ?
 C4 C2 H2AA 108.2 . . ?
 C4 C2 H2AB 108.2 . . ?
 C4 C2 H2BC 35.9 . . ?
 C4 C2 H2BD 128.7 . . ?
 C5 C2 C03W 110.5(8) . . ?
 C5 C2 H2AA 134.5 . . ?
 C5 C2 H2AB 37.4 . . ?
 C5 C2 H2BC 109.6 . . ?
 C5 C2 H2BD 109.6 . . ?
 C5 C2 C4 74.5(8) . . ?
 C2 C4 H4A 109.8 . . ?
 C2 C4 H4B 109.8 . . ?
 C2 C4 C9 109.2(9) . . ?
 C2 C4 C5 51.1(5) . . ?
 C2 C4 C7 82.8(7) . . ?
 H4A C4 H4B 108.3 . . ?
 C9 C4 H4A 109.8 . . ?
 C9 C4 H4B 109.8 . . ?
 C9 C4 C5 89.6(8) . . ?
 C9 C4 C7 44.8(6) . . ?
 C5 C4 H4A 157.6 . . ?
 C5 C4 H4B 73.6 . . ?
 C5 C4 C7 45.6(6) . . ?
 C7 C4 H4A 154.5 . . ?
 C7 C4 H4B 86.7 . . ?
 C9 N1 N6 91.2(9) . . ?
 C9 N1 C7 52.2(8) . . ?
 N6 N1 C7 41.3(6) . . ?
 C4 C9 N6 127.5(10) . . ?
 C4 C9 C7 90.9(10) . . ?
 N1 C9 C4 178.1(15) . . ?
 N1 C9 N6 52.5(7) . . ?
 N1 C9 C7 89.6(10) . . ?
 C7 C9 N6 39.5(7) . . ?
 C2 C5 C4 54.4(6) . . ?
 C2 C5 H5A 109.5 . . ?
 C2 C5 H5B 109.5 . . ?
 C2 C5 C7 110.9(12) . . ?
 C4 C5 H5A 79.2 . . ?
 C4 C5 H5B 163.8 . . ?
 H5A C5 H5B 108.1 . . ?
 C7 C5 C4 80.5(9) . . ?
 C7 C5 H5A 109.5 . . ?
 C7 C5 H5B 109.5 . . ?
 N1 N6 C9 36.3(5) . . ?
 C7 N6 N1 83.2(11) . . ?
 C7 N6 C9 49.1(9) . . ?
 N1 C7 C4 82.5(7) . . ?
 C9 C7 C4 44.3(7) . . ?
 C9 C7 N1 38.2(6) . . ?
 C9 C7 C5 97.3(11) . . ?
 C5 C7 C4 53.9(7) . . ?
 C5 C7 N1 135.0(11) . . ?
 N6 C7 C4 132.3(12) . . ?
 N6 C7 N1 55.5(9) . . ?
 N6 C7 C9 91.5(12) . . ?
 N6 C7 C5 166.9(16) . . ?
 C03T C6 H6A 103.8 . . ?
 C03T C6 H6B 103.8 . . ?
 C03Y C6 C03T 84.1(9) . . ?
 C03Y C6 H6A 82.1 . . ?
 C03Y C6 H6B 167.1 . . ?
 C1 C6 C03T 133.6(11) . . ?
 C1 C6 C03Y 63.9(7) . . ?
 C1 C6 H6A 103.8 . . ?
 C1 C6 H6B 103.8 . . ?
 H6A C6 H6B 105.4 . . ?
 H11A C11 H11B 109.5 . . ?
 H11A C11 H11C 109.5 . . ?
 H11B C11 H11C 109.5 . . ?
 C10 C11 H11A 109.5 . . ?
 C10 C11 H11B 109.5 . . ?
 C10 C11 H11C 109.5 . . ?
 O00I C10 C045 87.5(4) . . ?
 O00I C10 H10A 108.2 . . ?
 O00I C10 H10B 108.2 . . ?
 C03P C10 O00I 67.9(7) . . ?
 C03P C10 C045 46.7(8) . . ?
 C03P C10 C11 174.9(13) . . ?
 C03P C10 H10A 72.0 . . ?
 C03P C10 H10B 67.2 . . ?
 C045 C10 H10A 26.8 . . ?
 C045 C10 H10B 99.0 . . ?
 C11 C10 O00I 116.4(8) . . ?
 C11 C10 C045 134.3(8) . . ?
 C11 C10 H10A 108.2 . . ?
 C11 C10 H10B 108.2 . . ?
 H10A C10 H10B 107.3 . . ?

loop_
  _geom_torsion_atom_site_label_1
  _geom_torsion_atom_site_label_2
  _geom_torsion_atom_site_label_3
  _geom_torsion_atom_site_label_4
  _geom_torsion
  _geom_torsion_site_symmetry_1
  _geom_torsion_site_symmetry_2
  _geom_torsion_site_symmetry_3
  _geom_torsion_site_symmetry_4
  _geom_torsion_publ_flag
 O001 C00P C01G C01O -1.2(3) . . . . ?
 O001 C00P C01G C01W 179.79(19) . . . . ?
 O001 C00P C01Z C01F 179.0(2) . . . . ?
 O002 C00Q C00V C00N 176.7(2) . . . . ?
 O002 C00Q C014 C017 -4.8(3) . . . . ?
 O002 C00Q C014 C020 -178.31(19) . . . . ?
 O003 C00O C016 C00Z 3.8(3) . . . . ?
 O003 C00O C016 C028 -177.3(2) . . . . ?
 O003 C00O C01C C00R 176.3(2) . . . . ?
 O004 C00X C012 C00U 178.9(2) . . . . ?
 O004 C00X C015 C01J -1.6(3) . . . . ?
 O004 C00X C015 C02A -179.35(19) . . . . ?
 O005 C011 C019 C01M -3.6(3) . . . . ?
 O005 C011 C019 C023 -177.8(2) . . . . ?
 O005 C011 C01L C010 176.7(2) . . . . ?
 O006 C00T C020 C014 177.8(2) . . . . ?
 O008 C01A C01R C01B 177.1(2) . . . . ?
 O008 C01A C022 C01N -178.34(19) . . . . ?
 O008 C01A C022 C024 -1.3(3) . . . . ?
 O009 C01H C02A C015 177.6(2) . . . . ?
 O00A C00W C028 C016 179.0(2) . . . . ?
 O00B C00S C01F C01Z -179.8(2) . . . . ?
 O00B C00S C01F C02B -3.2(3) . . . . ?
 O00B C00S C01W C01G 178.6(2) . . . . ?
 O00C C00Y C010 C01L -179.5(2) . . . . ?
 O00C C00Y C010 C01O 0.1(3) . . . . ?
 O00C C00Y C023 C019 178.4(2) . . . . ?
 O00D C01I C01V C01S -2.9(3) . . . . ?
 O00D C01I C01V C02T -179.7(2) . . . . ?
 O00D C01I C02F C021 178.9(2) . . . . ?
 O00E C01T C029 C00M -178.7(2) . . . . ?
 O00F C01D C01Q C01M -4.9(3) . . . . ?
 O00F C01D C01Q C026 178.5(2) . . . . ?
 O00F C01D C02J C01E -178.9(2) . . . . ?
 O00G C01U C02E C02H 2.2(4) . . . . ?
 O00G C01U C02E C02Q -177.6(2) . . . . ?
 O00G C01U C02I C025 176.7(2) . . . . ?
 O00H C00L C00M C00Z 0.9(3) . . . . ?
 O00H C00L C00M C029 -179.99(19) . . . . ?
 O00H C00L C018 C01K 178.8(2) . . . . ?
 O00I C013 C01E C01S 0.1(4) . . . . ?
 O00I C013 C01E C02J -178.4(2) . . . . ?
 O00I C013 C026 C01Q 177.7(2) . . . . ?
 O00I C03P C045 C10 -87.9(10) . . . . ?
 O00I C03P C10 C045 108.6(6) . . . . ?
 O00J C01Y C021 C02F -178.6(2) . . . . ?
 O00J C01Y C021 C02H 1.0(4) . . . . ?
 O00J C01Y C02T C01V 177.8(2) . . . . ?
 O00K C02L C02Q C02E 179.6(2) . . . . ?
 C00L O00H C02V C03H -175.6(2) . . . . ?
 C00L C00M C00Z C016 -90.4(3) . . . . ?
 C00L C00M C029 C01T 0.6(4) . . . . ?
 C00L C018 C01K C01T 1.6(4) . . . . ?
 C00L C018 C01K C024 -173.8(2) . . . . ?
 C00M C00L C018 C01K -0.2(3) . . . . ?
 C00M C00Z C016 C00O -90.5(3) . . . . ?
 C00M C00Z C016 C028 90.6(3) . . . . ?
 C00N C00T C020 C014 -1.2(3) . . . . ?
 C00O O003 C02Z C03D -174.0(2) . . . . ?
 C00O C016 C028 C00W 0.4(4) . . . . ?
 C00P O001 C02K C033 -175.9(2) . . . . ?
 C00P C01G C01O C010 -86.1(3) . . . . ?
 C00P C01G C01W C00S 1.2(4) . . . . ?
 C00Q O002 C02O C039 176.6(2) . . . . ?
 C00Q C014 C017 C00R -91.3(3) . . . . ?
 C00Q C014 C017 C01M 85.7(3) . . . . ?
 C00Q C014 C020 C00T 1.4(3) . . . . ?
 C00R C00W C028 C016 -1.4(4) . . . . ?
 C00R C017 C01M C019 174.9(2) . . . . ?
 C00R C017 C01M C01Q -6.8(4) . . . . ?
 C00S O00B C02U C03J 169.8(2) . . . . ?
 C00S C01F C01Z C00P 1.2(4) . . . . ?
 C00S C01F C02B C025 -88.3(3) . . . . ?
 C00T O006 C02W C02P 179.6(2) . . . . ?
 C00T C00N C00V C00Q 1.5(3) . . . . ?
 C00T C00N C01J C015 -85.1(3) . . . . ?
 C00U C01H C02A C015 -1.9(3) . . . . ?
 C00V C00N C00T O006 -179.31(19) . . . . ?
 C00V C00N C00T C020 -0.3(3) . . . . ?
 C00V C00N C01J C015 92.8(3) . . . . ?
 C00V C00Q C014 C017 173.3(2) . . . . ?
 C00V C00Q C014 C020 -0.2(3) . . . . ?
 C00W O00A C037 C03M 179.1(3) . . . . ?
 C00W C00R C017 C014 -88.6(3) . . . . ?
 C00W C00R C017 C01M 94.3(3) . . . . ?
 C00W C00R C01C C00O 1.3(4) . . . . ?
 C00X O004 C01X C02Y 178.9(2) . . . . ?
 C00X C015 C01J C00N -90.3(3) . . . . ?
 C00X C015 C02A C01H 0.8(3) . . . . ?
 C00Y O00C C02N C038 -179.3(2) . . . . ?
 C00Y C010 C01L C011 0.9(4) . . . . ?
 C00Y C010 C01O C01G -86.6(3) . . . . ?
 C00Z C00M C029 C01T 179.7(2) . . . . ?
 C00Z C016 C028 C00W 179.4(2) . . . . ?
 C010 C00Y C023 C019 -1.7(4) . . . . ?
 C011 O005 C031 C03E 179.8(2) . . . . ?
 C011 C019 C01M C017 83.3(3) . . . . ?
 C011 C019 C01M C01Q -95.1(3) . . . . ?
 C011 C019 C023 C00Y 1.1(4) . . . . ?
 C012 C00U C01H O009 -178.12(19) . . . . ?
 C012 C00U C01H C02A 1.4(3) . . . . ?
 C012 C00U C027 C01B 92.4(3) . . . . ?
 C012 C00X C015 C01J 178.4(2) . . . . ?
 C012 C00X C015 C02A 0.7(3) . . . . ?
 C013 O00I C03P C045 -171.9(3) . . . . ?
 C013 O00I C03P C10 78.8(9) . . . . ?
 C013 O00I C10 C03P -117.0(8) . . . . ?
 C013 O00I C10 C045 -160.6(3) . . . . ?
 C013 O00I C10 C11 60.0(9) . . . . ?
 C013 C01E C01S C01V -90.0(3) . . . . ?
 C013 C01E C02J C01D 0.2(4) . . . . ?
 C014 C00Q C00V C00N -1.3(3) . . . . ?
 C014 C017 C01M C019 -1.9(4) . . . . ?
 C014 C017 C01M C01Q 176.4(2) . . . . ?
 C015 C00X C012 C00U -1.1(3) . . . . ?
 C016 C00O C01C C00R -2.3(4) . . . . ?
 C017 C00R C00W O00A -3.7(3) . . . . ?
 C017 C00R C00W C028 176.7(2) . . . . ?
 C017 C00R C01C C00O -175.0(2) . . . . ?
 C017 C014 C020 C00T -172.2(2) . . . . ?
 C017 C01M C01Q C01D 96.4(3) . . . . ?
 C017 C01M C01Q C026 -86.9(3) . . . . ?
 C018 C00L C00M C00Z -180.0(2) . . . . ?
 C018 C00L C00M C029 -0.9(3) . . . . ?
 C018 C01K C01T O00E 177.7(2) . . . . ?
 C018 C01K C01T C029 -1.8(4) . . . . ?
 C018 C01K C024 C022 88.1(3) . . . . ?
 C019 C011 C01L C010 -1.5(4) . . . . ?
 C019 C01M C01Q C01D -85.1(3) . . . . ?
 C019 C01M C01Q C026 91.5(3) . . . . ?
 C01A O008 C030 C036 171.8(2) . . . . ?
 C01A C022 C024 C01K -92.6(3) . . . . ?
 C01C C00O C016 C00Z -177.5(2) . . . . ?
 C01C C00O C016 C028 1.4(3) . . . . ?
 C01C C00R C00W O00A -179.8(2) . . . . ?
 C01C C00R C00W C028 0.6(3) . . . . ?
 C01C C00R C017 C014 87.5(3) . . . . ?
 C01C C00R C017 C01M -89.6(3) . . . . ?
 C01D O00F C02X C03G 173.1(2) . . . . ?
 C01D C01Q C026 C013 0.7(4) . . . . ?
 C01E C013 C026 C01Q 0.1(4) . . . . ?
 C01E C01S C01V C01I -90.2(3) . . . . ?
 C01E C01S C01V C02T 86.6(3) . . . . ?
 C01F C00S C01W C01G -0.8(4) . . . . ?
 C01G C00P C01Z C01F -0.8(4) . . . . ?
 C01H O009 C02D C032 -179.4(2) . . . . ?
 C01H C00U C012 C00X 0.0(3) . . . . ?
 C01H C00U C027 C01B -87.6(3) . . . . ?
 C01I O00D C02G C03I 178.9(2) . . . . ?
 C01I C01V C02T C01Y 1.5(4) . . . . ?
 C01J C00N C00T O006 -1.3(3) . . . . ?
 C01J C00N C00T C020 177.7(2) . . . . ?
 C01J C00N C00V C00Q -176.5(2) . . . . ?
 C01J C015 C02A C01H -177.0(2) . . . . ?
 C01K C01T C029 C00M 0.7(4) . . . . ?
 C01L C010 C01O C01G 93.0(3) . . . . ?
 C01L C011 C019 C01M 174.8(2) . . . . ?
 C01L C011 C019 C023 0.5(3) . . . . ?
 C01M C019 C023 C00Y -173.3(2) . . . . ?
 C01M C01Q C026 C013 -176.0(2) . . . . ?
 C01N C022 C024 C01K 84.3(3) . . . . ?
 C01O C010 C01L C011 -178.6(2) . . . . ?
 C01O C01G C01W C00S -177.9(2) . . . . ?
 C01P O007 C02C C02M 179.61(19) . . . . ?
 C01P C01B C01R C01A 1.0(3) . . . . ?
 C01P C01B C027 C00U -85.5(3) . . . . ?
 C01P C01N C022 C01A 1.3(3) . . . . ?
 C01P C01N C022 C024 -175.8(2) . . . . ?
 C01Q C01D C02J C01E 0.6(4) . . . . ?
 C01R C01A C022 C01N 0.9(3) . . . . ?
 C01R C01A C022 C024 177.9(2) . . . . ?
 C01R C01B C01P O007 -179.17(18) . . . . ?
 C01R C01B C01P C01N 1.1(3) . . . . ?
 C01R C01B C027 C00U 93.3(3) . . . . ?
 C01S C01E C02J C01D -178.3(2) . . . . ?
 C01S C01V C02T C01Y -175.3(2) . . . . ?
 C01T O00E C02S C03C 171.8(2) . . . . ?
 C01T C01K C024 C022 -87.1(3) . . . . ?
 C01U O00G C02R C035 -179.8(2) . . . . ?
 C01U C02E C02H C021 -91.7(3) . . . . ?
 C01U C02E C02Q C02L 0.3(4) . . . . ?
 C01V C01I C02F C021 -0.6(4) . . . . ?
 C01W C00S C01F C01Z -0.4(4) . . . . ?
 C01W C00S C01F C02B 176.2(2) . . . . ?
 C01W C01G C01O C010 92.9(3) . . . . ?
 C01X O004 C00X C012 2.1(3) . . . . ?
 C01X O004 C00X C015 -177.9(2) . . . . ?
 C01Y O00J C03A C03N -177.9(3) . . . . ?
 C01Y C021 C02F C01I 0.0(4) . . . . ?
 C01Y C021 C02H C02E -89.7(3) . . . . ?
 C01Z C00P C01G C01O 178.6(2) . . . . ?
 C01Z C00P C01G C01W -0.4(3) . . . . ?
 C01Z C01F C02B C025 88.2(3) . . . . ?
 C020 C014 C017 C00R 82.1(3) . . . . ?
 C020 C014 C017 C01M -100.9(3) . . . . ?
 C021 C01Y C02T C01V -2.2(4) . . . . ?
 C022 C01A C01R C01B -2.0(4) . . . . ?
 C022 C01N C01P O007 178.0(2) . . . . ?
 C022 C01N C01P C01B -2.3(4) . . . . ?
 C023 C00Y C010 C01L 0.7(4) . . . . ?
 C023 C00Y C010 C01O -179.7(2) . . . . ?
 C023 C019 C01M C017 -102.5(3) . . . . ?
 C023 C019 C01M C01Q 79.1(3) . . . . ?
 C024 C01K C01T O00E -7.0(3) . . . . ?
 C024 C01K C01T C029 173.5(2) . . . . ?
 C025 C02L C02Q C02E -1.1(4) . . . . ?
 C026 C013 C01E C01S 177.9(2) . . . . ?
 C026 C013 C01E C02J -0.6(4) . . . . ?
 C027 C00U C012 C00X -179.9(2) . . . . ?
 C027 C00U C01H O009 1.9(3) . . . . ?
 C027 C00U C01H C02A -178.6(2) . . . . ?
 C027 C01B C01P O007 -0.4(3) . . . . ?
 C027 C01B C01P C01N 179.9(2) . . . . ?
 C027 C01B C01R C01A -177.8(2) . . . . ?
 C029 C00M C00Z C016 90.6(3) . . . . ?
 C02A C015 C01J C00N 87.5(3) . . . . ?
 C02B C01F C01Z C00P -175.4(2) . . . . ?
 C02B C025 C02I C01U -175.2(2) . . . . ?
 C02B C025 C02L O00K -3.8(4) . . . . ?
 C02B C025 C02L C02Q 176.8(2) . . . . ?
 C02C O007 C01P C01B -179.18(19) . . . . ?
 C02C O007 C01P C01N 0.5(3) . . . . ?
 C02D O009 C01H C00U -177.4(2) . . . . ?
 C02D O009 C01H C02A 3.0(3) . . . . ?
 C02E C01U C02I C025 -2.1(4) . . . . ?
 C02F C01I C01V C01S 176.6(2) . . . . ?
 C02F C01I C01V C02T -0.2(4) . . . . ?
 C02F C021 C02H C02E 89.9(3) . . . . ?
 C02G O00D C01I C01V -176.2(2) . . . . ?
 C02G O00D C01I C02F 4.2(4) . . . . ?
 C02H C021 C02F C01I -179.7(2) . . . . ?
 C02H C02E C02Q C02L -179.4(2) . . . . ?
 C02I C01U C02E C02H -179.0(2) . . . . ?
 C02I C01U C02E C02Q 1.3(4) . . . . ?
 C02I C025 C02B C01F 90.0(3) . . . . ?
 C02I C025 C02L O00K 179.7(2) . . . . ?
 C02I C025 C02L C02Q 0.3(4) . . . . ?
 C02J C01D C01Q C01M 175.5(2) . . . . ?
 C02J C01D C01Q C026 -1.1(3) . . . . ?
 C02J C01E C01S C01V 88.4(3) . . . . ?
 C02K O001 C00P C01G 177.6(2) . . . . ?
 C02K O001 C00P C01Z -2.2(3) . . . . ?
 C02L O00K C034 C03F -179.6(2) . . . . ?
 C02L C025 C02B C01F -86.4(3) . . . . ?
 C02L C025 C02I C01U 1.3(4) . . . . ?
 C02N O00C C00Y C010 -168.3(2) . . . . ?
 C02N O00C C00Y C023 11.5(4) . . . . ?
 C02O O002 C00Q C00V 15.3(3) . . . . ?
 C02O O002 C00Q C014 -166.7(2) . . . . ?
 C02Q C02E C02H C021 88.0(3) . . . . ?
 C02R O00G C01U C02E -166.4(2) . . . . ?
 C02R O00G C01U C02I 14.8(4) . . . . ?
 C02S O00E C01T C01K -179.5(2) . . . . ?
 C02S O00E C01T C029 0.0(4) . . . . ?
 C02T C01Y C021 C02F 1.4(4) . . . . ?
 C02T C01Y C021 C02H -179.0(2) . . . . ?
 C02U O00B C00S C01F -164.1(2) . . . . ?
 C02U O00B C00S C01W 16.6(3) . . . . ?
 C02V O00H C00L C00M -179.5(2) . . . . ?
 C02V O00H C00L C018 1.4(3) . . . . ?
 C02W O006 C00T C00N -173.0(2) . . . . ?
 C02W O006 C00T C020 8.0(3) . . . . ?
 C02X O00F C01D C01Q -167.9(2) . . . . ?
 C02X O00F C01D C02J 11.6(3) . . . . ?
 C02Z O003 C00O C016 -167.0(2) . . . . ?
 C02Z O003 C00O C01C 14.3(4) . . . . ?
 C030 O008 C01A C01R 22.1(3) . . . . ?
 C030 O008 C01A C022 -158.7(2) . . . . ?
 C031 O005 C011 C019 -164.6(2) . . . . ?
 C031 O005 C011 C01L 17.1(4) . . . . ?
 C034 O00K C02L C025 178.3(2) . . . . ?
 C034 O00K C02L C02Q -2.3(4) . . . . ?
 C037 O00A C00W C00R -178.9(2) . . . . ?
 C037 O00A C00W C028 0.7(4) . . . . ?
 C03A O00J C01Y C021 -172.2(2) . . . . ?
 C03A O00J C01Y C02T 7.8(4) . . . . ?
 C03B C03K C03T C03Y 173.1(3) . . . . ?
 C03B C03K C03T C6 -145.5(10) . . . . ?
 C03B C03O C03X C041 174.5(4) . . . . ?
 C03K C03B C03O C03X -178.3(3) . . . . ?
 C03K C03T C03Y C1 171.2(4) . . . . ?
 C03K C03T C03Y C6 142.0(8) . . . . ?
 C03K C03T C6 C03Y -60.8(11) . . . . ?
 C03K C03T C6 C1 -105.5(15) . . . . ?
 C03L C03R C03S C042 175.7(4) . . . . ?
 C03L C03W C2 C4 164.5(7) . . . . ?
 C03L C03W C2 C5 82.1(9) . . . . ?
 C03O C03B C03K C03T 179.7(3) . . . . ?
 C03O C03X C041 C03U -173.1(4) . . . . ?
 C03P O00I C013 C01E -173.2(3) . . . . ?
 C03P O00I C013 C026 9.1(5) . . . . ?
 C03P O00I C10 C045 -43.7(8) . . . . ?
 C03P O00I C10 C11 177.0(14) . . . . ?
 C03R C03L C03W C2 176.3(5) . . . . ?
 C03R C03S C042 C043 -179.9(6) . . . . ?
 C03S C042 C043 C3 -176.2(5) . . . . ?
 C03T C03Y C1 C8 -177.8(4) . . . . ?
 C03T C03Y C1 C6 -25.7(7) . . . . ?
 C03T C03Y C6 C1 145.5(9) . . . . ?
 C03W C03L C03R C03S -177.6(4) . . . . ?
 C03W C2 C4 C9 -178.7(8) . . . . ?
 C03W C2 C4 C5 -105.5(9) . . . . ?
 C03W C2 C4 C7 -142.0(8) . . . . ?
 C03W C2 C5 C4 113.0(7) . . . . ?
 C03W C2 C5 C7 173.7(8) . . . . ?
 C03Y C03T C6 C1 -44.7(13) . . . . ?
 C03Y C1 C8 N03V 174(2) . . . . ?
 C03Y C1 C6 C03T 51.1(14) . . . . ?
 C045 C03P C10 O00I -108.6(6) . . . . ?
 C1 C03Y C6 C03T -145.5(9) . . . . ?
 C8 C1 C6 C03T 103.7(16) . . . . ?
 C8 C1 C6 C03Y 52.5(13) . . . . ?
 C2 C4 C9 N6 73.5(15) . . . . ?
 C2 C4 C9 C7 57.3(13) . . . . ?
 C2 C4 C5 C7 -124.3(11) . . . . ?
 C2 C5 C7 C4 -45.9(8) . . . . ?
 C2 C5 C7 N1 -29(2) . . . . ?
 C2 C5 C7 C9 -36.9(14) . . . . ?
 C2 C5 C7 N6 -169(6) . . . . ?
 C4 C2 C5 C7 60.7(11) . . . . ?
 C4 C9 N6 N1 177.6(18) . . . . ?
 C4 C9 N6 C7 -25.9(15) . . . . ?
 C4 C9 C7 N1 178.1(15) . . . . ?
 C4 C9 C7 C5 -10.5(12) . . . . ?
 C4 C9 C7 N6 159.8(12) . . . . ?
 C4 C5 C7 N1 16.6(16) . . . . ?
 C4 C5 C7 C9 9.1(10) . . . . ?
 C4 C5 C7 N6 -123(6) . . . . ?
 N1 C9 N6 C7 156.6(17) . . . . ?
 N1 C9 C7 C4 -178.1(15) . . . . ?
 N1 C9 C7 C5 171.4(12) . . . . ?
 N1 C9 C7 N6 -18.4(14) . . . . ?
 N1 N6 C7 C4 32.8(17) . . . . ?
 N1 N6 C7 C9 13.7(10) . . . . ?
 N1 N6 C7 C5 146(6) . . . . ?
 C9 C4 C5 C2 115.3(10) . . . . ?
 C9 C4 C5 C7 -9.1(10) . . . . ?
 C9 N1 N6 C7 -17.6(13) . . . . ?
 C9 N1 C7 C4 1.3(11) . . . . ?
 C9 N1 C7 C5 -12.1(17) . . . . ?
 C9 N1 C7 N6 157.5(17) . . . . ?
 C9 N6 C7 C4 19.1(12) . . . . ?
 C9 N6 C7 N1 -13.7(10) . . . . ?
 C9 N6 C7 C5 132(7) . . . . ?
 C5 C2 C4 C9 -73.2(11) . . . . ?
 C5 C2 C4 C7 -36.5(8) . . . . ?
 C5 C4 C9 N6 25.3(13) . . . . ?
 C5 C4 C9 C7 9.2(10) . . . . ?
 N6 N1 C9 C7 14.6(11) . . . . ?
 N6 N1 C7 C4 -156.2(12) . . . . ?
 N6 N1 C7 C9 -157.5(17) . . . . ?
 N6 N1 C7 C5 -170(2) . . . . ?
 N6 C9 C7 C4 -159.8(12) . . . . ?
 N6 C9 C7 N1 18.4(14) . . . . ?
 N6 C9 C7 C5 -170.2(16) . . . . ?
 C7 C4 C9 N6 16.1(9) . . . . ?
 C7 C4 C5 C2 124.3(11) . . . . ?
 C7 N1 C9 N6 -14.6(11) . . . . ?
 C7 N1 N6 C9 17.6(13) . . . . ?
 C7 C9 N6 N1 -156.6(17) . . . . ?
 C6 C03T C03Y C1 29.2(8) . . . . ?
 C6 C03Y C1 C8 -152.2(8) . . . . ?
 C6 C1 C8 N03V 131(3) . . . . ?
 C10 O00I C013 C01E -139.9(4) . . . . ?
 C10 O00I C013 C026 42.4(5) . . . . ?
 C10 O00I C03P C045 109.3(10) . . . . ?

_smtbx_masks_special_details       ?
loop_
  _smtbx_masks_void_nr
  _smtbx_masks_void_average_x
  _smtbx_masks_void_average_y
  _smtbx_masks_void_average_z
  _smtbx_masks_void_volume
  _smtbx_masks_void_count_electrons
  _smtbx_masks_void_content
 1 0.098 -0.045 0.279 25.5 0.0 ?
 2 -0.098 0.045 0.721 25.5 0.0 ?
 3 0.016 0.093 0.600 9.1 0.0 ?
 4 0.038 0.400 0.596 30.4 0.1 ?
 5 -0.038 0.600 0.404 30.4 0.0 ?
 6 -0.016 0.907 0.400 9.1 0.0 ?
 7 0.234 0.306 0.467 7.3 0.0 ?
 8 0.448 0.126 0.166 26.8 0.0 ?
 9 0.552 0.874 0.834 26.8 0.0 ?
 10 0.766 0.694 0.533 7.3 0.0 ?

_smtbx_masks_void_probe_radius     1.2
_smtbx_masks_void_truncation_radius  1.2
_shelx_res_file
;
TITL wky_a.res in P-1
    wky.res
    created by SHELXL-2018/3 at 11:16:33 on 04-Aug-2022
REM Old TITL WKY in P-1
REM SHELXT solution in P-1: R1 0.214, Rweak 0.004, Alpha 0.044
REM <I/s> 0.000 for 0 systematic absences, Orientation as input
REM Formula found by SHELXT: C125 N3 O21
CELL 1.54178 12.6333 20.568 22.9295 86.143 88.731 83.305
ZERR 2 0.0003 0.0006 0.0006 0.001 0.001 0.001
LATT 1
SFAC C H N O
UNIT 260 336 8 40
DFIX 1.5 C3 C043 C038 C02N C042 C03S C03S C03R C03R C03L C03W C03L C2 C03W =
 C5 C2 C4 C2
RIGU 0.001 0.001
SIMU 0.01 0.02 2
SIMU
RIGU 0.01 0.01
DFIX 1.5 C03Y C03T C1 C03Y C6 C03T C6 C1 C03T C03K

L.S. 20 0 0
PLAN  20
SIZE 0.12 0.2 0.22
TEMP -123.15
CONF
list 4
MORE -1
ABIN
fmap 2 53
BOND $H
ACTA
SHEL 999 0.84
OMIT 1 1 5
OMIT -2 1 0
OMIT 4 5 0
REM <olex2.extras>
REM <HklSrc "%.\\WKY.hkl">
REM </olex2.extras>

WGHT    0.174000    1.011600
FVAR       0.16126
O001  4    0.931777    0.149472    0.210636    11.00000    0.06032    0.06393 =
         0.06646    0.00197    0.00481   -0.00445
O002  4    0.532322    0.523220    0.156512    11.00000    0.05782    0.06918 =
         0.06001   -0.00419   -0.00321   -0.01357
O003  4    0.476444    0.710515    0.291830    11.00000    0.05813    0.06057 =
         0.07196   -0.01206   -0.00055   -0.00402
O004  4    0.527638    0.651376   -0.043837    11.00000    0.05710    0.05434 =
         0.07619   -0.00130   -0.00818   -0.00741
O005  4    0.906593    0.396072    0.215063    11.00000    0.05966    0.06015 =
         0.07507   -0.01172    0.00483   -0.00796
O006  4    0.908884    0.569945    0.041474    11.00000    0.05431    0.07215 =
         0.06062   -0.00114   -0.00134   -0.00584
O007  4    0.479917    0.892052   -0.012890    11.00000    0.05623    0.05969 =
         0.06576   -0.01017   -0.00260   -0.00734
O008  4    0.825243    0.969605    0.096894    11.00000    0.06063    0.06765 =
         0.06637   -0.01044   -0.00336   -0.01257
O009  4    0.874752    0.792800   -0.048861    11.00000    0.05608    0.05823 =
         0.07130   -0.00589    0.00279   -0.00983
O00A  4    0.885352    0.586163    0.259575    11.00000    0.05617    0.05925 =
         0.07799   -0.01038   -0.00387   -0.00489
O00B  4    0.584604    0.052243    0.322283    11.00000    0.06545    0.06974 =
         0.06893   -0.00661    0.00629   -0.01538
O00C  4    0.540799    0.272160    0.209280    11.00000    0.06019    0.06056 =
         0.07488   -0.01201    0.00337   -0.00887
O00D  4    0.556801    0.364587    0.537112    11.00000    0.07007    0.06455 =
         0.07477    0.00244    0.00595   -0.01075
O00E  4    0.442921    0.943749    0.195136    11.00000    0.06023    0.06733 =
         0.07674    0.00156   -0.00442   -0.00133
O00F  4    0.528079    0.463219    0.327606    11.00000    0.06198    0.07272 =
         0.06119   -0.00382    0.00371   -0.00403
O00G  4    0.594927    0.115659    0.530777    11.00000    0.06710    0.06660 =
         0.07250   -0.01627    0.00723   -0.01208
O00H  4    0.827773    0.833746    0.289468    11.00000    0.05989    0.06741 =
         0.06724   -0.00087   -0.00658   -0.00852
O00I  4    0.916039    0.441927    0.439930    11.00000    0.06897    0.08813 =
         0.06117   -0.00713    0.00083   -0.01958
O00J  4    0.956860    0.221622    0.548957    11.00000    0.06574    0.08306 =
         0.08094   -0.00577   -0.00910   -0.00772
O00K  4    0.968432    0.040260    0.410393    11.00000    0.06292    0.08466 =
         0.08165   -0.00798    0.00646   -0.00038
C00L  1    0.732684    0.861742    0.265412    11.00000    0.06055    0.05390 =
         0.05646   -0.00906   -0.00310   -0.00627
C00M  1    0.641055    0.833516    0.283108    11.00000    0.06190    0.05101 =
         0.05598   -0.00994   -0.00040   -0.00585
C00N  1    0.725664    0.559859    0.038469    11.00000    0.05865    0.04639 =
         0.05728   -0.00587   -0.00259   -0.00309
C00O  1    0.576932    0.677144    0.285310    11.00000    0.05888    0.05524 =
         0.05336   -0.00221    0.00021   -0.00471
C00P  1    0.846442    0.124030    0.238950    11.00000    0.06315    0.05304 =
         0.06190   -0.00863    0.00631   -0.00631
C00Q  1    0.625569    0.532817    0.126671    11.00000    0.05681    0.04888 =
         0.06002   -0.00463   -0.00224   -0.00706
C00R  1    0.698841    0.585491    0.254404    11.00000    0.06078    0.05105 =
         0.05177   -0.00093   -0.00319   -0.00621
C00S  1    0.668900    0.077020    0.293117    11.00000    0.06416    0.05603 =
         0.06136   -0.01237    0.00661   -0.01083
C00T  1    0.817716    0.556190    0.071897    11.00000    0.05531    0.05196 =
         0.05946   -0.00451   -0.00054   -0.00431
C00U  1    0.689665    0.791257   -0.057681    11.00000    0.06059    0.05348 =
         0.04823   -0.00517    0.00133   -0.00730
C00V  1    0.631103    0.547275    0.066591    11.00000    0.05741    0.04979 =
         0.05892   -0.00575   -0.00600   -0.00545
AFIX  43
H00V  2    0.568412    0.548566    0.044214    11.00000   -1.20000
AFIX   0
C00W  1    0.784141    0.617624    0.269215    11.00000    0.05809    0.05349 =
         0.05839   -0.00127   -0.00280   -0.00496
C00X  1    0.612083    0.688340   -0.046560    11.00000    0.05733    0.05394 =
         0.05318   -0.00512   -0.00216   -0.00770
C00Y  1    0.629685    0.305366    0.210178    11.00000    0.06078    0.05688 =
         0.05536   -0.00366    0.00048   -0.00678
C00Z  1    0.645231    0.775126    0.327664    11.00000    0.06632    0.05687 =
         0.05509   -0.00656    0.00030   -0.00872
AFIX  23
H00A  2    0.703653    0.777840    0.355154    11.00000   -1.20000
H00B  2    0.577602    0.777938    0.350495    11.00000   -1.20000
AFIX   0
C010  1    0.725270    0.271612    0.191054    11.00000    0.06222    0.05648 =
         0.05325   -0.00332    0.00099   -0.00529
C011  1    0.816243    0.365103    0.211191    11.00000    0.06011    0.05568 =
         0.05679   -0.00205    0.00168   -0.00642
C012  1    0.601605    0.756277   -0.056331    11.00000    0.05765    0.05437 =
         0.05472   -0.00475   -0.00260   -0.00406
AFIX  43
H012  2    0.532660    0.779360   -0.062226    11.00000   -1.20000
AFIX   0
C013  1    0.820605    0.448488    0.410586    11.00000    0.06769    0.05504 =
         0.05956   -0.00656    0.00120   -0.01270
C014  1    0.717398    0.529415    0.160050    11.00000    0.05770    0.04662 =
         0.05780   -0.00521   -0.00317   -0.00392
C015  1    0.713165    0.653489   -0.038792    11.00000    0.06040    0.05445 =
         0.04922   -0.00656   -0.00091   -0.00546
C016  1    0.662396    0.709067    0.301092    11.00000    0.06306    0.05475 =
         0.05188   -0.00253   -0.00212   -0.00664
C017  1    0.712643    0.521190    0.225661    11.00000    0.05419    0.05424 =
         0.05776   -0.00446   -0.00224   -0.00568
C018  1    0.725440    0.915382    0.224373    11.00000    0.06312    0.05622 =
         0.05721   -0.00729    0.00011   -0.00887
AFIX  43
H018  2    0.788200    0.934399    0.212660    11.00000   -1.20000
AFIX   0
C019  1    0.719879    0.399019    0.229828    11.00000    0.06220    0.05216 =
         0.05139    0.00030    0.00058   -0.00356
C01A  1    0.740965    0.951329    0.067042    11.00000    0.05896    0.05231 =
         0.06114   -0.00304   -0.00444   -0.00650
C01B  1    0.663968    0.901100   -0.012171    11.00000    0.06107    0.04754 =
         0.05733   -0.00101   -0.00115   -0.00676
C01C  1    0.595638    0.615524    0.263218    11.00000    0.05967    0.05624 =
         0.05504   -0.00365   -0.00384   -0.00780
AFIX  43
H01C  2    0.536838    0.593424    0.253934    11.00000   -1.20000
AFIX   0
C01D  1    0.623853    0.457384    0.356433    11.00000    0.06422    0.05155 =
         0.06105   -0.00427    0.00338   -0.00407
C01E  1    0.728648    0.444662    0.444809    11.00000    0.07155    0.05117 =
         0.05803   -0.00572    0.00438   -0.01036
C01F  1    0.769850    0.052436    0.312761    11.00000    0.06673    0.05236 =
         0.06113   -0.01005    0.00680   -0.00590
C01G  1    0.744871    0.149064    0.219446    11.00000    0.06431    0.05191 =
         0.05867   -0.01267    0.00279   -0.00650
C01H  1    0.789998    0.756405   -0.048961    11.00000    0.05792    0.05739 =
         0.05107   -0.00642    0.00183   -0.00960
C01I  1    0.655359    0.327906    0.541427    11.00000    0.06851    0.06687 =
         0.05298   -0.00383    0.00151   -0.01196
C01J  1    0.727827    0.579300   -0.026468    11.00000    0.05999    0.05358 =
         0.05557   -0.00763   -0.00347   -0.00402
AFIX  23
H01A  2    0.670407    0.560093   -0.045652    11.00000   -1.20000
H01B  2    0.796771    0.561099   -0.043514    11.00000   -1.20000
AFIX   0
C01K  1    0.628785    0.941455    0.200384    11.00000    0.06424    0.05094 =
         0.05630   -0.00981   -0.00044   -0.00524
C01L  1    0.816944    0.302787    0.191643    11.00000    0.05994    0.05463 =
         0.05801   -0.00287    0.00432   -0.00290
AFIX  43
H01L  2    0.882242    0.280666    0.178207    11.00000   -1.20000
AFIX   0
C01M  1    0.715118    0.464185    0.256171    11.00000    0.05651    0.05535 =
         0.05801   -0.00465    0.00378   -0.00475
C01N  1    0.553361    0.945505    0.065977    11.00000    0.05808    0.05069 =
         0.06088   -0.00352    0.00113   -0.00494
AFIX  43
H01N  2    0.484422    0.954876    0.082917    11.00000   -1.20000
AFIX   0
C01O  1    0.729390    0.202394    0.170523    11.00000    0.06291    0.05937 =
         0.05768   -0.00876    0.00110   -0.00650
AFIX  23
H01D  2    0.662200    0.198396    0.150347    11.00000   -1.20000
H01E  2    0.788540    0.195479    0.141743    11.00000   -1.20000
AFIX   0
C01P  1    0.564220    0.913288    0.014586    11.00000    0.05819    0.04858 =
         0.06018   -0.00212   -0.00433   -0.00668
C01Q  1    0.716376    0.460341    0.322212    11.00000    0.06541    0.04591 =
         0.05814   -0.00365    0.00433   -0.00581
C01R  1    0.751491    0.920977    0.014545    11.00000    0.05747    0.05394 =
         0.06070   -0.00345    0.00054   -0.00655
AFIX  43
H01R  2    0.819904    0.913652   -0.003470    11.00000   -1.20000
AFIX   0
C01S  1    0.732585    0.434001    0.510692    11.00000    0.07790    0.06518 =
         0.05828   -0.00827    0.00564   -0.01515
AFIX  23
H01F  2    0.666518    0.455947    0.528034    11.00000   -1.20000
H01G  2    0.793631    0.454071    0.525212    11.00000   -1.20000
AFIX   0
C01T  1    0.537134    0.914258    0.218920    11.00000    0.06081    0.05579 =
         0.06138   -0.00764   -0.00196   -0.00204
C01U  1    0.686885    0.094335    0.500932    11.00000    0.06514    0.05855 =
         0.06444   -0.00323    0.00291   -0.00631
C01V  1    0.743922    0.361493    0.529908    11.00000    0.07257    0.06755 =
         0.04903   -0.00639   -0.00047   -0.01517
C01W  1    0.657048    0.124618    0.246635    11.00000    0.06355    0.05613 =
         0.06387   -0.01160    0.00143   -0.00807
AFIX  43
H01W  2    0.587568    0.140599    0.233341    11.00000   -1.20000
AFIX   0
C01X  1    0.423352    0.685046   -0.053598    11.00000    0.05665    0.06002 =
         0.06954   -0.00418   -0.00451   -0.00515
AFIX  23
H01H  2    0.420334    0.708657   -0.092709    11.00000   -1.20000
H01I  2    0.405580    0.717438   -0.023817    11.00000   -1.20000
AFIX   0
C01Y  1    0.857861    0.259130    0.546796    11.00000    0.06615    0.07439 =
         0.05724   -0.00552   -0.00550   -0.01093
C01Z  1    0.857706    0.075852    0.284999    11.00000    0.06315    0.05407 =
         0.06353   -0.00646    0.00422   -0.00339
AFIX  43
H01Z  2    0.927157    0.058739    0.297582    11.00000   -1.20000
AFIX   0
C020  1    0.813126    0.540607    0.131649    11.00000    0.05569    0.05356 =
         0.05994   -0.00445   -0.00510   -0.00447
AFIX  43
H020  2    0.876489    0.537484    0.153716    11.00000   -1.20000
AFIX   0
C021  1    0.770053    0.225319    0.558907    11.00000    0.06956    0.06835 =
         0.05134   -0.00478   -0.00343   -0.01105
C022  1    0.640544    0.964314    0.093150    11.00000    0.06191    0.04803 =
         0.05844   -0.00208   -0.00202   -0.00506
C023  1    0.627864    0.368147    0.228364    11.00000    0.06011    0.05587 =
         0.05595   -0.00289    0.00224   -0.00277
AFIX  43
H023  2    0.561910    0.390864    0.240201    11.00000   -1.20000
AFIX   0
C024  1    0.626254    0.995233    0.151450    11.00000    0.06600    0.05454 =
         0.06047   -0.00617   -0.00138   -0.00531
AFIX  23
H02A  2    0.557330    1.023523    0.152472    11.00000   -1.20000
H02B  2    0.684064    1.022846    0.156681    11.00000   -1.20000
AFIX   0
C025  1    0.783354    0.039710    0.421703    11.00000    0.06818    0.05558 =
         0.06233   -0.00077    0.00371   -0.00346
C026  1    0.813358    0.456224    0.349837    11.00000    0.06407    0.05374 =
         0.05948   -0.00464    0.00605   -0.00887
AFIX  43
H026  2    0.876502    0.458722    0.326919    11.00000   -1.20000
AFIX   0
C027  1    0.676108    0.865747   -0.068416    11.00000    0.06129    0.05396 =
         0.05660   -0.00252   -0.00075   -0.00782
AFIX  23
H02C  2    0.738876    0.879274   -0.090628    11.00000   -1.20000
H02D  2    0.612397    0.879151   -0.092651    11.00000   -1.20000
AFIX   0
C028  1    0.764916    0.678686    0.292968    11.00000    0.06015    0.05508 =
         0.06017   -0.00411   -0.00473   -0.00969
AFIX  43
H028  2    0.823640    0.699957    0.303842    11.00000   -1.20000
AFIX   0
C029  1    0.544040    0.860465    0.259746    11.00000    0.05996    0.05472 =
         0.06136   -0.00778    0.00116   -0.00668
AFIX  43
H029  2    0.481019    0.841920    0.271787    11.00000   -1.20000
AFIX   0
C02A  1    0.800420    0.688194   -0.040511    11.00000    0.05562    0.05705 =
         0.05382   -0.00488   -0.00060   -0.00349
AFIX  43
H02E  2    0.869545    0.664964   -0.035805    11.00000   -1.20000
AFIX   0
C02B  1    0.783458    0.003733    0.365738    11.00000    0.07079    0.05501 =
         0.06556   -0.00525    0.00965   -0.00672
AFIX  23
H02F  2    0.851471   -0.025005    0.362009    11.00000   -1.20000
H02G  2    0.724634   -0.024238    0.367527    11.00000   -1.20000
AFIX   0
C02C  1    0.376643    0.904789    0.013317    11.00000    0.05772    0.05660 =
         0.06929   -0.00358    0.00049   -0.00602
AFIX  23
H02H  2    0.357484    0.952578    0.015925    11.00000   -1.20000
H02I  2    0.375748    0.883353    0.053269    11.00000   -1.20000
AFIX   0
C02D  1    0.977926    0.757976   -0.042480    11.00000    0.05755    0.06614 =
         0.07375   -0.00736    0.00059   -0.00777
AFIX  23
H02J  2    0.993737    0.728866   -0.075003    11.00000   -1.20000
H02K  2    0.981856    0.730583   -0.005229    11.00000   -1.20000
AFIX   0
C02E  1    0.780905    0.112946    0.521355    11.00000    0.06811    0.05988 =
         0.06070    0.00015   -0.00365   -0.00534
C02F  1    0.668544    0.260749    0.555980    11.00000    0.06917    0.06738 =
         0.05429   -0.00221   -0.00025   -0.01340
AFIX  43
H02L  2    0.607528    0.238504    0.564086    11.00000   -1.20000
AFIX   0
C02G  1    0.465267    0.331955    0.552246    11.00000    0.06957    0.06808 =
         0.07348   -0.00312    0.00613   -0.01399
AFIX  23
H02M  2    0.470384    0.313106    0.593102    11.00000   -1.20000
H02N  2    0.461087    0.295778    0.526313    11.00000   -1.20000
AFIX   0
C02H  1    0.781645    0.152165    0.574568    11.00000    0.07297    0.06712 =
         0.06193   -0.00245   -0.00483   -0.00823
AFIX  23
H02O  2    0.849330    0.139385    0.595531    11.00000   -1.20000
H02P  2    0.722471    0.141645    0.601267    11.00000   -1.20000
AFIX   0
C02I  1    0.688683    0.057018    0.451906    11.00000    0.06434    0.05813 =
         0.06416   -0.00369    0.00234   -0.00787
AFIX  43
H02Q  2    0.624265    0.043340    0.439115    11.00000   -1.20000
AFIX   0
C02J  1    0.631500    0.449323    0.416928    11.00000    0.06673    0.05455 =
         0.05944   -0.00543    0.00918   -0.00865
AFIX  43
H02R  2    0.568328    0.446938    0.439844    11.00000   -1.20000
AFIX   0
C02K  1    1.035518    0.126173    0.231642    11.00000    0.06106    0.06458 =
         0.06828   -0.00235    0.00196   -0.00365
AFIX  23
H02S  2    1.051515    0.078668    0.226230    11.00000   -1.20000
H02T  2    1.039375    0.132956    0.273845    11.00000   -1.20000
AFIX   0
C02L  1    0.877021    0.058962    0.441679    11.00000    0.06307    0.06541 =
         0.06733    0.00016    0.00421   -0.00107
C02M  1    0.298934    0.877801   -0.024350    11.00000    0.05915    0.06126 =
         0.08702   -0.00641   -0.00451   -0.00859
AFIX 137
H02U  2    0.299185    0.900153   -0.063462    11.00000   -1.50000
H02V  2    0.227303    0.884923   -0.006957    11.00000   -1.50000
H02W  2    0.319512    0.830683   -0.027257    11.00000   -1.50000
AFIX   0
C02N  1    0.439321    0.307992    0.217512    11.00000    0.06234    0.06889 =
         0.07882   -0.01198    0.00338   -0.00628
AFIX  23
H02X  2    0.426557    0.343605    0.186354    11.00000   -1.20000
H02Y  2    0.435859    0.327896    0.255736    11.00000   -1.20000
AFIX   0
C02O  1    0.443074    0.512259    0.123097    11.00000    0.05788    0.08732 =
         0.06693   -0.01421   -0.00349   -0.01364
AFIX  23
H02Z  2    0.461846    0.474220    0.099097    11.00000   -1.20000
H     2    0.421148    0.551307    0.096629    11.00000   -1.20000
AFIX   0
C02P  1    1.093009    0.577886    0.028767    11.00000    0.05697    0.06960 =
         0.08076   -0.00379    0.00117   -0.00433
AFIX 137
H02   2    1.093531    0.551015   -0.004971    11.00000   -1.50000
HA    2    1.162543    0.570040    0.047691    11.00000   -1.50000
HB    2    1.078552    0.624361    0.015668    11.00000   -1.50000
AFIX   0
C02Q  1    0.875917    0.094545    0.490996    11.00000    0.06445    0.06960 =
         0.06975   -0.00130   -0.00490   -0.00630
AFIX  43
H1    2    0.940961    0.106690    0.504467    11.00000   -1.20000
AFIX   0
C02R  1    0.501422    0.086589    0.520216    11.00000    0.07048    0.06621 =
         0.07453   -0.01502    0.00955   -0.01507
AFIX  23
H2    2    0.513160    0.038772    0.530359    11.00000   -1.20000
HC    2    0.482886    0.093627    0.478363    11.00000   -1.20000
AFIX   0
C02S  1    0.346069    0.919056    0.212284    11.00000    0.06051    0.07424 =
         0.09259   -0.00615   -0.00777   -0.00694
AFIX  23
H3    2    0.339052    0.915472    0.255436    11.00000   -1.20000
HD    2    0.343963    0.875040    0.197634    11.00000   -1.20000
AFIX   0
C02T  1    0.844144    0.326248    0.533537    11.00000    0.06768    0.07413 =
         0.05625   -0.00500   -0.00338   -0.01729
AFIX  43
H4    2    0.905235    0.348754    0.526736    11.00000   -1.20000
AFIX   0
C02U  1    0.482896    0.062524    0.295074    11.00000    0.06371    0.07917 =
         0.07402   -0.01559    0.00633   -0.01153
AFIX  23
H5    2    0.489005    0.049644    0.254196    11.00000   -1.20000
HE    2    0.453461    0.109298    0.294948    11.00000   -1.20000
AFIX   0
C02V  1    0.921815    0.862413    0.272097    11.00000    0.06120    0.07448 =
         0.06654   -0.01003    0.00134   -0.00970
AFIX  23
H6    2    0.917343    0.907680    0.284905    11.00000   -1.20000
HF    2    0.930104    0.864202    0.229004    11.00000   -1.20000
AFIX   0
C02W  1    1.007869    0.559881    0.071511    11.00000    0.05669    0.07144 =
         0.06855   -0.00357   -0.00440   -0.00534
AFIX  23
H7    2    1.023057    0.513421    0.086191    11.00000   -1.20000
HG    2    1.004970    0.587732    0.105214    11.00000   -1.20000
AFIX   0
C02X  1    0.433942    0.473273    0.363455    11.00000    0.06674    0.09569 =
         0.06868    0.00034    0.00848   -0.00486
AFIX  23
H8    2    0.437974    0.510912    0.387728    11.00000   -1.20000
HH    2    0.427070    0.433762    0.389767    11.00000   -1.20000
AFIX   0
C02Y  1    0.345589    0.634977   -0.049616    11.00000    0.06070    0.06997 =
         0.09331    0.00133   -0.00726   -0.01200
AFIX 137
H9    2    0.357750    0.606801   -0.082486    11.00000   -1.50000
HI    2    0.272710    0.657309   -0.050997    11.00000   -1.50000
HJ    2    0.355540    0.608133   -0.012764    11.00000   -1.50000
AFIX   0
C02Z  1    0.387133    0.675628    0.288228    11.00000    0.06094    0.07249 =
         0.08461   -0.01586   -0.00138   -0.00932
AFIX  23
H10   2    0.386648    0.642133    0.321296    11.00000   -1.20000
HK    2    0.390432    0.653057    0.251323    11.00000   -1.20000
AFIX   0
C030  1    0.920967    0.979093    0.065524    11.00000    0.05963    0.07259 =
         0.07629   -0.00815   -0.00203   -0.01152
AFIX  23
H03A  2    0.905734    1.009324    0.030508    11.00000   -1.20000
H03B  2    0.956290    0.936762    0.052801    11.00000   -1.20000
AFIX   0
C031  1    0.998265    0.371101    0.183785    11.00000    0.06515    0.07127 =
         0.09910   -0.01960    0.01380   -0.00943
AFIX  23
H03C  2    0.982737    0.372753    0.141546    11.00000   -1.20000
H03D  2    1.019877    0.324828    0.197321    11.00000   -1.20000
AFIX   0
C032  1    1.057427    0.807199   -0.042916    11.00000    0.06351    0.07606 =
         0.08323   -0.00868    0.00271   -0.01612
AFIX 137
H03E  2    1.054188    0.833338   -0.080312    11.00000   -1.50000
H03F  2    1.129290    0.784106   -0.037773    11.00000   -1.50000
H03G  2    1.040523    0.836177   -0.010945    11.00000   -1.50000
AFIX   0
C033  1    1.114588    0.163472    0.197898    11.00000    0.06393    0.08490 =
         0.08119    0.00513    0.00439   -0.00921
AFIX 137
H03H  2    1.110003    0.156606    0.156190    11.00000   -1.50000
H03I  2    1.186664    0.147843    0.211488    11.00000   -1.50000
H03J  2    1.098759    0.210338    0.203967    11.00000   -1.50000
AFIX   0
C034  1    1.065648    0.060336    0.428195    11.00000    0.06277    0.08201 =
         0.09189    0.00440    0.00230   -0.00324
AFIX  23
H03K  2    1.081887    0.042851    0.468694    11.00000   -1.20000
H03L  2    1.060440    0.108809    0.426944    11.00000   -1.20000
AFIX   0
C035  1    0.412742    0.117815    0.557250    11.00000    0.07402    0.07633 =
         0.08457   -0.01970    0.01482   -0.01489
AFIX 137
H03M  2    0.347041    0.098627    0.550341    11.00000   -1.50000
H03N  2    0.401888    0.165123    0.546997    11.00000   -1.50000
H03O  2    0.431388    0.110087    0.598595    11.00000   -1.50000
AFIX   0
C036  1    0.991038    1.007969    0.106615    11.00000    0.06812    0.08930 =
         0.08892   -0.01091   -0.00864   -0.02042
AFIX 137
H03P  2    1.055107    1.019810    0.085558    11.00000   -1.50000
H03Q  2    1.011634    0.975667    0.138938    11.00000   -1.50000
H03R  2    0.952062    1.047258    0.122143    11.00000   -1.50000
AFIX   0
C037  1    0.973428    0.617666    0.275391    11.00000    0.06034    0.07127 =
         0.13081   -0.02428   -0.00805   -0.00666
AFIX  23
H03S  2    0.969305    0.625304    0.317594    11.00000   -1.20000
H03T  2    0.972959    0.660603    0.253065    11.00000   -1.20000
AFIX   0
C038  1    0.356027    0.261137    0.215460    11.00000    0.06505    0.08606 =
         0.08102   -0.01418    0.00468   -0.01432
AFIX 137
H03U  2    0.360353    0.241509    0.177577    11.00000   -1.50000
H03V  2    0.285043    0.285039    0.220652    11.00000   -1.50000
H03W  2    0.368660    0.226473    0.246818    11.00000   -1.50000
AFIX   0
C039  1    0.354259    0.499229    0.164796    11.00000    0.06079    0.10395 =
         0.07660   -0.01456    0.00078   -0.01969
AFIX 137
H03X  2    0.292430    0.490187    0.142908    11.00000   -1.50000
H03Y  2    0.334676    0.537732    0.187383    11.00000   -1.50000
HL    2    0.377427    0.461222    0.191443    11.00000   -1.50000
AFIX   0
C03A  1    1.048801    0.254108    0.544313    11.00000    0.06706    0.10127 =
         0.09784    0.00904   -0.00856   -0.01510
AFIX  23
H03Z  2    1.050924    0.282685    0.577229    11.00000   -1.20000
HM    2    1.048068    0.281907    0.507327    11.00000   -1.20000
AFIX   0

C03B  1    0.640963    0.723080    0.120085    11.00000    0.13465    0.07594 =
         0.07514    0.00337    0.00066   -0.01748
AFIX  23
H21   2    0.643954    0.696454    0.157747    11.00000   -1.20000
HN    2    0.656154    0.692540    0.088578    11.00000   -1.20000
AFIX   0

C03C  1    0.257378    0.966601    0.186327    11.00000    0.06675    0.09662 =
         0.12103   -0.00292   -0.01592    0.00091
AFIX 137
H03   2    0.268898    0.972735    0.144005    11.00000   -1.50000
HO    2    0.256339    1.008820    0.203882    11.00000   -1.50000
HP    2    0.189102    0.949229    0.194180    11.00000   -1.50000
AFIX   0
C03D  1    0.287357    0.723696    0.290217    11.00000    0.06251    0.08898 =
         0.08881   -0.02389   -0.00295   -0.00162
AFIX 137
H11   2    0.286586    0.755231    0.256188    11.00000   -1.50000
HQ    2    0.286182    0.747128    0.326094    11.00000   -1.50000
HR    2    0.224567    0.699916    0.289659    11.00000   -1.50000
AFIX   0
C03E  1    1.086256    0.411678    0.193767    11.00000    0.06569    0.07904 =
         0.10873   -0.01444    0.00847   -0.01327
AFIX 137
H12   2    1.150026    0.395145    0.171765    11.00000   -1.50000
HS    2    1.102266    0.409026    0.235542    11.00000   -1.50000
HT    2    1.064119    0.457447    0.180533    11.00000   -1.50000
AFIX   0
C03F  1    1.151487    0.034223    0.387066    11.00000    0.06763    0.09765 =
         0.10431    0.01083    0.01255    0.00384
AFIX 137
H13   2    1.136061    0.053193    0.347386    11.00000   -1.50000
HU    2    1.154322   -0.013637    0.387685    11.00000   -1.50000
HV    2    1.220274    0.046016    0.399203    11.00000   -1.50000
AFIX   0
C03G  1    0.339782    0.486639    0.323951    11.00000    0.06565    0.11516 =
         0.07844    0.00589    0.00650   -0.00133
AFIX 137
H14   2    0.349923    0.523756    0.296110    11.00000   -1.50000
HW    2    0.274978    0.497195    0.347365    11.00000   -1.50000
HX    2    0.332915    0.447699    0.302564    11.00000   -1.50000
AFIX   0
C03H  1    1.015283    0.820781    0.300030    11.00000    0.06418    0.10097 =
         0.08334   -0.00309   -0.00949   -0.00842
AFIX 137
H15   2    1.017964    0.775847    0.287845    11.00000   -1.50000
HY    2    1.007493    0.820515    0.342661    11.00000   -1.50000
HZ    2    1.081298    0.838853    0.287786    11.00000   -1.50000
AFIX   0
C03I  1    0.367823    0.380742    0.545604    11.00000    0.07271    0.07763 =
         0.12033   -0.00022    0.00701   -0.00675
AFIX 137
H16   2    0.365577    0.401068    0.505683    11.00000   -1.50000
H31   2    0.370088    0.414671    0.573435    11.00000   -1.50000
H32   2    0.304074    0.358396    0.553352    11.00000   -1.50000
AFIX   0
C03J  1    0.412213    0.020359    0.330518    11.00000    0.07029    0.11006 =
         0.08286   -0.01151    0.00849   -0.02623
AFIX 137
H17   2    0.341185    0.025360    0.313296    11.00000   -1.50000
H33   2    0.406558    0.033921    0.370737    11.00000   -1.50000
H34   2    0.442855   -0.025668    0.330608    11.00000   -1.50000
AFIX   0

C03K  1    0.726016    0.767004    0.119121    11.00000    0.13979    0.08703 =
         0.09294   -0.02834    0.02201   -0.02294
AFIX  23
H22   2    0.710637    0.797690    0.150500    11.00000   -1.20000
H35   2    0.723267    0.793470    0.081377    11.00000   -1.20000
AFIX   0

C03L  1    0.800606    0.273481    0.369822    11.00000    0.14065    0.07041 =
         0.08970   -0.00741   -0.01803   -0.01139
AFIX  23
H27   2    0.803761    0.294899    0.407040    11.00000   -1.20000
H36   2    0.783126    0.308685    0.338778    11.00000   -1.20000
AFIX   0

C03M  1    1.073883    0.574183    0.261949    11.00000    0.05839    0.08189 =
         0.14877   -0.02997   -0.00704   -0.00669
AFIX 137
H18   2    1.082001    0.571554    0.219540    11.00000   -1.50000
H37   2    1.069872    0.530174    0.280476    11.00000   -1.50000
H38   2    1.135254    0.592479    0.277068    11.00000   -1.50000
AFIX   0
C03N  1    1.144668    0.203913    0.545488    11.00000    0.06989    0.12417 =
         0.09955   -0.00280   -0.00963   -0.00420
AFIX 137
H19   2    1.142004    0.175824    0.512805    11.00000   -1.50000
H39   2    1.145405    0.177019    0.582449    11.00000   -1.50000
H40   2    1.209373    0.226026    0.541979    11.00000   -1.50000
AFIX   0

C03O  1    0.529966    0.756941    0.112627    11.00000    0.13549    0.10569 =
         0.09053   -0.01772    0.00718   -0.00447
AFIX  23
H23   2    0.524423    0.782110    0.074253    11.00000   -1.20000
H41   2    0.513528    0.788102    0.143546    11.00000   -1.20000
AFIX   0

PART -1
C03P  1    1.012952    0.451417    0.412061    10.50000    0.07128    0.06938 =
         0.06524   -0.00906    0.00606   -0.01752
AFIX  23
H20   2    1.012544    0.498190    0.398569    10.50000   -1.20000
H42   2    1.022384    0.425002    0.377393    10.50000   -1.20000
AFIX   0

PART 0
N03Q  3    0.207775    0.651243    0.136018    11.00000    0.15579    0.11101 =
         0.17179   -0.02381    0.00084   -0.03279

C03R  1    0.712090    0.232797    0.374587    11.00000    0.14525    0.08026 =
         0.11607   -0.00354   -0.02128   -0.02042
AFIX  23
H28   2    0.727802    0.198788    0.406839    11.00000   -1.20000
H43   2    0.710603    0.209889    0.338050    11.00000   -1.20000
AFIX   0
C03S  1    0.603382    0.267177    0.385118    11.00000    0.14872    0.12590 =
         0.09197    0.00060   -0.00653   -0.01398
AFIX  23
H29   2    0.588608    0.303244    0.354546    11.00000   -1.20000
H44   2    0.602141    0.287009    0.423325    11.00000   -1.20000
AFIX   0

C03T  1    0.837196    0.733061    0.126887    11.00000    0.13634    0.15199 =
         0.07972   -0.01573    0.00159   -0.02268
PART -1
AFIX  23
H24   2    0.853410    0.699271    0.098196    10.50000   -1.20000
H45   2    0.846279    0.711894    0.166810    10.50000   -1.20000
AFIX  23
PART 1
H46   2    0.824996    0.689516    0.145147    10.50000   -1.20000
H47   2    0.860681    0.724828    0.086298    10.50000   -1.20000
AFIX   0
PART 0
C03U  1    0.268085    0.685860    0.125886    11.00000    0.18160    0.14763 =
         0.12807   -0.03916    0.01331   -0.06385
N03V  3    1.148963    0.848200    0.122705    11.00000    0.15670    0.10161 =
         0.23873   -0.02206   -0.06027   -0.02074

C03W  1    0.908455    0.240601    0.356969    11.00000    0.13602    0.09524 =
         0.19969   -0.02718   -0.02784   -0.00337
AFIX  23
H30   2    0.904955    0.216844    0.321043    11.00000   -1.20000
H48   2    0.928655    0.207499    0.389358    11.00000   -1.20000
AFIX   0

C03X  1    0.444335    0.702881    0.116531    11.00000    0.14162    0.13155 =
         0.11118   -0.01100   -0.00090   -0.01317
AFIX  23
H25   2    0.455943    0.674411    0.083299    11.00000   -1.20000
H49   2    0.454217    0.674868    0.153279    11.00000   -1.20000
AFIX   0
PART -1
C03Y  1    0.921867    0.797078    0.114791    10.75000    0.14624    0.11044 =
         0.06766   -0.02083    0.00457   -0.00003
AFIX  23
H26   2    0.923202    0.813508    0.073226    10.75000   -1.20000
H50   2    0.900283    0.834129    0.139543    10.75000   -1.20000
AFIX   0
PART 0
C041  1    0.339715    0.736237    0.114924    11.00000    0.14883    0.11758 =
         0.13413   -0.00681    0.01679   -0.01766
AFIX  23
H04D  2    0.325793    0.759693    0.076237    11.00000   -1.20000
H04E  2    0.329875    0.768484    0.145315    11.00000   -1.20000
AFIX   0

C042  1    0.512903    0.221394    0.384981    11.00000    0.15888    0.15612 =
         0.18566    0.04276    0.01495   -0.02836
AFIX  23
H04F  2    0.514881    0.201435    0.346811    11.00000   -1.20000
H04G  2    0.528193    0.185365    0.415536    11.00000   -1.20000
AFIX   0
C043  1    0.409750    0.252132    0.394614    11.00000    0.16268    0.17539 =
         0.16332   -0.01632    0.01896   -0.04344
AFIX  23
H04H  2    0.389080    0.285494    0.362497    11.00000   -1.20000
H04I  2    0.405581    0.273880    0.431957    11.00000   -1.20000
AFIX   0
N044  3    0.280853    0.167235    0.400454    11.00000    0.21372    0.20858 =
         0.26519   -0.06027    0.07196   -0.09493

PART -1
C045  1    1.104097    0.431591    0.453126    10.50000    0.06860    0.08482 =
         0.06545   -0.01353    0.00462   -0.02472
AFIX 137
H04A  2    1.170252    0.444060    0.434820    10.50000   -1.50000
H04B  2    1.111046    0.383991    0.461813    10.50000   -1.50000
H04C  2    1.090336    0.453815    0.489482    10.50000   -1.50000
AFIX   0

PART 0
C1    1    1.019487    0.762941    0.131766    11.00000    0.15274    0.14040 =
         0.13876   -0.00122   -0.01908   -0.02713
PART -1
AFIX  23
H1AA  2    1.043451    0.727163    0.106026    10.50000   -1.20000
H1AB  2    1.018324    0.745342    0.173008    10.50000   -1.20000
AFIX  23
PART 1
H1BC  2    1.019300    0.748312    0.091512    10.50000   -1.20000
H1BD  2    1.070751    0.729876    0.152729    10.50000   -1.20000
AFIX   0
PART 0
C8    1    1.084567    0.819362    0.122963    11.00000    0.20119    0.16546 =
         0.13247   -0.01876   -0.03080   -0.07611

C3    1    0.340783    0.200667    0.396664    11.00000    0.19904    0.21555 =
         0.15311   -0.01325    0.02113   -0.09145
C2    1    0.997030    0.285761    0.348567    11.00000    0.14314    0.12038 =
         0.20797   -0.01991   -0.02189   -0.01299
PART -1
AFIX  23
H2AA  2    0.987273    0.310485    0.310139    10.50000   -1.20000
H2AB  2    0.987456    0.318075    0.378907    10.50000   -1.20000
AFIX  23
PART 1
H2BC  2    1.056330    0.264229    0.325244    10.50000   -1.20000
H2BD  2    0.968893    0.327184    0.326862    10.50000   -1.20000
AFIX   0
PART -1
C4    1    1.101880    0.255322    0.351064    10.50000    0.13814    0.10157 =
         0.16901   -0.02621   -0.00101   -0.02181
AFIX  23
H4A   2    1.114711    0.224270    0.319808    10.50000   -1.20000
H4B   2    1.113925    0.230336    0.389225    10.50000   -1.20000
AFIX   0
N1    3    1.230987    0.340714    0.338712    10.50000    0.16067    0.11760 =
         0.17042   -0.03653    0.05686   -0.04144
C9    1    1.172785    0.303733    0.343829    10.50000    0.15628    0.11485 =
         0.16044   -0.04259    0.04341   -0.03794
PART 1
C5    1    1.033262    0.298978    0.400372    10.50000    0.14996    0.12458 =
         0.19895   -0.01865   -0.01344   -0.02866
AFIX  23
H5A   2    1.053754    0.257412    0.423836    10.50000   -1.20000
H5B   2    0.975937    0.324842    0.421869    10.50000   -1.20000
AFIX   0
N6    3    1.203271    0.363375    0.398445    10.50000    0.16755    0.14378 =
         0.21515   -0.02564    0.00916   -0.04479
C7    1    1.125693    0.335939    0.392807    10.50000    0.16362    0.13155 =
         0.20104   -0.02801    0.00908   -0.03888

C6    1    0.928363    0.745105    0.152326    10.25000    0.14849    0.08610 =
         0.06699   -0.02623   -0.00861   -0.00658
AFIX  23
H6A   2    0.903879    0.778663    0.180159    10.25000   -1.20000
H6B   2    0.949682    0.704417    0.176857    10.25000   -1.20000
AFIX   0

C11   1    0.953938    0.554817    0.415135    10.50000    0.19842    0.11216 =
         0.20219   -0.00186   -0.00355   -0.04714
AFIX 137
H11A  2    0.902082    0.566816    0.383959    10.50000   -1.50000
H11B  2    1.014372    0.580418    0.408665    10.50000   -1.50000
H11C  2    0.920006    0.564084    0.452994    10.50000   -1.50000
AFIX   0
C10   1    0.990057    0.488054    0.414831    10.50000    0.08630    0.11580 =
         0.06992    0.00438   -0.01053   -0.04256
AFIX  23
H10A  2    1.057455    0.479803    0.436746    10.50000   -1.20000
H10B  2    1.006828    0.477565    0.373898    10.50000   -1.20000
AFIX   0
HKLF 4


REM  wky_a.res in P-1
REM wR2 = 0.2590, GooF = S = 1.045, Restrained GooF = 1.059 for all data
REM R1 = 0.0808 for 15922 Fo > 4sig(Fo) and 0.0955 for all 20804 data
REM 1462 parameters refined using 2255 restraints

END

WGHT      0.1740      0.9205

REM Highest difference peak  0.716,  deepest hole -0.604,  1-sigma level  0.083
Q1    1   0.4315  0.7527  0.1333  11.00000  0.05    0.72
Q2    1   0.5095  0.2539  0.4180  11.00000  0.05    0.63
Q3    1   0.9588  0.8173  0.1141  11.00000  0.05    0.61
Q4    1   0.4670  0.1953  0.3747  11.00000  0.05    0.51
Q5    1   0.3204  0.6579  0.1359  11.00000  0.05    0.44
Q6    1   0.2486  0.1819  0.3568  11.00000  0.05    0.44
Q7    1   0.3837  0.1653  0.3933  11.00000  0.05    0.43
Q8    1   1.0363  0.8328  0.1199  11.00000  0.05    0.42
Q9    1   0.3981  0.6747  0.1222  11.00000  0.05    0.42
Q10   1   0.4032  0.6976  0.1548  11.00000  0.05    0.41
Q11   1   0.9984  0.2557  0.3857  11.00000  0.05    0.41
Q12   1   1.1204  0.3245  0.3249  11.00000  0.05    0.40
Q13   1   1.1404  0.3369  0.3307  11.00000  0.05    0.40
Q14   1   0.4412  0.7400  0.0896  11.00000  0.05    0.39
Q15   1   1.2562  0.3351  0.3534  11.00000  0.05    0.37
Q16   1   0.8933  0.7834  0.1207  11.00000  0.05    0.34
Q17   1   1.1194  0.8026  0.1262  11.00000  0.05    0.34
Q18   1   0.6197  0.7008  0.2814  11.00000  0.05    0.33
Q19   1   0.8389  0.7027  0.1265  11.00000  0.05    0.31
Q20   1   0.6487  0.7384  0.3128  11.00000  0.05    0.31
;
_shelx_res_checksum                69830
_shelx_hkl_file
;
  -1   0   0  551.94   25.00
   1   0   0  541.25   25.20
  -2   0   0    8.50    0.40
  -2   0   0    7.60    0.50
   2   0   0    8.60    0.50
   2   0   0    9.30    0.50
  -3   0   0  269.07   10.90
  -3   0   0  259.67   10.90
   3   0   0  264.17   10.90
   3   0   0  270.27   11.00
  -4   0   0    5.50    0.30
  -4   0   0    6.00    0.40
   4   0   0    5.80    0.40
   4   0   0    6.20    0.50
  -5   0   0   11.10    0.60
  -5   0   0   12.00    0.60
   5   0   0   11.80    0.70
   5   0   0   11.80    0.70
  -6   0   0    3.70    0.30
  -6   0   0    3.80    0.30
  -6   0   0    3.40    0.30
   6   0   0    4.00    0.40
  -7   0   0   -0.10    0.10
  -7   0   0    0.20    0.10
   7   0   0   -0.10    0.10
  -8   0   0    0.00    0.10
  -8   0   0    0.00    0.10
   8   0   0    0.10    0.10
  -9   0   0    0.80    0.20
  -9   0   0    0.60    0.10
   9   0   0    0.90    0.20
 -10   0   0    2.30    0.20
 -10   0   0    2.30    0.20
  10   0   0    2.60    0.30
 -11   0   0   41.40    1.80
  11   0   0   41.40    2.20
  11   0   0   41.50    2.00
  11   0   0   42.20    2.40
 -12   0   0    1.90    0.20
  12   0   0    1.70    0.40
  12   0   0    1.40    0.40
  12   0   0    1.70    0.30
 -13   0   0    0.40    0.10
  13   0   0    0.20    0.20
  13   0   0    0.20    0.30
  13   0   0    0.10    0.20
 -14   0   0    1.00    0.10
  14   0   0    0.80    0.20
  14   0   0    0.60    0.20
  14   0   0    0.70    0.20
 -15   0   0    0.30    0.10
  15   0   0    0.10    0.10
  15   0   0    0.10    0.10
  15  -1   0    0.00    0.10
  15  -1   0    0.00    0.10
 -15   1   0    0.00    0.10
  14  -1   0    0.20    0.10
  14  -1   0    0.00    0.10
 -14   1   0    0.00    0.10
  13  -1   0    0.10    0.20
  13  -1   0    0.20    0.20
  13  -1   0    0.10    0.20
 -13   1   0    0.20    0.10
 -13   1   0    0.10    0.10
  12  -1   0    5.00    0.60
  12  -1   0    5.00    0.50
  12  -1   0    5.10    0.60
  11  -1   0   36.10    1.90
  11  -1   0   35.90    2.20
  11  -1   0   35.60    1.80
 -11   1   0   38.10    1.60
  10  -1   0    9.20    0.60
 -10   1   0    8.90    0.50
 -10   1   0    8.70    0.50
   9  -1   0    0.60    0.20
  -9   1   0    0.80    0.20
  -9   1   0    0.70    0.20
   8  -1   0    0.10    0.10
  -8   1   0    0.20    0.10
  -8   1   0    0.30    0.10
   7  -1   0    0.90    0.20
  -7   1   0    0.70    0.20
  -7   1   0    1.00    0.20
   6  -1   0    3.70    0.40
  -6   1   0    4.50    0.30
  -6   1   0    4.70    0.40
   5  -1   0    3.00    0.40
  -5   1   0    2.90    0.30
  -5   1   0    2.90    0.30
  -5   1   0    2.90    0.30
   4  -1   0    1.60    0.30
   4  -1   0    2.20    0.30
  -4   1   0    1.50    0.20
  -4   1   0    1.90    0.20
   3  -1   0    2.80    0.30
   3  -1   0    3.00    0.30
  -3   1   0    2.60    0.30
  -3   1   0    2.20    0.20
   2  -1   0    4.30    0.30
   2  -1   0    5.10    0.40
  -2   1   0    4.50    0.40
  -2   1   0    4.00    0.30
   1  -1   0   18.60    0.90
   1  -1   0   19.80    0.90
  -1   1   0   19.20    0.90
   0  -1   0    0.00    0.10
  -1  -1   0   15.10    0.60
  -1  -1   0   12.50    0.60
   1   1   0   15.20    0.70
   1   1   0   15.40    0.60
  -2  -1   0    3.70    0.20
  -2  -1   0    3.80    0.20
   2   1   0    3.50    0.30
   2   1   0    4.40    0.30
  -3  -1   0  171.78    7.20
  -3  -1   0  175.38    7.20
   3   1   0  179.08    7.30
   3   1   0  177.38    7.30
  -4  -1   0    5.20    0.30
  -4  -1   0    5.50    0.40
   4   1   0    6.20    0.40
   4   1   0    5.70    0.40
  -5  -1   0   49.80    2.10
  -5  -1   0   44.60    2.10
   5   1   0   49.99    2.20
   5   1   0   51.29    2.20
  -6  -1   0    2.60    0.20
  -6  -1   0    2.70    0.30
  -6  -1   0    2.80    0.20
   6   1   0    2.70    0.30
  -7  -1   0    0.30    0.10
  -7  -1   0    0.00    0.10
   7   1   0    0.30    0.20
  -8  -1   0    0.80    0.10
  -8  -1   0    0.70    0.10
   8   1   0    0.70    0.20
  -9  -1   0    0.10    0.10
   9   1   0    0.30    0.20
 -10  -1   0   23.70    1.10
  10   1   0   22.40    1.20
 -11  -1   0   63.79    2.70
  11   1   0   61.39    2.90
  11   1   0   63.19    3.10
  11   1   0   64.69    3.30
 -12  -1   0    0.20    0.10
  12   1   0    0.50    0.40
  12   1   0    0.30    0.30
  12   1   0    0.40    0.40
 -13  -1   0    0.10    0.10
  13   1   0    0.00    0.20
  13   1   0    0.10    0.20
  13   1   0    0.20    0.20
  14   1   0    0.10    0.20
  14   1   0   -0.10    0.10
  14   1   0   -0.20    0.10
  15   1   0    0.10    0.10
  15   1   0    0.30    0.10
  15  -2   0    1.60    0.20
  15  -2   0    1.20    0.20
 -15   2   0    1.60    0.10
  14  -2   0    0.70    0.20
  14  -2   0    1.10    0.20
 -14   2   0    1.20    0.10
  13  -2   0    0.40    0.20
  13  -2   0    0.40    0.30
 -13   2   0    0.50    0.10
  12  -2   0    7.10    0.80
  12  -2   0    8.10    0.70
  12  -2   0    7.70    0.60
 -12   2   0    8.60    0.50
  11  -2   0    1.40    0.50
  11  -2   0    1.20    0.40
  11  -2   0    1.10    0.40
 -11   2   0    1.50    0.20
  10  -2   0    8.80    1.70
  10  -2   0    9.50    0.60
 -10   2   0    9.00    0.50
 -10   2   0    8.60    0.50
   9  -2   0    0.10    0.20
  -9   2   0    0.10    0.10
  -9   2   0    0.10    0.10
   8  -2   0    0.00    0.10
  -8   2   0    0.00    0.10
  -8   2   0    0.00    0.10
   7  -2   0   -0.10    0.10
  -7   2   0    0.10    0.10
  -7   2   0   -0.10    0.10
   6  -2   0   38.50    1.80
  -6   2   0   39.90    1.80
  -6   2   0   37.40    1.70
   5  -2   0   16.00    0.90
  -5   2   0   15.90    0.80
  -5   2   0   14.70    0.80
   4  -2   0    2.00    0.30
  -4   2   0    2.30    0.30
   3  -2   0   10.00    0.60
  -3   2   0   10.00    0.60
   2  -2   0   95.19    3.90
   2  -2   0   94.59    4.00
  -2   2   0   94.19    4.00
   1  -2   0   22.70    1.00
   1  -2   0   23.40    1.00
  -1   2   0   23.80    1.10
   0  -2   0    2.70    0.20
   0   2   0    2.70    0.20
  -1  -2   0    8.00    0.40
  -1  -2   0    8.10    0.40
   1   2   0    7.50    0.40
   1   2   0    7.50    0.40
   1   2   0    7.50    0.40
  -2  -2   0    1.10    0.20
  -2  -2   0    1.10    0.10
   2   2   0    1.10    0.20
   2   2   0    1.20    0.20
  -3  -2   0    2.40    0.20
  -3  -2   0    2.20    0.20
   3   2   0    2.30    0.30
   3   2   0    2.70    0.30
  -4  -2   0    2.20    0.20
  -4  -2   0    2.20    0.20
   4   2   0    2.30    0.30
   4   2   0    2.60    0.30
  -5  -2   0    1.60    0.20
  -5  -2   0    1.60    0.20
   5   2   0    1.60    0.30
   5   2   0    1.60    0.30
  -6  -2   0    1.90    0.20
  -6  -2   0    1.90    0.20
   6   2   0    2.10    0.30
  -7  -2   0    0.10    0.10
  -7  -2   0    0.00    0.10
   7   2   0   -0.10    0.10
  -8  -2   0    0.10    0.10
  -8  -2   0    0.10    0.10
   8   2   0    0.10    0.20
  -9  -2   0   -0.10    0.10
   9   2   0    0.10    0.20
 -10  -2   0   32.50    1.40
  10   2   0   31.60    1.60
 -11  -2   0   48.60    2.10
  11   2   0   49.60    2.60
  11   2   0   47.10    2.50
  11   2   0   48.20    2.40
 -12  -2   0    3.10    0.20
  12   2   0    1.70    0.60
 -13  -2   0    0.10    0.10
  13   2   0    0.10    0.20
  13   2   0    0.40    0.20
  13   2   0    0.10    0.20
  14   2   0    0.10    0.10
  14   2   0    0.00    0.10
  14   2   0    0.00    0.10
  15   2   0   -0.10    0.10
  15   2   0    0.10    0.10
  15  -3   0    0.30    0.10
  15  -3   0    0.40    0.10
 -15   3   0    0.40    0.10
  14  -3   0    0.00    0.10
  14  -3   0    0.10    0.10
 -14   3   0    0.00    0.10
  13  -3   0    0.60    0.20
  13  -3   0    0.10    0.20
 -13   3   0    0.20    0.10
 -13   3   0    0.30    0.10
  12  -3   0    2.10    0.40
  12  -3   0    1.90    0.30
  12  -3   0    2.00    0.40
 -12   3   0    1.80    0.20
 -12   3   0    2.10    0.20
  11  -3   0    0.50    0.30
  11  -3   0    0.10    0.30
  11  -3   0    0.40    0.40
 -11   3   0    0.30    0.10
  10  -3   0    6.00    0.90
  10  -3   0    4.90    0.70
 -10   3   0    6.60    0.40
   9  -3   0    6.90    0.50
  -9   3   0    6.20    0.40
  -9   3   0    7.30    0.50
   8  -3   0    3.60    0.40
  -8   3   0    3.20    0.40
  -8   3   0    3.40    0.30
   7  -3   0    0.30    0.20
  -7   3   0    0.20    0.10
  -7   3   0    0.40    0.20
   6  -3   0   23.50    1.20
  -6   3   0   21.70    1.00
  -6   3   0   22.10    1.30
   5  -3   0  732.13   43.40
  -5   3   0  643.04   38.40
  -4   3   0    0.30    0.20
   3  -3   0  123.19    5.10
   3  -3   0  119.49    5.00
  -3   3   0  119.89    5.10
   2  -3   0    8.90    0.50
   2  -3   0    8.10    0.50
  -2   3   0    9.00    0.60
   1  -3   0  525.25   30.40
  -1   3   0  568.44   31.00
   0  -3   0    1.00    0.10
   0   3   0    0.70    0.20
  -1  -3   0   84.59    3.40
   1   3   0   81.09    3.40
  -2  -3   0    8.80    0.40
   2   3   0    8.60    0.40
   2   3   0    9.00    0.50
  -3  -3   0   37.80    1.60
  -3  -3   0   35.00    1.60
   3   3   0   37.90    1.70
   3   3   0   37.10    1.60
  -4  -3   0    6.40    0.40
  -4  -3   0    6.40    0.40
   4   3   0    6.90    0.50
   4   3   0    6.10    0.40
  -5  -3   0   74.49    3.20
  -5  -3   0   77.69    3.20
   5   3   0   74.39    3.30
   5   3   0   77.69    3.30
  -6  -3   0    9.80    0.50
  -6  -3   0    8.80    0.50
   6   3   0    9.80    0.60
   6   3   0    9.70    0.60
  -7  -3   0    2.20    0.20
  -7  -3   0    2.10    0.20
   7   3   0    2.40    0.30
  -8  -3   0    0.00    0.10
  -8  -3   0    0.00    0.10
   8   3   0   -0.10    0.10
  -9  -3   0    3.90    0.30
   9   3   0    4.10    0.40
 -10  -3   0    7.90    0.40
  10   3   0    7.30    0.60
 -11  -3   0    1.00    0.20
  11   3   0    0.70    0.40
  11   3   0    0.50    0.50
  11   3   0    0.90    0.30
 -12  -3   0    0.10    0.10
  12   3   0    0.10    0.30
  12   3   0   -0.10    0.30
 -13  -3   0    0.10    0.10
  13   3   0   -0.10    0.30
  13   3   0    0.00    0.20
  13   3   0    0.20    0.20
  14   3   0    0.10    0.10
  14   3   0    0.00    0.10
  14   3   0   -0.10    0.10
  15   3   0   -0.10    0.10
  15   3   0    0.10    0.10
  15   3   0   -0.10    0.10
  15  -4   0    0.10    0.10
  15  -4   0    0.00    0.10
 -15   4   0    0.10    0.10
  14  -4   0    0.30    0.10
  14  -4   0    0.30    0.20
 -14   4   0    0.40    0.10
  13  -4   0    0.10    0.20
  13  -4   0    0.10    0.20
 -13   4   0    0.10    0.10
 -13   4   0    0.10    0.10
  12  -4   0    3.50    0.40
  12  -4   0    2.80    0.50
 -12   4   0    2.60    0.20
 -12   4   0    2.30    0.20
  11  -4   0    0.60    0.30
  11  -4   0    0.60    0.40
  11  -4   0    0.10    0.30
 -11   4   0    0.50    0.20
 -11   4   0    0.70    0.20
  10  -4   0   17.90    1.40
  10  -4   0   16.60    1.10
  10  -4   0   16.60    0.90
  10  -4   0   17.00    1.10
   9  -4   0    0.80    0.20
  -9   4   0    1.00    0.20
  -9   4   0    0.80    0.20
   8  -4   0    0.20    0.30
  -8   4   0    0.00    0.10
  -8   4   0   -0.10    0.10
   7  -4   0    2.30    0.30
  -7   4   0    1.50    0.20
  -7   4   0    1.70    0.30
   6  -4   0   78.09    3.40
  -6   4   0   77.99    3.40
  -6   4   0   75.29    3.30
   5  -4   0  297.67   12.30
  -5   4   0  296.77   12.30
   4  -4   0   49.99    2.20
   4  -4   0   49.50    2.20
  -4   4   0   46.80    2.20
  -4   4   0   49.00    2.20
   3  -4   0    5.50    0.40
   3  -4   0    5.10    0.40
  -3   4   0    4.70    0.40
   2  -4   0  114.39    4.90
   2  -4   0  116.09    4.90
  -2   4   0  118.99    4.90
   1  -4   0  337.27   13.80
   0  -4   0  177.38    7.40
   0   4   0  182.78    7.50
  -1  -4   0  133.39    5.40
   1   4   0  126.79    5.30
  -2  -4   0   24.60    1.10
  -2  -4   0   23.00    1.10
   2   4   0   24.50    1.00
  -3  -4   0   84.49    3.40
  -3  -4   0   77.79    3.40
   3   4   0   80.09    3.40
   3   4   0   81.79    3.50
  -4  -4   0    0.40    0.10
   4   4   0    0.50    0.20
   4   4   0    0.60    0.20
  -5  -4   0   85.79    3.50
  -5  -4   0   84.29    3.50
   5   4   0   82.09    3.60
   5   4   0   85.99    3.60
  -6  -4   0    0.70    0.10
  -6  -4   0    0.30    0.10
   6   4   0    0.30    0.20
   6   4   0    0.60    0.20
  -7  -4   0    0.90    0.10
  -7  -4   0    1.10    0.10
   7   4   0    1.10    0.20
  -8  -4   0    0.00    0.10
  -8  -4   0   -0.10    0.10
   8   4   0    0.00    0.20
  -9  -4   0    1.20    0.10
   9   4   0    1.10    0.20
 -10  -4   0    6.90    0.40
  10   4   0    5.80    0.50
 -11  -4   0   12.20    0.60
  11   4   0   11.00    0.90
  11   4   0   11.70    1.00
  11   4   0   11.30    0.90
 -12  -4   0    2.30    0.20
  12   4   0    2.80    0.60
  12   4   0    1.70    0.40
  12   4   0    2.10    0.40
 -13  -4   0    0.00    0.10
  13   4   0    0.20    0.20
  13   4   0    0.00    0.20
  13   4   0    0.00    0.20
  14   4   0    0.40    0.20
  14   4   0    0.40    0.20
  14   4   0    0.10    0.10
  15   4   0    0.10    0.10
  15   4   0    0.30    0.10
 -15   5   0    0.60    0.10
  14  -5   0    0.10    0.10
  14  -5   0    0.00    0.10
 -14   5   0    0.10    0.10
  13  -5   0    0.20    0.20
  13  -5   0    0.10    0.20
 -13   5   0    0.10    0.10
 -13   5   0    0.00    0.10
  12  -5   0    0.80    0.30
  12  -5   0    1.30    0.30
 -12   5   0    1.10    0.20
 -12   5   0    1.00    0.10
  11  -5   0    0.40    0.30
  11  -5   0    0.50    0.30
 -11   5   0    0.50    0.10
 -11   5   0    0.80    0.20
 -11   5   0    1.10    0.30
  10  -5   0   -0.20    0.30
 -10   5   0    0.40    0.20
 -10   5   0    0.10    0.20
 -10   5   0    0.00    0.10
   9  -5   0    0.30    0.20
  -9   5   0    0.20    0.30
  -9   5   0    0.10    0.10
   8  -5   0    5.00    0.60
   8  -5   0    6.00    0.50
  -8   5   0    5.80    0.50
  -8   5   0    5.90    0.40
   7  -5   0    9.20    0.60
  -7   5   0    8.90    0.60
  -7   5   0    8.50    0.50
   6  -5   0    0.10    0.20
  -6   5   0    0.00    0.20
  -6   5   0    0.20    0.10
   5  -5   0   98.29    4.20
  -5   5   0   97.39    4.20
   4  -5   0    6.20    0.50
   4  -5   0    5.40    0.40
  -4   5   0    5.20    0.50
   3  -5   0   46.80    2.10
   3  -5   0   47.40    2.10
   2  -5   0    1.60    0.20
   2  -5   0    2.00    0.30
  -2   5   0    1.20    0.30
   1  -5   0 2315.47  105.39
  -1   5   0 2220.98  105.49
   0   5   0  337.17   13.90
  -1  -5   0 2215.18   98.59
   1   5   0 2092.59  100.29
   2   5   0    9.50    0.50
  -3  -5   0    1.80    0.20
   3   5   0    1.80    0.20
  -4  -5   0    4.90    0.30
  -4  -5   0    5.90    0.30
   4   5   0    6.00    0.40
   4   5   0    5.80    0.40
  -5  -5   0    4.80    0.30
  -5  -5   0    3.30    0.30
  -5  -5   0    3.60    0.20
   5   5   0    3.40    0.30
   5   5   0    2.90    0.30
  -6  -5   0  239.18    9.90
  -6  -5   0  246.68    9.80
  -6  -5   0  229.38    9.70
   6   5   0  238.78    9.90
  -7  -5   0    1.30    0.20
  -7  -5   0    1.20    0.10
   7   5   0    1.50    0.30
  -8  -5   0    7.30    0.40
  -8  -5   0    7.60    0.40
   8   5   0    6.90    0.50
  -9  -5   0    0.50    0.10
  -9  -5   0    0.40    0.10
   9   5   0    0.80    0.20
 -10  -5   0   29.40    1.30
 -10  -5   0   29.60    1.30
  10   5   0   28.30    1.40
 -11  -5   0    7.40    0.40
  11   5   0    7.40    0.70
  11   5   0    7.80    0.70
  11   5   0    7.20    0.80
  12   5   0   -0.10    0.30
  12   5   0    0.20    0.20
  12   5   0    0.10    0.20
  13   5   0    0.60    0.20
  13   5   0    0.20    0.20
  13   5   0    0.10    0.20
  14   5   0    0.00    0.10
  14   5   0    0.10    0.10
  15   5   0    0.20    0.10
  15   5   0    0.30    0.10
  14  -6   0    0.10    0.10
  14  -6   0    0.00    0.10
 -14   6   0    0.00    0.10
  13  -6   0    0.10    0.20
  13  -6   0    0.40    0.10
 -13   6   0    0.10    0.10
 -13   6   0    0.20    0.10
  12  -6   0    5.30    0.60
  12  -6   0    5.10    0.60
 -12   6   0    5.50    0.30
 -12   6   0    5.30    0.40
 -12   6   0    5.50    0.30
  11  -6   0    2.20    0.40
  11  -6   0    2.30    0.20
  11  -6   0    2.70    0.60
 -11   6   0    2.40    0.20
 -11   6   0    2.10    0.20
 -11   6   0    2.90    0.30
  10  -6   0   21.10    1.50
  10  -6   0   21.10    1.00
  10  -6   0   19.40    1.20
 -10   6   0   19.70    1.00
 -10   6   0   20.20    1.00
 -10   6   0   21.80    1.00
   9  -6   0    0.00    0.20
  -9   6   0    0.50    0.20
  -9   6   0    0.40    0.10
   8  -6   0    1.20    0.30
   8  -6   0    0.80    0.20
  -8   6   0    0.90    0.20
  -8   6   0    1.30    0.20
   7  -6   0    0.10    0.20
  -7   6   0    0.20    0.10
  -7   6   0    0.00    0.10
   6  -6   0    1.60    0.30
  -6   6   0    1.10    0.20
  -6   6   0    1.30    0.20
   5  -6   0   27.80    1.40
  -5   6   0   27.30    1.40
  -5   6   0   28.20    1.30
   4  -6   0    5.20    0.50
   4  -6   0    4.90    0.40
  -4   6   0    5.10    0.50
   3  -6   0   18.30    0.90
   3  -6   0   17.50    1.10
  -3   6   0   18.10    0.90
  -3   6   0   19.00    1.00
   2  -6   0    9.80    0.60
   2  -6   0    9.90    0.60
  -2   6   0   10.40    0.70
   1  -6   0   30.10    1.40
  -1   6   0   29.90    1.50
   0  -6   0  377.76   15.20
   0   6   0  367.36   15.30
  -1  -6   0  136.79    5.70
   1   6   0  139.09    5.80
  -2  -6   0   12.60    0.60
   2   6   0   11.60    0.90
   2   6   0   12.30    0.60
  -3  -6   0   45.90    1.90
  -3  -6   0   40.70    1.90
   3   6   0   42.60    1.80
  -4  -6   0   78.39    3.30
  -4  -6   0   75.59    3.30
  -4  -6   0   82.89    3.30
   4   6   0   77.69    3.30
  -5  -6   0  395.96   16.40
   5   6   0  408.16   16.40
  -6  -6   0   57.09    2.40
   6   6   0   57.79    2.60
  -7  -6   0    4.30    0.30
  -7  -6   0    3.90    0.30
   7   6   0    4.10    0.40
  -8  -6   0    1.10    0.10
  -8  -6   0    1.10    0.10
  -9  -6   0    2.70    0.20
  -9  -6   0    3.00    0.20
 -10  -6   0    3.00    0.30
  10   6   0    2.30    0.60
  10   6   0    3.00    0.50
 -11  -6   0    1.50    0.20
  11   6   0    0.90    0.30
  11   6   0    0.80    0.30
 -12  -6   0    4.30    0.30
  12   6   0    3.00    0.40
  12   6   0    4.30    0.50
 -13  -6   0    0.50    0.10
  13   6   0    0.50    0.20
  13   6   0    0.40    0.20
  14   6   0    0.10    0.10
  14   6   0    0.00    0.10
  15   6   0    1.00    0.10
  15   6   0    1.10    0.20
  14  -7   0    0.00    0.10
 -14   7   0    0.00    0.10
  13  -7   0    0.00    0.10
  13  -7   0   -0.10    0.10
 -13   7   0    0.20    0.10
 -13   7   0    0.00    0.10
  12  -7   0    1.10    0.20
  12  -7   0    0.50    0.30
 -12   7   0    1.10    0.20
 -12   7   0    1.10    0.10
  11  -7   0    4.10    0.60
  11  -7   0    4.60    0.30
  11  -7   0    4.70    0.50
 -11   7   0    4.60    0.30
 -11   7   0    4.60    0.30
 -11   7   0    4.40    0.30
  10  -7   0    0.40    0.30
  10  -7   0    0.20    0.30
  10  -7   0    0.50    0.20
 -10   7   0    0.50    0.10
 -10   7   0    0.20    0.20
 -10   7   0    0.30    0.10
   9  -7   0    5.80    0.50
   9  -7   0    5.10    0.70
   9  -7   0    4.50    0.50
  -9   7   0    5.90    0.40
  -9   7   0    5.00    0.50
   8  -7   0    6.30    0.60
   8  -7   0    6.80    0.50
  -8   7   0    6.70    0.40
  -8   7   0    7.60    0.50
   7  -7   0    1.20    0.20
   7  -7   0    1.80    0.40
  -7   7   0    1.00    0.20
  -7   7   0    1.50    0.30
   6  -7   0   71.19    3.10
  -6   7   0   70.29    3.00
  -6   7   0   70.99    3.10
   5  -7   0   48.50    2.20
  -5   7   0   49.80    2.30
  -5   7   0   49.70    2.20
   4  -7   0   48.70    2.20
   4  -7   0   46.50    2.20
  -4   7   0   47.10    2.20
  -4   7   0   47.30    2.10
   3  -7   0   -0.20    0.10
   3  -7   0    0.00    0.10
  -3   7   0    0.10    0.20
  -3   7   0    0.20    0.20
   2  -7   0    9.30    0.60
   2  -7   0    9.10    0.60
  -2   7   0   10.20    0.70
   1  -7   0  495.85   19.70
  -1   7   0  468.45   19.80
   0  -7   0   22.00    1.00
   0   7   0   21.40    1.20
  -1  -7   0  115.29    4.70
   1   7   0  108.39    4.80
  -2  -7   0    6.80    0.40
   2   7   0    6.80    0.30
  -3  -7   0    0.00    0.10
  -3  -7   0    0.10    0.10
   3   7   0   -0.10    0.10
   4   7   0    8.50    0.40
  -5  -7   0   84.79    3.50
  -5  -7   0   85.39    3.50
   5   7   0   84.49    3.60
  -6  -7   0    8.50    0.40
  -6  -7   0    7.70    0.40
  -7  -7   0    5.80    0.30
  -7  -7   0    6.50    0.30
  -8  -7   0    0.00    0.10
  -9  -7   0    8.60    0.50
 -10  -7   0   29.10    1.30
 -10  -7   0   30.60    1.30
  10   7   0   29.10    1.70
  10   7   0   32.10    1.80
 -11  -7   0   12.60    0.60
  11   7   0   13.00    0.90
  11   7   0   13.50    1.00
 -12  -7   0    5.20    0.30
  12   7   0    4.80    0.60
  12   7   0    4.50    0.50
 -13  -7   0    0.50    0.10
  13   7   0    0.20    0.30
  13   7   0    0.40    0.20
  14   7   0    0.10    0.10
  14   7   0    0.10    0.10
  15   7   0    0.10    0.10
  15   7   0    0.10    0.10
  14  -8   0    0.10    0.10
 -14   8   0    0.20    0.10
  13  -8   0    0.10    0.20
  13  -8   0    0.20    0.10
 -13   8   0    0.30    0.10
 -13   8   0    0.30    0.10
  12  -8   0    0.10    0.20
  12  -8   0   -0.10    0.10
 -12   8   0    0.00    0.10
 -12   8   0    0.00    0.10
 -12   8   0    0.00    0.10
  11  -8   0    4.50    0.50
  11  -8   0    4.10    0.30
  11  -8   0    4.30    0.60
 -11   8   0    4.30    0.30
 -11   8   0    4.50    0.30
 -11   8   0    4.70    0.30
  10  -8   0    0.20    0.10
  10  -8   0   -0.10    0.30
  10  -8   0    0.00    0.20
 -10   8   0    0.20    0.10
 -10   8   0    0.00    0.20
 -10   8   0    0.00    0.10
   9  -8   0    0.90    0.50
  -9   8   0    0.60    0.20
   8  -8   0    0.50    0.20
   8  -8   0    0.30    0.30
  -8   8   0    0.40    0.20
  -8   8   0    0.30    0.30
  -7   8   0    5.20    0.50
  -7   8   0    4.40    0.40
   6  -8   0   43.50    2.00
  -6   8   0   45.20    2.10
  -6   8   0   45.00    2.00
  -5   8   0   42.10    2.00
  -5   8   0   41.00    1.90
   4  -8   0   28.30    1.40
   4  -8   0   29.60    1.40
  -4   8   0   29.60    1.50
  -4   8   0   29.70    1.40
   3  -8   0   85.89    3.80
   3  -8   0   88.69    3.80
  -3   8   0   92.19    3.90
   2  -8   0   22.80    1.10
   2  -8   0   22.60    1.10
  -2   8   0   22.20    1.10
  -2   8   0   23.10    1.20
   1  -8   0    3.20    0.30
  -1   8   0    2.20    0.30
   0  -8   0  117.19    4.70
   0  -8   0  110.59    4.70
   0   8   0  107.69    4.80
  -1  -8   0   59.59    2.50
  -1  -8   0   57.39    2.50
   1   8   0   57.49    2.60
  -2  -8   0    0.60    0.10
   2   8   0    0.50    0.10
   2   8   0    0.00    0.20
  -3  -8   0   31.40    1.40
  -3  -8   0   30.50    1.30
   3   8   0   29.90    1.30
  -4  -8   0    1.00    0.10
  -4  -8   0    0.90    0.10
   4   8   0    1.20    0.10
  -5  -8   0  268.57   11.00
  -6  -8   0    3.00    0.20
  -7  -8   0    0.00    0.10
  -8  -8   0    1.30    0.20
  -9  -8   0    4.60    0.30
  -9  -8   0    4.90    0.30
 -10  -8   0    0.70    0.20
  10   8   0    0.10    0.40
 -11  -8   0    0.70    0.10
  11   8   0    0.90    0.40
  11   8   0    0.60    0.30
 -12  -8   0    1.10    0.10
  12   8   0    1.40    0.30
  12   8   0    1.10    0.30
  13   8   0    0.10    0.20
  13   8   0    0.00    0.20
  14   8   0    0.00    0.10
  14   8   0    0.00    0.10
  15   8   0    1.10    0.10
  15   8   0    1.50    0.20
  14  -9   0    0.00    0.10
 -14   9   0    0.00    0.10
  13  -9   0    0.40    0.10
  13  -9   0    0.10    0.10
 -13   9   0    0.20    0.10
 -13   9   0    0.30    0.10
  12  -9   0    0.10    0.20
  12  -9   0    0.10    0.20
 -12   9   0    0.00    0.10
 -12   9   0    0.00    0.10
  11  -9   0    0.30    0.10
  11  -9   0    0.20    0.20
  11  -9   0    0.40    0.20
 -11   9   0    0.10    0.10
 -11   9   0    0.40    0.10
 -11   9   0    0.10    0.10
  10  -9   0    0.00    0.30
  10  -9   0    0.20    0.20
  10  -9   0    0.20    0.10
 -10   9   0    0.20    0.10
 -10   9   0    0.30    0.20
 -10   9   0    0.40    0.10
   9  -9   0    2.90    0.60
   9  -9   0    2.40    0.30
   9  -9   0    3.10    0.40
  -9   9   0    2.50    0.30
  -9   9   0    2.40    0.30
  -9   9   0    2.80    0.30
   8  -9   0    1.80    0.40
  -8   9   0    1.40    0.20
  -8   9   0    1.20    0.30
   7  -9   0    0.90    0.30
   7  -9   0    0.70    0.20
  -7   9   0    0.70    0.20
  -7   9   0    0.80    0.20
   6  -9   0    5.40    0.50
   6  -9   0    4.80    0.60
  -6   9   0    5.00    0.40
  -6   9   0    5.60    0.60
   5  -9   0    4.20    0.40
  -5   9   0    4.50    0.40
  -5   9   0    4.00    0.40
   4  -9   0    4.10    0.40
   4  -9   0    4.90    0.60
  -4   9   0    3.20    0.40
   3  -9   0   20.30    1.00
   3  -9   0   20.30    1.00
  -3   9   0   21.50    1.00
  -3   9   0   20.70    1.10
   2  -9   0   31.40    1.40
   2  -9   0   32.10    1.40
   2  -9   0   30.00    1.40
  -2   9   0   31.30    1.50
  -2   9   0   29.70    1.40
   1  -9   0   17.10    0.90
   1  -9   0   18.80    0.90
  -1   9   0   18.00    1.00
   0  -9   0   51.29    2.20
   0  -9   0   50.59    2.20
   0   9   0   49.80    2.30
  -1  -9   0   10.10    0.60
   1   9   0   11.10    0.70
  -2  -9   0    2.60    0.20
   2   9   0    2.10    0.50
   2   9   0    2.40    0.10
  -3  -9   0   19.90    0.90
  -3  -9   0   19.10    0.90
  -4  -9   0    0.60    0.10
  -5  -9   0    1.40    0.20
  -6  -9   0   18.50    0.90
  -6  -9   0   18.60    0.90
  -7  -9   0    4.50    0.30
  -7  -9   0    4.50    0.30
  -8  -9   0    0.00    0.10
  -8  -9   0    0.00    0.10
  -9  -9   0    6.90    0.40
 -10  -9   0   24.30    1.10
  10   9   0   24.80    1.50
  10   9   0   24.80    1.50
 -11  -9   0    0.40    0.10
  11   9   0    0.80    0.30
  11   9   0    0.50    0.30
 -12  -9   0    0.20    0.10
  12   9   0    0.20    0.20
  12   9   0    0.20    0.20
  13   9   0   -0.10    0.10
  13   9   0    0.00    0.20
  14   9   0    0.20    0.20
  14   9   0    0.10    0.10
  15   9   0    0.30    0.10
  15   9   0    0.50    0.10
  13 -10   0    0.00    0.10
 -13  10   0    0.10    0.10
 -13  10   0    0.10    0.10
  12 -10   0    0.40    0.10
  12 -10   0    0.20    0.20
 -12  10   0    0.30    0.10
 -12  10   0    0.40    0.10
  11 -10   0    2.00    0.20
  11 -10   0    2.30    0.30
  11 -10   0    1.40    0.40
 -11  10   0    2.20    0.20
  10 -10   0    1.50    0.30
  10 -10   0    1.10    0.40
  10 -10   0    1.30    0.20
 -10  10   0    1.30    0.20
 -10  10   0    1.50    0.20
 -10  10   0    1.40    0.20
   9 -10   0    0.80    0.20
   9 -10   0    0.60    0.40
   9 -10   0    0.90    0.30
  -9  10   0    0.90    0.20
  -9  10   0    1.00    0.20
  -9  10   0    1.10    0.20
   8 -10   0    0.20    0.30
  -8  10   0    0.00    0.20
  -8  10   0    0.00    0.20
   7 -10   0    1.30    0.30
   7 -10   0    1.40    0.40
  -7  10   0    1.00    0.20
  -7  10   0    0.90    0.30
   6 -10   0   12.60    0.80
   6 -10   0   13.40    0.90
  -6  10   0   14.10    0.70
  -6  10   0   13.10    0.80
   5 -10   0    6.10    0.50
  -5  10   0    7.40    0.50
  -5  10   0    7.40    0.60
   4 -10   0   10.80    0.60
  -4  10   0    9.90    0.70
  -4  10   0   10.20    0.60
   3 -10   0   16.90    0.90
   3 -10   0   16.60    0.90
  -3  10   0   17.00    1.00
  -3  10   0   16.80    0.90
   2 -10   0   11.00    0.70
   2 -10   0   11.20    0.60
  -2  10   0   12.00    0.80
   1 -10   0    2.00    0.30
  -1  10   0    2.00    0.30
   0 -10   0  214.48    8.80
   0  10   0  211.78    8.90
  -1 -10   0   41.20    1.80
  -1 -10   0   40.50    1.80
   1  10   0   39.30    1.90
  -2 -10   0   12.40    0.70
  -2 -10   0   13.90    0.70
  -3 -10   0    4.20    0.40
  -3 -10   0    3.90    0.30
  -4 -10   0   14.90    0.70
  -4 -10   0   15.40    0.70
  -5 -10   0    8.40    0.50
  -5 -10   0    8.20    0.50
  -6 -10   0   54.19    2.30
  -6 -10   0   53.59    2.30
  -7 -10   0    0.30    0.10
  -7 -10   0    0.20    0.10
  -8 -10   0    8.00    0.40
  -8 -10   0    7.50    0.40
  -9 -10   0   13.10    0.60
  -9 -10   0   12.40    0.60
   9  10   0   13.80    1.00
   9  10   0   11.80    1.00
 -10 -10   0    0.30    0.10
  10  10   0    0.70    0.30
  10  10   0    0.40    0.30
 -11 -10   0    6.30    0.40
  11  10   0    8.20    1.10
  11  10   0    9.20    1.10
 -12 -10   0    0.30    0.10
  12  10   0    0.10    0.20
  12  10   0    0.50    0.20
  13  10   0   -0.10    0.10
  13  10   0    0.10    0.20
  14  10   0    0.10    0.10
  14  10   0    0.20    0.10
  15  10   0    0.20    0.10
  15  10   0    0.10    0.10
  13 -11   0    0.00    0.10
 -13  11   0    0.30    0.10
 -13  11   0    0.20    0.10
 -13  11   0    0.40    0.10
  12 -11   0    0.90    0.20
 -12  11   0    1.60    0.20
 -12  11   0    1.10    0.10
  11 -11   0    0.20    0.20
  11 -11   0    0.00    0.20
  11 -11   0    0.10    0.10
 -11  11   0    0.20    0.10
 -11  11   0    0.30    0.10
  10 -11   0    6.20    0.50
  10 -11   0    7.10    0.40
  10 -11   0    6.90    0.70
 -10  11   0    7.40    0.40
 -10  11   0    7.00    0.40
 -10  11   0    6.90    0.40
   9 -11   0    4.20    0.60
   9 -11   0    4.20    0.80
  -9  11   0    4.40    0.40
  -9  11   0    4.20    0.30
   8 -11   0    2.80    0.30
   8 -11   0    2.60    0.40
   8 -11   0    2.60    0.50
  -8  11   0    3.30    0.30
  -8  11   0    2.80    0.30
  -8  11   0    3.10    0.30
   7 -11   0    0.30    0.30
   7 -11   0    0.20    0.20
  -7  11   0    0.20    0.20
  -7  11   0    0.50    0.30
  -7  11   0    0.70    0.30
  -7  11   0    0.60    0.20
   6 -11   0   46.10    2.20
  -6  11   0   46.10    2.00
  -6  11   0   41.80    2.10
   5 -11   0   15.10    0.80
   5 -11   0   14.60    1.00
  -5  11   0   16.40    0.80
   4 -11   0    9.60    0.60
  -4  11   0    9.70    0.70
  -4  11   0    9.10    0.60
   3 -11   0    6.00    0.50
   3 -11   0    5.60    0.40
  -3  11   0    5.50    0.40
  -3  11   0    6.40    0.60
   2 -11   0    0.20    0.20
   2 -11   0    0.20    0.20
   2 -11   0    0.50    0.20
  -2  11   0    0.60    0.20
  -2  11   0    0.00    0.10
   1 -11   0    5.30    0.40
   1 -11   0    4.70    0.40
   1 -11   0    5.40    0.40
  -1  11   0    5.10    0.50
   0 -11   0    0.20    0.10
   0 -11   0    0.20    0.10
   0  11   0    0.10    0.20
  -1 -11   0   23.00    1.10
  -1 -11   0   22.20    1.10
  -2 -11   0    1.50    0.20
  -3 -11   0    1.20    0.20
  -3 -11   0    1.40    0.20
  -4 -11   0    1.70    0.20
  -4 -11   0    1.60    0.20
  -5 -11   0   61.49    2.60
  -5 -11   0   60.19    2.60
  -6 -11   0   31.90    1.40
  -6 -11   0   32.20    1.40
  -7 -11   0    1.10    0.20
  -7 -11   0    0.80    0.10
  -8 -11   0    0.20    0.10
  -8 -11   0    0.40    0.10
   9  11   0    0.30    0.40
   9  11   0    0.30    0.30
 -10 -11   0    3.70    0.30
  10  11   0    3.90    0.60
  10  11   0    4.00    0.50
 -11 -11   0   23.10    1.00
  11  11   0   23.00    1.30
  11  11   0   23.50    1.30
 -12 -11   0   -0.10    0.10
  12  11   0    0.30    0.20
  12  11   0    0.00    0.20
  13  11   0    0.20    0.20
  13  11   0    0.10    0.10
  14  11   0   -0.20    0.10
  14  11   0   -0.10    0.10
 -13  12   0    0.10    0.10
  12 -12   0    0.20    0.10
 -12  12   0    0.40    0.10
 -12  12   0    0.50    0.10
 -12  12   0    0.60    0.10
  11 -12   0    2.30    0.30
  11 -12   0    3.40    0.20
 -11  12   0    3.70    0.20
 -11  12   0    3.30    0.20
  10 -12   0    0.50    0.30
  10 -12   0    1.00    0.20
 -10  12   0    1.00    0.20
 -10  12   0    0.70    0.10
   9 -12   0    0.20    0.30
   9 -12   0    0.50    0.20
   9 -12   0    0.50    0.10
  -9  12   0    0.50    0.20
  -9  12   0    0.40    0.10
  -9  12   0    0.50    0.10
   8 -12   0    1.40    0.20
   8 -12   0    1.10    0.40
  -8  12   0    1.30    0.20
  -8  12   0    1.20    0.20
  -8  12   0    1.20    0.20
   7 -12   0    0.60    0.30
  -7  12   0    1.20    0.20
  -7  12   0    0.90    0.30
  -7  12   0    0.70    0.30
   6 -12   0    4.30    0.50
  -6  12   0    3.20    0.30
   5 -12   0   36.10    1.80
  -5  12   0   37.10    1.80
  -5  12   0   36.90    1.70
   4 -12   0    0.20    0.30
   4 -12   0    0.30    0.30
  -4  12   0    0.10    0.20
  -4  12   0    0.50    0.20
   3 -12   0    0.10    0.20
   3 -12   0    0.10    0.20
  -3  12   0   -0.30    0.20
  -3  12   0   -0.10    0.10
   2 -12   0   29.60    1.40
   2 -12   0   28.50    1.30
   2 -12   0   28.20    1.30
  -2  12   0   26.40    1.30
  -2  12   0   26.20    1.40
   1 -12   0    0.10    0.20
   1 -12   0    0.00    0.10
   1 -12   0   -0.10    0.10
  -1  12   0    0.20    0.20
   0 -12   0   57.89    2.60
   0 -12   0   60.59    2.60
  -1 -12   0   49.40    2.20
  -1 -12   0   49.50    2.20
  -2 -12   0   12.20    0.70
  -2 -12   0   12.20    0.60
  -3 -12   0    3.40    0.30
  -3 -12   0    2.90    0.30
  -4 -12   0   12.30    0.60
  -4 -12   0   12.10    0.60
  -5 -12   0    2.70    0.30
  -5 -12   0    2.50    0.20
  -6 -12   0    3.30    0.20
  -6 -12   0    3.00    0.30
  -7 -12   0    0.00    0.10
  -7 -12   0    0.00    0.10
  -8 -12   0    0.10    0.10
  -8 -12   0   -0.10    0.10
   8  12   0   -0.40    0.50
  -9 -12   0   11.80    0.60
   9  12   0   11.10    0.90
   9  12   0   12.20    0.90
 -10 -12   0    1.40    0.20
  10  12   0    1.30    0.30
  10  12   0    0.50    0.30
 -11 -12   0    0.70    0.10
  11  12   0    0.50    0.30
  11  12   0    0.50    0.20
  12  12   0    1.70    0.30
  12  12   0    1.20    0.30
  13  12   0    0.10    0.10
  13  12   0    0.00    0.10
  14  12   0    0.00    0.10
  14  12   0    0.00    0.10
  12 -13   0    0.00    0.10
 -12  13   0    0.00    0.10
 -12  13   0    0.10    0.10
 -12  13   0    0.10    0.10
  11 -13   0    0.40    0.20
  11 -13   0    0.30    0.10
 -11  13   0    0.50    0.10
 -11  13   0    0.20    0.10
 -11  13   0    0.50    0.10
  10 -13   0    0.10    0.20
  10 -13   0    0.10    0.10
 -10  13   0    0.00    0.10
 -10  13   0    0.10    0.10
   9 -13   0    0.50    0.10
   9 -13   0    0.40    0.20
  -9  13   0    0.50    0.10
  -9  13   0    0.50    0.10
  -9  13   0    0.60    0.10
   8 -13   0    0.30    0.30
  -8  13   0    0.50    0.20
   7 -13   0    0.60    0.40
   7 -13   0    1.00    0.20
  -7  13   0    0.70    0.20
  -7  13   0    0.60    0.20
  -7  13   0    1.00    0.20
   6 -13   0    0.30    0.20
   6 -13   0    0.40    0.20
  -6  13   0    0.40    0.20
  -6  13   0    0.00    0.20
  -6  13   0    0.50    0.20
   5 -13   0   42.70    2.00
  -5  13   0   41.30    1.90
   4 -13   0   16.10    1.10
  -4  13   0   15.40    0.80
  -4  13   0   17.20    1.00
  -3  13   0    0.70    0.30
  -3  13   0    0.30    0.20
   2 -13   0    5.00    0.40
   2 -13   0    5.50    0.40
   1 -13   0    9.10    0.60
   1 -13   0    9.40    0.50
   1 -13   0    9.50    0.60
   0 -13   0   13.60    0.70
   0 -13   0   15.10    0.80
  -1 -13   0   63.69    2.80
  -1 -13   0   63.49    2.70
  -2 -13   0    0.20    0.10
  -2 -13   0    0.20    0.10
  -3 -13   0    0.00    0.10
  -3 -13   0    0.20    0.10
  -4 -13   0   21.80    1.00
  -4 -13   0   21.40    1.00
  -5 -13   0    0.80    0.20
  -5 -13   0    1.00    0.20
  -6 -13   0    0.30    0.10
  -6 -13   0    0.60    0.10
  -7 -13   0    2.40    0.20
  -7 -13   0    2.00    0.20
   8  13   0    0.10    0.30
   8  13   0    0.50    0.30
  -9 -13   0    0.30    0.10
   9  13   0    0.40    0.30
   9  13   0    0.20    0.30
  10  13   0    2.30    0.40
  10  13   0    1.90    0.40
 -11 -13   0    1.30    0.10
  11  13   0    1.20    0.30
  11  13   0    1.30    0.30
  12  13   0    1.80    0.30
  12  13   0    1.70    0.30
  13  13   0    0.10    0.10
  13  13   0    0.00    0.20
  14  13   0    0.20    0.10
  14  13   0    0.20    0.10
 -12  14   0    0.60    0.10
 -12  14   0    0.50    0.10
  11 -14   0    0.00    0.10
  11 -14   0    0.00    0.10
 -11  14   0    0.00    0.10
 -11  14   0    0.10    0.10
 -11  14   0    0.00    0.10
  10 -14   0   -0.20    0.10
  10 -14   0    0.10    0.10
 -10  14   0   -0.10    0.10
 -10  14   0    0.00    0.10
 -10  14   0    0.10    0.10
   9 -14   0    0.10    0.20
   9 -14   0    0.00    0.10
  -9  14   0    0.00    0.10
  -9  14   0    0.00    0.10
  -9  14   0    0.00    0.10
   8 -14   0    0.10    0.10
   8 -14   0    0.00    0.20
  -8  14   0    0.10    0.10
  -8  14   0    0.00    0.10
  -8  14   0    0.00    0.10
   7 -14   0   -0.10    0.10
  -7  14   0    0.00    0.10
  -7  14   0    0.00    0.10
  -7  14   0    0.30    0.10
   6 -14   0    0.40    0.20
  -6  14   0    0.90    0.20
  -6  14   0    0.50    0.20
  -6  14   0    0.40    0.20
   5 -14   0   28.40    1.40
  -5  14   0   27.70    1.40
  -5  14   0   26.80    1.30
  -5  14   0   26.30    1.40
  -5  14   0   27.10    1.30
   4 -14   0    1.00    0.30
  -4  14   0    0.70    0.20
  -4  14   0    0.90    0.20
  -4  14   0    1.00    0.40
  -3  14   0    0.40    0.20
   2 -14   0    0.70    0.20
   2 -14   0    1.00    0.20
  -2  14   0    1.40    0.30
   1 -14   0    8.30    0.50
   1 -14   0    6.70    0.50
   0 -14   0    1.70    0.20
   0 -14   0    1.50    0.30
  -1 -14   0    4.70    0.40
  -1 -14   0    5.70    0.40
  -2 -14   0    1.60    0.20
  -2 -14   0    1.50    0.20
  -3 -14   0    0.50    0.20
  -3 -14   0    0.30    0.10
  -4 -14   0   33.00    1.50
  -4 -14   0   32.70    1.50
  -5 -14   0   25.60    1.20
  -5 -14   0   26.30    1.20
  -6 -14   0    4.30    0.30
  -6 -14   0    4.70    0.30
  -7 -14   0    0.20    0.10
   7  14   0    0.70    0.30
   7  14   0    0.20    0.40
  -8 -14   0    1.40    0.20
   8  14   0    1.00    0.40
   8  14   0    1.60    0.30
   8  14   0    1.30    0.40
  -9 -14   0   12.60    0.60
   9  14   0   12.70    0.90
   9  14   0   12.50    0.90
 -10 -14   0    7.70    0.40
  10  14   0    7.60    0.60
  10  14   0    7.10    0.60
 -11 -14   0    2.60    0.20
  11  14   0    1.70    0.40
  11  14   0    2.30    0.40
  12  14   0    0.10    0.10
  12  14   0    0.10    0.20
  13  14   0    0.00    0.10
  13  14   0    0.00    0.10
  14  14   0    0.00    0.10
  14  14   0    0.10    0.10
  11 -15   0    0.20    0.10
 -11  15   0    0.20    0.10
 -11  15   0    0.30    0.10
 -11  15   0    0.10    0.10
  10 -15   0    0.40    0.10
 -10  15   0    0.30    0.10
 -10  15   0    0.30    0.10
   9 -15   0    0.50    0.10
  -9  15   0    0.40    0.10
  -9  15   0    0.40    0.10
  -9  15   0    0.60    0.10
   8 -15   0    0.30    0.10
  -8  15   0    0.10    0.20
  -8  15   0    0.20    0.10
  -8  15   0    0.10    0.10
  -8  15   0    0.00    0.10
   7 -15   0    3.20    0.30
  -7  15   0    2.80    0.30
  -7  15   0    2.70    0.30
  -7  15   0    2.60    0.30
  -7  15   0    2.60    0.30
   6 -15   0   21.90    1.10
  -6  15   0   20.90    1.10
  -6  15   0   21.90    1.00
  -6  15   0   22.20    1.10
  -6  15   0   22.00    1.20
   5 -15   0   17.70    1.00
   5 -15   0   18.90    1.00
  -5  15   0   18.00    1.00
  -5  15   0   19.20    1.00
  -5  15   0   19.70    0.90
   4 -15   0    1.70    0.30
   4 -15   0    1.60    0.30
  -4  15   0    2.10    0.40
  -4  15   0    1.70    0.20
  -4  15   0    1.70    0.30
  -3  15   0    0.30    0.20
  -2  15   0    4.90    0.50
   1 -15   0    1.20    0.20
  -1  15   0    1.10    0.30
   0 -15   0    0.10    0.10
   0 -15   0   -0.20    0.10
  -1 -15   0   25.10    1.20
  -1 -15   0   24.30    1.20
  -2 -15   0    1.30    0.20
  -2 -15   0    2.00    0.20
  -3 -15   0    0.40    0.10
  -3 -15   0    0.30    0.10
  -4 -15   0    4.60    0.30
  -4 -15   0    4.30    0.30
  -5 -15   0    5.70    0.40
  -5 -15   0    5.70    0.40
  -6 -15   0   19.40    0.90
   6  15   0   19.00    1.30
   6  15   0   18.30    1.10
  -7 -15   0    4.10    0.30
   7  15   0    3.90    0.60
   7  15   0    4.40    0.50
  -8 -15   0    0.20    0.10
   8  15   0    0.20    0.20
   8  15   0    0.00    0.30
   8  15   0    0.10    0.30
   9  15   0    0.30    0.30
   9  15   0    0.50    0.20
 -10 -15   0    0.60    0.10
  10  15   0    0.60    0.20
  10  15   0    0.20    0.20
  11  15   0    1.50    0.30
  11  15   0    1.40    0.30
  12  15   0    1.80    0.20
  12  15   0    3.00    0.40
  13  15   0    0.50    0.10
  13  15   0    0.50    0.20
 -11  16   0    0.10    0.10
  10 -16   0    1.60    0.10
 -10  16   0    1.40    0.20
 -10  16   0    1.40    0.10
 -10  16   0    1.50    0.10
   9 -16   0    0.10    0.10
  -9  16   0    0.20    0.10
  -9  16   0    0.10    0.10
  -9  16   0    0.10    0.10
   8 -16   0    0.60    0.10
  -8  16   0    0.60    0.10
  -8  16   0    0.60    0.10
  -8  16   0    0.60    0.10
   7 -16   0    0.00    0.10
  -7  16   0    0.00    0.10
  -7  16   0    0.00    0.10
  -7  16   0   -0.20    0.10
   6 -16   0   -0.10    0.10
  -6  16   0   -0.10    0.10
  -6  16   0    0.20    0.10
  -6  16   0    0.00    0.10
   5 -16   0   47.30    2.10
   5 -16   0   46.60    2.10
  -5  16   0   44.60    2.00
  -5  16   0   44.10    2.10
  -5  16   0   46.90    2.10
  -5  16   0   46.50    2.10
   4 -16   0   14.10    0.80
   4 -16   0   14.20    0.80
  -4  16   0   11.80    0.80
  -4  16   0   12.60    0.80
  -4  16   0   14.00    0.80
  -4  16   0   12.90    0.70
   3 -16   0    7.10    0.50
   3 -16   0    8.00    0.60
  -3  16   0    6.50    0.60
  -3  16   0    8.10    0.60
  -3  16   0    6.60    0.50
   2 -16   0    2.80    0.40
  -2  16   0    3.90    0.40
   1 -16   0    0.10    0.20
   1 -16   0    0.10    0.20
  -1  16   0   -0.30    0.20
   0 -16   0    0.30    0.10
   0 -16   0    0.00    0.10
   0  16   0    0.80    0.30
  -1 -16   0    6.40    0.50
  -1 -16   0    6.70    0.40
  -2 -16   0    1.80    0.20
  -2 -16   0    1.30    0.20
  -3 -16   0    0.20    0.10
  -3 -16   0    0.30    0.10
  -4 -16   0    1.00    0.20
  -4 -16   0    1.30    0.20
  -5 -16   0    4.10    0.40
  -5 -16   0    4.60    0.50
   5  16   0    4.00    0.60
   5  16   0    4.20    0.50
   5  16   0    3.90    0.50
  -6 -16   0    8.70    0.70
  -6 -16   0   11.10    0.60
   6  16   0   10.70    0.70
   6  16   0   10.90    0.70
   6  16   0   11.20    0.90
  -7 -16   0    0.00    0.10
  -7 -16   0   -0.20    0.20
   7  16   0    0.30    0.20
   7  16   0   -0.20    0.20
   7  16   0   -0.40    0.30
  -8 -16   0    0.00    0.10
  -8 -16   0   -0.10    0.10
   8  16   0    0.10    0.30
   8  16   0   -0.70    0.30
   8  16   0    0.10    0.20
  -9 -16   0    1.10    0.20
  -9 -16   0    0.80    0.10
   9  16   0    0.80    0.30
   9  16   0    0.70    0.20
   9  16   0    0.50    0.20
 -10 -16   0    1.80    0.20
  10  16   0    1.80    0.30
 -11 -16   0    0.80    0.10
  11  16   0    0.70    0.20
  11  16   0    0.30    0.20
 -12 -16   0    3.90    0.30
  12  16   0    4.00    0.30
  12  16   0    3.90    0.30
  13  16   0    0.10    0.10
  13  16   0    0.00    0.10
  10 -17   0    0.40    0.10
 -10  17   0    0.30    0.10
   9 -17   0    0.30    0.10
  -9  17   0    0.30    0.10
  -9  17   0    0.30    0.10
  -9  17   0    0.30    0.10
   8 -17   0   -0.10    0.10
  -8  17   0   -0.10    0.10
  -8  17   0   -0.10    0.10
  -8  17   0    0.10    0.10
   7 -17   0    0.50    0.20
  -7  17   0    0.20    0.10
  -7  17   0    0.00    0.10
  -7  17   0    0.10    0.10
   6 -17   0    0.10    0.10
  -6  17   0   -0.10    0.10
  -6  17   0    0.10    0.10
  -6  17   0    0.10    0.10
   5 -17   0   13.80    0.70
   5 -17   0   14.00    0.80
  -5  17   0   12.10    0.80
  -5  17   0   13.80    0.80
  -5  17   0   12.70    0.70
  -5  17   0   14.80    0.80
   4 -17   0    1.70    0.20
   4 -17   0    1.80    0.30
  -4  17   0    1.30    0.30
  -4  17   0    1.40    0.30
  -4  17   0    1.70    0.30
  -4  17   0    1.00    0.20
   3 -17   0    0.50    0.20
   3 -17   0    1.00    0.20
  -3  17   0    0.70    0.30
  -3  17   0    0.80    0.20
  -3  17   0    0.50    0.20
   2 -17   0    3.80    0.40
   2 -17   0    3.90    0.40
  -2  17   0    3.90    0.40
  -2  17   0    4.10    0.50
  -2  17   0    3.50    0.40
   1 -17   0    0.10    0.20
   1 -17   0    0.10    0.20
   1 -17   0    0.30    0.20
  -1  17   0    0.50    0.30
  -1  17   0    0.10    0.30
  -1  17   0    0.00    0.20
   0 -17   0    0.70    0.20
   0 -17   0    1.00    0.20
   0 -17   0    0.60    0.20
   0 -17   0    0.50    0.20
   0  17   0    1.00    0.30
  -1 -17   0   14.10    0.80
  -1 -17   0   14.40    0.80
  -1 -17   0   14.60    0.80
  -1 -17   0   14.90    0.80
   1  17   0   13.50    0.90
  -2 -17   0    0.30    0.20
  -2 -17   0    0.40    0.20
  -2 -17   0    0.60    0.10
   2  17   0    0.70    0.30
   2  17   0    0.50    0.30
  -3 -17   0    0.00    0.20
  -3 -17   0    0.20    0.20
  -3 -17   0    0.00    0.10
   3  17   0    0.10    0.20
  -4 -17   0    2.20    0.20
   4  17   0    3.30    0.60
   4  17   0    2.60    0.50
   4  17   0    2.00    0.50
  -5 -17   0   26.00    1.30
  -5 -17   0   25.90    1.30
  -5 -17   0   28.50    1.20
   5  17   0   26.50    1.40
   5  17   0   25.40    1.50
   5  17   0   26.50    1.40
  -6 -17   0    0.30    0.20
  -6 -17   0   -0.20    0.20
  -6 -17   0    0.10    0.10
   6  17   0   -0.10    0.30
   6  17   0    0.10    0.20
   6  17   0   -0.40    0.20
  -7 -17   0    1.10    0.30
  -7 -17   0    1.00    0.20
  -8 -17   0    0.20    0.10
  -8 -17   0    0.50    0.10
   8  17   0    0.40    0.20
   8  17   0    0.40    0.20
   8  17   0    0.20    0.20
  -9 -17   0    1.10    0.10
  -9 -17   0    1.00    0.20
   9  17   0    1.10    0.30
   9  17   0    0.80    0.30
 -10 -17   0    4.40    0.30
  10  17   0    4.80    0.40
  10  17   0    3.70    0.40
 -11 -17   0    5.20    0.30
  11  17   0    5.30    0.40
  11  17   0    6.00    0.40
 -12 -17   0    0.00    0.10
  12  17   0    0.10    0.10
  12  17   0    0.00    0.10
   9 -18   0    0.30    0.10
  -9  18   0    0.30    0.10
   8 -18   0    0.20    0.10
  -8  18   0    0.20    0.10
  -8  18   0    0.80    0.20
   7 -18   0    0.90    0.20
  -7  18   0    0.90    0.20
  -7  18   0    1.00    0.20
   6 -18   0    3.70    0.50
  -6  18   0    2.30    0.30
  -6  18   0    3.60    0.30
  -6  18   0    4.40    0.50
   5 -18   0    6.10    0.50
   5 -18   0    7.70    0.50
  -5  18   0    7.50    0.50
  -5  18   0    6.70    0.50
  -5  18   0    7.10    0.50
   4 -18   0    0.00    0.10
   4 -18   0   -0.10    0.10
  -4  18   0    0.20    0.20
  -4  18   0    0.10    0.20
  -4  18   0    0.10    0.10
   3 -18   0    0.60    0.30
   3 -18   0    0.70    0.20
  -3  18   0    0.70    0.30
  -3  18   0    0.80    0.30
   2 -18   0    0.20    0.20
   2 -18   0    0.20    0.20
   2 -18   0    0.10    0.20
  -2  18   0   -0.20    0.20
  -2  18   0    0.00    0.20
  -2  18   0   -0.30    0.20
   1 -18   0    0.80    0.20
   1 -18   0    0.70    0.20
  -1  18   0    1.10    0.30
  -1  18   0    0.70    0.30
   0 -18   0    0.20    0.20
   0 -18   0    0.20    0.10
   0 -18   0    0.00    0.10
   0  18   0    0.10    0.20
  -1 -18   0    0.30    0.20
  -1 -18   0   -0.10    0.10
  -1 -18   0    0.00    0.10
   1  18   0    0.10    0.20
  -2 -18   0    0.50    0.20
  -2 -18   0    0.40    0.20
  -2 -18   0    0.80    0.20
  -3 -18   0    0.20    0.20
  -3 -18   0    0.10    0.10
  -3 -18   0    0.10    0.10
   3  18   0   -0.10    0.20
   3  18   0   -0.10    0.20
  -4 -18   0    0.10    0.10
  -4 -18   0    0.10    0.20
  -4 -18   0    0.10    0.10
   4  18   0   -0.60    0.30
   4  18   0    0.10    0.20
   4  18   0    0.10    0.20
  -5 -18   0    0.80    0.20
  -5 -18   0    0.70    0.20
  -5 -18   0    0.80    0.20
   5  18   0    0.70    0.20
   5  18   0    1.20    0.40
   5  18   0    0.60    0.20
  -6 -18   0    0.90    0.20
  -6 -18   0    1.20    0.20
  -6 -18   0    1.00    0.20
   6  18   0    1.10    0.30
   6  18   0    0.70    0.30
   6  18   0    0.80    0.30
  -7 -18   0    0.10    0.10
  -7 -18   0    0.10    0.20
  -7 -18   0    0.20    0.10
   7  18   0    0.20    0.20
   7  18   0    0.40    0.20
   7  18   0   -0.10    0.20
   7  18   0    0.20    0.20
  -8 -18   0    0.60    0.10
  -8 -18   0    0.30    0.20
  -8 -18   0    0.30    0.20
   8  18   0    0.20    0.20
  -9 -18   0    0.00    0.10
  -9 -18   0   -0.10    0.10
   9  18   0    0.00    0.20
   9  18   0   -0.10    0.20
 -10 -18   0    0.10    0.10
  10  18   0    0.20    0.20
  10  18   0    0.10    0.20
  11  18   0    0.10    0.10
  11  18   0   -0.10    0.10
  12  18   0    0.10    0.10
   9 -19   0    0.30    0.10
  -9  19   0    0.60    0.10
   8 -19   0    0.00    0.10
  -8  19   0    0.00    0.10
   7 -19   0    0.50    0.10
  -7  19   0    0.20    0.10
  -7  19   0    0.40    0.10
   6 -19   0    0.00    0.10
  -6  19   0    0.00    0.10
  -6  19   0    0.10    0.20
   5 -19   0   -0.10    0.10
   5 -19   0   -0.10    0.10
  -5  19   0    0.00    0.10
  -5  19   0    0.10    0.10
  -5  19   0    0.20    0.10
   4 -19   0    0.10    0.10
   4 -19   0    0.50    0.20
  -4  19   0    0.60    0.20
  -4  19   0    0.30    0.20
  -4  19   0    0.00    0.10
   3 -19   0    0.70    0.20
   3 -19   0    0.70    0.20
  -3  19   0    0.50    0.20
  -3  19   0    0.50    0.20
  -3  19   0    0.20    0.20
   2 -19   0    0.10    0.10
   2 -19   0    0.00    0.20
   2 -19   0    0.20    0.10
  -2  19   0    0.20    0.20
  -2  19   0   -0.20    0.20
   1 -19   0    1.40    0.30
  -1  19   0    0.90    0.30
   0 -19   0    3.70    0.40
   0 -19   0    4.30    0.30
   0  19   0    3.80    0.40
  -1 -19   0    3.20    0.30
  -1 -19   0    3.70    0.30
  -1 -19   0    3.30    0.30
  -2 -19   0    0.10    0.20
  -2 -19   0    0.20    0.10
  -2 -19   0    0.20    0.10
   2  19   0    0.10    0.20
  -3 -19   0   -0.10    0.10
  -3 -19   0    0.20    0.10
  -3 -19   0   -0.10    0.10
   3  19   0   -0.10    0.20
  -4 -19   0    1.50    0.20
  -5 -19   0    0.20    0.10
  -5 -19   0    0.30    0.10
  -5 -19   0    0.00    0.10
   5  19   0    0.40    0.20
   5  19   0   -0.30    0.20
  -6 -19   0   10.10    0.60
  -6 -19   0    9.60    0.50
  -6 -19   0    9.40    0.50
   6  19   0    9.30    0.70
   6  19   0    9.90    0.60
   6  19   0    8.10    0.70
  -7 -19   0    2.30    0.20
  -7 -19   0    1.70    0.20
   7  19   0    2.00    0.30
   7  19   0    3.00    0.50
  -8 -19   0    0.10    0.10
  -8 -19   0    0.20    0.10
  -8 -19   0    0.20    0.10
   8  19   0    0.30    0.20
   8  19   0   -0.20    0.20
  -9 -19   0    0.80    0.10
   9  19   0    0.70    0.20
   9  19   0    1.00    0.20
 -10 -19   0    0.90    0.10
  10  19   0    0.70    0.20
  10  19   0    0.80    0.20
 -11 -19   0    0.20    0.10
  11  19   0    0.30    0.10
   8 -20   0    0.10    0.10
  -8  20   0    0.00    0.10
   7 -20   0    1.80    0.20
  -7  20   0    1.90    0.20
   6 -20   0    0.00    0.10
  -6  20   0    0.20    0.10
  -6  20   0    0.10    0.10
   5 -20   0    0.30    0.10
  -5  20   0    0.60    0.10
   4 -20   0    1.60    0.20
   4 -20   0    1.30    0.20
  -4  20   0    1.50    0.20
   3 -20   0    0.00    0.20
   3 -20   0    0.00    0.10
  -3  20   0   -0.10    0.20
  -3  20   0    0.00    0.10
   2 -20   0    1.80    0.20
   2 -20   0    2.30    0.30
  -2  20   0    1.90    0.30
  -2  20   0    1.70    0.20
   1 -20   0    1.60    0.20
   1 -20   0    1.50    0.20
  -1  20   0    1.70    0.30
   0 -20   0    0.40    0.20
   0 -20   0    0.40    0.10
  -1 -20   0    2.60    0.30
  -1 -20   0    3.00    0.30
  -1 -20   0    2.10    0.30
  -2 -20   0    3.50    0.30
  -2 -20   0    2.50    0.30
  -2 -20   0    2.90    0.30
   2  20   0    2.40    0.30
  -3 -20   0    3.10    0.30
  -3 -20   0    3.10    0.30
  -3 -20   0    3.00    0.30
   3  20   0    2.70    0.30
  -4 -20   0    1.40    0.20
  -4 -20   0    1.20    0.20
  -4 -20   0    1.20    0.20
   4  20   0    1.20    0.20
  -5 -20   0    3.40    0.30
  -5 -20   0    3.10    0.30
  -5 -20   0    3.00    0.30
   5  20   0    3.30    0.50
   5  20   0    3.30    0.30
  -6 -20   0    0.90    0.10
  -6 -20   0    0.80    0.20
  -6 -20   0    0.50    0.20
   6  20   0    0.50    0.20
   6  20   0    0.70    0.20
  -7 -20   0    0.20    0.10
  -7 -20   0    0.00    0.10
  -7 -20   0    0.00    0.10
   7  20   0   -0.10    0.20
  -8 -20   0    0.20    0.10
  -8 -20   0    0.20    0.10
   8  20   0    0.20    0.20
  -9 -20   0    0.10    0.10
   9  20   0    0.20    0.10
  10  20   0    0.30    0.10
 -11 -20   0   -0.10    0.10
   7 -21   0    0.30    0.10
  -7  21   0    0.40    0.10
   6 -21   0    0.80    0.10
  -6  21   0    0.80    0.10
  -6  21   0    0.60    0.10
   5 -21   0    1.70    0.20
  -5  21   0    1.90    0.20
  -5  21   0    1.70    0.20
   4 -21   0    4.00    0.30
   4 -21   0    4.20    0.30
  -4  21   0    4.00    0.30
  -4  21   0    4.30    0.40
   3 -21   0    1.10    0.20
   3 -21   0    1.00    0.20
  -3  21   0    0.80    0.20
   2 -21   0    0.10    0.20
   2 -21   0    0.20    0.10
   1 -21   0    0.20    0.10
   1 -21   0    0.10    0.10
   0 -21   0    0.10    0.10
   0 -21   0    0.00    0.10
   0  21   0    0.10    0.20
  -1 -21   0   -0.10    0.10
  -1 -21   0   -0.10    0.10
   1  21   0    0.10    0.20
  -2 -21   0    1.90    0.20
  -2 -21   0    2.50    0.30
  -2 -21   0    2.70    0.20
   2  21   0    2.30    0.30
  -3 -21   0    0.10    0.10
  -3 -21   0    0.10    0.10
  -3 -21   0   -0.10    0.10
   3  21   0    0.20    0.10
  -4 -21   0    4.10    0.30
  -4 -21   0    4.20    0.30
   4  21   0    4.60    0.40
  -5 -21   0    0.00    0.10
  -5 -21   0   -0.10    0.10
  -5 -21   0    0.10    0.10
   5  21   0    0.00    0.10
  -6 -21   0    3.20    0.30
  -6 -21   0    3.00    0.20
   6  21   0    3.60    0.50
   6  21   0    3.60    0.30
  -7 -21   0    1.20    0.10
  -7 -21   0    1.30    0.20
   7  21   0    1.40    0.20
  -8 -21   0   -0.10    0.10
  -8 -21   0    0.00    0.10
   8  21   0    0.00    0.10
  -9 -21   0    0.10    0.10
   9  21   0    0.10    0.10
 -10 -21   0    0.00    0.10
   6 -22   0    0.00    0.10
   5 -22   0    0.40    0.10
  -5  22   0    0.40    0.10
  -5  22   0    0.20    0.10
   4 -22   0    0.30    0.10
   4 -22   0    0.20    0.10
  -4  22   0    0.10    0.10
   3 -22   0    0.70    0.10
   3 -22   0    0.40    0.10
  -3  22   0    0.40    0.20
   2 -22   0    1.50    0.20
   2 -22   0    1.50    0.20
  -2  22   0    1.50    0.20
   1 -22   0    1.40    0.20
  -1  22   0    1.40    0.20
   0 -22   0    2.20    0.20
   0 -22   0    2.50    0.20
   0  22   0    2.40    0.30
  -1 -22   0    1.30    0.20
  -1 -22   0    1.30    0.20
   1  22   0    1.00    0.20
  -2 -22   0    0.30    0.10
  -2 -22   0    0.20    0.10
   2  22   0    0.40    0.20
  -3 -22   0    0.60    0.10
  -3 -22   0    0.50    0.10
   3  22   0    0.70    0.20
  -4 -22   0    0.00    0.10
  -4 -22   0    0.10    0.10
   4  22   0    0.10    0.10
  -5 -22   0    3.40    0.20
  -5 -22   0    3.30    0.30
   5  22   0    3.10    0.20
  -6 -22   0    0.10    0.10
  -6 -22   0    0.00    0.10
  -7 -22   0    0.00    0.10
  -7 -22   0    0.00    0.10
  -8 -22   0    0.10    0.10
  -8 -22   0    0.00    0.10
  -9 -22   0    0.10    0.10
   5 -23   0    0.60    0.10
   4 -23   0    0.50    0.10
  -4  23   0    0.50    0.10
   3 -23   0    0.10    0.10
   3 -23   0    0.00    0.10
  -3  23   0    0.00    0.10
   2 -23   0    0.50    0.20
   2 -23   0    0.20    0.10
  -2  23   0    0.40    0.10
   1 -23   0    3.40    0.30
  -1  23   0    4.10    0.30
   0 -23   0    0.00    0.10
   0  23   0    0.00    0.10
  -1 -23   0    1.60    0.20
  -1 -23   0    1.50    0.20
   1  23   0    1.70    0.20
  -2 -23   0    0.00    0.10
  -2 -23   0    0.00    0.10
   2  23   0    0.20    0.10
  -3 -23   0    0.40    0.10
  -3 -23   0    0.30    0.10
   3  23   0    0.50    0.10
  -4 -23   0    0.10    0.10
  -4 -23   0    0.10    0.10
   4  23   0    0.20    0.20
  -5 -23   0    0.00    0.10
   5  23   0    0.00    0.10
  -6 -23   0    0.00    0.10
  -6 -23   0    0.00    0.10
  -7 -23   0    0.00    0.10
  -7 -23   0    0.00    0.10
  -8 -23   0    0.20    0.10
  -3  24   0    0.10    0.10
   2 -24   0    1.40    0.10
  -2  24   0    1.30    0.10
   1 -24   0    1.30    0.10
  -1  24   0    1.30    0.20
   0 -24   0    1.40    0.10
   0  24   0    0.80    0.10
  -1 -24   0    1.00    0.10
   1  24   0    1.30    0.20
  -2 -24   0    0.20    0.10
  -2 -24   0    0.30    0.10
   2  24   0    0.30    0.10
  -3 -24   0    0.10    0.10
  -3 -24   0    0.00    0.10
   3  24   0    0.00    0.10
  -4 -24   0    1.60    0.20
  -4 -24   0    1.80    0.10
   4  24   0    1.50    0.20
  -5 -24   0    0.10    0.10
  -5 -24   0    0.00    0.10
  -6 -24   0    3.90    0.20
  -6 -24   0    4.10    0.20
  -7 -24   0    0.10    0.10
   1 -25   0    0.40    0.10
  -1  25   0    0.40    0.10
   0 -25   0    0.40    0.10
   0  25   0    0.30    0.10
  -1 -25   0    0.10    0.10
   1  25   0    0.20    0.10
  -2 -25   0    1.20    0.10
   2  25   0    1.90    0.20
  -3 -25   0    0.10    0.10
   3  25   0   -0.10    0.10
  -4 -25   0    0.10    0.10
  -4 -25   0    0.00    0.10
  -5 -25   0    0.10    0.10
  -5 -25   0    0.20    0.10
  -5 -25   1    0.90    0.10
  -5 -25   1    1.10    0.10
  -4 -25   1    0.10    0.10
   3  25  -1    0.40    0.10
  -3 -25   1    0.50    0.10
   2  25  -1    0.00    0.10
  -2 -25   1    0.20    0.10
   1  25  -1    0.10    0.10
  -1 -25   1    0.10    0.10
   0  25  -1    0.00    0.10
   0 -25   1   -0.10    0.10
  -1  25  -1    2.70    0.20
  -7 -24   1    0.10    0.10
  -6 -24   1    0.10    0.10
  -6 -24   1    0.10    0.10
  -5 -24   1    0.10    0.10
  -5 -24   1    0.20    0.10
   4  24  -1    0.00    0.10
  -4 -24   1   -0.10    0.10
  -4 -24   1    0.00    0.10
   3  24  -1    0.10    0.10
  -3 -24   1    0.20    0.10
  -3 -24   1    0.20    0.10
   2  24  -1    0.00    0.10
  -2 -24   1    0.10    0.10
  -2 -24   1    0.10    0.10
   1  24  -1    0.20    0.10
  -1 -24   1    0.00    0.10
   0  24  -1    1.40    0.20
   0 -24   1    1.90    0.20
  -1  24  -1    0.40    0.10
   1 -24   1    0.50    0.10
  -2  24  -1    1.70    0.20
   2 -24   1    1.80    0.10
   2 -24   1    1.20    0.20
  -3  24  -1    0.00    0.10
  -8 -23   1    0.10    0.10
  -7 -23   1    0.00    0.10
  -7 -23   1   -0.10    0.10
  -6 -23   1    0.00    0.10
  -6 -23   1    0.10    0.10
   5  23  -1    0.00    0.10
  -5 -23   1    0.10    0.10
   4  23  -1    0.20    0.10
  -4 -23   1    0.20    0.10
  -4 -23   1    0.20    0.10
   3  23  -1    0.10    0.10
  -3 -23   1    0.00    0.10
  -3 -23   1   -0.10    0.10
   2  23  -1    0.00    0.10
  -2 -23   1    0.10    0.10
  -2 -23   1    0.10    0.10
   1  23  -1    2.50    0.30
  -1 -23   1    1.70    0.20
  -1 -23   1    2.00    0.20
   0  23  -1    2.20    0.20
   0 -23   1    1.80    0.20
  -1  23  -1    0.20    0.10
   1 -23   1    0.10    0.10
  -2  23  -1    0.60    0.10
   2 -23   1    0.30    0.20
   2 -23   1    0.60    0.10
  -3  23  -1    0.20    0.10
   3 -23   1    0.10    0.10
   3 -23   1    0.10    0.10
  -4  23  -1   -0.10    0.10
   4 -23   1    0.00    0.10
   5 -23   1    0.00    0.10
  -9 -22   1    0.00    0.10
  -8 -22   1    0.00    0.10
  -8 -22   1    0.00    0.10
  -7 -22   1    0.00    0.10
  -7 -22   1    0.00    0.10
   6  22  -1    0.00    0.10
  -6 -22   1    0.00    0.10
  -6 -22   1    0.00    0.10
   5  22  -1    0.90    0.10
  -5 -22   1    0.70    0.10
  -5 -22   1    0.90    0.10
   4  22  -1    0.60    0.10
  -4 -22   1    0.60    0.10
  -4 -22   1    0.80    0.10
   3  22  -1    1.10    0.20
  -3 -22   1    1.20    0.20
  -3 -22   1    1.40    0.20
   2  22  -1    0.70    0.20
  -2 -22   1    0.80    0.10
  -2 -22   1    0.60    0.10
   1  22  -1    2.40    0.30
  -1 -22   1    1.70    0.20
  -1 -22   1    2.60    0.30
   0  22  -1    2.80    0.30
   0 -22   1    3.90    0.30
   0 -22   1    3.70    0.20
  -1  22  -1    0.60    0.20
   1 -22   1    0.60    0.10
   1 -22   1    0.60    0.20
  -2  22  -1    0.60    0.20
   2 -22   1    0.60    0.10
   2 -22   1    0.30    0.10
  -3  22  -1    0.40    0.20
   3 -22   1    0.30    0.10
   3 -22   1    0.30    0.10
  -4  22  -1    0.10    0.10
  -4  22  -1    0.10    0.10
   4 -22   1    0.30    0.10
  -5  22  -1    1.00    0.10
  -5  22  -1    0.90    0.10
   5 -22   1    1.20    0.10
   6 -22   1    0.40    0.10
 -10 -21   1    1.20    0.10
   9  21  -1    0.10    0.20
  -9 -21   1    0.10    0.10
   8  21  -1    1.40    0.20
  -8 -21   1    1.20    0.10
  -8 -21   1    1.40    0.10
  -7 -21   1    1.20    0.30
  -7 -21   1    2.00    0.20
   6  21  -1    0.90    0.10
  -6 -21   1    0.90    0.20
  -6 -21   1    1.00    0.10
   5  21  -1    3.50    0.30
  -5 -21   1    3.50    0.30
  -5 -21   1    3.10    0.30
  -5 -21   1    3.20    0.30
   4  21  -1    0.30    0.20
  -4 -21   1    0.50    0.20
  -4 -21   1    0.20    0.10
  -4 -21   1    0.80    0.10
   3  21  -1    1.40    0.20
  -3 -21   1    1.20    0.20
  -3 -21   1    1.00    0.20
   2  21  -1    0.20    0.20
  -2 -21   1    0.00    0.10
  -2 -21   1    0.10    0.10
   1  21  -1    0.00    0.10
  -1 -21   1    0.00    0.10
  -1 -21   1   -0.10    0.10
   0  21  -1    1.20    0.20
   0 -21   1    1.60    0.20
   0 -21   1    1.60    0.20
  -1  21  -1    0.20    0.20
   1 -21   1    0.30    0.10
   1 -21   1    0.20    0.20
   1 -21   1    0.10    0.10
  -2  21  -1    0.20    0.20
   2 -21   1    0.20    0.10
   2 -21   1    0.20    0.10
  -3  21  -1    0.00    0.10
  -3  21  -1    0.20    0.10
   3 -21   1    0.40    0.10
   3 -21   1    0.40    0.10
  -4  21  -1    0.40    0.10
  -4  21  -1    0.20    0.20
   4 -21   1    0.70    0.10
   4 -21   1    0.40    0.10
  -5  21  -1    0.70    0.20
  -5  21  -1    0.80    0.10
   5 -21   1    0.90    0.10
  -6  21  -1    3.40    0.20
  -6  21  -1    4.20    0.30
   6 -21   1    3.60    0.20
  -7  21  -1    0.60    0.10
   7 -21   1    0.60    0.10
 -11 -20   1    0.40    0.10
  10  20  -1    0.00    0.10
 -10 -20   1    0.10    0.10
   9  20  -1    0.00    0.10
   9  20  -1   -0.10    0.10
  -9 -20   1   -0.10    0.10
   8  20  -1   -0.10    0.20
   8  20  -1    0.10    0.20
  -8 -20   1    0.00    0.10
  -8 -20   1    0.10    0.10
   7  20  -1    2.90    0.30
   7  20  -1    3.30    0.30
  -7 -20   1    3.10    0.20
  -7 -20   1    2.40    0.20
  -7 -20   1    3.10    0.30
   6  20  -1    1.70    0.30
   6  20  -1    1.30    0.30
   6  20  -1    1.40    0.30
  -6 -20   1    1.30    0.20
  -6 -20   1    1.80    0.20
   5  20  -1    0.30    0.20
  -5 -20   1    0.20    0.10
  -5 -20   1    0.30    0.10
  -5 -20   1    0.00    0.10
   4  20  -1    0.60    0.20
  -4 -20   1    0.70    0.20
  -4 -20   1    0.60    0.20
  -4 -20   1    0.70    0.10
   3  20  -1    1.60    0.30
  -3 -20   1    1.60    0.20
  -3 -20   1    1.40    0.20
  -3 -20   1    1.60    0.20
   2  20  -1    0.10    0.20
  -2 -20   1    0.20    0.10
  -2 -20   1    0.10    0.10
  -2 -20   1    0.10    0.10
   1  20  -1    4.00    0.40
  -1 -20   1    4.50    0.30
  -1 -20   1    3.60    0.30
  -1 -20   1    3.80    0.30
   0 -20   1   11.90    0.60
   0 -20   1   12.10    0.70
   1 -20   1    7.30    0.50
   1 -20   1    7.70    0.50
   1 -20   1    7.30    0.40
  -2  20  -1    3.80    0.40
   2 -20   1    2.70    0.30
   2 -20   1    3.00    0.30
  -3  20  -1   -0.10    0.10
  -3  20  -1   -0.10    0.20
   3 -20   1    0.20    0.20
   3 -20   1   -0.20    0.20
  -4  20  -1    1.60    0.20
  -4  20  -1    1.90    0.20
   4 -20   1    1.80    0.20
   4 -20   1    1.80    0.20
  -5  20  -1    0.10    0.10
  -5  20  -1    0.10    0.20
   5 -20   1    0.00    0.10
  -6  20  -1    2.40    0.20
  -6  20  -1    3.00    0.30
  -6  20  -1    3.10    0.30
   6 -20   1    2.90    0.30
  -7  20  -1    0.90    0.10
   7 -20   1    1.10    0.10
  -8  20  -1    0.10    0.10
   8 -20   1    0.10    0.10
  11  19  -1    0.00    0.10
  11  19  -1    0.00    0.10
 -11 -19   1    0.10    0.10
  10  19  -1    0.00    0.10
  10  19  -1    0.00    0.10
 -10 -19   1    0.10    0.10
   9  19  -1   -0.10    0.20
   9  19  -1    0.10    0.20
  -9 -19   1    0.00    0.10
   8  19  -1   -0.20    0.20
   8  19  -1    0.00    0.20
  -8 -19   1    0.10    0.10
  -8 -19   1    0.30    0.10
  -8 -19   1    0.30    0.10
   7  19  -1    2.40    0.20
   7  19  -1    2.00    0.30
   7  19  -1    2.80    0.60
  -7 -19   1    2.90    0.20
  -7 -19   1    2.50    0.30
   6  19  -1    0.30    0.20
   6  19  -1    0.20    0.20
  -6 -19   1    0.30    0.10
  -6 -19   1    0.10    0.10
  -6 -19   1    0.30    0.10
   5  19  -1   12.40    0.70
  -5 -19   1   12.00    0.70
  -5 -19   1   11.50    0.70
  -5 -19   1   12.80    0.60
  -4 -19   1    0.10    0.10
   3  19  -1    0.40    0.20
  -3 -19   1    0.40    0.10
  -3 -19   1    0.40    0.10
  -3 -19   1    0.40    0.20
   2  19  -1    0.90    0.30
  -2 -19   1    0.70    0.20
  -2 -19   1    0.40    0.20
  -2 -19   1    0.50    0.20
  -1 -19   1    0.10    0.10
  -1 -19   1    0.30    0.20
  -1 -19   1    0.60    0.20
   0 -19   1    3.80    0.30
   0 -19   1    4.40    0.40
  -1  19  -1    0.50    0.30
  -1  19  -1    0.40    0.20
   1 -19   1    0.50    0.30
  -2  19  -1    1.10    0.20
  -2  19  -1    0.80    0.20
  -2  19  -1    1.50    0.30
   2 -19   1    1.10    0.20
   2 -19   1    1.10    0.20
  -3  19  -1    2.90    0.30
  -3  19  -1    2.80    0.30
  -3  19  -1    3.30    0.40
   3 -19   1    2.70    0.30
   3 -19   1    2.70    0.30
  -4  19  -1   -0.20    0.20
  -4  19  -1    0.00    0.10
  -4  19  -1    0.20    0.20
   4 -19   1    0.20    0.10
   4 -19   1    0.20    0.10
  -5  19  -1    1.50    0.20
  -5  19  -1    1.60    0.20
   5 -19   1    1.50    0.20
  -6  19  -1    1.70    0.20
  -6  19  -1    1.20    0.20
  -6  19  -1    1.50    0.20
   6 -19   1    1.90    0.20
  -7  19  -1    0.20    0.10
  -7  19  -1    0.30    0.10
   7 -19   1    0.20    0.10
  -8  19  -1    1.80    0.20
   8 -19   1    1.60    0.10
  -9  19  -1    0.50    0.10
   9 -19   1    0.30    0.10
  12  18  -1    0.00    0.10
 -12 -18   1    0.00    0.10
  11  18  -1    0.00    0.10
  11  18  -1    0.00    0.10
 -11 -18   1    0.00    0.10
  10  18  -1    0.10    0.20
  10  18  -1    0.10    0.10
 -10 -18   1   -0.10    0.10
   9  18  -1   -0.10    0.20
   9  18  -1   -0.20    0.20
  -9 -18   1    0.10    0.10
  -9 -18   1    0.10    0.10
   8  18  -1    0.00    0.20
   8  18  -1    0.20    0.20
  -8 -18   1    0.10    0.10
  -8 -18   1    0.20    0.10
  -8 -18   1    0.10    0.10
   7  18  -1    6.80    0.50
   7  18  -1    6.90    0.60
   7  18  -1    7.00    0.60
  -7 -18   1    7.00    0.50
  -7 -18   1    6.90    0.40
  -7 -18   1    7.00    0.40
   6  18  -1    3.40    0.40
   6  18  -1    3.10    0.40
  -6 -18   1    4.10    0.30
  -6 -18   1    3.50    0.40
  -6 -18   1    3.70    0.30
   5  18  -1    3.20    0.40
   5  18  -1    2.20    0.40
  -5 -18   1    3.20    0.30
  -5 -18   1    2.80    0.30
  -5 -18   1    3.20    0.30
   4  18  -1   10.70    0.70
  -4 -18   1   11.20    0.70
  -4 -18   1   10.50    0.60
  -4 -18   1   10.80    0.60
   3  18  -1    5.60    0.50
  -3 -18   1    5.00    0.40
  -3 -18   1    5.20    0.40
  -3 -18   1    5.80    0.50
  -2 -18   1    5.50    0.40
  -2 -18   1    6.20    0.40
  -2 -18   1    5.30    0.50
  -1 -18   1    0.00    0.10
  -1 -18   1   -0.20    0.20
  -1 -18   1   -0.10    0.10
   0  18  -1    5.50    0.50
   0  18  -1    5.50    0.50
   0 -18   1    4.70    0.50
   0 -18   1    5.60    0.40
  -1  18  -1    0.00    0.20
  -1  18  -1    0.20    0.20
  -1  18  -1    0.00    0.20
   1 -18   1    0.10    0.10
   1 -18   1   -0.10    0.20
   1 -18   1    0.40    0.20
  -2  18  -1    0.10    0.20
  -2  18  -1    0.90    0.20
  -2  18  -1    0.10    0.20
   2 -18   1    0.60    0.20
   2 -18   1    0.60    0.20
   2 -18   1    0.30    0.20
  -4  18  -1    2.00    0.30
  -4  18  -1    1.60    0.20
  -4  18  -1    1.40    0.30
   4 -18   1    1.60    0.30
   4 -18   1    2.00    0.20
  -5  18  -1    2.30    0.30
  -5  18  -1    1.90    0.30
  -5  18  -1    2.40    0.30
   5 -18   1    2.10    0.30
   5 -18   1    2.60    0.40
  -6  18  -1    7.20    0.40
  -6  18  -1    7.60    0.50
   6 -18   1    7.30    0.70
  -7  18  -1    0.40    0.10
  -7  18  -1    0.30    0.10
  -7  18  -1    0.30    0.10
   7 -18   1    0.50    0.10
  -8  18  -1    0.10    0.10
  -8  18  -1    0.10    0.10
   8 -18   1    0.10    0.10
  -9  18  -1    0.00    0.10
   9 -18   1    0.00    0.10
  12  17  -1    0.10    0.10
  12  17  -1    0.10    0.10
 -12 -17   1   -0.10    0.10
  11  17  -1    0.30    0.20
  11  17  -1    0.20    0.10
 -11 -17   1    0.30    0.10
  10  17  -1    0.40    0.20
  10  17  -1    0.50    0.20
 -10 -17   1    0.60    0.10
   9  17  -1    0.40    0.30
   9  17  -1    0.40    0.30
  -9 -17   1    0.70    0.10
  -9 -17   1    0.80    0.10
   8  17  -1    0.90    0.30
   8  17  -1    0.60    0.30
  -8 -17   1    0.30    0.20
  -8 -17   1    0.60    0.10
  -8 -17   1    0.50    0.20
   7  17  -1    0.30    0.20
   7  17  -1   -0.10    0.30
   7  17  -1    0.40    0.20
  -7 -17   1    0.50    0.10
  -7 -17   1    0.10    0.20
  -7 -17   1    0.00    0.20
   6  17  -1   32.30    1.80
   6  17  -1   35.30    1.70
   6  17  -1   34.00    1.60
  -6 -17   1   34.50    1.50
  -6 -17   1   33.20    1.60
  -6 -17   1   34.50    1.60
   5  17  -1   33.60    1.70
   5  17  -1   30.20    1.70
   5  17  -1   32.90    1.60
  -5 -17   1   32.60    1.60
  -5 -17   1   35.90    1.50
  -5 -17   1   32.60    1.50
   4  17  -1    4.70    0.50
   4  17  -1    4.10    0.50
  -4 -17   1    4.40    0.40
  -4 -17   1    4.60    0.30
  -4 -17   1    3.50    0.50
   3  17  -1    2.50    0.40
   3  17  -1    2.10    0.40
  -3 -17   1    2.00    0.30
  -3 -17   1    2.20    0.30
  -2 -17   1    2.60    0.40
  -2 -17   1    2.00    0.20
  -2 -17   1    2.60    0.30
   1  17  -1   -0.30    0.30
   1  17  -1    0.30    0.20
  -1 -17   1    0.40    0.20
  -1 -17   1    0.20    0.10
  -1 -17   1    0.30    0.20
  -1 -17   1    0.10    0.20
   0  17  -1    0.20    0.20
   0  17  -1    0.00    0.20
   0 -17   1    0.00    0.20
   0 -17   1    0.00    0.10
   0 -17   1   -0.30    0.20
   0 -17   1    0.10    0.20
  -1  17  -1    2.40    0.40
  -1  17  -1    1.90    0.50
   1 -17   1    2.20    0.40
   1 -17   1    2.10    0.40
  -2  17  -1    1.10    0.30
  -2  17  -1    0.60    0.20
  -2  17  -1    1.00    0.30
   2 -17   1    1.10    0.30
   2 -17   1    1.20    0.20
   2 -17   1    1.20    0.30
  -3  17  -1    0.10    0.20
  -3  17  -1    0.20    0.20
  -3  17  -1    0.00    0.20
   3 -17   1    0.50    0.20
   3 -17   1    0.60    0.20
  -4  17  -1   -0.30    0.20
  -4  17  -1    0.20    0.20
  -4  17  -1   -0.10    0.20
  -4  17  -1    0.20    0.20
   4 -17   1   -0.20    0.10
   4 -17   1    0.00    0.20
  -5  17  -1    1.60    0.20
  -5  17  -1    2.00    0.20
  -5  17  -1    2.20    0.30
  -5  17  -1    1.60    0.30
   5 -17   1    2.00    0.30
   5 -17   1    2.20    0.30
  -6  17  -1    4.90    0.30
  -6  17  -1    4.80    0.40
  -6  17  -1    4.80    0.40
   6 -17   1    5.10    0.40
  -7  17  -1    1.70    0.30
  -7  17  -1    3.10    0.20
  -7  17  -1    3.20    0.30
  -8  17  -1    0.40    0.10
  -8  17  -1    0.60    0.10
  -8  17  -1    0.30    0.10
   8 -17   1    0.30    0.10
  -9  17  -1    0.10    0.10
  -9  17  -1    0.10    0.10
  -9  17  -1    0.10    0.10
   9 -17   1    0.10    0.10
 -10  17  -1    0.40    0.10
  10 -17   1    0.30    0.10
  13  16  -1    0.10    0.10
  13  16  -1    0.00    0.10
  12  16  -1   -0.10    0.10
  12  16  -1    0.00    0.10
 -12 -16   1    0.00    0.10
  11  16  -1    1.80    0.30
  11  16  -1    1.30    0.20
 -11 -16   1    1.60    0.20
  10  16  -1   -0.10    0.20
  10  16  -1    0.10    0.20
 -10 -16   1    0.10    0.10
 -10 -16   1    0.10    0.10
   9  16  -1    1.50    0.30
   9  16  -1    1.40    0.30
  -9 -16   1    1.60    0.20
  -9 -16   1    1.50    0.20
   8  16  -1    0.60    0.30
   8  16  -1    0.30    0.20
   8  16  -1    0.50    0.30
  -8 -16   1    0.30    0.20
  -8 -16   1    0.20    0.10
   7  16  -1    0.60    0.20
   7  16  -1    0.10    0.20
   7  16  -1    0.20    0.30
  -7 -16   1    0.40    0.10
  -7 -16   1    0.60    0.20
  -7 -16   1    0.10    0.20
   6  16  -1    1.40    0.30
   6  16  -1    0.70    0.40
   6  16  -1    1.10    0.30
  -6 -16   1    1.20    0.20
  -6 -16   1    1.40    0.30
  -6 -16   1    1.30    0.20
   5  16  -1   16.50    1.00
   5  16  -1   16.70    1.00
   5  16  -1   16.90    1.10
  -5 -16   1   15.30    0.90
  -5 -16   1   16.00    0.90
  -4 -16   1    9.40    0.60
  -4 -16   1   10.50    0.60
  -3 -16   1    0.10    0.10
  -3 -16   1    0.30    0.10
   2  16  -1    1.10    0.40
  -2 -16   1    1.10    0.20
  -2 -16   1    1.30    0.20
   1  16  -1    0.30    0.30
  -1 -16   1    0.30    0.20
  -1 -16   1    0.20    0.10
   0  16  -1    3.00    0.40
   0 -16   1    3.70    0.40
   0 -16   1    2.70    0.30
  -1  16  -1    1.10    0.30
   1 -16   1    0.80    0.20
   1 -16   1    0.90    0.20
  -2  16  -1    2.50    0.40
   2 -16   1    3.20    0.40
  -3  16  -1    1.00    0.30
  -3  16  -1    0.60    0.30
  -3  16  -1    1.20    0.20
   3 -16   1    0.70    0.30
   3 -16   1    0.80    0.30
  -4  16  -1    0.10    0.20
  -4  16  -1    0.20    0.20
  -4  16  -1    0.10    0.20
  -4  16  -1    0.40    0.20
   4 -16   1    0.10    0.20
   4 -16   1   -0.10    0.20
  -5  16  -1   25.80    1.20
  -5  16  -1   24.80    1.30
  -5  16  -1   26.40    1.30
  -5  16  -1   26.80    1.30
   5 -16   1   26.10    1.30
   5 -16   1   25.80    1.30
  -6  16  -1    8.20    0.50
  -6  16  -1    7.20    0.40
  -6  16  -1    7.70    0.50
   6 -16   1    8.00    0.50
  -7  16  -1    0.30    0.10
  -7  16  -1    0.40    0.20
  -7  16  -1    0.20    0.10
   7 -16   1    0.60    0.20
  -8  16  -1    0.80    0.10
  -8  16  -1    0.80    0.10
  -8  16  -1    0.80    0.20
   8 -16   1    1.00    0.20
  -9  16  -1    0.00    0.10
  -9  16  -1    0.00    0.10
  -9  16  -1   -0.10    0.10
   9 -16   1    0.00    0.10
 -10  16  -1    0.30    0.10
 -10  16  -1    0.40    0.10
 -10  16  -1    0.30    0.10
  10 -16   1    0.30    0.10
 -11  16  -1    0.20    0.10
  13  15  -1    0.60    0.10
  13  15  -1    0.50    0.10
  12  15  -1    1.30    0.20
  12  15  -1    0.80    0.30
 -12 -15   1    1.10    0.20
  11  15  -1    4.20    0.40
  11  15  -1    4.20    0.40
 -11 -15   1    4.80    0.30
  10  15  -1    0.00    0.20
  10  15  -1   -0.20    0.20
 -10 -15   1    0.20    0.20
 -10 -15   1    0.00    0.10
   9  15  -1    0.10    0.20
   9  15  -1    0.20    0.20
  -9 -15   1    0.10    0.10
   8  15  -1   -0.20    0.30
   8  15  -1   -0.10    0.30
   8  15  -1    0.00    0.20
  -8 -15   1    0.30    0.10
   7  15  -1    2.70    0.40
   7  15  -1    2.80    0.50
   7  15  -1    2.60    0.30
  -7 -15   1    2.00    0.40
  -7 -15   1    3.00    0.30
   6  15  -1    6.60    0.80
   6  15  -1    6.90    0.70
   6  15  -1    6.10    0.60
  -6 -15   1    7.00    0.40
  -5 -15   1   34.40    1.60
  -5 -15   1   35.00    1.60
  -4 -15   1    0.50    0.10
  -4 -15   1    0.30    0.10
   3  15  -1    0.60    0.40
  -3 -15   1    0.70    0.20
  -3 -15   1    0.70    0.20
   2  15  -1    0.10    0.30
  -2 -15   1    0.00    0.10
  -2 -15   1   -0.10    0.10
   1  15  -1    0.30    0.30
  -1 -15   1    0.70    0.20
  -1 -15   1    0.40    0.10
   0  15  -1   12.80    0.80
   0 -15   1   11.90    0.70
   0 -15   1   13.00    0.80
   1 -15   1    4.50    0.40
   1 -15   1    4.80    0.40
  -2  15  -1    0.10    0.20
  -3  15  -1    1.30    0.30
  -4  15  -1    5.70    0.40
  -4  15  -1    4.80    0.70
  -4  15  -1    5.00    0.50
   4 -15   1    5.80    0.50
   4 -15   1    5.70    0.50
  -5  15  -1   36.20    1.70
  -5  15  -1   35.80    1.60
  -5  15  -1   36.00    1.70
   5 -15   1   35.90    1.70
   5 -15   1   34.50    1.70
  -6  15  -1   40.10    1.80
  -6  15  -1   38.00    1.70
  -6  15  -1   39.10    1.70
  -6  15  -1   40.40    1.80
   6 -15   1   38.80    1.80
  -7  15  -1    0.20    0.10
  -7  15  -1   -0.10    0.10
  -7  15  -1    0.10    0.10
  -7  15  -1    0.50    0.20
   7 -15   1    0.20    0.10
  -8  15  -1    0.10    0.10
  -8  15  -1    0.10    0.10
  -8  15  -1    0.10    0.10
  -8  15  -1   -0.10    0.10
   8 -15   1    0.00    0.10
  -9  15  -1    0.90    0.20
  -9  15  -1    1.20    0.20
  -9  15  -1    0.90    0.10
   9 -15   1    1.00    0.10
 -10  15  -1    0.40    0.20
 -10  15  -1    0.40    0.10
  10 -15   1    0.40    0.10
 -11  15  -1    0.30    0.10
 -11  15  -1    0.40    0.10
 -11  15  -1    0.40    0.10
  14  14  -1    0.00    0.10
  14  14  -1    0.00    0.10
  13  14  -1    0.90    0.20
  13  14  -1    1.20    0.20
  12  14  -1    0.80    0.20
  12  14  -1    1.20    0.20
  11  14  -1    5.10    0.70
  11  14  -1    5.80    0.70
 -11 -14   1    4.30    0.30
  10  14  -1    2.20    0.40
  10  14  -1    1.70    0.30
 -10 -14   1    2.10    0.20
   9  14  -1    2.30    0.40
   9  14  -1    2.80    0.50
  -9 -14   1    3.00    0.30
   8  14  -1    0.40    0.30
   8  14  -1   -0.10    0.30
  -8 -14   1    0.10    0.10
   7  14  -1   11.40    0.90
   7  14  -1   13.90    1.00
   7  14  -1   15.70    1.20
  -7 -14   1   15.90    0.80
   6  14  -1    0.70    0.60
  -6 -14   1    1.50    0.20
  -6 -14   1    1.30    0.20
   5  14  -1    3.30    0.60
  -5 -14   1    3.40    0.30
  -5 -14   1    3.60    0.30
  -4 -14   1   12.00    0.60
  -4 -14   1   12.60    0.70
  -3 -14   1    0.40    0.10
  -3 -14   1    0.80    0.20
  -2 -14   1    1.80    0.20
  -2 -14   1    1.70    0.20
  -1 -14   1   -0.10    0.10
  -1 -14   1    0.00    0.10
   0 -14   1    0.20    0.20
   0 -14   1    0.20    0.10
   1 -14   1    3.60    0.30
   1 -14   1    3.70    0.40
  -2  14  -1    3.30    0.40
   2 -14   1    2.80    0.40
  -3  14  -1    0.00    0.20
  -4  14  -1    2.90    0.40
  -4  14  -1    4.50    0.40
  -4  14  -1    4.30    0.40
  -5  14  -1    0.70    0.20
  -5  14  -1    0.20    0.20
  -5  14  -1    0.40    0.20
  -5  14  -1    0.50    0.30
   5 -14   1    0.50    0.20
  -6  14  -1    0.20    0.20
  -6  14  -1    0.20    0.20
  -6  14  -1    0.10    0.10
   6 -14   1   -0.20    0.10
  -7  14  -1    0.70    0.20
  -7  14  -1    0.90    0.20
  -7  14  -1    1.10    0.20
   7 -14   1    0.90    0.20
  -8  14  -1    0.00    0.10
  -8  14  -1    0.10    0.10
  -8  14  -1    0.00    0.10
   8 -14   1   -0.30    0.40
   8 -14   1    0.00    0.10
  -9  14  -1   -0.10    0.10
  -9  14  -1    0.10    0.10
  -9  14  -1    0.10    0.10
  -9  14  -1    0.10    0.10
   9 -14   1   -0.10    0.20
   9 -14   1   -0.20    0.10
 -10  14  -1    0.20    0.10
 -10  14  -1    0.50    0.10
 -10  14  -1    0.40    0.10
  10 -14   1    0.30    0.10
  10 -14   1    0.10    0.20
 -11  14  -1    0.10    0.10
 -11  14  -1    0.10    0.10
 -11  14  -1    0.10    0.10
  11 -14   1    0.00    0.10
  11 -14   1    0.10    0.10
 -12  14  -1    0.00    0.10
 -12  14  -1    0.00    0.10
  14  13  -1    0.00    0.10
  14  13  -1    0.00    0.10
  13  13  -1    0.00    0.10
  13  13  -1    0.00    0.10
  12  13  -1    0.50    0.20
  12  13  -1    0.40    0.20
  11  13  -1    1.60    0.30
  11  13  -1    1.00    0.30
 -11 -13   1    1.30    0.20
  10  13  -1    2.10    0.40
  10  13  -1    2.80    0.40
   9  13  -1    3.00    0.50
   9  13  -1    2.50    0.50
  -9 -13   1    2.60    0.20
   8  13  -1    1.20    0.60
   8  13  -1    0.40    0.50
  -8 -13   1    0.80    0.20
  -7 -13   1    0.10    0.10
  -7 -13   1    0.10    0.10
   6  13  -1   39.30    2.10
  -6 -13   1   45.20    1.90
  -6 -13   1   44.10    1.90
  -5 -13   1   45.60    2.00
  -4 -13   1   14.40    0.70
  -4 -13   1   14.40    0.70
  -3 -13   1    0.10    0.10
  -3 -13   1    0.10    0.10
  -2 -13   1    9.20    0.60
  -2 -13   1   11.00    0.60
  -1 -13   1   17.60    0.90
  -1 -13   1   18.00    0.90
   0 -13   1   53.69    2.30
   0 -13   1   51.39    2.30
   1 -13   1   15.50    0.80
   1 -13   1   14.90    0.80
   1 -13   1   14.30    0.80
  -2  13  -1    1.10    0.30
   2 -13   1    0.80    0.20
   2 -13   1    0.80    0.20
   2 -13   1    1.20    0.20
  -3  13  -1    0.20    0.20
  -3  13  -1    0.10    0.20
  -3  13  -1    0.00    0.10
   3 -13   1    0.10    0.20
  -4  13  -1    0.20    0.20
   4 -13   1    0.30    0.30
  -5  13  -1    1.00    0.30
  -5  13  -1    1.80    0.20
  -6  13  -1    0.40    0.20
  -6  13  -1    0.60    0.20
  -6  13  -1    0.30    0.20
   6 -13   1    0.40    0.20
  -7  13  -1    1.90    0.20
  -7  13  -1    2.30    0.30
  -7  13  -1    2.10    0.20
   7 -13   1    1.00    0.30
   7 -13   1    1.70    0.20
  -8  13  -1    0.10    0.20
  -8  13  -1    0.00    0.20
  -8  13  -1    0.10    0.20
   8 -13   1    0.20    0.20
   8 -13   1    0.10    0.30
   8 -13   1    0.00    0.20
  -9  13  -1    2.30    0.20
  -9  13  -1    2.30    0.20
  -9  13  -1    2.20    0.20
   9 -13   1    2.70    0.50
   9 -13   1    1.90    0.20
   9 -13   1    2.00    0.40
 -10  13  -1    1.40    0.20
 -10  13  -1    1.10    0.20
  10 -13   1    1.50    0.20
  10 -13   1    1.50    0.30
 -11  13  -1    0.00    0.10
 -11  13  -1    0.20    0.10
 -11  13  -1    0.10    0.10
  11 -13   1    0.10    0.10
  11 -13   1    0.10    0.10
 -12  13  -1    0.10    0.10
 -12  13  -1    0.00    0.10
 -12  13  -1    0.10    0.10
  12 -13   1    0.00    0.10
  14  12  -1    0.10    0.10
  14  12  -1    0.10    0.10
  13  12  -1    0.00    0.10
  13  12  -1    0.10    0.10
  12  12  -1    1.60    0.30
  12  12  -1    2.00    0.30
  11  12  -1    8.50    0.70
  11  12  -1    8.70    0.70
 -11 -12   1    8.30    0.40
  10  12  -1    0.90    0.30
  10  12  -1    0.60    0.30
 -10 -12   1    0.80    0.10
   9  12  -1    2.50    0.50
   9  12  -1    2.90    0.50
  -9 -12   1    3.10    0.30
   8  12  -1   -0.30    0.40
  -8 -12   1    0.20    0.10
  -8 -12   1    0.40    0.10
  -7 -12   1    0.70    0.10
  -7 -12   1    0.70    0.20
  -6 -12   1    2.10    0.20
  -6 -12   1    2.00    0.20
  -5 -12   1   12.20    0.60
  -5 -12   1   11.50    0.60
  -4 -12   1   20.30    1.00
  -4 -12   1   20.20    1.00
  -3 -12   1    0.10    0.10
  -3 -12   1    0.10    0.10
  -2 -12   1    0.10    0.10
  -2 -12   1    0.10    0.10
  -1 -12   1    0.20    0.10
  -1 -12   1    0.00    0.10
   0  12  -1   16.20    1.00
   0 -12   1   16.40    0.80
   0 -12   1   17.00    0.80
  -1  12  -1   79.39    3.50
   1 -12   1   76.89    3.30
   1 -12   1   76.49    3.30
  -2  12  -1   22.60    1.20
  -2  12  -1   22.40    1.10
   2 -12   1   24.00    1.10
   2 -12   1   22.20    1.10
  -3  12  -1   -0.10    0.20
  -3  12  -1    0.00    0.10
   3 -12   1   -0.10    0.10
  -4  12  -1    9.80    0.70
  -4  12  -1   11.00    0.60
   4 -12   1   10.30    0.70
   4 -12   1   10.10    0.60
  -5  12  -1   39.20    1.80
   5 -12   1   38.10    1.80
   5 -12   1   38.80    1.90
  -6  12  -1   42.70    2.30
  -6  12  -1   45.10    2.00
  -7  12  -1    0.50    0.20
  -7  12  -1    0.70    0.20
  -7  12  -1    0.90    0.20
   7 -12   1    0.70    0.20
   7 -12   1    0.80    0.30
   7 -12   1    0.60    0.40
  -8  12  -1    0.20    0.10
  -8  12  -1    0.20    0.10
  -8  12  -1    0.10    0.10
   8 -12   1    0.00    0.20
   8 -12   1    0.20    0.30
   8 -12   1    0.20    0.20
  -9  12  -1    0.50    0.20
  -9  12  -1    0.40    0.10
  -9  12  -1    0.50    0.10
   9 -12   1    0.30    0.30
   9 -12   1    0.30    0.10
   9 -12   1    0.60    0.20
 -10  12  -1    0.10    0.10
 -10  12  -1   -0.10    0.10
  10 -12   1    0.00    0.10
  10 -12   1    0.10    0.20
 -11  12  -1    0.50    0.10
 -11  12  -1    0.60    0.10
  11 -12   1    0.60    0.10
  11 -12   1    0.50    0.10
  11 -12   1    0.40    0.20
 -12  12  -1    1.10    0.10
 -12  12  -1    1.20    0.10
 -12  12  -1    1.00    0.10
  12 -12   1    0.60    0.20
  14  11  -1    0.00    0.10
  14  11  -1    0.00    0.10
  13  11  -1    0.80    0.20
  13  11  -1    0.90    0.20
  12  11  -1    0.00    0.20
  12  11  -1    0.20    0.20
 -12 -11   1    0.00    0.10
  11  11  -1    1.20    0.30
  11  11  -1    0.90    0.30
 -11 -11   1    1.70    0.20
  10  11  -1   -0.40    0.20
  10  11  -1   -0.20    0.20
 -10 -11   1    0.10    0.10
  -8 -11   1    0.10    0.10
  -7 -11   1   15.60    0.80
  -7 -11   1   17.20    0.80
  -6 -11   1    2.10    0.20
  -6 -11   1    1.90    0.20
  -5 -11   1   41.00    1.80
  -5 -11   1   41.30    1.80
  -4 -11   1    4.40    0.30
  -4 -11   1    4.20    0.30
  -3 -11   1    2.30    0.20
  -3 -11   1    2.00    0.20
  -2 -11   1    0.10    0.10
   1  11  -1   34.00    1.70
  -1 -11   1   35.30    1.60
  -1 -11   1   35.50    1.60
   0  11  -1    1.20    0.30
   0 -11   1    1.20    0.20
   0 -11   1    1.20    0.20
  -1  11  -1    0.30    0.20
  -1  11  -1    0.00    0.20
   1 -11   1    0.50    0.20
   1 -11   1    0.20    0.10
  -2  11  -1   10.80    0.60
  -2  11  -1    9.60    0.70
   2 -11   1   10.20    0.60
   2 -11   1   11.30    0.60
  -3  11  -1   15.30    0.90
  -3  11  -1   14.70    0.80
   3 -11   1   15.60    0.80
  -4  11  -1   12.30    0.80
  -4  11  -1   12.30    0.70
   4 -11   1   11.90    0.70
  -5  11  -1    0.30    0.20
  -5  11  -1    0.20    0.20
   5 -11   1    0.30    0.20
   5 -11   1    0.50    0.30
  -6  11  -1   32.50    1.70
  -6  11  -1   36.30    1.60
   6 -11   1   35.40    1.80
   6 -11   1   31.80    1.60
  -7  11  -1    4.80    0.40
  -7  11  -1    5.60    0.50
  -7  11  -1    4.90    0.40
  -7  11  -1    5.30    0.50
   7 -11   1    4.60    0.40
  -8  11  -1    0.30    0.10
  -8  11  -1    0.30    0.10
  -8  11  -1    0.30    0.20
   8 -11   1    0.10    0.20
   8 -11   1   -0.10    0.30
   8 -11   1    0.30    0.30
  -9  11  -1    0.00    0.10
   9 -11   1   -0.10    0.30
   9 -11   1   -0.40    0.20
 -10  11  -1    5.10    0.30
 -10  11  -1    4.60    0.30
 -10  11  -1    4.80    0.30
  10 -11   1    4.20    0.60
  10 -11   1    4.10    0.40
  10 -11   1    5.20    0.30
 -11  11  -1    2.10    0.20
 -11  11  -1    2.10    0.20
  11 -11   1    1.90    0.30
  11 -11   1    1.80    0.20
  11 -11   1    2.20    0.20
 -12  11  -1    0.10    0.10
  12 -11   1    0.10    0.10
  12 -11   1    0.00    0.10
 -13  11  -1    0.10    0.10
 -13  11  -1    0.00    0.10
 -13  11  -1    0.00    0.10
  13 -11   1    0.10    0.10
  15  10  -1    1.40    0.10
  15  10  -1    1.10    0.10
  14  10  -1    0.20    0.10
  14  10  -1    0.20    0.10
  13  10  -1    0.10    0.10
  13  10  -1    0.00    0.20
  12  10  -1    0.20    0.20
  12  10  -1    0.40    0.20
 -12 -10   1    0.60    0.10
  11  10  -1    0.70    0.40
  11  10  -1    0.60    0.30
 -11 -10   1    0.90    0.20
  10  10  -1    4.80    0.60
  10  10  -1    5.30    0.70
 -10 -10   1    5.20    0.30
   9  10  -1   -0.10    0.30
   9  10  -1    0.20    0.30
  -9 -10   1    0.10    0.10
  -9 -10   1    0.10    0.10
  -8 -10   1    1.60    0.20
  -8 -10   1    2.00    0.20
  -7 -10   1    0.70    0.10
  -6 -10   1   16.90    0.80
  -6 -10   1   16.90    0.80
  -5 -10   1    0.70    0.10
  -5 -10   1    0.90    0.20
  -4 -10   1   53.39    2.30
  -4 -10   1   55.39    2.30
  -3 -10   1    9.10    0.50
  -3 -10   1    9.90    0.50
  -2 -10   1   11.60    0.60
  -2 -10   1   13.50    0.70
   1  10  -1    4.00    0.40
  -1 -10   1    4.80    0.30
  -1 -10   1    4.70    0.30
   0  10  -1   25.50    1.30
   0 -10   1   27.30    1.20
  -1  10  -1    8.40    0.60
  -1  10  -1    7.20    0.50
   1 -10   1    8.70    0.50
  -2  10  -1   16.10    0.90
   2 -10   1   15.70    0.90
   2 -10   1   16.10    0.80
   2 -10   1   17.30    0.90
  -3  10  -1    0.10    0.10
  -3  10  -1    0.10    0.20
   3 -10   1    0.10    0.20
   3 -10   1    0.20    0.20
  -4  10  -1    7.10    0.50
  -4  10  -1    6.80    0.60
   4 -10   1    5.90    0.50
  -5  10  -1    2.40    0.40
  -5  10  -1    3.00    0.30
   5 -10   1    2.90    0.30
  -6  10  -1    9.20    0.70
  -6  10  -1   10.50    0.60
   6 -10   1   10.40    0.80
  -7  10  -1    1.00    0.40
  -7  10  -1    0.60    0.20
   7 -10   1    0.30    0.20
   7 -10   1    0.90    0.30
  -8  10  -1    1.10    0.20
  -8  10  -1    1.30    0.30
  -8  10  -1    0.90    0.30
   8 -10   1    1.10    0.40
   8 -10   1    1.20    0.40
  -9  10  -1    1.30    0.20
  -9  10  -1    1.40    0.20
  -9  10  -1    1.00    0.20
   9 -10   1    1.20    0.40
   9 -10   1    1.20    0.30
   9 -10   1    1.50    0.20
 -10  10  -1    0.10    0.10
 -10  10  -1    0.40    0.10
 -10  10  -1    0.40    0.10
  10 -10   1    0.50    0.20
  10 -10   1    0.20    0.30
  10 -10   1    0.30    0.10
 -11  10  -1    0.10    0.10
 -11  10  -1    0.10    0.10
  11 -10   1   -0.10    0.10
  11 -10   1   -0.20    0.20
  11 -10   1    0.10    0.10
 -12  10  -1    0.30    0.10
 -12  10  -1    0.40    0.10
  12 -10   1    0.10    0.20
  12 -10   1    0.30    0.10
 -13  10  -1    0.10    0.10
 -13  10  -1    0.20    0.10
  13 -10   1    0.00    0.10
  15   9  -1    0.10    0.10
  15   9  -1    0.10    0.10
  14   9  -1    0.00    0.10
  14   9  -1    0.00    0.10
  13   9  -1    0.40    0.20
  13   9  -1    0.10    0.20
  12   9  -1    0.50    0.20
  12   9  -1    0.30    0.20
 -12  -9   1    0.10    0.10
  11   9  -1    3.80    0.50
  11   9  -1    4.50    0.60
 -11  -9   1    3.30    0.30
  10   9  -1   43.80    2.20
  10   9  -1   42.30    2.20
 -10  -9   1   44.40    1.90
  -9  -9   1    0.10    0.10
  -9  -9   1    0.30    0.10
  -8  -9   1   17.80    0.80
  -7  -9   1    6.40    0.40
  -6  -9   1   47.40    2.00
  -5  -9   1    4.70    0.30
  -5  -9   1    4.20    0.30
  -4  -9   1   27.80    1.30
  -4  -9   1   28.10    1.30
  -3  -9   1   23.80    1.10
   2   9  -1   37.80    1.80
  -2  -9   1   39.90    1.70
   1   9  -1    0.90    0.10
   1   9  -1    1.10    0.30
  -1  -9   1    0.90    0.20
   0   9  -1   46.00    2.20
   0  -9   1   49.70    2.10
  -1   9  -1    5.50    0.50
   1  -9   1    6.20    0.40
   1  -9   1    6.10    0.40
  -2   9  -1    0.30    0.20
  -2   9  -1   -0.10    0.20
   2  -9   1    0.20    0.20
   2  -9   1    0.20    0.20
  -3   9  -1   21.20    1.10
  -3   9  -1   22.10    1.20
   3  -9   1   22.50    1.10
   3  -9   1   23.60    1.10
  -4   9  -1    7.50    0.50
  -4   9  -1    6.50    0.60
   4  -9   1    7.20    0.50
  -5   9  -1    0.10    0.20
  -5   9  -1   -0.10    0.10
   5  -9   1    0.00    0.20
  -6   9  -1    8.10    0.60
  -6   9  -1    7.60    0.50
   6  -9   1    7.70    0.70
   6  -9   1    7.10    0.50
  -7   9  -1    2.70    0.30
  -7   9  -1    2.90    0.40
   7  -9   1    2.80    0.40
   7  -9   1    2.40    0.30
  -8   9  -1    0.40    0.20
  -8   9  -1    0.50    0.20
   8  -9   1    0.30    0.20
   8  -9   1    0.30    0.30
  -9   9  -1    3.40    0.30
  -9   9  -1    3.80    0.30
  -9   9  -1    3.20    0.30
   9  -9   1    3.90    0.60
   9  -9   1    3.30    0.30
   9  -9   1    3.00    0.40
 -10   9  -1    0.10    0.10
 -10   9  -1    0.00    0.10
 -10   9  -1    0.20    0.10
  10  -9   1   -0.10    0.20
  10  -9   1    0.10    0.10
  10  -9   1    0.40    0.20
 -11   9  -1   -0.10    0.10
 -11   9  -1   -0.10    0.10
 -11   9  -1    0.00    0.10
  11  -9   1    0.10    0.20
  11  -9   1    0.00    0.20
  11  -9   1    0.00    0.20
 -12   9  -1    0.20    0.10
 -12   9  -1    0.10    0.10
  12  -9   1    0.10    0.10
  12  -9   1   -0.10    0.10
 -13   9  -1   -0.10    0.10
 -13   9  -1    0.00    0.10
  13  -9   1    0.00    0.10
  13  -9   1    0.00    0.10
 -14   9  -1    0.00    0.10
  14  -9   1    0.00    0.10
  15   8  -1    0.30    0.10
  15   8  -1    0.70    0.10
  14   8  -1    0.10    0.10
  14   8  -1    0.10    0.10
  13   8  -1    0.50    0.20
  13   8  -1    0.30    0.20
  12   8  -1    0.20    0.20
  12   8  -1    0.30    0.20
 -12  -8   1    0.20    0.10
  11   8  -1   -0.10    0.30
  11   8  -1    0.10    0.30
 -11  -8   1    0.00    0.10
  -9  -8   1    0.10    0.10
  -8  -8   1    8.70    0.40
  -7  -8   1    4.40    0.30
  -7  -8   1    4.70    0.30
  -6  -8   1    0.40    0.10
  -6  -8   1    0.40    0.10
  -5  -8   1   21.10    1.00
  -5  -8   1   20.70    1.00
  -4  -8   1   30.60    1.40
  -3  -8   1   20.90    1.00
   2   8  -1    0.00    0.20
  -2  -8   1    0.20    0.10
   1   8  -1  202.98    8.50
  -1  -8   1  201.88    8.40
  -1  -8   1  206.48    8.40
   0   8  -1    2.00    0.30
   0  -8   1    2.40    0.30
   0  -8   1    2.60    0.30
  -1   8  -1  110.99    4.80
   1  -8   1  113.69    4.70
  -2   8  -1   55.59    2.40
  -2   8  -1   55.89    2.50
   2  -8   1   55.29    2.50
   2  -8   1   56.69    2.40
  -3   8  -1   19.70    1.10
   3  -8   1   19.50    1.00
   3  -8   1   19.50    1.00
  -4   8  -1    5.20    0.50
  -4   8  -1    5.10    0.40
   4  -8   1    5.40    0.50
   4  -8   1    4.60    0.40
  -5   8  -1    2.00    0.30
  -5   8  -1    2.00    0.30
   5  -8   1    2.20    0.30
  -6   8  -1    7.80    0.60
  -6   8  -1    8.90    0.50
   6  -8   1    9.10    0.60
  -7   8  -1    2.30    0.30
  -7   8  -1    2.30    0.30
   7  -8   1    2.60    0.50
   7  -8   1    3.50    0.40
  -8   8  -1    1.50    0.20
  -8   8  -1    0.90    0.30
   8  -8   1    1.50    0.30
  -9   8  -1    0.30    0.10
   9  -8   1    0.30    0.40
 -10   8  -1    0.10    0.10
 -10   8  -1    0.00    0.10
 -10   8  -1    0.00    0.10
  10  -8   1   -0.10    0.20
  10  -8   1    0.20    0.10
  10  -8   1   -0.10    0.30
 -11   8  -1    0.00    0.10
 -11   8  -1    0.20    0.10
 -11   8  -1    0.20    0.10
  11  -8   1    0.20    0.10
  11  -8   1    0.20    0.20
  11  -8   1    0.20    0.20
 -12   8  -1    0.00    0.10
 -12   8  -1    0.10    0.10
 -12   8  -1    0.00    0.10
  12  -8   1    0.20    0.20
  12  -8   1    0.00    0.20
 -13   8  -1    1.00    0.10
 -13   8  -1    0.80    0.10
  13  -8   1    0.70    0.10
  13  -8   1    0.90    0.30
 -14   8  -1    0.30    0.10
  14  -8   1    0.10    0.10
  15   7  -1    0.30    0.10
  15   7  -1    0.30    0.10
  14   7  -1    0.10    0.10
  14   7  -1    0.10    0.10
  13   7  -1    0.10    0.30
 -13  -7   1   -0.10    0.10
  12   7  -1    2.00    0.40
  12   7  -1    1.90    0.40
 -12  -7   1    2.10    0.20
  11   7  -1   13.00    0.90
  11   7  -1   11.60    0.90
 -11  -7   1   11.60    0.60
  10   7  -1   49.30    2.60
  10   7  -1   50.39    2.50
 -10  -7   1   52.09    2.20
  -9  -7   1    0.50    0.10
  -9  -7   1    0.80    0.10
  -8  -7   1   11.00    0.60
  -8  -7   1   10.80    0.50
  -7  -7   1    0.90    0.10
  -7  -7   1    0.90    0.10
  -6  -7   1   32.20    1.40
  -6  -7   1   30.30    1.40
  -5  -7   1   15.90    0.80
  -5  -7   1   15.70    0.80
  -4  -7   1    0.20    0.20
  -4  -7   1    0.00    0.10
  -4  -7   1    0.10    0.10
  -3  -7   1    1.70    0.20
   2   7  -1   32.10    1.50
  -2  -7   1   31.30    1.40
  -2  -7   1   32.70    1.40
   1   7  -1   39.40    1.90
  -1  -7   1   42.10    1.80
   0   7  -1    6.30    0.50
   0  -7   1    6.80    0.40
  -1   7  -1  212.48    8.90
   1  -7   1  215.58    8.80
  -2   7  -1    0.10    0.20
   2  -7   1    0.00    0.10
   2  -7   1    0.10    0.10
  -3   7  -1   18.80    1.00
  -3   7  -1   20.00    1.00
   3  -7   1   18.60    1.00
   3  -7   1   18.20    0.90
  -4   7  -1    0.00    0.10
  -4   7  -1    0.10    0.20
   4  -7   1   -0.10    0.20
   4  -7   1    0.10    0.20
  -5   7  -1   33.90    1.60
  -5   7  -1   32.90    1.50
   5  -7   1   33.40    1.60
  -6   7  -1    7.60    0.50
  -6   7  -1    5.90    0.40
   6  -7   1    7.00    0.50
  -7   7  -1    3.10    0.40
   7  -7   1    3.70    0.40
   7  -7   1    3.40    0.50
  -8   7  -1   14.30    0.80
  -8   7  -1   14.50    0.80
   8  -7   1   14.80    0.90
   8  -7   1   14.40    0.90
  -9   7  -1    0.50    0.10
   9  -7   1    0.30    0.30
   9  -7   1    0.60    0.40
   9  -7   1    0.50    0.20
 -10   7  -1    9.80    0.60
 -10   7  -1   11.00    0.60
 -10   7  -1   10.40    0.60
  10  -7   1    9.50    0.60
  10  -7   1    9.20    0.90
  10  -7   1    9.90    0.80
 -11   7  -1    1.40    0.20
 -11   7  -1    1.10    0.20
 -11   7  -1    1.20    0.20
  11  -7   1    1.10    0.30
  11  -7   1    0.50    0.30
  11  -7   1    1.00    0.20
 -12   7  -1    2.40    0.20
 -12   7  -1    3.00    0.20
  12  -7   1    2.00    0.50
  12  -7   1    3.10    0.40
 -13   7  -1    0.60    0.10
 -13   7  -1    0.40    0.10
  13  -7   1    0.50    0.20
  13  -7   1    0.40    0.20
 -14   7  -1    0.20    0.10
  14  -7   1    0.40    0.10
  14  -7   1    0.30    0.10
  15   6  -1    0.30    0.10
  15   6  -1    0.50    0.10
  14   6  -1    0.10    0.10
  14   6  -1    0.10    0.10
  13   6  -1    0.00    0.20
  13   6  -1    0.10    0.20
 -13  -6   1    0.00    0.10
  12   6  -1    0.60    0.30
  12   6  -1    0.20    0.20
 -12  -6   1    0.40    0.10
  11   6  -1    2.70    0.50
  11   6  -1    2.40    0.50
 -11  -6   1    2.40    0.20
  10   6  -1    2.20    0.50
  10   6  -1    2.50    0.50
 -10  -6   1    2.40    0.20
 -10  -6   1    2.30    0.20
  -9  -6   1    6.30    0.40
  -9  -6   1    6.10    0.40
  -8  -6   1    1.50    0.20
  -8  -6   1    1.30    0.20
  -7  -6   1   24.90    1.10
  -7  -6   1   23.80    1.10
  -6  -6   1    2.30    0.20
  -6  -6   1    2.30    0.20
  -5  -6   1  491.75   20.00
  -5  -6   1  485.35   19.90
  -4  -6   1   25.10    1.10
  -4  -6   1   21.90    1.10
  -4  -6   1   22.90    1.00
  -3  -6   1   17.00    0.80
   2   6  -1    0.30    0.20
   1   6  -1  408.66   16.80
   0  -6   1   13.20    0.70
  -1   6  -1  181.68    7.70
   1  -6   1  188.28    7.60
  -2   6  -1   18.10    1.00
   2  -6   1   17.30    0.90
   2  -6   1   17.60    0.90
  -3   6  -1    0.70    0.20
  -3   6  -1    0.90    0.20
   3  -6   1    0.60    0.20
   3  -6   1    0.50    0.20
  -4   6  -1    3.80    0.40
   4  -6   1    4.30    0.40
   4  -6   1    4.00    0.40
  -5   6  -1    0.10    0.10
   5  -6   1    0.00    0.10
  -6   6  -1    0.30    0.20
  -6   6  -1    0.40    0.10
   6  -6   1    0.30    0.20
  -7   6  -1    4.70    0.50
  -7   6  -1    4.50    0.30
   7  -6   1    4.10    0.40
  -8   6  -1    0.00    0.10
  -8   6  -1    0.00    0.20
   8  -6   1   -0.10    0.20
   8  -6   1    0.20    0.30
  -9   6  -1    1.50    0.30
  -9   6  -1    1.50    0.20
   9  -6   1    1.30    0.30
 -10   6  -1   10.90    0.70
 -10   6  -1   10.90    0.60
 -10   6  -1   11.60    0.60
  10  -6   1   11.10    0.60
  10  -6   1   11.80    0.90
  10  -6   1   12.80    1.10
 -11   6  -1   10.00    0.60
 -11   6  -1   11.40    0.60
 -11   6  -1   10.90    0.60
  11  -6   1   12.10    0.80
  11  -6   1   11.80    0.90
  11  -6   1   10.20    0.60
 -12   6  -1    0.80    0.10
 -12   6  -1    0.40    0.10
  12  -6   1    0.20    0.20
  12  -6   1    0.70    0.20
 -13   6  -1    0.20    0.10
 -13   6  -1    0.20    0.10
  13  -6   1    0.10    0.10
  13  -6   1    0.30    0.20
 -14   6  -1    0.90    0.10
  14  -6   1    0.70    0.20
  14  -6   1    0.40    0.10
  15   5  -1    0.70    0.10
  15   5  -1    0.60    0.10
  14   5  -1    0.10    0.10
  14   5  -1    0.10    0.10
  13   5  -1    0.40    0.20
  13   5  -1   -0.10    0.20
  12   5  -1    0.10    0.20
  12   5  -1    0.20    0.20
  12   5  -1    0.20    0.30
  11   5  -1   18.70    1.20
  11   5  -1   18.30    1.20
 -11  -5   1   19.30    0.90
 -10  -5   1   40.40    1.80
 -10  -5   1   42.30    1.80
   9   5  -1    0.10    0.20
  -9  -5   1    0.20    0.10
  -9  -5   1    0.20    0.10
   8   5  -1    1.20    0.20
  -8  -5   1    1.30    0.20
  -8  -5   1    1.30    0.20
   7   5  -1    2.60    0.30
  -7  -5   1    2.30    0.20
  -7  -5   1    2.00    0.20
  -6  -5   1   77.09    3.10
  -6  -5   1   71.99    3.10
   5   5  -1    0.20    0.20
  -5  -5   1    0.00    0.10
  -5  -5   1    0.10    0.10
  -5  -5   1    0.10    0.10
  -4  -5   1   43.30    2.00
  -4  -5   1   44.10    1.90
   3   5  -1   23.70    1.00
  -3  -5   1   22.10    1.10
  -3  -5   1   24.30    1.10
  -2  -5   1  163.18    6.70
   1   5  -1  588.24   35.70
  -1  -5   1  551.44   33.40
   0   5  -1   81.89    3.50
   0  -5   1   81.79    3.40
  -1   5  -1 2600.84  118.69
   1  -5   1 2506.25  116.59
  -2   5  -1   10.30    0.60
   2  -5   1   10.10    0.60
   2  -5   1    9.90    0.60
  -3   5  -1    6.70    0.50
   3  -5   1    6.80    0.40
   3  -5   1    7.10    0.50
  -4   5  -1    0.10    0.20
   4  -5   1    0.10    0.10
   4  -5   1    0.20    0.20
  -5   5  -1    2.70    0.30
  -5   5  -1    5.20    0.50
   5  -5   1    3.90    0.40
  -6   5  -1   15.80    0.80
  -6   5  -1   14.70    0.80
   6  -5   1   14.70    0.90
  -7   5  -1    0.90    0.20
  -7   5  -1    0.90    0.20
   7  -5   1    1.10    0.20
  -8   5  -1    0.30    0.10
  -8   5  -1    0.10    0.10
   8  -5   1    0.10    0.20
   8  -5   1    0.30    0.20
  -9   5  -1    0.30    0.20
  -9   5  -1    0.80    0.20
   9  -5   1    0.30    0.20
 -10   5  -1    1.80    0.20
 -10   5  -1    1.70    0.30
  10  -5   1    1.60    0.50
  10  -5   1    2.10    0.50
 -11   5  -1    0.20    0.10
 -11   5  -1    0.00    0.20
  11  -5   1    0.30    0.30
  11  -5   1    0.40    0.30
 -12   5  -1    8.50    0.40
 -12   5  -1    8.30    0.40
  12  -5   1    7.10    0.70
  12  -5   1    7.50    0.60
 -13   5  -1    0.00    0.10
  13  -5   1    0.00    0.10
  13  -5   1    0.20    0.20
 -14   5  -1    0.20    0.10
  14  -5   1    0.00    0.10
  14  -5   1    0.10    0.10
 -15   5  -1    0.30    0.10
  15  -5   1    0.20    0.10
  15   4  -1    0.00    0.10
  15   4  -1    0.00    0.10
  14   4  -1    0.00    0.10
  14   4  -1    0.10    0.10
  14   4  -1    0.00    0.10
  13   4  -1    0.70    0.20
  13   4  -1    0.20    0.20
  13   4  -1    0.40    0.20
 -13  -4   1    0.50    0.10
  12   4  -1    0.00    0.30
  12   4  -1    0.00    0.30
  12   4  -1    0.10    0.30
 -12  -4   1    0.00    0.10
  11   4  -1    1.10    0.50
  11   4  -1    1.80    0.40
  11   4  -1    2.00    0.50
 -11  -4   1    1.80    0.20
  10   4  -1    0.10    0.20
 -10  -4   1    0.30    0.10
 -10  -4   1    0.00    0.10
   9   4  -1    0.80    0.20
  -9  -4   1    0.40    0.10
  -9  -4   1    0.30    0.10
   8   4  -1    0.20    0.20
  -8  -4   1    0.30    0.10
  -8  -4   1    0.40    0.10
   7   4  -1    0.10    0.10
  -7  -4   1    0.30    0.10
  -7  -4   1    0.10    0.10
   6   4  -1    0.10    0.20
  -6  -4   1    0.10    0.10
  -6  -4   1    0.30    0.10
  -6  -4   1    0.20    0.20
   5   4  -1  353.16   14.50
  -5  -4   1  343.67   14.40
  -5  -4   1  332.67   14.30
  -5  -4   1  374.96   14.40
   4   4  -1    4.50    0.40
   4   4  -1    4.50    0.30
  -4  -4   1    5.20    0.30
  -4  -4   1    4.20    0.30
   3   4  -1    2.60    0.30
   3   4  -1    2.90    0.20
  -3  -4   1    2.60    0.20
  -3  -4   1    2.50    0.20
   2   4  -1   12.80    0.60
  -2  -4   1   13.20    0.60
   1   4  -1  163.98    6.90
  -1  -4   1  169.98    6.90
   0   4  -1    6.80    0.50
  -1   4  -1   39.70    1.80
   1  -4   1   40.20    1.70
  -2   4  -1  142.09    6.10
   2  -4   1  149.79    6.10
   2  -4   1  148.49    6.10
  -3   4  -1   73.49    3.10
   3  -4   1   70.09    3.00
   3  -4   1   71.59    3.10
  -4   4  -1   59.29    2.60
  -4   4  -1   54.79    2.50
   4  -4   1   58.39    2.60
  -5   4  -1   70.09    3.10
   5  -4   1   73.49    3.20
  -6   4  -1    4.50    0.40
  -6   4  -1    4.60    0.50
   6  -4   1    6.00    0.60
  -7   4  -1   24.30    1.20
  -7   4  -1   24.30    1.10
   7  -4   1   24.50    1.20
  -8   4  -1    0.70    0.20
  -8   4  -1    0.80    0.20
   8  -4   1    0.40    0.20
  -9   4  -1    3.60    0.40
  -9   4  -1    3.20    0.30
   9  -4   1    2.90    0.40
  10  -4   1   11.00    1.10
  10  -4   1    8.80    0.50
  10  -4   1    8.80    0.80
 -11   4  -1    1.00    0.30
 -11   4  -1    1.20    0.20
  11  -4   1    0.50    0.30
  11  -4   1    0.60    0.30
 -12   4  -1    1.10    0.20
 -12   4  -1    1.70    0.20
  12  -4   1    1.40    0.40
  12  -4   1    1.40    0.30
 -13   4  -1    0.10    0.10
  13  -4   1    0.00    0.10
  13  -4   1    0.10    0.20
 -14   4  -1    0.30    0.10
  14  -4   1    0.60    0.10
  14  -4   1    0.30    0.20
 -15   4  -1    0.20    0.10
  15  -4   1    0.20    0.10
  15  -4   1    0.10    0.10
  15   3  -1    0.70    0.10
  15   3  -1    0.60    0.10
  14   3  -1    0.10    0.20
  14   3  -1    0.00    0.10
  14   3  -1    0.20    0.10
  13   3  -1   -0.10    0.20
  13   3  -1    0.00    0.20
  13   3  -1   -0.10    0.20
 -13  -3   1    0.00    0.10
  12   3  -1   -0.30    0.30
  12   3  -1    0.20    0.30
 -12  -3   1    0.00    0.10
  11   3  -1    0.40    0.40
  11   3  -1    0.70    0.30
  11   3  -1    0.50    0.30
 -11  -3   1    0.80    0.10
  10   3  -1   14.00    0.80
 -10  -3   1   13.80    0.80
 -10  -3   1   14.00    0.70
   9   3  -1    1.20    0.30
  -9  -3   1    0.90    0.10
  -9  -3   1    1.00    0.20
   8   3  -1    1.00    0.20
  -8  -3   1    0.80    0.10
  -8  -3   1    1.00    0.10
   7   3  -1   -0.10    0.10
  -7  -3   1    0.10    0.10
  -7  -3   1    0.10    0.10
   6   3  -1    3.30    0.40
  -6  -3   1    2.80    0.30
  -6  -3   1    3.30    0.20
  -6  -3   1    3.20    0.30
   5   3  -1   21.20    1.10
  -5  -3   1   19.70    1.00
  -5  -3   1   21.60    1.00
   4   3  -1    0.10    0.20
  -4  -3   1    0.10    0.10
  -4  -3   1    0.10    0.10
   3   3  -1   21.60    1.00
   3   3  -1   21.70    1.00
  -3  -3   1   22.20    1.00
  -3  -3   1   20.10    1.00
   2   3  -1    0.40    0.20
   2   3  -1    0.40    0.10
  -2  -3   1    0.40    0.10
  -2  -3   1    0.40    0.10
   1   3  -1   62.19    2.60
  -1  -3   1   63.19    2.60
   0   3  -1    0.20    0.10
   0  -3   1    0.10    0.10
  -1   3  -1  148.69    6.30
   1  -3   1  154.78    6.20
   1  -3   1  149.59    6.20
  -2   3  -1   15.90    0.80
   2  -3   1   16.20    0.80
   2  -3   1   16.80    0.80
   2  -3   1   15.90    0.80
  -3   3  -1    7.20    0.50
   3  -3   1    7.60    0.50
   3  -3   1    7.90    0.50
  -4   3  -1    3.40    0.30
   4  -3   1    4.90    0.40
   4  -3   1    4.50    0.40
  -5   3  -1    3.00    0.30
  -5   3  -1    3.80    0.40
   5  -3   1    3.70    0.40
  -6   3  -1   83.89    3.60
  -6   3  -1   79.29    3.40
   6  -3   1   80.79    3.60
  -7   3  -1   11.30    0.60
  -7   3  -1   12.80    0.70
   7  -3   1   12.50    0.70
  -8   3  -1    0.20    0.10
  -8   3  -1    0.30    0.20
  -9   3  -1    7.30    0.40
  -9   3  -1    7.30    0.50
   9  -3   1    8.10    0.60
 -10   3  -1   24.40    1.20
  10  -3   1   26.30    1.80
  10  -3   1   24.90    1.50
 -11   3  -1    3.00    0.30
  11  -3   1    3.00    0.40
  11  -3   1    3.10    0.50
  11  -3   1    2.20    0.50
 -12   3  -1   17.20    0.80
 -12   3  -1   17.40    0.80
  12  -3   1   17.30    0.90
  12  -3   1   18.10    1.20
  12  -3   1   18.40    1.10
 -13   3  -1    0.10    0.10
 -13   3  -1    0.10    0.10
  13  -3   1    0.00    0.20
  13  -3   1    0.10    0.20
 -14   3  -1    0.80    0.10
  14  -3   1    1.10    0.30
  14  -3   1    0.50    0.20
 -15   3  -1    1.00    0.10
  15  -3   1    0.80    0.10
  15   2  -1    0.00    0.10
  15   2  -1    0.00    0.10
 -15  -2   1    0.00    0.10
  14   2  -1    0.90    0.20
  14   2  -1    0.70    0.10
  14   2  -1    0.20    0.20
 -14  -2   1    1.00    0.10
  13   2  -1    0.10    0.20
  13   2  -1    0.20    0.20
  13   2  -1    0.30    0.20
 -13  -2   1    0.10    0.10
  12   2  -1    1.70    0.40
  12   2  -1    1.20    0.50
  12   2  -1    1.10    0.40
 -12  -2   1    1.20    0.20
  11   2  -1   59.09    3.00
  11   2  -1   55.19    2.70
  11   2  -1   55.09    2.80
 -11  -2   1   57.59    2.40
  10   2  -1   73.39    3.20
 -10  -2   1   73.29    3.10
   9   2  -1    0.30    0.20
  -9  -2   1    0.30    0.10
  -9  -2   1    0.50    0.10
   8   2  -1    1.20    0.20
  -8  -2   1    1.60    0.20
  -8  -2   1    1.40    0.20
   7   2  -1    0.50    0.20
  -7  -2   1    0.80    0.20
  -7  -2   1    0.80    0.10
   6   2  -1    3.30    0.40
  -6  -2   1    4.10    0.30
  -6  -2   1    3.30    0.30
  -6  -2   1    3.00    0.30
   5   2  -1    5.50    0.50
  -5  -2   1    5.60    0.40
  -5  -2   1    4.90    0.30
   4   2  -1    1.50    0.30
  -4  -2   1    1.20    0.20
  -4  -2   1    1.10    0.20
   3   2  -1   54.19    2.30
   3   2  -1   52.49    2.30
  -3  -2   1   52.69    2.30
   2   2  -1    1.60    0.20
   2   2  -1    1.70    0.20
  -2  -2   1    1.90    0.20
  -2  -2   1    1.50    0.20
   1   2  -1   65.39    2.70
   0   2  -1    0.10    0.10
   0  -2   1    0.20    0.10
  -1   2  -1  234.38    9.50
   1  -2   1  226.98    9.40
  -2   2  -1    0.40    0.20
   2  -2   1    0.20    0.20
   2  -2   1    0.10    0.10
   2  -2   1    0.20    0.20
  -3   2  -1    4.60    0.40
  -3   2  -1    4.30    0.40
   3  -2   1    5.00    0.40
   3  -2   1    4.10    0.40
  -4   2  -1    1.40    0.20
  -4   2  -1    1.80    0.20
   4  -2   1    1.70    0.30
  -5   2  -1   23.60    1.10
  -5   2  -1   22.30    1.10
  -5   2  -1   26.40    1.20
   5  -2   1   24.90    1.20
   5  -2   1   25.50    1.20
  -6   2  -1    8.50    0.50
  -6   2  -1    8.00    0.50
   6  -2   1    9.60    0.60
  -7   2  -1    6.60    0.50
  -7   2  -1    7.50    0.40
   7  -2   1    7.90    0.60
  -8   2  -1    0.90    0.20
  -8   2  -1    1.10    0.20
   8  -2   1    0.70    0.20
  -9   2  -1    0.10    0.10
  -9   2  -1    0.00    0.10
   9  -2   1    0.00    0.20
 -10   2  -1   13.60    0.70
 -10   2  -1   12.40    0.70
  10  -2   1   12.80    0.80
  10  -2   1   14.90    1.30
 -11   2  -1    2.30    0.20
  11  -2   1    1.40    0.40
  11  -2   1    2.60    0.50
  11  -2   1    1.90    0.50
 -12   2  -1    0.20    0.10
  12  -2   1    0.20    0.20
  12  -2   1    0.10    0.30
  12  -2   1    0.30    0.20
 -13   2  -1    0.30    0.10
 -13   2  -1    0.20    0.10
  13  -2   1    0.40    0.20
 -14   2  -1    0.10    0.10
  14  -2   1    0.00    0.10
  14  -2   1    0.00    0.10
 -15   2  -1    0.50    0.10
  15  -2   1    0.30    0.10
  15  -2   1    0.10    0.10
  15   1  -1    0.00    0.10
  15   1  -1    0.00    0.10
 -15  -1   1    0.00    0.10
  14   1  -1    0.40    0.20
  14   1  -1    0.80    0.20
  14   1  -1    0.70    0.10
 -14  -1   1    0.90    0.10
  13   1  -1    0.10    0.20
  13   1  -1    0.10    0.20
  13   1  -1    0.20    0.20
 -13  -1   1    0.30    0.10
  12   1  -1    1.50    0.40
  12   1  -1    1.60    0.30
  12   1  -1    1.00    0.40
 -12  -1   1    1.30    0.20
  11   1  -1   22.60    1.40
  11   1  -1   22.50    1.30
  11   1  -1   24.00    1.60
 -11  -1   1   22.50    1.10
  10   1  -1   21.10    1.10
 -10  -1   1   20.20    1.00
 -10  -1   1   20.60    1.00
   9   1  -1    0.80    0.20
  -9  -1   1    1.30    0.20
  -9  -1   1    1.10    0.20
   8   1  -1    4.60    0.50
  -8  -1   1    4.40    0.30
  -8  -1   1    4.10    0.30
   7   1  -1    1.10    0.30
  -7  -1   1    0.90    0.20
  -7  -1   1    0.80    0.20
   6   1  -1   10.80    0.70
  -6  -1   1   10.90    0.60
  -6  -1   1    9.80    0.50
  -6  -1   1   10.20    0.60
   5   1  -1    8.00    0.50
  -5  -1   1    7.50    0.50
  -5  -1   1    7.90    0.50
   4   1  -1    0.10    0.20
  -4  -1   1   -0.10    0.10
  -4  -1   1   -0.20    0.10
   3   1  -1   52.89    2.30
   3   1  -1   53.09    2.30
  -3  -1   1   48.40    2.20
  -3  -1   1   53.39    2.20
  -2  -1   1    0.10    0.10
   1   1  -1    0.00    0.10
   0   1  -1    0.20    0.10
   0  -1   1    0.10    0.10
   0  -1   1    0.50    0.10
  -1   1  -1  619.14   30.00
   1  -1   1  617.14   30.00
  -2   1  -1    3.60    0.30
  -2   1  -1    3.50    0.20
   2  -1   1    3.60    0.30
   2  -1   1    3.80    0.30
  -3   1  -1   20.00    1.00
  -3   1  -1   21.40    1.00
   3  -1   1   22.00    1.10
   3  -1   1   22.60    1.10
  -4   1  -1    2.30    0.20
  -4   1  -1    2.20    0.20
   4  -1   1    2.90    0.30
   4  -1   1    3.60    0.40
  -5   1  -1    4.80    0.30
  -5   1  -1    4.60    0.40
  -5   1  -1    4.60    0.30
   5  -1   1    5.30    0.50
   5  -1   1    5.40    0.50
  -6   1  -1    1.30    0.20
  -6   1  -1    0.90    0.20
   6  -1   1    1.40    0.30
  -7   1  -1    0.10    0.10
   7  -1   1    0.30    0.20
  -8   1  -1    2.40    0.30
  -8   1  -1    2.20    0.20
   8  -1   1    2.40    0.30
  -9   1  -1    0.10    0.10
  -9   1  -1    0.20    0.10
   9  -1   1    0.10    0.20
 -10   1  -1    0.20    0.10
 -10   1  -1    0.30    0.10
  10  -1   1   -0.10    0.20
 -11   1  -1    0.70    0.10
  11  -1   1    0.80    0.30
  11  -1   1    0.40    0.30
  11  -1   1    0.30    0.40
  12  -1   1   -0.10    0.20
  12  -1   1    0.20    0.20
  12  -1   1    0.40    0.30
  13  -1   1    0.00    0.10
  13  -1   1    0.00    0.20
  13  -1   1   -0.10    0.20
 -14   1  -1    0.10    0.10
  14  -1   1    0.10    0.10
  14  -1   1   -0.10    0.10
  15  -1   1    0.00    0.10
  15  -1   1    0.10    0.10
  15   0  -1    0.00    0.10
  15   0  -1   -0.10    0.10
 -15   0   1    0.10    0.10
  14   0  -1    0.20    0.20
  14   0  -1    0.20    0.10
  14   0  -1    0.20    0.20
 -14   0   1    0.30    0.10
  13   0  -1    0.20    0.20
  13   0  -1    0.20    0.20
  13   0  -1    0.10    0.20
 -13   0   1    0.20    0.10
 -13   0   1    0.30    0.10
  12   0  -1    2.00    0.40
  12   0  -1    2.00    0.40
  12   0  -1    2.40    0.40
 -12   0   1    2.40    0.20
  11   0  -1   20.30    1.10
  11   0  -1   18.20    1.40
  11   0  -1   17.40    1.20
 -11   0   1   19.20    0.90
  10   0  -1   49.40    2.20
 -10   0   1   50.49    2.10
 -10   0   1   46.60    2.10
   9   0  -1    0.00    0.20
  -9   0   1    0.20    0.10
  -9   0   1    0.20    0.10
   8   0  -1    1.50    0.30
  -8   0   1    1.30    0.20
  -8   0   1    1.20    0.20
   7   0  -1    0.00    0.10
  -7   0   1    0.00    0.10
   6   0  -1    1.20    0.20
  -6   0   1    1.20    0.20
  -6   0   1    1.20    0.20
   5   0  -1   32.40    1.50
  -5   0   1   31.40    1.40
  -5   0   1   34.00    1.50
  -5   0   1   31.90    1.50
   4   0  -1    2.00    0.30
  -4   0   1    1.50    0.20
  -4   0   1    2.70    0.20
   3   0  -1  132.39    5.40
  -3   0   1  124.39    5.30
  -3   0   1  130.99    5.40
   2   0  -1    2.30    0.20
  -2   0   1    2.30    0.20
  -2   0   1    2.00    0.20
  -1   0   1 3145.29  133.49
   0   0  -1    0.00    0.10
   0   0   1    0.10    0.10
  -1   0  -1 1578.84   66.49
   1   0   1 1585.84   66.29
  -2   0  -1    2.00    0.20
  -2   0  -1    3.10    0.20
   2   0   1    2.30    0.30
   2   0   1    2.50    0.30
  -3   0  -1    8.10    0.40
  -3   0  -1    7.50    0.40
   3   0   1    8.10    0.50
   3   0   1    9.00    0.50
  -4   0  -1   -0.10    0.10
  -4   0  -1    0.00    0.10
   4   0   1    0.10    0.20
   4   0   1    0.00    0.20
  -5   0  -1   15.90    0.80
  -5   0  -1   17.90    0.80
   5   0   1   16.70    0.90
   5   0   1   18.50    0.90
  -6   0  -1    0.70    0.10
  -6   0  -1    0.70    0.20
  -6   0  -1    1.10    0.20
   6   0   1    0.50    0.20
   6   0   1    0.70    0.20
  -7   0  -1    0.00    0.10
  -7   0  -1    0.10    0.10
   7   0   1    0.20    0.20
  -8   0  -1    1.30    0.20
  -8   0  -1    1.00    0.20
   8   0   1    1.20    0.30
  -9   0  -1    0.10    0.10
  -9   0  -1    0.00    0.10
   9   0   1   -0.10    0.20
 -10   0  -1   29.00    1.30
 -10   0  -1   27.80    1.30
  10   0   1   27.30    1.40
 -11   0  -1   46.60    2.00
  11   0   1   43.50    2.20
  11   0   1   45.60    2.50
  11   0   1   45.70    2.30
 -12   0  -1    1.50    0.20
  12   0   1    2.10    0.50
  12   0   1    1.20    0.30
  12   0   1    2.00    0.40
 -13   0  -1    0.30    0.10
  13   0   1    0.10    0.20
  13   0   1    0.30    0.20
  13   0   1    0.00    0.20
  14   0   1    0.00    0.10
  14   0   1    0.10    0.10
 -15   0  -1    0.30    0.10
  15   0   1    0.10    0.10
  15   0   1    0.20    0.10
  15  -1  -1    0.10    0.10
  15  -1  -1    0.40    0.10
 -15   1   1    0.20    0.10
  14  -1  -1    0.30    0.20
  14  -1  -1    0.70    0.20
 -14   1   1    0.60    0.10
  13  -1  -1    1.20    0.30
  13  -1  -1    0.80    0.20
  13  -1  -1    0.40    0.30
 -13   1   1    0.70    0.10
 -13   1   1    1.00    0.10
  12  -1  -1    1.10    0.40
  12  -1  -1    1.00    0.30
  12  -1  -1    1.90    0.40
  11  -1  -1   46.00    2.60
  11  -1  -1   47.70    2.20
  11  -1  -1   45.50    2.30
 -11   1   1   46.60    2.00
  10  -1  -1   20.60    1.10
 -10   1   1   22.30    1.00
 -10   1   1   20.40    1.00
   9  -1  -1   -0.10    0.20
  -9   1   1    0.10    0.10
  -9   1   1    0.00    0.10
   8  -1  -1    2.40    0.30
  -8   1   1    2.00    0.20
  -8   1   1    2.50    0.20
   7  -1  -1    1.40    0.30
  -7   1   1    1.50    0.20
  -7   1   1    1.30    0.20
   6  -1  -1    8.20    0.60
  -6   1   1    8.30    0.50
  -6   1   1    8.20    0.50
   5  -1  -1    2.00    0.30
  -5   1   1    1.60    0.20
  -5   1   1    2.00    0.20
  -5   1   1    2.00    0.30
   4  -1  -1    1.50    0.30
  -4   1   1    1.10    0.20
   3  -1  -1    8.60    0.50
  -3   1   1    9.00    0.50
   2  -1  -1    8.60    0.50
   2  -1  -1    6.60    0.40
  -2   1   1    9.30    0.50
   1  -1  -1  280.67   17.40
  -1   1   1  305.07   17.40
   0  -1  -1    3.20    0.20
   0  -1  -1    3.00    0.20
  -2  -1  -1    0.10    0.10
  -2  -1  -1    0.20    0.10
   2   1   1    0.00    0.10
   2   1   1    0.10    0.10
  -3  -1  -1  228.48    9.60
  -3  -1  -1  234.78    9.60
   3   1   1  238.18    9.70
   3   1   1  240.28    9.70
  -4  -1  -1   26.30    1.10
  -4  -1  -1   24.70    1.10
   4   1   1   25.40    1.20
   4   1   1   26.90    1.30
  -5  -1  -1    0.20    0.10
  -5  -1  -1    0.20    0.10
   5   1   1    0.20    0.20
   5   1   1    0.00    0.10
  -6  -1  -1   48.40    2.20
  -6  -1  -1   47.20    2.10
  -6  -1  -1   51.09    2.10
   6   1   1   49.30    2.20
   6   1   1   51.39    2.30
  -7  -1  -1    0.00    0.10
  -7  -1  -1    0.20    0.10
   7   1   1    0.10    0.20
  -8  -1  -1    0.90    0.10
  -8  -1  -1    0.70    0.10
   8   1   1    1.10    0.20
  -9  -1  -1   -0.10    0.10
   9   1   1    0.20    0.20
 -10  -1  -1   18.30    0.90
  10   1   1   18.40    1.00
 -11  -1  -1   15.10    0.70
  11   1   1   15.70    1.00
  11   1   1   15.70    1.20
  11   1   1   15.00    1.10
 -12  -1  -1    0.20    0.10
  12   1   1    0.10    0.40
  12   1   1    0.40    0.30
 -13  -1  -1    0.00    0.10
  13   1   1   -0.30    0.20
  13   1   1    0.10    0.20
  13   1   1    0.00    0.20
  14   1   1    0.00    0.10
  14   1   1    0.00    0.10
  14   1   1    0.00    0.10
  15   1   1    0.00    0.10
  15   1   1   -0.10    0.10
  15  -2  -1    1.40    0.20
 -15   2   1    1.50    0.10
  14  -2  -1    0.00    0.10
  14  -2  -1   -0.10    0.10
 -14   2   1    0.00    0.10
  13  -2  -1    1.20    0.20
  13  -2  -1    1.10    0.30
 -13   2   1    1.40    0.20
  12  -2  -1    1.10    0.30
  12  -2  -1    1.70    0.30
  12  -2  -1    1.00    0.30
 -12   2   1    1.40    0.20
 -12   2   1    1.40    0.20
  11  -2  -1    9.80    1.00
  11  -2  -1    8.90    0.70
  11  -2  -1    9.20    0.80
 -11   2   1    9.80    0.50
  10  -2  -1   15.50    0.90
 -10   2   1   15.70    0.80
 -10   2   1   16.20    0.80
   9  -2  -1    4.30    0.40
   9  -2  -1    4.40    0.50
  -9   2   1    5.00    0.40
  -9   2   1    4.60    0.30
   8  -2  -1    8.40    0.60
  -8   2   1    7.90    0.50
  -8   2   1    8.20    0.50
   7  -2  -1    1.60    0.30
  -7   2   1    1.50    0.20
  -7   2   1    1.50    0.20
   6  -2  -1   33.80    1.60
  -6   2   1   31.70    1.50
  -6   2   1   33.10    1.50
   5  -2  -1    7.30    0.50
  -5   2   1    6.30    0.40
  -5   2   1    7.30    0.50
   4  -2  -1    0.90    0.20
   4  -2  -1    0.70    0.20
  -4   2   1    0.60    0.20
   3  -2  -1   19.90    1.00
  -3   2   1   19.20    1.00
   2  -2  -1    5.80    0.40
   2  -2  -1    6.60    0.40
  -2   2   1    6.50    0.50
   1  -2  -1  496.45   27.40
  -1   2   1  489.85   26.80
   0  -2  -1    1.00    0.10
   0   2   1    1.00    0.10
  -1  -2  -1   87.89    3.60
  -1  -2  -1   84.69    3.60
   1   2   1   87.19    3.60
   1   2   1   88.99    3.60
  -2  -2  -1    0.80    0.10
  -2  -2  -1    0.90    0.10
   2   2   1    0.40    0.10
  -3  -2  -1   22.60    0.90
  -3  -2  -1   20.90    0.90
   3   2   1   21.50    1.10
   3   2   1   21.60    1.00
  -4  -2  -1    1.40    0.10
  -4  -2  -1    1.40    0.10
   4   2   1    1.30    0.20
   4   2   1    1.70    0.30
  -5  -2  -1   15.80    0.70
  -5  -2  -1   16.60    0.70
   5   2   1   15.90    0.90
   5   2   1   15.30    0.80
  -6  -2  -1    3.20    0.20
  -6  -2  -1    2.90    0.20
  -6  -2  -1    2.50    0.20
   6   2   1    3.00    0.40
   6   2   1    3.50    0.40
  -7  -2  -1    0.60    0.10
  -7  -2  -1    0.90    0.10
   7   2   1    0.80    0.20
  -8  -2  -1   10.90    0.60
  -8  -2  -1   12.00    0.60
   8   2   1   11.20    0.70
  -9  -2  -1   -0.20    0.10
  -9  -2  -1   -0.10    0.10
   9   2   1   -0.10    0.20
 -10  -2  -1   99.19    4.20
 -10  -2  -1  103.29    4.20
  10   2   1  102.49    4.40
 -11  -2  -1  161.08    6.70
  11   2   1  163.78    7.30
  11   2   1  162.18    7.10
  11   2   1  163.78    7.00
 -12  -2  -1    0.20    0.10
  12   2   1    0.00    0.30
  12   2   1   -0.10    0.30
 -13  -2  -1    0.10    0.10
  13   2   1    0.20    0.20
  13   2   1    0.00    0.20
  13   2   1   -0.10    0.20
  14   2   1    0.30    0.20
  14   2   1    0.20    0.20
  14   2   1    0.40    0.20
  15   2   1    0.10    0.10
  15   2   1    0.00    0.10
  15  -3  -1    0.10    0.10
  15  -3  -1    0.20    0.10
 -15   3   1    0.20    0.10
  14  -3  -1    0.70    0.20
  14  -3  -1    1.00    0.20
 -14   3   1    1.10    0.10
  13  -3  -1    0.40    0.20
  13  -3  -1    0.00    0.20
 -13   3   1    0.30    0.10
 -13   3   1    0.50    0.10
  12  -3  -1    0.00    0.20
  12  -3  -1    0.20    0.20
  12  -3  -1    0.00    0.20
 -12   3   1    0.20    0.10
 -12   3   1    0.10    0.10
  11  -3  -1    1.70    0.40
  11  -3  -1    2.50    0.40
  11  -3  -1    2.20    0.50
 -11   3   1    2.90    0.30
 -11   3   1    2.40    0.30
  10  -3  -1   26.90    1.60
 -10   3   1   26.10    1.20
   9  -3  -1    0.50    0.30
   9  -3  -1    0.50    0.20
  -9   3   1    0.20    0.10
  -9   3   1    0.40    0.20
   8  -3  -1    4.90    0.50
  -8   3   1    4.20    0.40
  -8   3   1    4.00    0.30
   7  -3  -1    0.70    0.20
  -7   3   1    0.90    0.20
  -7   3   1    1.00    0.20
   6  -3  -1  324.07   13.00
  -6   3   1  302.77   12.90
  -6   3   1  317.57   13.10
   5  -3  -1  356.66   14.40
  -5   3   1  342.17   14.40
   4  -3  -1    0.30    0.10
   4  -3  -1    0.20    0.20
  -4   3   1    0.30    0.10
  -4   3   1    0.30    0.20
   3  -3  -1  124.59    5.20
   3  -3  -1  124.59    5.20
  -3   3   1  123.99    5.20
   2  -3  -1   41.00    1.80
   2  -3  -1   41.30    1.90
  -2   3   1   43.00    1.90
   1  -3  -1   67.19    2.80
   1  -3  -1   65.19    2.80
  -1   3   1   68.19    2.90
   0  -3  -1    1.30    0.10
   0   3   1    1.50    0.20
  -1  -3  -1 1368.56   59.99
   1   3   1 1286.87   60.29
  -2  -3  -1   18.50    0.80
  -2  -3  -1   18.90    0.80
   2   3   1   19.40    0.90
   2   3   1   18.40    0.90
  -3  -3  -1  124.29    5.10
  -3  -3  -1  122.39    5.10
   3   3   1  125.29    5.10
   3   3   1  122.39    5.20
  -4  -3  -1   23.60    1.10
  -4  -3  -1   25.50    1.10
   4   3   1   24.70    1.20
   4   3   1   24.40    1.20
  -5  -3  -1    1.70    0.20
  -5  -3  -1    1.30    0.10
   5   3   1    1.80    0.30
   5   3   1    1.50    0.30
  -6  -3  -1   43.50    1.90
  -6  -3  -1   46.90    2.00
  -6  -3  -1   47.50    2.00
   6   3   1   45.90    2.10
   6   3   1   47.90    2.10
  -7  -3  -1    2.40    0.20
  -7  -3  -1    2.10    0.20
  -7  -3  -1    2.50    0.20
   7   3   1    2.20    0.30
   7   3   1    2.40    0.30
  -8  -3  -1    1.50    0.20
  -8  -3  -1    1.50    0.20
   8   3   1    1.80    0.30
  -9  -3  -1    0.60    0.10
  -9  -3  -1    0.60    0.10
   9   3   1    0.60    0.20
 -10  -3  -1   73.89    3.10
 -10  -3  -1   72.99    3.10
  10   3   1   75.29    3.30
 -11  -3  -1   39.60    1.70
  11   3   1   41.80    2.30
  11   3   1   39.80    2.10
  11   3   1   40.10    2.00
 -12  -3  -1    2.30    0.20
  12   3   1    2.90    0.60
  12   3   1    1.80    0.60
 -13  -3  -1    0.00    0.10
  13   3   1    0.00    0.20
  13   3   1    0.10    0.20
  13   3   1    0.40    0.20
  14   3   1    0.30    0.20
  14   3   1    0.80    0.20
  14   3   1    0.70    0.20
  15   3   1    0.20    0.20
  15   3   1    0.60    0.10
  15  -4  -1    0.10    0.10
 -15   4   1    0.20    0.10
  14  -4  -1    0.00    0.10
  14  -4  -1    0.00    0.10
 -14   4   1    0.00    0.10
  13  -4  -1    0.20    0.20
  13  -4  -1   -0.10    0.10
 -13   4   1    0.20    0.10
 -13   4   1    0.20    0.10
  12  -4  -1    0.00    0.20
  12  -4  -1    0.00    0.20
 -12   4   1    0.10    0.10
 -12   4   1   -0.10    0.10
 -12   4   1    0.20    0.10
  11  -4  -1    0.00    0.30
  11  -4  -1    0.00    0.30
  11  -4  -1    0.10    0.10
  11  -4  -1    0.10    0.20
 -11   4   1    0.60    0.10
 -11   4   1    0.10    0.20
 -11   4   1    0.40    0.10
  10  -4  -1   14.70    0.80
  10  -4  -1   13.80    0.90
  10  -4  -1   13.90    1.00
 -10   4   1   12.20    0.90
   9  -4  -1    0.00    0.20
   9  -4  -1    0.00    0.20
  -9   4   1    0.10    0.10
  -9   4   1    0.40    0.20
  -8   4   1    4.10    0.40
   7  -4  -1    0.40    0.20
  -7   4   1    0.50    0.20
  -7   4   1    0.90    0.20
   6  -4  -1   37.10    1.70
  -6   4   1   36.80    1.70
   5  -4  -1   34.90    1.60
  -5   4   1   33.70    1.60
   4  -4  -1    5.80    0.40
  -4   4   1    6.30    0.50
  -4   4   1    6.10    0.40
   3  -4  -1   73.99    3.10
   3  -4  -1   72.69    3.20
  -3   4   1   73.89    3.20
   2  -4  -1  100.99    4.20
   2  -4  -1   97.99    4.20
  -2   4   1  102.59    4.30
   1  -4  -1  386.36   25.50
  -1   4   1  396.26   25.40
   0  -4  -1    8.80    0.50
   0   4   1    9.30    0.60
  -1  -4  -1  626.84   33.10
   1   4   1  633.94   34.10
  -2  -4  -1   10.60    0.50
   2   4   1   10.40    0.60
   2   4   1   11.00    0.50
  -3  -4  -1   97.29    4.00
  -3  -4  -1   93.99    4.00
   3   4   1   97.79    4.10
   3   4   1   96.99    4.00
  -4  -4  -1    2.40    0.20
  -4  -4  -1    2.50    0.20
   4   4   1    3.00    0.30
  -5  -4  -1   41.40    1.70
  -5  -4  -1   39.30    1.70
   5   4   1   40.60    1.90
   5   4   1   40.10    1.80
  -6  -4  -1   81.39    3.50
  -6  -4  -1   86.49    3.50
  -6  -4  -1   81.09    3.40
   6   4   1   84.59    3.60
   6   4   1   85.29    3.60
  -7  -4  -1    0.50    0.10
  -7  -4  -1    0.50    0.10
  -7  -4  -1    0.50    0.10
   7   4   1    0.10    0.10
   7   4   1    0.40    0.20
  -8  -4  -1    1.20    0.10
  -8  -4  -1    1.50    0.20
   8   4   1    0.80    0.20
  -9  -4  -1    0.70    0.10
  -9  -4  -1    0.70    0.10
   9   4   1    0.80    0.20
 -10  -4  -1   33.90    1.50
 -10  -4  -1   35.30    1.50
  10   4   1   34.90    1.70
 -11  -4  -1   34.70    1.60
  11   4   1   34.90    1.90
  11   4   1   37.60    1.90
  11   4   1   37.10    2.10
 -12  -4  -1    0.00    0.10
  12   4   1    0.10    0.30
  12   4   1    0.00    0.30
  12   4   1    0.00    0.30
  13   4   1    0.30    0.20
  13   4   1    0.30    0.20
  13   4   1    0.20    0.30
  14   4   1    0.10    0.10
  14   4   1    0.20    0.10
  14   4   1   -0.10    0.10
  15   4   1    0.00    0.10
  15   4   1    0.00    0.10
  15  -5  -1    0.00    0.10
 -15   5   1    0.00    0.10
  14  -5  -1    0.00    0.10
  14  -5  -1    0.10    0.10
 -14   5   1    0.10    0.10
  13  -5  -1   -0.10    0.10
  13  -5  -1   -0.10    0.10
 -13   5   1   -0.10    0.10
 -13   5   1    0.10    0.10
  12  -5  -1    1.10    0.30
  12  -5  -1    0.60    0.30
 -12   5   1    0.80    0.20
 -12   5   1    0.70    0.10
 -12   5   1    1.00    0.10
  11  -5  -1    2.10    0.50
  11  -5  -1    2.40    0.40
 -11   5   1    2.10    0.20
 -11   5   1    2.20    0.20
 -11   5   1    1.80    0.30
  10  -5  -1    4.80    0.70
 -10   5   1    4.30    0.40
   9  -5  -1    0.70    0.20
   9  -5  -1    0.30    0.30
  -9   5   1    0.40    0.30
  -9   5   1    0.60    0.20
   8  -5  -1    2.30    0.40
   8  -5  -1    2.20    0.30
  -8   5   1    2.40    0.30
  -8   5   1    1.80    0.30
   7  -5  -1    0.30    0.20
  -7   5   1    0.20    0.20
  -7   5   1    0.00    0.10
  -6   5   1    1.40    0.20
  -6   5   1    1.50    0.30
   5  -5  -1   78.79    3.40
  -5   5   1   76.99    3.40
  -5   5   1   82.09    3.50
   4  -5  -1   24.30    1.20
   4  -5  -1   25.40    1.20
  -4   5   1   25.20    1.30
  -4   5   1   24.80    1.20
   3  -5  -1    2.30    0.30
   3  -5  -1    2.20    0.30
  -3   5   1    2.00    0.30
   2  -5  -1   36.60    1.60
   2  -5  -1   35.60    1.60
  -2   5   1   37.90    1.70
   1  -5  -1 2759.02  123.59
  -1   5   1 2655.83  122.89
   0  -5  -1   14.40    0.70
   0   5   1   14.70    0.80
  -1  -5  -1  118.39    4.90
  -2  -5  -1    1.60    0.20
  -2  -5  -1    1.80    0.20
   2   5   1    1.90    0.20
  -3  -5  -1  160.18    6.40
  -3  -5  -1  150.48    6.40
   3   5   1  157.78    6.50
   3   5   1  156.48    6.40
  -4  -5  -1    1.80    0.20
  -4  -5  -1    2.00    0.20
   4   5   1    2.40    0.30
   4   5   1    1.80    0.20
  -5  -5  -1  127.19    5.20
   5   5   1  123.29    5.30
   5   5   1  127.69    5.30
  -6  -5  -1   12.60    0.60
  -6  -5  -1   12.80    0.60
   6   5   1   13.00    0.70
   6   5   1   12.80    0.70
  -7  -5  -1    0.20    0.10
  -7  -5  -1    0.10    0.10
   7   5   1    0.10    0.10
   7   5   1    0.30    0.20
  -8  -5  -1    2.20    0.20
  -8  -5  -1    2.40    0.20
   8   5   1    2.00    0.30
  -9  -5  -1    0.10    0.10
   9   5   1    0.20    0.20
 -10  -5  -1   14.30    0.70
  10   5   1   15.00    0.80
 -11  -5  -1    0.80    0.10
  11   5   1    0.70    0.40
  11   5   1    0.40    0.40
  11   5   1    0.70    0.30
  12   5   1    0.30    0.30
  12   5   1    1.10    0.30
  12   5   1    0.80    0.30
  13   5   1    0.40    0.20
  13   5   1    0.40    0.20
  13   5   1    0.20    0.20
  14   5   1    0.00    0.10
  14   5   1   -0.10    0.10
  15   5   1    0.50    0.10
  15   5   1    0.30    0.10
  14  -6  -1    0.00    0.10
  14  -6  -1    0.00    0.10
 -14   6   1    0.00    0.10
  13  -6  -1    0.10    0.20
  13  -6  -1    0.20    0.20
 -13   6   1    0.10    0.10
 -13   6   1    0.20    0.10
  12  -6  -1    1.90    0.50
  12  -6  -1    1.10    0.30
 -12   6   1    1.30    0.20
 -12   6   1    1.20    0.20
  11  -6  -1    0.20    0.20
  11  -6  -1    0.30    0.10
  11  -6  -1    0.00    0.20
 -11   6   1    0.20    0.10
 -11   6   1    0.10    0.10
 -11   6   1    0.30    0.10
  10  -6  -1    9.90    0.60
  10  -6  -1   10.60    0.80
 -10   6   1    9.10    0.60
 -10   6   1   10.70    0.60
 -10   6   1    9.40    0.60
   9  -6  -1   -0.10    0.20
  -9   6   1    0.20    0.20
  -9   6   1    0.20    0.10
   8  -6  -1    0.40    0.20
   8  -6  -1    0.50    0.30
  -8   6   1    0.30    0.10
  -8   6   1    0.50    0.20
   7  -6  -1    0.60    0.20
  -7   6   1    1.00    0.20
  -7   6   1    0.90    0.20
   6  -6  -1   73.39    3.30
  -6   6   1   75.39    3.20
  -6   6   1   74.99    3.30
   5  -6  -1   98.79    4.20
  -5   6   1   98.19    4.20
  -5   6   1   98.49    4.30
   4  -6  -1   23.00    1.20
   4  -6  -1   23.20    1.20
  -4   6   1   24.70    1.20
   3  -6  -1   66.49    3.00
   3  -6  -1   70.89    3.00
  -3   6   1   64.99    2.90
  -3   6   1   70.89    3.00
   2  -6  -1   26.30    1.20
   2  -6  -1   25.80    1.20
  -2   6   1   26.30    1.30
   1  -6  -1   25.30    1.20
  -1   6   1   25.30    1.30
   0  -6  -1   26.50    1.20
   0   6   1   25.60    1.30
  -1  -6  -1   43.90    1.80
   1   6   1   39.70    1.90
  -2  -6  -1    9.20    0.50
   2   6   1    8.90    0.40
  -3  -6  -1    0.60    0.10
  -3  -6  -1    0.80    0.10
   3   6   1    0.70    0.10
  -4  -6  -1   12.50    0.60
  -4  -6  -1   11.50    0.60
   4   6   1   13.10    0.70
   4   6   1   12.00    0.60
  -5  -6  -1   83.89    3.60
  -5  -6  -1   87.99    3.70
  -5  -6  -1   91.39    3.70
   5   6   1   89.59    3.80
   5   6   1   87.89    3.70
  -6  -6  -1  185.78    7.80
  -6  -6  -1  194.88    7.80
  -6  -6  -1  189.78    7.80
  -7  -6  -1    1.10    0.10
  -7  -6  -1    1.20    0.10
   7   6   1    1.50    0.20
  -8  -6  -1   13.80    0.60
  -8  -6  -1   14.20    0.70
  -9  -6  -1    8.60    0.50
   9   6   1    9.10    0.60
 -10  -6  -1   36.70    1.60
  10   6   1   39.10    2.10
  10   6   1   29.90    2.20
 -11  -6  -1    6.70    0.40
  11   6   1    6.30    0.70
  11   6   1    6.10    0.70
 -12  -6  -1    2.40    0.20
  12   6   1    2.30    0.40
  12   6   1    2.20    0.40
 -13  -6  -1    0.80    0.10
  13   6   1    1.00    0.30
  13   6   1    1.10    0.30
  14   6   1    0.10    0.10
  14   6   1   -0.20    0.10
  15   6   1    0.10    0.10
  15   6   1    0.10    0.10
  14  -7  -1    0.00    0.10
 -14   7   1    0.00    0.10
  13  -7  -1    0.00    0.10
  13  -7  -1    0.10    0.20
 -13   7   1    0.20    0.10
 -13   7   1    0.20    0.10
  12  -7  -1    2.30    0.30
  12  -7  -1    1.50    0.40
 -12   7   1    2.20    0.20
 -12   7   1    1.80    0.20
  11  -7  -1   23.00    1.50
  11  -7  -1   22.90    1.10
  11  -7  -1   22.10    1.20
 -11   7   1   22.40    1.10
 -11   7   1   23.80    1.10
 -11   7   1   22.60    1.10
  10  -7  -1    8.30    0.50
  10  -7  -1    7.30    0.70
 -10   7   1    8.70    0.50
 -10   7   1    8.20    0.50
 -10   7   1    7.60    0.50
   9  -7  -1    0.50    0.20
   9  -7  -1    0.30    0.20
  -9   7   1    0.30    0.30
  -9   7   1    0.60    0.20
  -9   7   1    0.50    0.20
   8  -7  -1    0.90    0.20
   8  -7  -1    0.20    0.30
  -8   7   1    0.90    0.20
  -8   7   1    0.50    0.20
   7  -7  -1    2.80    0.50
   7  -7  -1    2.20    0.30
  -7   7   1    2.40    0.30
  -7   7   1    2.70    0.40
   6  -7  -1   14.80    0.90
  -6   7   1   16.40    0.90
  -6   7   1   17.40    0.80
   5  -7  -1    8.90    0.60
  -5   7   1    9.80    0.70
  -5   7   1   10.30    0.60
   4  -7  -1    5.20    0.50
   4  -7  -1    4.90    0.40
  -4   7   1    6.20    0.40
  -4   7   1    5.80    0.50
   3  -7  -1    0.10    0.20
   3  -7  -1   -0.10    0.10
  -3   7   1    0.30    0.20
  -3   7   1    0.00    0.20
   2  -7  -1    1.40    0.20
   2  -7  -1    1.30    0.20
  -2   7   1    2.00    0.30
   1  -7  -1   46.90    2.00
  -1   7   1   44.80    2.10
   0  -7  -1   15.90    0.80
   0   7   1   16.10    0.90
  -1  -7  -1   56.59    2.40
   1   7   1   54.99    2.50
  -2  -7  -1   18.40    0.80
   2   7   1   17.10    0.80
  -3  -7  -1    3.60    0.20
  -3  -7  -1    3.80    0.30
  -3  -7  -1    4.00    0.30
   3   7   1    3.80    0.30
  -4  -7  -1   62.29    2.50
  -4  -7  -1   58.59    2.60
  -4  -7  -1   58.09    2.50
   4   7   1   61.79    2.60
  -5  -7  -1    0.10    0.10
  -5  -7  -1   -0.10    0.10
   5   7   1    0.10    0.10
  -6  -7  -1    3.50    0.20
   6   7   1    4.00    0.30
   6   7   1    3.50    0.40
  -7  -7  -1    0.60    0.10
   7   7   1    0.80    0.20
  -8  -7  -1    0.10    0.10
  -9  -7  -1    2.80    0.20
  -9  -7  -1    2.60    0.20
 -10  -7  -1    9.40    0.50
  10   7   1    9.70    0.80
  10   7   1   10.40    0.90
 -11  -7  -1    1.60    0.20
  11   7   1    1.40    0.40
  11   7   1    1.70    0.40
 -12  -7  -1    1.70    0.20
  12   7   1    1.50    0.30
  12   7   1    2.10    0.40
  13   7   1    1.00    0.30
  14   7   1    0.00    0.10
  14   7   1   -0.10    0.10
  15   7   1    1.20    0.20
  15   7   1    1.60    0.20
  14  -8  -1    0.00    0.10
 -14   8   1    0.00    0.10
  13  -8  -1    0.40    0.10
  13  -8  -1    0.10    0.20
 -13   8   1    0.20    0.10
 -13   8   1    0.30    0.10
  12  -8  -1    0.20    0.20
  12  -8  -1    0.40    0.20
  12  -8  -1    0.30    0.10
 -12   8   1    0.30    0.10
 -12   8   1    0.40    0.10
 -12   8   1    0.40    0.10
  11  -8  -1    1.10    0.20
  11  -8  -1    1.30    0.30
  11  -8  -1    1.40    0.40
 -11   8   1    1.50    0.20
 -11   8   1    1.50    0.20
 -11   8   1    1.60    0.20
  10  -8  -1    2.90    0.30
  10  -8  -1    2.50    0.40
  10  -8  -1    2.60    0.50
 -10   8   1    2.90    0.30
 -10   8   1    2.50    0.30
 -10   8   1    2.40    0.30
   9  -8  -1    1.30    0.40
   9  -8  -1    1.60    0.40
  -9   8   1    1.60    0.20
   8  -8  -1    2.80    0.40
   8  -8  -1    2.50    0.30
  -8   8   1    1.50    0.40
  -8   8   1    2.00    0.30
   7  -8  -1    1.70    0.30
   7  -8  -1    1.80    0.60
  -7   8   1    1.90    0.30
  -7   8   1    2.00    0.30
   6  -8  -1  222.58    9.60
  -6   8   1  236.88    9.60
  -6   8   1  235.18    9.70
   5  -8  -1  125.09    5.30
  -5   8   1  121.29    5.40
  -5   8   1  128.39    5.30
   4  -8  -1    5.20    0.40
   4  -8  -1    5.70    0.50
  -4   8   1    5.20    0.50
  -4   8   1    5.90    0.50
   3  -8  -1   33.40    1.60
   3  -8  -1   34.20    1.60
  -3   8   1   36.20    1.70
   2  -8  -1    6.70    0.40
   2  -8  -1    6.50    0.50
   1  -8  -1   34.60    1.50
  -1   8   1   31.90    1.60
   0  -8  -1    5.00    0.40
   0  -8  -1    4.30    0.30
   0   8   1    4.40    0.40
  -1  -8  -1   52.89    2.20
  -1  -8  -1   49.50    2.20
   1   8   1   50.69    2.30
  -2  -8  -1    1.30    0.20
  -2  -8  -1    1.20    0.20
   2   8   1    1.00    0.30
  -3  -8  -1   45.40    1.90
  -3  -8  -1   46.00    2.00
  -4  -8  -1    7.60    0.40
  -4  -8  -1    7.30    0.40
   4   8   1    7.40    0.40
  -5  -8  -1    0.20    0.10
   5   8   1    0.00    0.10
  -6  -8  -1   56.89    2.40
  -6  -8  -1   55.99    2.30
   6   8   1   51.39    2.30
  -7  -8  -1    0.00    0.10
  -7  -8  -1    0.10    0.10
  -8  -8  -1    1.50    0.10
  -8  -8  -1    1.30    0.20
  -9  -8  -1    0.00    0.10
  -9  -8  -1   -0.10    0.10
 -10  -8  -1    3.80    0.30
  10   8   1    3.90    0.70
  10   8   1    3.00    0.80
 -11  -8  -1    2.60    0.20
  11   8   1    2.00    0.40
  11   8   1    2.20    0.40
 -12  -8  -1    0.10    0.10
  12   8   1   -0.20    0.20
  12   8   1    0.10    0.20
  13   8   1    1.00    0.20
  13   8   1    1.00    0.30
  14   8   1   -0.10    0.10
  14   8   1    0.00    0.10
  15   8   1    0.00    0.10
  15   8   1    0.00    0.10
  14  -9  -1    0.10    0.10
 -14   9   1    0.20    0.10
  13  -9  -1    0.10    0.10
 -13   9   1    0.50    0.10
 -13   9   1    0.30    0.10
  12  -9  -1    0.70    0.20
  12  -9  -1    1.10    0.30
 -12   9   1    1.10    0.10
 -12   9   1    1.00    0.10
  11  -9  -1    2.40    0.20
  11  -9  -1    2.50    0.50
  11  -9  -1    1.80    0.40
 -11   9   1    1.70    0.20
 -11   9   1    2.20    0.20
 -11   9   1    2.20    0.20
  10  -9  -1    1.50    0.30
  10  -9  -1    1.10    0.50
  10  -9  -1    1.40    0.30
 -10   9   1    1.30    0.20
 -10   9   1    1.50    0.20
 -10   9   1    1.80    0.20
   9  -9  -1    0.40    0.20
   9  -9  -1    0.00    0.30
  -9   9   1    0.30    0.20
  -9   9   1    0.50    0.20
  -9   9   1    0.10    0.10
   8  -9  -1    0.10    0.20
   8  -9  -1    0.10    0.20
  -8   9   1    0.20    0.20
  -8   9   1    0.10    0.10
   7  -9  -1    1.00    0.20
   7  -9  -1    1.60    0.40
  -7   9   1    1.40    0.20
  -7   9   1    0.80    0.20
   6  -9  -1   47.50    2.20
   6  -9  -1   48.00    2.40
  -6   9   1   51.69    2.20
   5  -9  -1    1.80    0.30
  -5   9   1    1.80    0.30
  -5   9   1    1.80    0.30
   4  -9  -1    3.30    0.40
   4  -9  -1    3.10    0.30
  -4   9   1    2.80    0.30
  -4   9   1    3.40    0.50
   3  -9  -1    6.50    0.50
   3  -9  -1    7.30    0.60
  -3   9   1    7.90    0.50
  -3   9   1    7.20    0.60
   2  -9  -1   16.50    0.80
   2  -9  -1   16.10    0.80
   2  -9  -1   15.60    0.80
  -2   9   1   16.20    0.90
  -2   9   1   15.40    0.80
   1  -9  -1   55.69    2.40
   1  -9  -1   56.09    2.40
   1  -9  -1   55.19    2.40
  -1   9   1   56.49    2.50
   0  -9  -1   14.20    0.70
   0  -9  -1   14.10    0.70
   0   9   1   14.00    0.80
  -1  -9  -1   41.80    1.80
   1   9   1   40.40    1.90
  -2  -9  -1    4.10    0.30
  -3  -9  -1   27.40    1.20
  -3  -9  -1   26.50    1.20
   3   9   1   27.80    1.30
  -4  -9  -1   26.70    1.20
   4   9   1   26.70    1.20
  -5  -9  -1   20.50    0.90
  -5  -9  -1   21.10    0.90
  -6  -9  -1   15.70    0.70
  -6  -9  -1   14.60    0.70
  -7  -9  -1    0.40    0.10
  -7  -9  -1    0.30    0.10
  -8  -9  -1    1.70    0.20
  -8  -9  -1    1.50    0.10
  -9  -9  -1    2.00    0.10
  -9  -9  -1    1.90    0.20
 -10  -9  -1    6.40    0.40
  10   9   1    6.30    0.70
  10   9   1    5.20    0.70
 -11  -9  -1    1.20    0.10
  11   9   1    0.80    0.30
  11   9   1    1.00    0.30
 -12  -9  -1    0.10    0.10
  12   9   1   -0.30    0.20
  12   9   1   -0.20    0.20
  13   9   1    0.10    0.20
  13   9   1    0.00    0.20
  14   9   1    0.20    0.10
  14   9   1    0.20    0.20
  15   9   1    0.00    0.10
  15   9   1   -0.10    0.10
  13 -10  -1    0.00    0.10
 -13  10   1    0.00    0.10
 -13  10   1    0.00    0.10
  12 -10  -1    0.60    0.10
  12 -10  -1    0.40    0.20
 -12  10   1    0.80    0.10
 -12  10   1    0.60    0.10
  11 -10  -1    0.30    0.30
  11 -10  -1    0.00    0.10
  11 -10  -1    0.20    0.20
 -11  10   1    0.10    0.10
 -11  10   1    0.20    0.10
  10 -10  -1    5.40    0.40
  10 -10  -1    5.90    0.70
  10 -10  -1    4.90    0.50
 -10  10   1    5.30    0.40
 -10  10   1    5.40    0.40
 -10  10   1    5.70    0.40
   9 -10  -1    0.10    0.10
   9 -10  -1    0.30    0.30
  -9  10   1    0.00    0.10
  -9  10   1    0.20    0.10
  -9  10   1    0.00    0.10
   8 -10  -1    0.30    0.20
  -8  10   1    0.00    0.10
  -8  10   1    0.10    0.20
   7 -10  -1    0.00    0.20
  -7  10   1   -0.10    0.20
  -7  10   1    0.00    0.10
   6 -10  -1    1.70    0.40
   6 -10  -1    1.50    0.30
  -6  10   1    1.40    0.30
  -6  10   1    1.30    0.20
   5 -10  -1    3.30    0.40
  -5  10   1    3.60    0.30
  -5  10   1    2.60    0.40
   4 -10  -1   -0.10    0.10
  -4  10   1    0.30    0.20
  -4  10   1    0.10    0.10
   3 -10  -1    1.30    0.20
   3 -10  -1    1.10    0.20
  -3  10   1    0.80    0.20
  -3  10   1    1.00    0.30
   2 -10  -1    0.70    0.20
   2 -10  -1    0.60    0.20
  -2  10   1    0.70    0.20
   1 -10  -1   83.59    3.50
   1 -10  -1   78.89    3.40
  -1  10   1   80.09    3.60
   0 -10  -1   69.79    3.00
   0 -10  -1   74.89    3.10
   0  10   1   67.59    3.10
  -1 -10  -1   16.00    0.80
  -1 -10  -1   14.10    0.70
   1  10   1   13.90    0.80
   1  10   1   13.90    0.70
  -2 -10  -1    5.20    0.40
  -2 -10  -1    4.80    0.30
  -3 -10  -1    2.80    0.30
  -3 -10  -1    2.40    0.20
  -4 -10  -1   43.70    1.90
  -5 -10  -1   28.50    1.30
  -5 -10  -1   28.40    1.30
  -6 -10  -1  149.09    6.10
  -6 -10  -1  146.39    6.10
  -7 -10  -1    1.90    0.20
  -7 -10  -1    1.80    0.20
  -8 -10  -1    0.10    0.10
  -8 -10  -1   -0.10    0.10
  -9 -10  -1    0.80    0.10
  -9 -10  -1    0.80    0.10
   9  10   1    0.30    0.30
 -10 -10  -1   10.70    0.60
  10  10   1   11.10    0.90
  10  10   1   12.50    0.90
 -11 -10  -1    4.20    0.30
  11  10   1    5.40    0.80
 -12 -10  -1    0.10    0.10
  12  10   1    0.20    0.20
  12  10   1    0.30    0.20
  13  10   1    0.40    0.20
  13  10   1    0.50    0.20
  14  10   1   -0.10    0.10
  14  10   1   -0.10    0.10
  15  10   1    0.00    0.10
  15  10   1    0.20    0.10
  13 -11  -1    0.10    0.10
 -13  11   1    0.40    0.10
 -13  11   1    0.20    0.10
 -13  11   1    0.20    0.10
  12 -11  -1    0.30    0.20
 -12  11   1    0.60    0.10
 -12  11   1    1.10    0.10
  11 -11  -1    2.80    0.40
  11 -11  -1    3.10    0.20
 -11  11   1    3.00    0.20
 -11  11   1    2.50    0.20
  10 -11  -1    3.60    0.30
  10 -11  -1    3.00    0.50
 -10  11   1    3.00    0.30
 -10  11   1    3.50    0.30
 -10  11   1    3.40    0.30
   9 -11  -1    1.50    0.30
   9 -11  -1    1.50    0.50
  -9  11   1    1.30    0.30
  -9  11   1    1.70    0.20
   8 -11  -1    0.10    0.20
   8 -11  -1   -0.10    0.20
  -8  11   1    0.00    0.10
  -8  11   1   -0.20    0.10
  -8  11   1    0.00    0.10
   7 -11  -1   13.80    0.90
   7 -11  -1   13.80    0.80
  -7  11   1   13.40    0.80
  -7  11   1   14.00    0.70
  -7  11   1   14.00    0.90
  -7  11   1   13.60    0.80
   6 -11  -1    0.20    0.30
  -6  11   1    0.40    0.20
  -6  11   1    0.50    0.20
   5 -11  -1    0.20    0.30
  -5  11   1    0.30    0.30
  -5  11   1    0.10    0.10
   4 -11  -1   16.00    0.80
  -4  11   1   16.20    0.80
  -4  11   1   16.60    1.00
   3 -11  -1    5.10    0.50
   3 -11  -1    5.00    0.40
  -3  11   1    4.60    0.40
   2 -11  -1   35.00    1.60
   2 -11  -1   35.00    1.60
   2 -11  -1   35.20    1.60
  -2  11   1   34.10    1.70
   1 -11  -1   45.10    2.00
   1 -11  -1   43.70    1.90
   1 -11  -1   44.50    2.00
  -1  11   1   44.20    2.10
   0 -11  -1   16.50    0.90
   0 -11  -1   17.50    0.80
   0  11   1   16.80    1.00
  -1 -11  -1   66.09    2.70
   1  11   1   61.19    2.70
  -2 -11  -1    1.30    0.20
  -3 -11  -1    0.30    0.10
  -3 -11  -1    0.50    0.10
  -4 -11  -1    4.70    0.30
  -4 -11  -1    4.80    0.30
  -5 -11  -1    0.10    0.10
  -5 -11  -1    0.10    0.10
  -6 -11  -1    0.60    0.10
  -6 -11  -1    0.60    0.10
  -7 -11  -1    1.50    0.20
  -7 -11  -1    1.30    0.10
  -8 -11  -1    6.70    0.40
  -8 -11  -1    7.00    0.40
  -9 -11  -1    0.80    0.10
   9  11   1    1.10    0.30
   9  11   1    0.50    0.40
 -10 -11  -1   10.90    0.50
  10  11   1   10.40    0.80
  10  11   1   10.50    0.80
 -11 -11  -1    2.00    0.20
  11  11   1    1.30    0.30
  11  11   1    1.50    0.30
 -12 -11  -1    0.40    0.10
  12  11   1    0.30    0.20
  12  11   1    0.30    0.20
  13  11   1    0.00    0.10
  13  11   1    0.00    0.10
  14  11   1   -0.10    0.10
  14  11   1    0.00    0.10
 -13  12   1    0.00    0.10
 -13  12   1    0.00    0.10
 -12  12   1    7.70    0.40
 -12  12   1    7.70    0.40
  11 -12  -1    1.40    0.10
  11 -12  -1    1.10    0.30
 -11  12   1    1.30    0.10
 -11  12   1    1.20    0.10
  10 -12  -1    0.90    0.40
  10 -12  -1    1.40    0.20
 -10  12   1    1.00    0.20
 -10  12   1    1.20    0.20
   9 -12  -1    1.50    0.40
   9 -12  -1    1.30    0.20
  -9  12   1    1.30    0.20
  -9  12   1    1.60    0.20
  -9  12   1    1.20    0.20
   8 -12  -1    0.50    0.30
   8 -12  -1    0.40    0.20
  -8  12   1    0.40    0.10
  -8  12   1    0.30    0.20
  -8  12   1    0.70    0.20
   7 -12  -1    1.50    0.30
   7 -12  -1    1.60    0.40
  -7  12   1    1.80    0.40
  -7  12   1    1.50    0.20
  -7  12   1    1.40    0.40
   6 -12  -1    0.30    0.20
  -6  12   1    0.20    0.20
  -6  12   1    0.40    0.40
   5 -12  -1    1.50    0.40
  -5  12   1    1.10    0.30
  -5  12   1    1.80    0.20
   4 -12  -1    0.40    0.30
  -4  12   1    0.50    0.30
  -4  12   1    0.60    0.20
   3 -12  -1    6.60    0.50
  -3  12   1    5.40    0.60
  -3  12   1    5.00    0.40
   2 -12  -1    0.80    0.20
   2 -12  -1    1.10    0.20
  -2  12   1    0.80    0.30
   1 -12  -1  174.48    7.30
   1 -12  -1  176.68    7.30
   0 -12  -1    3.10    0.30
   0 -12  -1    2.30    0.30
  -1 -12  -1   18.30    0.90
  -1 -12  -1   18.90    0.90
  -2 -12  -1   35.40    1.60
  -2 -12  -1   35.40    1.60
  -3 -12  -1    0.80    0.20
  -3 -12  -1    1.10    0.20
  -4 -12  -1    0.30    0.10
  -4 -12  -1    0.10    0.10
  -5 -12  -1   24.60    1.10
  -5 -12  -1   24.60    1.20
  -6 -12  -1   49.90    2.20
  -6 -12  -1   51.49    2.20
  -7 -12  -1    0.00    0.10
  -7 -12  -1    0.10    0.10
  -8 -12  -1    0.30    0.10
  -8 -12  -1    0.50    0.10
  -9 -12  -1    0.80    0.10
   9  12   1    0.70    0.30
   9  12   1    1.00    0.40
 -10 -12  -1   18.80    0.90
  10  12   1   19.00    1.20
  10  12   1   17.30    1.10
 -11 -12  -1    1.90    0.20
  11  12   1    1.30    0.30
  11  12   1    2.10    0.40
  12  12   1    0.80    0.20
  12  12   1    0.60    0.30
  13  12   1    0.00    0.10
  13  12   1    0.10    0.10
  14  12   1    0.10    0.10
  14  12   1    0.10    0.10
  12 -13  -1    0.00    0.10
 -12  13   1    0.40    0.10
 -12  13   1    0.50    0.10
 -12  13   1    0.30    0.10
  11 -13  -1    3.20    0.30
  11 -13  -1    1.90    0.30
 -11  13   1    2.90    0.20
 -11  13   1    2.70    0.20
  10 -13  -1    5.00    0.50
  10 -13  -1    6.70    0.40
 -10  13   1    6.30    0.40
 -10  13   1    6.30    0.30
   9 -13  -1    0.50    0.30
   9 -13  -1    0.70    0.10
  -9  13   1    0.90    0.20
  -9  13   1    0.90    0.20
  -9  13   1    1.00    0.10
   8 -13  -1    0.20    0.30
  -8  13   1    0.20    0.10
   7 -13  -1    6.40    0.50
   7 -13  -1    6.30    0.50
  -7  13   1    6.10    0.40
  -7  13   1    6.40    0.50
  -7  13   1    6.10    0.40
   6 -13  -1    2.20    0.40
   6 -13  -1    1.40    0.30
  -6  13   1    1.20    0.30
  -6  13   1    1.50    0.20
  -6  13   1    1.60    0.20
   5 -13  -1    9.70    0.70
  -5  13   1    8.60    0.70
  -5  13   1    8.40    0.50
   4 -13  -1    3.50    0.50
  -4  13   1    3.50    0.30
  -4  13   1    3.10    0.40
  -3  13   1   -0.10    0.30
  -3  13   1    0.00    0.20
   2 -13  -1    1.40    0.20
   2 -13  -1    1.00    0.20
   1 -13  -1   62.79    2.70
   1 -13  -1   61.89    2.70
   0 -13  -1   14.30    0.80
   0 -13  -1   14.60    0.70
  -1 -13  -1   98.99    4.20
  -1 -13  -1   99.89    4.20
  -2 -13  -1   17.40    0.90
  -2 -13  -1   17.40    0.80
  -3 -13  -1    0.50    0.10
  -3 -13  -1    0.20    0.10
  -4 -13  -1    0.80    0.20
  -4 -13  -1    0.90    0.20
  -5 -13  -1  103.29    4.40
  -5 -13  -1  107.99    4.40
  -6 -13  -1    0.10    0.10
  -6 -13  -1    0.10    0.10
  -7 -13  -1    0.20    0.10
  -7 -13  -1    0.40    0.10
   8  13   1    0.60    0.30
   8  13   1    0.40    0.40
   8  13   1    0.10    0.30
  -9 -13  -1    0.20    0.10
   9  13   1    0.10    0.30
   9  13   1    0.10    0.30
  10  13   1    5.50    0.60
  10  13   1    5.80    0.60
 -11 -13  -1    0.50    0.10
  11  13   1    0.90    0.30
  11  13   1    0.40    0.20
  12  13   1    1.10    0.20
  12  13   1    0.90    0.20
  13  13   1    0.00    0.10
  13  13   1   -0.10    0.10
  14  13   1    0.10    0.10
  14  13   1    0.10    0.10
 -12  14   1    0.70    0.10
 -12  14   1    0.70    0.10
  11 -14  -1    0.00    0.10
  11 -14  -1   -0.10    0.10
 -11  14   1   -0.10    0.10
 -11  14   1    0.00    0.10
 -11  14   1    0.00    0.10
  10 -14  -1    5.70    0.30
 -10  14   1    5.70    0.30
 -10  14   1    5.70    0.40
 -10  14   1    5.70    0.30
   9 -14  -1    0.40    0.10
   9 -14  -1    0.30    0.20
  -9  14   1    0.60    0.10
  -9  14   1    0.20    0.20
  -9  14   1    0.60    0.10
   8 -14  -1    0.00    0.10
   8 -14  -1    0.10    0.30
  -8  14   1    0.10    0.10
  -8  14   1    0.20    0.10
  -8  14   1    0.00    0.10
   7 -14  -1    1.50    0.20
  -7  14   1    2.00    0.20
  -7  14   1    1.40    0.20
  -7  14   1    1.90    0.30
   6 -14  -1    0.50    0.30
   6 -14  -1    0.20    0.20
  -6  14   1    0.40    0.20
  -6  14   1    0.30    0.10
  -6  14   1    0.30    0.20
   5 -14  -1    4.80    0.60
   5 -14  -1    4.80    0.50
  -5  14   1    4.30    0.40
  -5  14   1    4.30    0.40
  -5  14   1    4.40    0.40
  -5  14   1    5.20    0.80
   4 -14  -1    0.30    0.20
  -4  14   1    0.30    0.20
   2 -14  -1    0.80    0.20
   2 -14  -1    0.50    0.20
   1 -14  -1   14.90    0.80
   1 -14  -1   15.20    0.80
   0 -14  -1    6.70    0.40
   0 -14  -1    5.70    0.40
  -1 -14  -1    6.40    0.40
  -1 -14  -1    6.10    0.40
  -2 -14  -1    5.10    0.40
  -2 -14  -1    5.20    0.40
  -3 -14  -1    0.70    0.20
  -3 -14  -1    0.90    0.20
  -4 -14  -1    2.90    0.30
  -4 -14  -1    3.60    0.30
  -5 -14  -1   21.20    1.00
  -5 -14  -1   21.50    1.00
  -6 -14  -1    2.70    0.30
  -6 -14  -1    3.00    0.30
  -7 -14  -1    0.50    0.10
   7  14   1    0.30    0.40
   7  14   1    0.00    0.60
   7  14   1    0.70    0.40
  -8 -14  -1    2.50    0.20
   8  14   1    1.80    0.40
   8  14   1    2.60    0.40
   8  14   1    2.00    0.50
  -9 -14  -1    6.60    0.40
   9  14   1    6.60    0.70
   9  14   1    6.70    0.60
   9  14   1    6.90    0.70
 -10 -14  -1    1.00    0.10
  10  14   1    1.30    0.30
  10  14   1    0.60    0.30
 -11 -14  -1    2.10    0.20
  11  14   1    1.80    0.30
  11  14   1    2.80    0.50
  12  14   1    0.60    0.20
  12  14   1    0.20    0.20
  13  14   1    0.10    0.10
  13  14   1    0.00    0.10
  14  14   1    0.00    0.10
  14  14   1    0.10    0.10
  11 -15  -1    0.00    0.10
 -11  15   1    0.10    0.10
 -11  15   1    0.10    0.10
  10 -15  -1    0.60    0.10
 -10  15   1    0.30    0.10
 -10  15   1    0.40    0.10
 -10  15   1    0.40    0.10
   9 -15  -1    0.10    0.10
   9 -15  -1   -0.10    0.20
  -9  15   1    0.00    0.10
  -9  15   1    0.00    0.10
  -9  15   1    0.10    0.10
   8 -15  -1    0.20    0.10
  -8  15   1    0.30    0.10
  -8  15   1    0.30    0.10
  -8  15   1    0.40    0.10
   7 -15  -1    3.70    0.40
  -7  15   1    3.90    0.40
  -7  15   1    3.80    0.40
  -7  15   1    3.70    0.30
   6 -15  -1    0.00    0.20
  -6  15   1    0.10    0.10
  -6  15   1    0.20    0.10
  -6  15   1    0.10    0.20
   5 -15  -1   14.10    0.80
   5 -15  -1   13.10    0.70
  -5  15   1   12.10    0.70
  -5  15   1   13.10    0.70
  -5  15   1   10.70    0.80
  -5  15   1   12.30    0.80
   4 -15  -1    4.50    0.50
   4 -15  -1    3.80    0.40
   4 -15  -1    4.60    0.50
  -4  15   1    3.10    0.40
  -4  15   1    4.10    0.40
  -4  15   1    3.90    0.40
   3 -15  -1    1.00    0.30
  -3  15   1    0.90    0.30
   2 -15  -1    0.00    0.20
   2 -15  -1    0.20    0.20
  -2  15   1    0.60    0.40
   1 -15  -1   21.70    1.20
  -1  15   1   25.20    1.60
   0 -15  -1    9.50    0.60
   0 -15  -1    9.90    0.60
  -1 -15  -1   18.20    0.90
  -1 -15  -1   17.00    0.90
  -2 -15  -1    4.90    0.30
  -2 -15  -1    3.70    0.30
  -3 -15  -1    0.60    0.20
  -3 -15  -1    0.30    0.10
  -4 -15  -1    1.10    0.20
  -4 -15  -1    0.80    0.20
  -5 -15  -1    6.30    0.40
  -5 -15  -1    6.80    0.40
  -6 -15  -1    0.60    0.10
   6  15   1    0.30    0.30
   6  15   1    0.30    0.30
  -7 -15  -1    2.50    0.20
   7  15   1    3.00    0.50
   7  15   1    1.30    0.50
   7  15   1    2.00    0.40
  -8 -15  -1    0.70    0.10
   8  15   1    0.60    0.20
   8  15   1    0.00    0.30
   8  15   1    0.40    0.30
   9  15   1    0.70    0.20
   9  15   1    0.30    0.30
   9  15   1    0.60    0.30
 -10 -15  -1    0.60    0.10
  10  15   1    0.50    0.20
  10  15   1    0.30    0.20
  11  15   1    1.80    0.30
  11  15   1    1.80    0.30
  12  15   1    0.30    0.20
  12  15   1    0.90    0.20
  13  15   1    0.20    0.10
  13  15   1    0.20    0.10
 -11  16   1    0.40    0.10
  10 -16  -1    0.20    0.10
 -10  16   1    0.10    0.10
 -10  16   1    0.30    0.10
 -10  16   1    0.20    0.10
   9 -16  -1    0.10    0.10
  -9  16   1    0.20    0.10
  -9  16   1    0.20    0.10
  -9  16   1    0.20    0.10
   8 -16  -1    0.60    0.20
  -8  16   1    0.10    0.10
  -8  16   1    0.20    0.10
  -8  16   1    0.50    0.10
   7 -16  -1    1.00    0.20
  -7  16   1    0.60    0.10
  -7  16   1    0.50    0.10
  -7  16   1    0.60    0.20
   6 -16  -1    0.60    0.20
  -6  16   1    0.50    0.10
  -6  16   1    0.50    0.20
  -6  16   1    0.40    0.20
   5 -16  -1    3.40    0.40
   5 -16  -1    3.30    0.30
  -5  16   1    3.20    0.40
  -5  16   1    3.90    0.40
  -5  16   1    4.10    0.40
  -5  16   1    4.10    0.30
   4 -16  -1    3.10    0.30
   4 -16  -1    2.90    0.40
  -4  16   1    2.70    0.40
  -4  16   1    2.80    0.30
  -4  16   1    3.00    0.40
  -4  16   1    2.40    0.30
   3 -16  -1    1.00    0.20
   3 -16  -1    1.10    0.30
   3 -16  -1    1.00    0.20
  -3  16   1    0.50    0.20
  -3  16   1    0.60    0.30
   2 -16  -1    0.00    0.30
  -2  16   1    0.30    0.20
   1 -16  -1    6.90    0.50
   1 -16  -1    6.20    0.40
   0 -16  -1    5.30    0.50
   0 -16  -1    5.10    0.40
  -1 -16  -1    0.30    0.20
  -1 -16  -1    0.80    0.20
  -2 -16  -1    2.30    0.30
  -2 -16  -1    2.90    0.30
  -3 -16  -1    0.60    0.10
  -3 -16  -1    0.40    0.20
  -4 -16  -1    0.00    0.10
  -4 -16  -1   -0.10    0.10
  -5 -16  -1   59.09    2.60
  -5 -16  -1   54.69    2.80
  -5 -16  -1   60.99    2.50
   5  16   1   55.39    2.80
   5  16   1   58.89    2.60
   5  16   1   57.59    2.70
  -6 -16  -1    3.30    0.30
   6  16   1    3.30    0.40
   6  16   1    1.80    0.50
   6  16   1    2.40    0.40
  -7 -16  -1    9.20    0.50
  -7 -16  -1    8.80    0.70
   7  16   1   11.30    0.80
   7  16   1    8.30    0.70
   7  16   1    8.90    0.70
  -8 -16  -1    0.30    0.10
   8  16   1    0.30    0.30
   8  16   1    0.20    0.30
  -9 -16  -1    0.80    0.10
   9  16   1    0.40    0.20
   9  16   1    0.60    0.20
   9  16   1    0.90    0.30
  10  16   1    8.20    0.90
  10  16   1    8.80    0.60
  11  16   1    1.30    0.20
  11  16   1    1.40    0.20
  12  16   1    0.80    0.20
  12  16   1    0.70    0.20
  13  16   1    0.10    0.10
  13  16   1    0.00    0.10
  10 -17  -1    0.00    0.10
 -10  17   1    0.00    0.10
   9 -17  -1    0.40    0.10
  -9  17   1    0.50    0.10
  -9  17   1    0.50    0.10
  -9  17   1    0.40    0.10
   8 -17  -1    0.00    0.10
  -8  17   1    0.00    0.10
  -8  17   1    0.10    0.10
  -8  17   1    0.10    0.10
   7 -17  -1    0.00    0.20
  -7  17   1    0.00    0.10
  -7  17   1    0.30    0.20
  -7  17   1    0.10    0.10
   6 -17  -1    4.30    0.40
  -6  17   1    4.30    0.40
  -6  17   1    3.90    0.30
  -6  17   1    3.80    0.30
  -6  17   1    3.50    0.40
   5 -17  -1    1.50    0.30
   5 -17  -1    1.40    0.20
  -5  17   1    1.10    0.20
  -5  17   1    1.60    0.20
  -5  17   1    1.30    0.20
  -5  17   1    1.20    0.20
   4 -17  -1    1.20    0.20
   4 -17  -1    1.60    0.20
  -4  17   1    1.10    0.20
  -4  17   1    1.40    0.30
  -4  17   1    1.40    0.20
   3 -17  -1    0.20    0.20
   3 -17  -1    0.10    0.20
   3 -17  -1   -0.10    0.20
  -3  17   1   -0.10    0.20
  -3  17   1    0.30    0.20
  -3  17   1   -0.10    0.20
   2 -17  -1    5.70    0.50
   2 -17  -1    5.70    0.40
  -2  17   1    5.60    0.50
  -2  17   1    5.30    0.50
  -2  17   1    4.70    0.60
   1 -17  -1    6.20    0.40
   1 -17  -1    6.90    0.50
   1 -17  -1    6.30    0.60
  -1  17   1    6.90    0.60
  -1  17   1    7.30    0.60
   0 -17  -1    0.30    0.20
   0 -17  -1    0.00    0.20
   0 -17  -1   -0.10    0.20
   0 -17  -1    0.30    0.20
   0  17   1    0.00    0.20
  -1 -17  -1    7.40    0.50
  -1 -17  -1    6.60    0.40
  -1 -17  -1    6.70    0.50
  -1 -17  -1    6.50    0.50
   1  17   1    6.50    0.60
   1  17   1    6.80    0.60
  -2 -17  -1    0.20    0.20
  -2 -17  -1    0.80    0.20
  -2 -17  -1    0.60    0.20
   2  17   1    0.90    0.30
   2  17   1    1.30    0.30
  -3 -17  -1    3.10    0.30
  -3 -17  -1    2.70    0.40
  -3 -17  -1    2.80    0.30
   3  17   1    2.70    0.40
  -4 -17  -1   26.70    1.20
   4  17   1   28.50    1.70
   4  17   1   25.50    1.50
  -5 -17  -1   89.19    4.00
  -5 -17  -1   95.59    3.90
  -5 -17  -1   88.29    4.00
   5  17   1   95.99    4.10
   5  17   1   95.29    4.00
   5  17   1   93.69    4.20
  -6 -17  -1    0.80    0.20
  -6 -17  -1    1.00    0.20
  -6 -17  -1    0.70    0.20
   6  17   1    0.90    0.30
   6  17   1    1.10    0.40
   6  17   1    0.90    0.30
  -7 -17  -1    0.80    0.10
   7  17   1    0.70    0.40
  -8 -17  -1    0.30    0.10
  -8 -17  -1    0.20    0.10
   8  17   1   -0.10    0.20
   8  17   1    0.30    0.30
   8  17   1    0.20    0.20
  -9 -17  -1    0.50    0.10
  -9 -17  -1    0.90    0.20
   9  17   1    0.70    0.20
   9  17   1    0.90    0.20
 -10 -17  -1    1.30    0.20
  10  17   1    1.40    0.30
  10  17   1    1.30    0.20
 -11 -17  -1    1.50    0.20
  11  17   1    1.10    0.20
  11  17   1    1.60    0.20
 -12 -17  -1    0.40    0.10
  12  17   1    0.60    0.10
  12  17   1    0.30    0.10
   9 -18  -1    0.90    0.10
  -9  18   1    0.80    0.10
   8 -18  -1    1.20    0.20
  -8  18   1    0.80    0.10
  -8  18   1    0.80    0.10
   7 -18  -1    0.40    0.10
  -7  18   1    0.40    0.10
  -7  18   1    0.60    0.10
   6 -18  -1    0.00    0.20
  -6  18   1    0.00    0.10
  -6  18   1    0.30    0.20
  -6  18   1    0.10    0.20
   5 -18  -1    0.00    0.10
   5 -18  -1   -0.20    0.10
  -5  18   1   -0.10    0.10
  -5  18   1    0.00    0.20
  -5  18   1    0.00    0.10
   4 -18  -1    0.70    0.20
   4 -18  -1    1.20    0.20
  -4  18   1    0.60    0.20
  -4  18   1    0.70    0.20
  -4  18   1    0.50    0.20
   3 -18  -1    0.10    0.10
   3 -18  -1    0.00    0.20
  -3  18   1    0.20    0.20
  -3  18   1    0.00    0.20
   2 -18  -1    2.60    0.30
   2 -18  -1    2.10    0.30
   2 -18  -1    1.40    0.20
  -2  18   1    1.40    0.30
  -2  18   1    2.10    0.30
   1 -18  -1    0.80    0.20
   1 -18  -1    0.90    0.20
  -1  18   1    1.70    0.30
   0 -18  -1   37.50    1.70
   0 -18  -1   37.80    1.70
   0 -18  -1   35.90    1.60
   0  18   1   34.00    1.70
  -1 -18  -1    0.00    0.10
  -1 -18  -1    0.00    0.10
  -1 -18  -1    0.30    0.20
   1  18   1    0.30    0.20
  -2 -18  -1    3.80    0.30
  -2 -18  -1    4.80    0.40
  -2 -18  -1    4.40    0.40
   2  18   1    5.00    0.50
   2  18   1    4.70    0.50
  -3 -18  -1    0.10    0.20
  -3 -18  -1    0.20    0.20
  -3 -18  -1    0.10    0.10
   3  18   1   -0.10    0.30
   3  18   1    0.10    0.20
  -4 -18  -1    0.10    0.10
  -4 -18  -1    0.20    0.20
  -4 -18  -1    0.10    0.10
   4  18   1    0.20    0.20
   4  18   1    0.20    0.30
   4  18   1    0.20    0.20
  -5 -18  -1    3.50    0.30
  -5 -18  -1    3.70    0.40
  -5 -18  -1    4.20    0.30
   5  18   1    3.20    0.50
   5  18   1    3.80    0.40
   5  18   1    3.40    0.40
  -6 -18  -1    7.70    0.40
  -6 -18  -1    7.00    0.50
  -6 -18  -1    7.40    0.60
   6  18   1    8.00    0.90
   6  18   1    7.50    0.60
  -7 -18  -1    0.10    0.10
  -7 -18  -1    0.10    0.10
  -7 -18  -1    0.00    0.10
   7  18   1   -0.30    0.20
   7  18   1    0.30    0.30
   7  18   1   -0.10    0.10
  -8 -18  -1    0.20    0.10
  -8 -18  -1    0.20    0.20
   8  18   1    0.10    0.40
   8  18   1    0.40    0.20
   8  18   1    0.40    0.20
  -9 -18  -1    0.00    0.10
  -9 -18  -1   -0.10    0.10
   9  18   1    0.00    0.20
   9  18   1    0.10    0.20
 -10 -18  -1    3.30    0.20
  10  18   1    3.00    0.30
  10  18   1    2.50    0.30
 -11 -18  -1    0.70    0.10
  11  18   1    0.60    0.20
  11  18   1    0.90    0.20
  12  18   1    0.10    0.10
   9 -19  -1    2.50    0.20
  -9  19   1    2.50    0.20
   8 -19  -1    0.40    0.10
  -8  19   1    0.20    0.10
   7 -19  -1    1.10    0.10
  -7  19   1    1.40    0.20
   6 -19  -1    0.90    0.20
  -6  19   1    0.30    0.20
  -6  19   1    0.70    0.10
  -6  19   1    1.00    0.30
   5 -19  -1    0.00    0.10
   5 -19  -1    0.10    0.10
  -5  19   1    0.00    0.10
  -5  19   1    0.10    0.10
  -5  19   1   -0.20    0.10
   4 -19  -1   -0.20    0.10
   4 -19  -1    0.00    0.10
  -4  19   1    0.10    0.10
  -4  19   1   -0.10    0.10
   3 -19  -1    1.30    0.20
   3 -19  -1    2.00    0.30
  -3  19   1    1.40    0.20
  -3  19   1    1.50    0.30
   2 -19  -1    5.60    0.40
   2 -19  -1    6.50    0.50
   2 -19  -1    5.50    0.50
  -2  19   1    5.80    0.50
  -2  19   1    6.20    0.50
   1 -19  -1    3.70    0.40
   1 -19  -1    3.10    0.40
  -1  19   1    3.40    0.40
   0 -19  -1    5.40    0.40
   0 -19  -1    4.30    0.40
   0 -19  -1    5.20    0.40
   0  19   1    4.60    0.50
  -1 -19  -1    0.00    0.10
  -1 -19  -1    0.00    0.10
  -1 -19  -1    0.00    0.10
   1  19   1    0.20    0.20
  -2 -19  -1    4.30    0.40
  -2 -19  -1    4.70    0.40
  -2 -19  -1    3.70    0.40
  -3 -19  -1    1.60    0.20
  -3 -19  -1    1.20    0.20
  -3 -19  -1    1.00    0.20
   3  19   1    1.30    0.30
  -4 -19  -1    6.40    0.40
   4  19   1    7.40    0.80
   4  19   1    5.70    0.90
  -5 -19  -1    2.80    0.30
  -5 -19  -1    2.80    0.30
  -5 -19  -1    3.50    0.40
   5  19   1    2.70    0.40
   5  19   1    2.70    0.40
   5  19   1    3.20    0.30
  -6 -19  -1    0.10    0.10
  -6 -19  -1    0.00    0.10
  -6 -19  -1    0.10    0.10
   6  19   1    0.10    0.20
   6  19   1    0.20    0.20
   6  19   1    0.10    0.10
  -7 -19  -1   -0.10    0.20
  -7 -19  -1    0.00    0.10
  -7 -19  -1    0.00    0.10
   7  19   1   -0.10    0.20
  -8 -19  -1    0.40    0.10
  -8 -19  -1    0.40    0.10
  -8 -19  -1    0.50    0.20
   8  19   1    0.20    0.20
  -9 -19  -1    0.10    0.10
   9  19   1    0.20    0.20
   9  19   1   -0.10    0.10
 -10 -19  -1    1.20    0.10
  10  19   1    1.20    0.20
 -11 -19  -1    9.10    0.40
  11  19   1    8.10    0.50
   8 -20  -1    0.10    0.10
  -8  20   1    0.00    0.10
   7 -20  -1    0.00    0.10
  -7  20   1    0.00    0.10
   6 -20  -1    0.40    0.10
  -6  20   1    0.80    0.20
   5 -20  -1    0.10    0.20
   5 -20  -1    0.20    0.10
  -5  20   1    0.20    0.10
   4 -20  -1    6.70    0.40
   4 -20  -1    6.70    0.40
  -4  20   1    6.20    0.50
  -4  20   1    6.30    0.40
   3 -20  -1    0.60    0.20
   3 -20  -1    0.50    0.20
  -3  20   1    0.50    0.20
  -3  20   1    0.40    0.20
   2 -20  -1   -0.10    0.10
   2 -20  -1    0.20    0.20
  -2  20   1    0.10    0.20
   1 -20  -1    0.20    0.10
   1 -20  -1    0.00    0.10
  -1  20   1   -0.10    0.10
   0 -20  -1    3.10    0.30
   0 -20  -1    2.50    0.30
   0  20   1    2.30    0.30
  -1 -20  -1    0.20    0.10
  -1 -20  -1    0.10    0.10
  -1 -20  -1    0.00    0.10
  -2 -20  -1    1.40    0.20
  -2 -20  -1    0.70    0.20
  -2 -20  -1    1.20    0.20
   2  20   1    1.30    0.30
  -3 -20  -1    0.50    0.10
  -3 -20  -1    0.20    0.10
  -3 -20  -1    0.60    0.20
   3  20   1    0.50    0.20
  -4 -20  -1   -0.10    0.10
  -4 -20  -1    0.10    0.10
  -4 -20  -1    0.00    0.10
   4  20   1    0.10    0.20
   4  20   1    0.00    0.20
  -5 -20  -1    7.00    0.50
  -5 -20  -1    7.20    0.40
  -5 -20  -1    6.90    0.40
   5  20   1    7.30    0.60
   5  20   1    6.70    0.50
  -6 -20  -1    1.30    0.20
  -6 -20  -1    1.20    0.20
   6  20   1    1.30    0.20
   6  20   1    1.10    0.30
  -7 -20  -1    1.10    0.10
  -7 -20  -1    0.90    0.20
  -7 -20  -1    1.10    0.20
   7  20   1    0.80    0.20
  -8 -20  -1    1.30    0.20
  -8 -20  -1    1.20    0.20
   8  20   1    1.40    0.20
  -9 -20  -1    0.10    0.10
   9  20   1    0.00    0.10
 -10 -20  -1    1.40    0.20
  10  20   1    1.20    0.20
  11  20   1    2.60    0.20
   7 -21  -1    0.10    0.10
  -7  21   1    0.20    0.10
   6 -21  -1    0.00    0.10
  -6  21   1   -0.10    0.10
  -6  21   1    0.10    0.10
   5 -21  -1    0.70    0.10
  -5  21   1    1.10    0.20
  -5  21   1    1.10    0.10
   4 -21  -1    0.00    0.10
   4 -21  -1    0.10    0.10
  -4  21   1    0.10    0.10
   3 -21  -1    0.20    0.10
   3 -21  -1   -0.10    0.10
  -3  21   1    0.20    0.20
   2 -21  -1    3.20    0.30
   2 -21  -1    3.00    0.30
   1 -21  -1    0.10    0.10
   1 -21  -1    0.20    0.10
   0 -21  -1    0.30    0.10
   0 -21  -1    0.20    0.10
  -1 -21  -1    0.00    0.10
  -1 -21  -1    0.00    0.10
   1  21   1    0.00    0.10
  -2 -21  -1    0.10    0.10
  -2 -21  -1    0.20    0.10
  -2 -21  -1    0.10    0.10
   2  21   1    0.10    0.10
  -3 -21  -1    0.10    0.10
  -3 -21  -1    0.20    0.10
  -3 -21  -1    0.30    0.10
   3  21   1    0.00    0.10
  -4 -21  -1    0.10    0.10
  -4 -21  -1   -0.10    0.10
  -4 -21  -1    0.10    0.10
   4  21   1   -0.10    0.10
  -5 -21  -1   15.30    0.90
  -5 -21  -1   15.50    0.80
   5  21   1   15.90    0.90
   5  21   1   16.40    0.80
  -6 -21  -1    1.70    0.20
  -6 -21  -1    1.70    0.20
   6  21   1    1.30    0.20
   6  21   1    1.50    0.20
  -7 -21  -1    0.30    0.10
  -7 -21  -1    0.30    0.10
   7  21   1    0.10    0.20
  -8 -21  -1    0.20    0.10
  -8 -21  -1    0.10    0.10
   8  21   1    0.20    0.10
  -9 -21  -1    0.20    0.10
   9  21   1    0.40    0.10
 -10 -21  -1    0.10    0.10
  10  21   1   -0.10    0.10
   6 -22  -1    0.20    0.10
   5 -22  -1    0.10    0.10
  -5  22   1    0.00    0.10
   4 -22  -1    0.70    0.10
   4 -22  -1    1.00    0.10
  -4  22   1    1.20    0.20
   3 -22  -1    0.20    0.10
   3 -22  -1   -0.10    0.10
  -3  22   1    0.00    0.10
   2 -22  -1    0.10    0.10
   2 -22  -1    0.10    0.10
  -2  22   1    0.10    0.10
   1 -22  -1    6.00    0.40
  -1  22   1    5.90    0.40
   0 -22  -1    0.00    0.10
   0 -22  -1    0.00    0.10
   0  22   1    0.20    0.10
  -1 -22  -1    0.00    0.10
  -1 -22  -1    0.00    0.10
   1  22   1    0.00    0.10
  -2 -22  -1    0.20    0.10
  -2 -22  -1    0.00    0.10
   2  22   1    0.10    0.10
  -3 -22  -1    1.00    0.20
  -3 -22  -1    1.20    0.20
   3  22   1    0.90    0.20
  -4 -22  -1   12.90    0.70
  -4 -22  -1   12.30    0.60
   4  22   1   13.20    0.70
  -5 -22  -1    3.60    0.30
  -5 -22  -1    3.50    0.30
   5  22   1    3.70    0.30
  -6 -22  -1    0.20    0.10
  -7 -22  -1    0.10    0.10
  -7 -22  -1   -0.10    0.10
   7  22   1    0.00    0.20
  -8 -22  -1    0.30    0.10
  -8 -22  -1    0.20    0.10
   8  22   1    0.30    0.10
  -9 -22  -1    1.10    0.10
   5 -23  -1    0.30    0.10
  -5  23   1    0.50    0.10
   4 -23  -1    0.00    0.10
  -4  23   1    0.20    0.10
   3 -23  -1   -0.10    0.10
   3 -23  -1    0.10    0.10
  -3  23   1    0.00    0.10
   2 -23  -1    0.20    0.10
   2 -23  -1    0.20    0.20
  -2  23   1    0.30    0.10
   1 -23  -1    0.00    0.10
  -1  23   1   -0.10    0.10
   0 -23  -1    0.00    0.10
   0 -23  -1    0.00    0.10
   0  23   1   -0.20    0.10
  -1 -23  -1    3.20    0.30
  -1 -23  -1    2.80    0.20
   1  23   1    3.20    0.30
  -2 -23  -1    0.00    0.10
  -2 -23  -1    0.10    0.10
   2  23   1    0.00    0.10
  -3 -23  -1    0.30    0.10
  -3 -23  -1    0.30    0.10
   3  23   1    0.30    0.10
  -4 -23  -1    0.20    0.10
  -4 -23  -1    0.20    0.10
   4  23   1    0.20    0.10
  -5 -23  -1    0.10    0.10
  -5 -23  -1    0.00    0.10
   5  23   1   -0.10    0.10
  -6 -23  -1    0.10    0.10
  -6 -23  -1    0.10    0.10
  -7 -23  -1    1.10    0.10
  -7 -23  -1    1.00    0.10
  -8 -23  -1    0.00    0.10
  -3  24   1    0.40    0.10
   2 -24  -1    0.60    0.10
  -2  24   1    0.80    0.10
   1 -24  -1    0.10    0.10
  -1  24   1    0.20    0.10
   0 -24  -1    0.10    0.10
   0  24   1    0.10    0.10
  -1 -24  -1    3.20    0.20
  -1 -24  -1    2.90    0.20
   1  24   1    3.20    0.20
  -2 -24  -1    0.20    0.10
  -2 -24  -1    0.20    0.10
   2  24   1    0.40    0.10
  -3 -24  -1    0.50    0.10
  -3 -24  -1    0.50    0.10
   3  24   1    0.60    0.10
  -4 -24  -1    3.20    0.20
  -4 -24  -1    3.20    0.20
   4  24   1    2.40    0.20
  -5 -24  -1    3.90    0.20
  -5 -24  -1    4.20    0.20
  -6 -24  -1    1.50    0.10
  -6 -24  -1    1.60    0.10
  -7 -24  -1    0.10    0.10
   1 -25  -1    0.10    0.10
  -1  25   1    0.20    0.10
   0 -25  -1    0.90    0.10
   0  25   1    1.00    0.20
  -1 -25  -1    0.50    0.10
   1  25   1    0.20    0.10
  -2 -25  -1    0.10    0.10
   2  25   1    0.30    0.10
  -3 -25  -1    0.70    0.10
  -3 -25  -1    0.90    0.10
   3  25   1    0.80    0.10
  -4 -25  -1    0.10    0.10
  -4 -25  -1    0.10    0.10
  -5 -25  -1    0.50    0.10
  -5 -25  -1    0.30    0.10
  -4 -25   2    1.40    0.10
   3  25  -2    0.00    0.10
  -3 -25   2    0.00    0.10
   2  25  -2    1.70    0.10
  -2 -25   2    1.50    0.10
   1  25  -2    0.10    0.10
  -1 -25   2    0.10    0.10
   0  25  -2    0.00    0.10
   0 -25   2    0.00    0.10
  -1  25  -2    0.00    0.10
  -6 -24   2    0.80    0.10
  -6 -24   2    0.80    0.10
  -5 -24   2    0.10    0.10
  -5 -24   2    0.00    0.10
   4  24  -2    0.20    0.10
  -4 -24   2    0.10    0.10
  -4 -24   2    0.10    0.10
   3  24  -2    0.00    0.10
  -3 -24   2    0.10    0.10
  -3 -24   2    0.20    0.10
   2  24  -2    0.00    0.10
  -2 -24   2    0.00    0.10
  -2 -24   2    0.00    0.10
   1  24  -2    1.90    0.20
  -1 -24   2    1.20    0.10
   0  24  -2    1.70    0.20
   0 -24   2    1.20    0.10
  -1  24  -2    0.30    0.10
   1 -24   2    0.50    0.10
  -2  24  -2    0.10    0.10
   2 -24   2    0.00    0.10
   2 -24   2    0.00    0.10
  -3  24  -2    0.00    0.10
  -8 -23   2    0.10    0.10
  -7 -23   2    0.00    0.10
  -7 -23   2    0.10    0.10
  -6 -23   2    0.10    0.10
  -6 -23   2    0.00    0.10
   5  23  -2    1.50    0.10
  -5 -23   2    1.30    0.20
  -5 -23   2    1.50    0.10
   4  23  -2    1.10    0.20
  -4 -23   2    1.20    0.20
  -4 -23   2    1.20    0.20
   3  23  -2    0.10    0.10
  -3 -23   2    0.20    0.10
  -3 -23   2    0.10    0.10
   2  23  -2    0.00    0.10
  -2 -23   2    0.20    0.10
   1  23  -2    0.40    0.10
  -1 -23   2    0.50    0.10
   0  23  -2    0.00    0.10
   0 -23   2   -0.10    0.10
   1 -23   2    0.10    0.10
   1 -23   2    0.00    0.20
  -2  23  -2    0.10    0.10
   2 -23   2    0.10    0.10
   2 -23   2    0.00    0.10
  -3  23  -2   -0.10    0.10
   3 -23   2    0.10    0.10
   3 -23   2    0.00    0.10
  -4  23  -2    0.00    0.10
   4 -23   2    0.10    0.10
   5 -23   2    0.50    0.10
  -9 -22   2    0.00    0.10
  -8 -22   2    0.40    0.10
  -8 -22   2    0.60    0.10
  -7 -22   2    0.40    0.10
  -7 -22   2    0.60    0.10
   6  22  -2    1.60    0.10
  -6 -22   2    1.60    0.20
  -6 -22   2    1.50    0.20
   5  22  -2    0.00    0.10
  -5 -22   2    0.00    0.10
  -5 -22   2   -0.10    0.10
   4  22  -2    0.00    0.10
  -4 -22   2    0.00    0.10
  -4 -22   2   -0.10    0.10
   3  22  -2    0.00    0.10
  -3 -22   2    0.20    0.10
  -3 -22   2   -0.10    0.10
   2  22  -2    0.20    0.10
  -2 -22   2    0.20    0.10
  -2 -22   2    0.30    0.10
   1  22  -2    2.40    0.30
  -1 -22   2    2.40    0.20
  -1 -22   2    2.80    0.30
   0  22  -2    1.30    0.20
   0 -22   2    1.00    0.20
   0 -22   2    0.90    0.10
  -1  22  -2    0.60    0.20
   1 -22   2    0.60    0.10
   1 -22   2    0.80    0.20
  -2  22  -2    0.60    0.10
   2 -22   2    0.70    0.20
   2 -22   2    0.40    0.10
  -3  22  -2    0.30    0.10
   3 -22   2    0.20    0.10
   3 -22   2    0.30    0.10
  -4  22  -2    0.10    0.10
  -4  22  -2   -0.20    0.10
   4 -22   2    0.00    0.10
  -5  22  -2    3.60    0.20
  -5  22  -2    3.60    0.30
   5 -22   2    4.00    0.20
   6 -22   2    0.50    0.10
 -10 -21   2    0.10    0.10
  -9 -21   2    0.50    0.10
  -9 -21   2    0.50    0.10
   8  21  -2    0.30    0.10
  -8 -21   2    0.30    0.10
  -8 -21   2    0.30    0.10
   7  21  -2    0.00    0.10
  -7 -21   2    0.20    0.10
  -7 -21   2    0.10    0.10
   6  21  -2    8.40    0.40
   6  21  -2    7.40    0.60
  -6 -21   2    7.60    0.40
  -6 -21   2    7.60    0.40
   5  21  -2    4.50    0.30
  -5 -21   2    4.60    0.30
  -5 -21   2    4.50    0.30
  -4 -21   2    3.50    0.30
   3  21  -2    0.50    0.20
  -3 -21   2    0.50    0.10
  -3 -21   2    0.30    0.10
  -3 -21   2    0.30    0.10
   2  21  -2    2.70    0.30
  -2 -21   2    2.20    0.30
  -2 -21   2    2.30    0.30
  -2 -21   2    3.10    0.30
   1  21  -2   -0.10    0.10
  -1 -21   2    0.00    0.10
  -1 -21   2    0.00    0.10
   0  21  -2    0.10    0.20
   0 -21   2    0.20    0.20
   0 -21   2    0.00    0.10
   1 -21   2    1.80    0.30
   1 -21   2    1.10    0.20
  -2  21  -2    0.20    0.10
  -2  21  -2    0.40    0.10
   2 -21   2    0.50    0.10
   2 -21   2    0.40    0.20
  -3  21  -2    0.40    0.10
  -3  21  -2    0.70    0.20
   3 -21   2    0.50    0.10
   3 -21   2    0.50    0.10
  -4  21  -2    0.30    0.10
  -4  21  -2    0.50    0.20
  -4  21  -2    0.30    0.20
   4 -21   2    0.40    0.10
   4 -21   2    0.30    0.10
  -5  21  -2    0.30    0.10
  -5  21  -2    0.30    0.10
   5 -21   2    0.50    0.10
  -6  21  -2    0.00    0.10
  -6  21  -2    0.10    0.20
   6 -21   2    0.20    0.10
  -7  21  -2    0.20    0.10
   7 -21   2    0.10    0.10
 -11 -20   2    0.00    0.10
  10  20  -2    0.20    0.10
  10  20  -2    0.20    0.10
 -10 -20   2    0.40    0.10
   9  20  -2    0.70    0.20
   9  20  -2    0.40    0.10
  -9 -20   2    0.40    0.10
  -9 -20   2    0.30    0.10
   8  20  -2   -0.10    0.10
   8  20  -2    0.10    0.20
  -8 -20   2   -0.10    0.10
  -8 -20   2    0.10    0.10
   7  20  -2    2.60    0.20
   7  20  -2    2.50    0.30
  -7 -20   2    2.90    0.20
  -7 -20   2    2.70    0.30
   6  20  -2    0.90    0.20
  -6 -20   2    0.90    0.20
  -6 -20   2    0.80    0.20
  -6 -20   2    0.60    0.20
   5  20  -2    0.20    0.10
  -5 -20   2    0.10    0.10
  -5 -20   2    0.00    0.10
  -5 -20   2    0.00    0.10
   4  20  -2    1.00    0.20
  -4 -20   2    0.60    0.20
  -4 -20   2    0.70    0.20
  -4 -20   2    0.60    0.20
   3  20  -2    3.20    0.40
  -3 -20   2    2.90    0.30
  -3 -20   2    3.20    0.30
  -3 -20   2    3.00    0.30
   2  20  -2    0.80    0.20
  -2 -20   2    0.60    0.20
  -2 -20   2    0.90    0.20
  -2 -20   2    0.70    0.20
   1  20  -2    2.30    0.30
  -1 -20   2    1.90    0.30
  -1 -20   2    2.40    0.30
   0  20  -2   11.30    0.80
   0  20  -2   10.90    0.70
   0 -20   2   11.70    0.70
   0 -20   2   11.70    0.60
  -1  20  -2    0.60    0.20
  -1  20  -2    0.60    0.20
   1 -20   2    0.60    0.10
   1 -20   2    0.60    0.20
   1 -20   2    0.80    0.20
  -2  20  -2    0.00    0.20
  -2  20  -2    0.00    0.20
  -2  20  -2    0.00    0.20
   2 -20   2    0.10    0.10
   2 -20   2   -0.10    0.10
  -3  20  -2    0.10    0.10
  -3  20  -2    0.10    0.30
  -3  20  -2    0.20    0.20
   3 -20   2    0.20    0.20
   3 -20   2    0.30    0.20
  -4  20  -2    0.40    0.20
  -4  20  -2    0.20    0.10
  -4  20  -2    0.20    0.20
   4 -20   2    0.40    0.10
   4 -20   2    0.50    0.10
  -5  20  -2    0.40    0.10
  -5  20  -2    0.40    0.20
  -5  20  -2    0.40    0.20
   5 -20   2    0.30    0.10
  -6  20  -2    5.10    0.50
  -6  20  -2    4.40    0.30
  -6  20  -2    4.90    0.30
   6 -20   2    4.70    0.40
  -7  20  -2    1.10    0.10
   7 -20   2    1.10    0.10
  -8  20  -2    0.50    0.10
   8 -20   2    0.40    0.10
  11  19  -2    0.20    0.10
  11  19  -2    0.00    0.10
 -11 -19   2    0.00    0.10
  10  19  -2    0.10    0.10
  10  19  -2    0.00    0.10
 -10 -19   2    0.10    0.10
   9  19  -2    0.30    0.20
   9  19  -2    0.20    0.20
  -9 -19   2    0.20    0.10
  -9 -19   2    0.00    0.10
   8  19  -2    1.90    0.30
   8  19  -2    2.00    0.30
  -8 -19   2    1.70    0.20
  -8 -19   2    2.00    0.20
  -8 -19   2    1.90    0.20
   7  19  -2    0.10    0.20
   7  19  -2    0.20    0.20
   7  19  -2    0.00    0.20
  -7 -19   2    0.20    0.10
  -7 -19   2    0.00    0.20
  -7 -19   2    0.00    0.10
   6  19  -2    8.90    0.60
  -6 -19   2    9.10    0.50
  -6 -19   2    9.50    0.60
  -6 -19   2   10.30    0.60
   5  19  -2    0.10    0.20
  -5 -19   2    0.10    0.10
  -5 -19   2   -0.10    0.10
  -5 -19   2   -0.10    0.10
   4  19  -2    4.10    0.40
  -4 -19   2    3.60    0.40
  -4 -19   2    5.10    0.40
   3  19  -2    0.90    0.30
  -3 -19   2    0.90    0.20
  -3 -19   2    0.80    0.20
  -3 -19   2    1.00    0.20
   2  19  -2    0.00    0.20
  -2 -19   2    0.30    0.20
  -2 -19   2    0.40    0.20
  -2 -19   2    0.10    0.10
   1  19  -2    0.80    0.30
  -1 -19   2    0.50    0.20
  -1 -19   2    0.40    0.20
  -1 -19   2    0.40    0.20
   0 -19   2    1.70    0.30
   0 -19   2    1.50    0.20
  -1  19  -2    1.30    0.30
  -1  19  -2    0.80    0.20
   1 -19   2    1.30    0.30
   1 -19   2    1.20    0.20
   1 -19   2    0.60    0.20
  -2  19  -2    0.30    0.20
  -2  19  -2    0.30    0.20
   2 -19   2    0.30    0.20
   2 -19   2    0.00    0.10
  -3  19  -2    0.90    0.20
  -3  19  -2    0.70    0.20
   3 -19   2    1.00    0.20
   3 -19   2    0.90    0.20
  -4  19  -2    0.20    0.10
  -4  19  -2    0.20    0.10
   4 -19   2    0.20    0.20
   4 -19   2    0.10    0.10
  -5  19  -2    0.10    0.20
  -5  19  -2    0.10    0.10
  -5  19  -2    0.00    0.10
   5 -19   2    0.00    0.10
  -6  19  -2    0.10    0.10
  -6  19  -2    0.00    0.10
   6 -19   2    0.10    0.10
  -7  19  -2    0.00    0.10
  -7  19  -2    0.00    0.10
   7 -19   2   -0.10    0.10
  -8  19  -2    0.10    0.10
   8 -19   2    0.00    0.10
  -9  19  -2    0.30    0.10
   9 -19   2    0.40    0.10
  12  18  -2    0.30    0.10
  12  18  -2    0.30    0.10
 -12 -18   2    0.40    0.10
  11  18  -2   -0.10    0.10
  11  18  -2    0.00    0.10
 -11 -18   2    0.10    0.10
  10  18  -2    0.00    0.20
  10  18  -2    0.30    0.20
 -10 -18   2    0.30    0.10
   9  18  -2    1.00    0.20
   9  18  -2    1.00    0.20
  -9 -18   2    0.80    0.10
  -9 -18   2    0.70    0.20
   8  18  -2    0.20    0.30
  -8 -18   2    0.00    0.10
  -8 -18   2    0.00    0.10
  -8 -18   2    0.10    0.10
   7  18  -2    0.60    0.30
   7  18  -2    0.40    0.20
  -7 -18   2    0.70    0.20
  -7 -18   2    0.50    0.20
  -7 -18   2    0.40    0.10
   6  18  -2    1.80    0.30
   6  18  -2    1.00    0.30
  -6 -18   2    1.80    0.30
  -6 -18   2    1.50    0.20
   5  18  -2    6.90    0.60
  -5 -18   2    7.50    0.50
  -5 -18   2    6.90    0.40
  -5 -18   2    7.30    0.50
   4  18  -2    1.00    0.30
  -4 -18   2    0.60    0.20
  -4 -18   2    0.90    0.20
  -4 -18   2    0.50    0.20
   3  18  -2    0.90    0.30
   3  18  -2    1.40    0.40
  -3 -18   2    1.30    0.20
  -3 -18   2    1.60    0.30
  -3 -18   2    1.30    0.20
   2  18  -2    0.40    0.30
   2  18  -2    0.80    0.30
  -2 -18   2    0.60    0.20
  -2 -18   2    0.50    0.20
  -2 -18   2    0.70    0.20
   1  18  -2    1.30    0.30
  -1 -18   2    1.40    0.20
  -1 -18   2    1.30    0.20
  -1 -18   2    1.40    0.20
   0  18  -2    0.20    0.20
   0 -18   2    0.00    0.10
   0 -18   2   -0.20    0.20
   0 -18   2    0.40    0.20
  -1  18  -2    0.20    0.20
  -1  18  -2    0.40    0.20
  -1  18  -2    0.30    0.20
   1 -18   2    0.40    0.20
   1 -18   2    0.60    0.20
   1 -18   2    0.40    0.20
  -2  18  -2    0.00    0.20
  -2  18  -2   -0.10    0.20
  -2  18  -2    0.20    0.20
   2 -18   2    0.10    0.20
   2 -18   2    0.00    0.20
   2 -18   2    0.20    0.20
  -3  18  -2   -0.30    0.20
  -3  18  -2    0.20    0.30
  -4  18  -2    1.80    0.30
  -4  18  -2    1.60    0.20
  -4  18  -2    1.70    0.20
   4 -18   2    1.50    0.20
   4 -18   2    1.50    0.20
  -5  18  -2    2.00    0.20
  -5  18  -2    2.90    0.30
   5 -18   2    2.40    0.30
  -6  18  -2    0.60    0.10
  -6  18  -2    0.20    0.20
  -6  18  -2    0.20    0.10
   6 -18   2    0.40    0.20
  -7  18  -2    0.80    0.20
  -7  18  -2    0.50    0.10
  -7  18  -2    0.50    0.10
   7 -18   2    0.70    0.10
  -8  18  -2    0.00    0.10
  -8  18  -2    0.00    0.10
  -8  18  -2    0.10    0.10
  -9  18  -2    0.20    0.10
   9 -18   2    0.20    0.10
  12  17  -2    0.10    0.10
  12  17  -2    0.20    0.10
 -12 -17   2    0.00    0.10
  11  17  -2    0.50    0.20
  11  17  -2    0.20    0.10
 -11 -17   2    0.50    0.10
  10  17  -2    0.00    0.10
  10  17  -2    0.00    0.20
 -10 -17   2    0.00    0.10
   9  17  -2    3.30    0.50
   9  17  -2    2.80    0.50
  -9 -17   2    3.50    0.30
  -9 -17   2    3.50    0.30
  -9 -17   2    3.50    0.30
   8  17  -2    0.30    0.20
   8  17  -2    0.00    0.20
  -8 -17   2    0.10    0.10
  -8 -17   2    0.10    0.10
  -8 -17   2    0.10    0.10
   7  17  -2    0.50    0.30
   7  17  -2    0.10    0.20
  -7 -17   2    0.10    0.20
  -7 -17   2    0.40    0.20
  -7 -17   2    0.20    0.10
   6  17  -2   37.10    1.90
   6  17  -2   37.80    1.80
  -6 -17   2   37.90    1.80
  -6 -17   2   38.40    1.80
  -6 -17   2   42.40    1.70
   5  17  -2   60.09    2.70
  -5 -17   2   58.89    2.70
  -5 -17   2   59.49    2.60
  -5 -17   2   62.29    2.60
   4  17  -2    6.90    0.70
   4  17  -2    7.50    0.60
  -4 -17   2    7.00    0.50
  -4 -17   2    6.60    0.50
  -4 -17   2    8.00    0.50
  -3 -17   2    0.10    0.30
   2  17  -2    2.50    0.40
   2  17  -2    1.90    0.30
  -2 -17   2    1.60    0.20
  -2 -17   2    2.00    0.30
  -2 -17   2    2.00    0.30
   1  17  -2    1.50    0.40
  -1 -17   2    0.90    0.20
  -1 -17   2    1.40    0.30
  -1 -17   2    0.80    0.20
   0  17  -2   -0.30    0.20
   0  17  -2    0.10    0.30
   0 -17   2   -0.10    0.20
   0 -17   2    0.20    0.20
   0 -17   2    0.00    0.10
  -1  17  -2    0.50    0.20
  -1  17  -2    0.70    0.30
   1 -17   2    0.40    0.30
   1 -17   2    0.50    0.20
  -2  17  -2    0.10    0.20
  -2  17  -2   -0.10    0.20
  -2  17  -2    0.00    0.20
   2 -17   2   -0.20    0.20
   2 -17   2    0.10    0.20
   2 -17   2    0.40    0.20
  -3  17  -2    1.50    0.30
  -3  17  -2    0.80    0.30
  -3  17  -2    1.40    0.30
   3 -17   2    1.30    0.30
   3 -17   2    0.80    0.20
  -4  17  -2    2.00    0.30
  -4  17  -2    1.90    0.30
  -4  17  -2    2.40    0.30
  -4  17  -2    1.80    0.20
   4 -17   2    1.60    0.30
   4 -17   2    1.90    0.30
  -5  17  -2    0.20    0.10
  -5  17  -2    0.00    0.20
  -5  17  -2    0.00    0.10
  -5  17  -2    0.20    0.20
   5 -17   2    0.10    0.10
  -6  17  -2    4.70    0.40
  -6  17  -2    5.20    0.40
  -6  17  -2    4.90    0.30
   6 -17   2    5.30    0.40
  -7  17  -2    0.00    0.10
  -7  17  -2    0.10    0.10
   7 -17   2    0.00    0.10
  -8  17  -2    0.00    0.10
  -8  17  -2    0.10    0.10
  -8  17  -2    0.10    0.10
   8 -17   2    0.00    0.10
  -9  17  -2    0.00    0.10
  -9  17  -2    0.00    0.10
  -9  17  -2    0.00    0.10
   9 -17   2   -0.10    0.10
 -10  17  -2    0.10    0.10
  10 -17   2    0.20    0.10
  13  16  -2    0.00    0.10
  13  16  -2    0.10    0.10
  12  16  -2    0.00    0.10
  12  16  -2    0.10    0.10
 -12 -16   2    0.20    0.10
  11  16  -2    0.10    0.10
  11  16  -2    0.00    0.10
 -11 -16   2    0.00    0.10
  10  16  -2    0.20    0.20
  10  16  -2    0.30    0.20
 -10 -16   2    0.30    0.10
 -10 -16   2    0.20    0.10
   9  16  -2    0.10    0.20
   9  16  -2    0.10    0.20
  -9 -16   2    0.20    0.10
  -9 -16   2    0.20    0.10
   8  16  -2   -0.20    0.20
   8  16  -2    0.00    0.20
  -8 -16   2    0.00    0.10
  -8 -16   2    0.20    0.20
   7  16  -2    5.40    0.50
   7  16  -2    6.20    0.50
   7  16  -2    6.00    0.60
  -7 -16   2    5.70    0.50
  -7 -16   2    6.20    0.40
  -7 -16   2    6.10    0.40
   6  16  -2    2.50    0.40
   6  16  -2    2.80    0.40
   6  16  -2    1.90    0.30
   6  16  -2    2.20    0.50
  -6 -16   2    1.70    0.30
  -6 -16   2    2.30    0.30
  -6 -16   2    2.20    0.20
   5  16  -2    9.50    0.90
   5  16  -2   10.30    0.80
   5  16  -2    9.50    1.10
   5  16  -2    9.00    0.70
  -5 -16   2    9.60    0.60
  -5 -16   2    9.30    0.60
  -5 -16   2    9.40    0.60
   4  16  -2    0.00    0.20
   4  16  -2    0.10    0.20
   4  16  -2   -0.10    0.30
  -4 -16   2    0.60    0.20
  -4 -16   2    0.40    0.30
   3  16  -2    1.30    0.40
  -3 -16   2    1.10    0.20
  -3 -16   2    0.80    0.20
   2  16  -2    0.70    0.30
  -2 -16   2    0.70    0.20
  -2 -16   2    1.00    0.30
   1  16  -2    0.30    0.30
  -1 -16   2    0.20    0.20
  -1 -16   2    0.20    0.10
   0  16  -2    5.80    0.60
   0 -16   2    6.80    0.50
   0 -16   2    6.00    0.50
  -1  16  -2    3.80    0.50
  -2  16  -2    0.30    0.20
  -2  16  -2   -0.20    0.30
  -2  16  -2    0.20    0.20
   2 -16   2    0.30    0.20
  -3  16  -2    0.80    0.40
  -3  16  -2    0.70    0.20
  -3  16  -2    0.70    0.20
  -4  16  -2   16.30    1.10
  -4  16  -2   19.90    1.00
  -4  16  -2   20.00    0.90
  -4  16  -2   19.50    1.00
   4 -16   2   19.30    1.00
   4 -16   2   19.30    1.00
  -5  16  -2   29.20    1.40
  -5  16  -2   28.90    1.30
  -5  16  -2   30.40    1.40
   5 -16   2   29.60    1.40
  -6  16  -2   24.10    1.20
  -6  16  -2   22.40    1.10
  -6  16  -2   23.30    1.10
   6 -16   2   23.50    1.20
  -7  16  -2    7.10    0.50
  -7  16  -2    6.80    0.50
  -7  16  -2    7.60    0.40
   7 -16   2    7.30    0.50
  -8  16  -2    1.30    0.20
  -8  16  -2    0.70    0.20
  -8  16  -2    1.10    0.10
   8 -16   2    1.00    0.20
  -9  16  -2    0.10    0.10
  -9  16  -2    0.10    0.10
  -9  16  -2    0.20    0.10
   9 -16   2    0.10    0.10
 -10  16  -2    0.00    0.10
 -10  16  -2    0.10    0.10
 -10  16  -2    0.00    0.10
  10 -16   2    0.00    0.10
 -11  16  -2    0.40    0.10
  13  15  -2    0.00    0.10
  13  15  -2    0.20    0.10
 -13 -15   2    0.00    0.10
  12  15  -2    0.30    0.20
  12  15  -2    0.20    0.10
 -12 -15   2    0.50    0.10
  11  15  -2    0.20    0.20
  11  15  -2    0.00    0.20
 -11 -15   2    0.20    0.10
  10  15  -2    0.30    0.20
  10  15  -2    0.30    0.20
 -10 -15   2    0.20    0.10
 -10 -15   2    0.30    0.10
   9  15  -2    1.00    0.30
   9  15  -2    1.20    0.30
  -9 -15   2    1.20    0.20
  -9 -15   2    1.00    0.20
   8  15  -2    0.20    0.30
   8  15  -2    0.10    0.30
  -8 -15   2   -0.30    0.20
  -8 -15   2   -0.10    0.10
   7  15  -2    0.30    0.30
   7  15  -2    0.60    0.20
   7  15  -2    0.30    0.30
  -7 -15   2    0.40    0.20
  -7 -15   2    0.50    0.20
  -7 -15   2    0.40    0.10
   6  15  -2    8.30    0.70
   6  15  -2    7.00    0.70
   6  15  -2    8.20    0.60
   6  15  -2   10.10    0.90
  -6 -15   2    8.70    0.70
  -6 -15   2    8.50    0.60
   5  15  -2    1.30    0.40
  -5 -15   2    1.50    0.20
  -5 -15   2    1.30    0.20
   4  15  -2   10.70    0.80
  -4 -15   2    9.60    0.60
  -4 -15   2   10.10    0.60
  -3 -15   2    2.30    0.30
  -3 -15   2    1.90    0.20
   2  15  -2    0.30    0.30
  -2 -15   2    0.00    0.10
  -2 -15   2    0.00    0.10
   1  15  -2    3.50    0.50
  -1 -15   2    3.10    0.30
  -1 -15   2    3.40    0.30
   0 -15   2   21.00    1.00
   0 -15   2   20.40    1.10
  -1  15  -2    4.50    0.50
   1 -15   2    3.60    0.40
   1 -15   2    4.00    0.40
  -2  15  -2    0.60    0.20
  -3  15  -2    0.20    0.20
  -4  15  -2    0.00    0.30
  -4  15  -2    0.00    0.20
  -4  15  -2    0.00    0.20
  -4  15  -2   -0.20    0.10
   4 -15   2    0.30    0.20
   4 -15   2   -0.20    0.20
  -5  15  -2    3.90    0.40
  -5  15  -2    4.40    0.40
  -5  15  -2    4.60    0.40
  -5  15  -2    3.70    0.30
   5 -15   2    3.50    0.40
  -6  15  -2    4.20    0.40
  -6  15  -2    3.80    0.40
  -6  15  -2    4.00    0.30
  -6  15  -2    3.60    0.30
   6 -15   2    3.70    0.40
  -7  15  -2    1.20    0.20
  -7  15  -2    0.70    0.20
  -7  15  -2    1.30    0.20
  -7  15  -2    1.10    0.20
   7 -15   2    1.30    0.20
  -8  15  -2    0.10    0.10
  -8  15  -2    0.20    0.10
  -8  15  -2    0.00    0.10
  -8  15  -2    0.00    0.10
   8 -15   2    0.10    0.10
  -9  15  -2    0.20    0.10
  -9  15  -2    0.20    0.10
  -9  15  -2    0.40    0.10
   9 -15   2    0.20    0.10
 -10  15  -2    0.20    0.10
 -10  15  -2    0.20    0.10
 -10  15  -2    0.50    0.20
  10 -15   2    0.20    0.10
 -11  15  -2    0.30    0.10
 -11  15  -2    0.20    0.10
 -11  15  -2    0.20    0.10
  14  14  -2    0.00    0.10
  14  14  -2   -0.10    0.10
  13  14  -2    0.20    0.10
  13  14  -2    0.10    0.10
 -13 -14   2    0.30    0.10
  12  14  -2    0.10    0.10
  12  14  -2    0.10    0.10
 -12 -14   2    0.10    0.10
  11  14  -2    2.30    0.40
  11  14  -2    2.10    0.40
 -11 -14   2    2.10    0.20
 -11 -14   2    2.00    0.20
  10  14  -2    1.00    0.30
  10  14  -2    0.90    0.30
 -10 -14   2    1.30    0.20
   9  14  -2    6.00    0.80
   9  14  -2    9.60    0.80
  -9 -14   2    8.10    0.50
   8  14  -2    0.90    0.30
  -8 -14   2    0.60    0.10
   7  14  -2    5.10    0.50
   7  14  -2    4.90    0.50
   7  14  -2    3.90    0.60
   6  14  -2   52.69    2.60
  -6 -14   2   55.99    2.30
  -6 -14   2   49.80    2.30
  -5 -14   2    0.00    0.10
  -5 -14   2    0.00    0.10
   4  14  -2    0.00    0.30
  -4 -14   2    0.10    0.10
  -4 -14   2    0.00    0.10
  -3 -14   2    0.10    0.10
  -3 -14   2   -0.20    0.10
  -2 -14   2   -0.10    0.10
  -2 -14   2    0.00    0.10
  -1 -14   2    3.40    0.30
  -1 -14   2    2.80    0.30
   0 -14   2    0.90    0.20
   0 -14   2    0.90    0.20
  -1  14  -2    0.50    0.20
   1 -14   2    0.00    0.20
   1 -14   2    0.30    0.20
   1 -14   2    0.00    0.10
  -2  14  -2    1.50    0.30
   2 -14   2    0.60    0.20
  -3  14  -2   -0.20    0.20
  -3  14  -2    0.00    0.20
  -4  14  -2   11.90    0.80
  -4  14  -2   10.90    0.70
  -4  14  -2   10.30    0.60
  -5  14  -2    1.10    0.20
  -5  14  -2    0.90    0.20
  -5  14  -2    1.10    0.20
  -5  14  -2    0.80    0.20
   5 -14   2    0.40    0.40
   5 -14   2    0.50    0.20
  -6  14  -2    0.40    0.20
  -6  14  -2    0.40    0.20
  -6  14  -2    0.60    0.20
  -6  14  -2    0.70    0.20
   6 -14   2    0.60    0.20
   6 -14   2    0.50    0.30
  -7  14  -2    0.50    0.10
  -7  14  -2    0.30    0.20
  -7  14  -2    0.10    0.20
  -7  14  -2    0.20    0.10
   7 -14   2    0.10    0.10
  -8  14  -2    0.00    0.10
  -8  14  -2    0.20    0.10
  -8  14  -2    0.10    0.10
  -8  14  -2   -0.10    0.10
   8 -14   2    0.00    0.10
   8 -14   2    0.20    0.20
  -9  14  -2    0.80    0.20
  -9  14  -2    0.80    0.20
  -9  14  -2    0.50    0.20
   9 -14   2    0.60    0.20
   9 -14   2    0.80    0.20
 -10  14  -2   -0.10    0.10
 -10  14  -2    0.00    0.10
 -10  14  -2    0.00    0.10
  10 -14   2   -0.10    0.10
  10 -14   2    0.10    0.10
 -11  14  -2    0.70    0.10
 -11  14  -2    0.70    0.10
 -11  14  -2    0.60    0.10
  11 -14   2    0.30    0.20
  11 -14   2    0.50    0.10
 -12  14  -2    0.00    0.10
 -12  14  -2    0.00    0.10
  14  13  -2    0.00    0.10
  14  13  -2    0.10    0.10
  13  13  -2    0.00    0.10
  13  13  -2    0.00    0.10
 -13 -13   2    0.00    0.10
  12  13  -2   -0.20    0.10
  12  13  -2    0.10    0.10
  11  13  -2    0.60    0.20
  11  13  -2    0.20    0.20
 -11 -13   2    0.40    0.10
  10  13  -2    0.10    0.20
  10  13  -2    0.00    0.20
 -10 -13   2    0.00    0.10
   9  13  -2    2.10    0.50
   9  13  -2    2.50    0.40
  -9 -13   2    2.00    0.20
  -8 -13   2    0.40    0.10
  -7 -13   2    0.30    0.10
  -7 -13   2    0.10    0.10
  -6 -13   2   10.00    0.50
  -6 -13   2    9.00    0.50
  -5 -13   2   -0.10    0.10
  -5 -13   2    0.10    0.10
  -4 -13   2   14.30    0.70
  -3 -13   2    0.20    0.10
  -3 -13   2    0.20    0.10
  -2 -13   2    0.70    0.20
  -2 -13   2    0.80    0.20
  -1 -13   2   67.79    2.90
  -1 -13   2   63.89    2.80
   0 -13   2   54.69    2.40
   0 -13   2   55.69    2.40
  -1  13  -2    7.90    0.70
   1 -13   2    8.30    0.50
   1 -13   2    8.20    0.50
   1 -13   2    8.30    0.50
  -2  13  -2   -0.20    0.20
  -2  13  -2    0.20    0.20
   2 -13   2    0.30    0.20
   2 -13   2    0.00    0.20
  -3  13  -2    2.20    0.30
  -3  13  -2    1.90    0.30
  -3  13  -2    1.70    0.30
   3 -13   2    2.00    0.30
  -4  13  -2    0.40    0.20
  -4  13  -2    0.50    0.20
  -4  13  -2    0.50    0.20
   4 -13   2    0.10    0.20
  -5  13  -2   54.69    2.60
  -5  13  -2   57.39    2.50
  -6  13  -2    8.40    0.50
   6 -13   2    7.40    0.70
  -7  13  -2    0.50    0.10
  -7  13  -2    0.90    0.20
  -7  13  -2    0.30    0.20
   7 -13   2    0.50    0.30
   7 -13   2    0.60    0.20
  -8  13  -2    0.20    0.10
  -8  13  -2    0.20    0.10
   8 -13   2    0.30    0.30
   8 -13   2    0.20    0.10
   8 -13   2    0.20    0.20
  -9  13  -2    0.10    0.10
  -9  13  -2    0.20    0.10
  -9  13  -2    0.00    0.10
   9 -13   2    0.20    0.30
   9 -13   2    0.30    0.10
 -10  13  -2    1.00    0.10
 -10  13  -2    1.10    0.20
  10 -13   2    0.50    0.20
  10 -13   2    1.30    0.20
  10 -13   2    1.20    0.10
 -11  13  -2    0.00    0.10
 -11  13  -2    0.10    0.10
 -11  13  -2    0.00    0.10
  11 -13   2    0.10    0.10
  11 -13   2    0.00    0.10
 -12  13  -2    0.20    0.10
 -12  13  -2    0.20    0.10
 -12  13  -2    0.10    0.10
  12 -13   2    0.00    0.10
  14  12  -2    0.00    0.10
  14  12  -2    0.00    0.10
  13  12  -2    0.00    0.10
  13  12  -2    0.10    0.10
  12  12  -2    0.30    0.20
  12  12  -2    0.20    0.20
  11  12  -2    0.70    0.30
  11  12  -2    0.30    0.20
 -11 -12   2    0.70    0.10
  10  12  -2    3.60    0.50
  10  12  -2    3.30    0.50
 -10 -12   2    4.00    0.30
   9  12  -2    0.30    0.30
   9  12  -2    0.10    0.30
  -9 -12   2    0.10    0.10
   8  12  -2   -0.10    0.40
  -8 -12   2    0.20    0.10
  -7 -12   2    9.40    0.50
  -7 -12   2    9.10    0.50
   6  12  -2   17.70    1.20
  -6 -12   2   17.80    0.90
  -6 -12   2   18.80    0.90
  -5 -12   2   28.30    1.30
  -5 -12   2   27.80    1.30
  -4 -12   2   59.59    2.60
  -4 -12   2   61.19    2.60
  -3 -12   2    0.20    0.10
  -3 -12   2    0.00    0.10
  -2 -12   2   26.30    1.20
  -2 -12   2   25.70    1.20
  -1 -12   2   32.40    1.50
  -1 -12   2   31.80    1.50
   0  12  -2    0.10    0.20
   0 -12   2    0.20    0.10
   0 -12   2    0.40    0.10
  -1  12  -2   66.89    3.00
   1 -12   2   64.19    2.80
  -2  12  -2    9.70    0.60
  -2  12  -2   11.10    0.80
   2 -12   2   10.40    0.60
   2 -12   2    9.70    0.60
   2 -12   2   10.30    0.60
  -3  12  -2    3.30    0.40
  -3  12  -2    2.20    0.30
   3 -12   2    2.70    0.30
  -4  12  -2   53.49    2.30
  -4  12  -2   50.79    2.40
   4 -12   2   50.19    2.30
  -5  12  -2    1.90    0.30
  -5  12  -2    2.30    0.30
   5 -12   2    2.50    0.30
  -6  12  -2    1.30    0.20
  -6  12  -2    1.10    0.30
  -7  12  -2   12.20    0.70
  -7  12  -2   12.60    0.70
  -7  12  -2   13.10    0.70
   7 -12   2   12.60    0.70
   7 -12   2   12.30    1.20
  -8  12  -2    0.10    0.10
  -8  12  -2    0.00    0.10
  -8  12  -2    0.00    0.10
   8 -12   2    0.60    0.30
   8 -12   2    0.10    0.20
   8 -12   2    0.00    0.20
  -9  12  -2    0.10    0.10
  -9  12  -2   -0.10    0.10
  -9  12  -2    0.10    0.10
   9 -12   2    0.10    0.10
   9 -12   2    0.20    0.20
   9 -12   2    0.30    0.30
 -10  12  -2    0.00    0.10
 -10  12  -2    0.00    0.10
 -10  12  -2    0.00    0.10
  10 -12   2    0.00    0.20
  10 -12   2   -0.10    0.10
 -11  12  -2    0.50    0.10
 -11  12  -2    0.30    0.10
  11 -12   2    0.00    0.20
  11 -12   2    0.30    0.10
  11 -12   2    0.50    0.10
 -12  12  -2    0.40    0.10
 -12  12  -2    0.50    0.10
 -12  12  -2    0.30    0.10
  12 -12   2    0.20    0.10
  14  11  -2    0.10    0.10
  14  11  -2    0.20    0.10
  13  11  -2    0.00    0.10
  13  11  -2    0.20    0.10
  12  11  -2    0.00    0.20
  12  11  -2   -0.10    0.20
 -12 -11   2    0.00    0.10
  11  11  -2    0.20    0.20
  11  11  -2    0.20    0.20
 -11 -11   2    0.10    0.10
  10  11  -2   -0.10    0.20
  10  11  -2   -0.20    0.30
 -10 -11   2    0.20    0.10
   9  11  -2    0.00    0.40
  -9 -11   2   -0.10    0.10
  -8 -11   2    1.00    0.10
  -8 -11   2    1.00    0.20
  -7 -11   2    0.50    0.10
  -7 -11   2    0.60    0.10
  -6 -11   2    2.40    0.20
  -6 -11   2    3.00    0.30
  -5 -11   2    3.90    0.30
  -5 -11   2    4.10    0.30
  -4 -11   2   23.90    1.10
  -4 -11   2   23.00    1.10
  -3 -11   2    0.50    0.10
  -3 -11   2    0.40    0.10
  -2 -11   2    6.80    0.40
  -2 -11   2    5.90    0.40
   1  11  -2    4.90    0.50
  -1 -11   2    5.00    0.40
  -1 -11   2    4.70    0.40
   0  11  -2   69.49    3.10
   0 -11   2   69.69    2.90
   0 -11   2   65.99    2.90
  -1  11  -2   13.60    0.80
   1 -11   2   13.70    0.70
   1 -11   2   14.10    0.70
  -2  11  -2    0.90    0.20
  -2  11  -2    0.20    0.20
   2 -11   2    0.90    0.20
   2 -11   2    0.80    0.20
  -3  11  -2    0.30    0.20
  -3  11  -2    0.40    0.20
   3 -11   2    0.20    0.20
   3 -11   2    0.40    0.20
  -4  11  -2    7.00    0.60
  -4  11  -2    8.00    0.50
   4 -11   2    7.60    0.50
  -5  11  -2   52.59    2.50
   5 -11   2   54.29    2.50
   5 -11   2   52.49    2.40
  -6  11  -2   31.10    1.40
  -6  11  -2   29.80    1.50
   6 -11   2   27.60    1.40
  -7  11  -2    0.30    0.20
  -7  11  -2    0.40    0.20
  -7  11  -2    0.40    0.20
   7 -11   2    0.30    0.20
   7 -11   2    0.40    0.30
  -8  11  -2   -0.10    0.10
  -8  11  -2    0.00    0.10
  -8  11  -2    0.00    0.10
   8 -11   2    0.40    0.30
   8 -11   2    0.10    0.20
   8 -11   2   -0.10    0.30
  -9  11  -2    3.30    0.30
   9 -11   2    3.00    0.50
   9 -11   2    3.20    0.40
 -10  11  -2    0.00    0.10
 -10  11  -2    0.10    0.10
 -10  11  -2    0.10    0.10
  10 -11   2    0.30    0.20
  10 -11   2    0.30    0.10
  10 -11   2   -0.20    0.20
 -11  11  -2    0.00    0.10
 -11  11  -2    0.00    0.10
  11 -11   2    0.00    0.20
  11 -11   2   -0.10    0.10
  11 -11   2    0.10    0.10
 -12  11  -2    5.80    0.40
 -12  11  -2    6.00    0.30
  12 -11   2    5.60    0.40
 -13  11  -2    0.00    0.10
 -13  11  -2    0.00    0.10
 -13  11  -2    0.00    0.10
  13 -11   2    0.00    0.10
  15  10  -2    0.00    0.10
  15  10  -2    0.10    0.10
  14  10  -2    0.60    0.20
  14  10  -2    0.30    0.10
  13  10  -2    0.10    0.10
  13  10  -2    0.00    0.10
  12  10  -2    0.30    0.20
  12  10  -2    0.10    0.20
 -12 -10   2    0.30    0.10
  11  10  -2   13.70    1.00
  11  10  -2   15.20    1.00
  10  10  -2    0.40    0.30
  10  10  -2    0.60    0.30
 -10 -10   2    0.30    0.10
   9  10  -2   -0.10    0.30
   9  10  -2    0.10    0.30
  -9 -10   2    0.00    0.10
  -8 -10   2    1.40    0.20
  -8 -10   2    1.20    0.20
  -7 -10   2    1.80    0.20
  -7 -10   2    2.70    0.30
  -6 -10   2    6.40    0.40
  -6 -10   2    6.40    0.40
  -5 -10   2   35.00    1.50
  -5 -10   2   34.20    1.50
  -4 -10   2   20.10    1.00
  -4 -10   2   21.60    1.00
  -3 -10   2    8.00    0.50
  -3 -10   2    7.40    0.50
   2  10  -2   11.10    1.00
  -2 -10   2    9.30    0.50
  -2 -10   2    9.30    0.50
   1  10  -2  107.49    4.60
  -1 -10   2  109.19    4.50
  -1 -10   2  106.29    4.50
   0  10  -2    6.10    0.60
   0 -10   2    6.80    0.40
  -1  10  -2   56.49    2.40
  -1  10  -2   50.99    2.50
   1 -10   2   53.09    2.30
  -2  10  -2    4.00    0.40
  -2  10  -2    4.60    0.50
   2 -10   2    3.80    0.40
   2 -10   2    4.70    0.40
   2 -10   2    5.30    0.40
  -3  10  -2    0.20    0.10
   3 -10   2    0.00    0.20
   3 -10   2    0.00    0.20
  -4  10  -2    2.90    0.30
  -4  10  -2    1.70    0.30
   4 -10   2    2.40    0.30
  -5  10  -2    0.10    0.20
  -5  10  -2    0.60    0.20
   5 -10   2    0.10    0.20
  -6  10  -2    0.20    0.20
  -6  10  -2    0.10    0.10
   6 -10   2    0.00    0.20
   6 -10   2   -0.10    0.20
  -7  10  -2    0.00    0.10
   7 -10   2    0.00    0.20
  -8  10  -2   -0.20    0.10
   8 -10   2    0.10    0.40
   8 -10   2   -0.20    0.40
  -9  10  -2    0.70    0.20
  -9  10  -2    0.50    0.20
  -9  10  -2    0.40    0.20
   9 -10   2    0.00    0.30
   9 -10   2    0.70    0.20
   9 -10   2    0.50    0.30
 -10  10  -2    1.70    0.20
 -10  10  -2    2.10    0.20
 -10  10  -2    2.10    0.20
  10 -10   2    1.90    0.20
  10 -10   2    1.60    0.40
  10 -10   2    2.00    0.30
 -11  10  -2    0.10    0.10
 -11  10  -2    0.10    0.10
 -11  10  -2    0.30    0.10
  11 -10   2    0.20    0.10
  11 -10   2    0.20    0.20
  11 -10   2    0.00    0.20
 -12  10  -2    0.40    0.10
 -12  10  -2    0.60    0.10
  12 -10   2    0.60    0.10
  12 -10   2    0.20    0.20
 -13  10  -2    1.00    0.10
 -13  10  -2    1.50    0.10
 -13  10  -2    1.10    0.10
  13 -10   2    0.60    0.20
  13 -10   2    1.20    0.20
  15   9  -2    0.90    0.10
  15   9  -2    1.00    0.10
  14   9  -2    0.20    0.20
  14   9  -2    0.20    0.10
  13   9  -2    0.10    0.10
  13   9  -2    0.10    0.20
  12   9  -2    1.10    0.30
  12   9  -2    1.10    0.30
 -12  -9   2    1.20    0.10
  11   9  -2    0.10    0.30
  11   9  -2   -0.20    0.20
 -11  -9   2    0.10    0.10
  10   9  -2   -0.40    0.30
  10   9  -2    0.30    0.30
 -10  -9   2    0.00    0.10
  -9  -9   2    9.20    0.50
  -8  -9   2    1.30    0.20
  -7  -9   2    0.10    0.10
  -7  -9   2    0.10    0.10
  -6  -9   2    6.10    0.40
  -5  -9   2   15.70    0.80
  -4  -9   2   15.20    0.80
  -4  -9   2   15.20    0.80
  -3  -9   2    0.30    0.10
  -3  -9   2    0.30    0.10
   2   9  -2    0.90    0.20
  -2  -9   2    0.40    0.10
  -2  -9   2    1.00    0.20
   1   9  -2   16.10    0.90
  -1  -9   2   15.50    0.80
   0   9  -2  310.47   13.20
   0  -9   2  328.27   13.10
  -1   9  -2   16.20    1.00
  -1   9  -2   16.40    0.90
   1  -9   2   16.40    0.80
   1  -9   2   15.20    0.80
  -2   9  -2   21.30    1.10
   2  -9   2   20.60    1.10
   2  -9   2   21.00    1.00
  -3   9  -2   18.30    1.00
  -3   9  -2   18.30    0.90
   3  -9   2   17.20    0.90
   3  -9   2   18.40    0.90
  -4   9  -2    1.00    0.30
  -4   9  -2    1.70    0.20
   4  -9   2    1.00    0.20
  -5   9  -2   22.50    1.10
  -5   9  -2   23.00    1.20
   5  -9   2   21.80    1.20
  -6   9  -2    0.90    0.20
  -6   9  -2    1.00    0.30
   6  -9   2    1.50    0.30
   6  -9   2    0.80    0.20
  -7   9  -2    0.50    0.20
  -7   9  -2    0.60    0.20
   7  -9   2    0.60    0.20
  -8   9  -2    4.50    0.40
   8  -9   2    3.80    0.40
   8  -9   2    3.20    1.00
  -9   9  -2    0.20    0.10
  -9   9  -2    0.30    0.20
  -9   9  -2    0.00    0.10
   9  -9   2    0.10    0.10
   9  -9   2    0.10    0.30
   9  -9   2    0.20    0.30
 -10   9  -2    5.10    0.50
 -10   9  -2    4.30    0.30
 -10   9  -2    4.30    0.30
  10  -9   2    4.10    0.50
  10  -9   2    4.80    0.30
  10  -9   2    4.80    0.60
 -11   9  -2    0.20    0.10
 -11   9  -2    0.20    0.10
 -11   9  -2    0.30    0.10
  11  -9   2    0.30    0.20
  11  -9   2    0.50    0.20
 -12   9  -2    0.00    0.10
 -12   9  -2    0.10    0.10
  12  -9   2    0.10    0.10
  12  -9   2    0.00    0.20
 -13   9  -2    0.00    0.10
 -13   9  -2    0.00    0.10
  13  -9   2    0.10    0.10
  13  -9   2   -0.10    0.10
  15   8  -2    0.00    0.10
  15   8  -2    0.00    0.10
  14   8  -2    0.00    0.10
  14   8  -2    0.00    0.10
  13   8  -2    0.30    0.20
  13   8  -2    0.30    0.20
  12   8  -2    0.50    0.20
  12   8  -2    0.10    0.20
 -12  -8   2    0.00    0.10
  11   8  -2    1.30    0.30
  11   8  -2    0.90    0.30
 -11  -8   2    0.90    0.10
  10   8  -2   10.20    1.30
 -10  -8   2    9.40    0.50
  -9  -8   2    2.20    0.20
  -8  -8   2    1.20    0.20
  -8  -8   2    1.30    0.20
  -7  -8   2    0.90    0.10
  -7  -8   2    1.10    0.20
  -6  -8   2   42.80    1.80
  -6  -8   2   41.60    1.80
  -5  -8   2  117.79    5.00
  -5  -8   2  120.09    5.00
  -4  -8   2   21.40    1.00
  -4  -8   2   21.90    1.00
  -3  -8   2   14.70    5.40
  -3  -8   2   17.60    6.70
   2   8  -2    6.20    0.50
  -2  -8   2    5.90    0.40
  -2  -8   2    5.60    0.40
   1   8  -2  358.86   14.80
  -1  -8   2  366.66   14.60
  -1  -8   2  347.07   14.60
   0   8  -2    0.40    0.20
   0  -8   2    0.20    0.20
  -1   8  -2   89.39    3.90
   1  -8   2   90.09    3.80
  -2   8  -2    3.40    0.30
  -2   8  -2    2.40    0.30
   2  -8   2    2.20    0.30
   2  -8   2    2.10    0.30
  -3   8  -2    0.90    0.20
  -3   8  -2    1.10    0.30
   3  -8   2    0.90    0.20
   3  -8   2    0.80    0.20
  -4   8  -2    1.80    0.20
   4  -8   2    2.30    0.30
  -5   8  -2   34.00    1.50
  -5   8  -2   33.30    1.60
   5  -8   2   32.40    1.60
  -6   8  -2    1.10    0.20
  -6   8  -2    0.90    0.20
   6  -8   2    0.90    0.20
  -7   8  -2    1.90    0.30
  -7   8  -2    2.00    0.20
   7  -8   2    1.90    0.30
  -8   8  -2    0.50    0.20
  -8   8  -2    0.50    0.20
   8  -8   2    0.40    0.20
  -9   8  -2    0.90    0.20
   9  -8   2    0.90    0.40
   9  -8   2    0.80    0.40
   9  -8   2    0.70    0.20
 -10   8  -2    0.20    0.10
 -10   8  -2   -0.10    0.10
 -10   8  -2    0.10    0.10
  10  -8   2    0.30    0.30
  10  -8   2    0.10    0.10
  10  -8   2    0.50    0.30
 -11   8  -2    0.10    0.10
 -11   8  -2    0.10    0.10
 -11   8  -2   -0.10    0.10
  11  -8   2    0.00    0.10
  11  -8   2    0.20    0.20
  11  -8   2    0.30    0.20
 -12   8  -2    1.40    0.20
 -12   8  -2    1.10    0.10
  12  -8   2    1.20    0.20
  12  -8   2    1.10    0.30
 -13   8  -2    0.10    0.10
 -13   8  -2    0.10    0.10
  13  -8   2    0.00    0.20
  13  -8   2    0.10    0.10
 -14   8  -2    0.00    0.10
  14  -8   2    0.00    0.10
  15   7  -2    0.10    0.10
  15   7  -2    0.20    0.10
  14   7  -2    0.10    0.10
  14   7  -2    0.20    0.10
  13   7  -2   -0.20    0.20
 -13  -7   2    0.00    0.10
  12   7  -2    9.40    0.70
  12   7  -2    9.10    0.70
 -12  -7   2    9.20    0.50
  11   7  -2   17.10    1.20
  11   7  -2   18.60    1.10
 -11  -7   2   16.70    0.80
  10   7  -2   12.20    1.00
  10   7  -2   11.70    0.90
 -10  -7   2   12.00    0.60
  -9  -7   2    0.00    0.10
  -9  -7   2    0.00    0.10
  -8  -7   2    1.00    0.20
  -8  -7   2    0.80    0.10
  -7  -7   2    0.60    0.10
  -7  -7   2    0.30    0.10
  -6  -7   2   12.30    0.60
  -6  -7   2   12.70    0.60
  -5  -7   2   17.00    0.80
  -5  -7   2   18.40    0.90
  -4  -7   2    0.50    0.10
  -4  -7   2    0.20    0.10
  -3  -7   2    0.70    0.10
   2   7  -2    0.30    0.20
  -2  -7   2    0.30    0.10
   1   7  -2    1.20    0.30
  -1  -7   2    1.10    0.20
   0   7  -2 1828.52   94.39
   0  -7   2 1901.61   91.39
  -1   7  -2   40.50    2.00
   1  -7   2   43.80    1.90
  -2   7  -2    6.40    0.40
  -2   7  -2    6.80    0.50
   2  -7   2    6.50    0.50
   2  -7   2    6.70    0.40
  -3   7  -2   34.00    1.60
   3  -7   2   34.40    1.60
   3  -7   2   33.60    1.60
  -4   7  -2   20.90    1.10
  -4   7  -2   19.10    1.00
   4  -7   2   19.70    1.00
   4  -7   2   18.10    1.00
  -5   7  -2   12.40    0.80
  -5   7  -2   12.30    0.70
   5  -7   2   12.10    0.70
  -6   7  -2    5.90    0.40
  -6   7  -2    5.60    0.50
   6  -7   2    5.70    0.50
  -7   7  -2    0.50    0.20
   7  -7   2    0.70    0.30
  -8   7  -2    0.10    0.20
  -8   7  -2    0.20    0.10
   8  -7   2    0.00    0.20
  -9   7  -2    1.50    0.30
  -9   7  -2    1.90    0.30
  -9   7  -2    1.80    0.40
   9  -7   2    2.00    0.30
   9  -7   2    2.40    0.50
   9  -7   2    2.00    0.50
 -10   7  -2    2.90    0.30
 -10   7  -2    3.00    0.30
 -10   7  -2    3.40    0.30
  10  -7   2    2.60    0.30
  10  -7   2    2.60    0.50
  10  -7   2    3.30    0.50
 -11   7  -2    4.60    0.30
 -11   7  -2    4.80    0.30
 -11   7  -2    5.00    0.40
  11  -7   2    4.50    0.30
  11  -7   2    4.20    0.50
  11  -7   2    5.20    0.60
 -12   7  -2    0.20    0.10
 -12   7  -2    0.00    0.10
 -12   7  -2   -0.10    0.10
  12  -7   2    0.10    0.20
 -13   7  -2   -0.10    0.10
  13  -7   2    0.00    0.10
  13  -7   2    0.00    0.20
 -14   7  -2    0.30    0.10
  14  -7   2    0.20    0.10
  14  -7   2    0.30    0.10
  15   6  -2    0.00    0.10
  15   6  -2   -0.10    0.10
  14   6  -2    0.10    0.10
  14   6  -2    0.00    0.10
  13   6  -2    0.10    0.20
  13   6  -2    0.20    0.20
 -13  -6   2    0.00    0.10
  12   6  -2    6.90    0.60
  12   6  -2    7.90    0.60
 -12  -6   2    7.40    0.40
  11   6  -2   19.40    1.20
  11   6  -2   19.10    1.20
 -11  -6   2   17.80    0.90
  10   6  -2    0.30    0.30
  10   6  -2    1.10    0.40
 -10  -6   2    0.50    0.10
 -10  -6   2    0.50    0.10
  -9  -6   2    8.00    0.40
  -9  -6   2    7.40    0.40
  -8  -6   2    2.70    0.20
  -8  -6   2    2.90    0.30
  -7  -6   2   28.00    1.30
  -7  -6   2   30.10    1.30
  -6  -6   2   44.10    2.00
  -6  -6   2   47.70    2.00
  -5  -6   2    0.40    0.10
  -5  -6   2    0.50    0.10
  -4  -6   2   40.50    1.80
  -3  -6   2   13.80    0.70
  -3  -6   2   12.40    0.60
   2   6  -2   56.79    2.50
  -2  -6   2   58.19    2.50
   1   6  -2   67.79    2.90
  -1  -6   2   67.79    2.90
   0   6  -2  151.88    6.50
   0  -6   2  156.88    6.40
  -1   6  -2  116.59    5.00
   1  -6   2  118.19    4.90
  -2   6  -2    0.70    0.20
   2  -6   2    0.30    0.10
   2  -6   2    0.30    0.20
  -3   6  -2   24.20    1.20
  -3   6  -2   24.90    1.20
   3  -6   2   24.10    1.20
   3  -6   2   24.90    1.20
  -4   6  -2    0.00    0.20
  -4   6  -2    0.10    0.10
   4  -6   2    0.30    0.20
   4  -6   2    0.00    0.20
  -5   6  -2   23.40    1.20
  -5   6  -2   23.10    1.10
   5  -6   2   23.90    1.20
  -6   6  -2   35.90    1.60
  -6   6  -2   35.00    1.70
   6  -6   2   35.40    1.70
  -7   6  -2    0.40    0.10
   7  -6   2    0.30    0.20
  -8   6  -2    3.00    0.30
  -8   6  -2    2.40    0.30
   8  -6   2    3.00    0.40
  -9   6  -2    0.20    0.10
  -9   6  -2    0.10    0.20
   9  -6   2    0.00    0.20
 -10   6  -2    1.50    0.30
 -10   6  -2    1.20    0.20
 -10   6  -2    1.20    0.20
  10  -6   2    0.90    0.40
  10  -6   2    1.20    0.40
  10  -6   2    1.00    0.20
 -11   6  -2    3.00    0.30
 -11   6  -2    3.00    0.30
  11  -6   2    2.80    0.50
  11  -6   2    3.50    0.50
 -12   6  -2    1.10    0.10
 -12   6  -2    1.00    0.20
  12  -6   2    0.80    0.30
  12  -6   2    1.00    0.30
 -13   6  -2    0.10    0.10
  13  -6   2   -0.10    0.10
  13  -6   2    0.10    0.10
 -14   6  -2    1.00    0.10
  14  -6   2    0.60    0.20
  14  -6   2    1.00    0.20
  15   5  -2    0.40    0.10
  15   5  -2    0.20    0.10
 -15  -5   2    0.30    0.10
  14   5  -2    0.00    0.10
  14   5  -2    0.00    0.10
  13   5  -2    0.10    0.20
  13   5  -2   -0.10    0.20
  12   5  -2    9.70    0.70
  12   5  -2    9.50    0.70
 -12  -5   2    8.50    0.50
  11   5  -2    1.20    0.40
  11   5  -2    1.10    0.30
 -11  -5   2    1.00    0.20
  10   5  -2   41.90    2.20
  10   5  -2   39.00    2.50
 -10  -5   2   35.30    1.60
 -10  -5   2   34.40    1.60
  -9  -5   2    3.30    0.30
  -9  -5   2    3.40    0.30
  -8  -5   2    2.60    0.20
  -8  -5   2    3.20    0.30
   7   5  -2    1.70    0.30
  -7  -5   2    1.70    0.20
  -7  -5   2    1.90    0.20
   6   5  -2    0.60    0.20
  -6  -5   2    0.40    0.10
  -6  -5   2    0.60    0.20
  -5  -5   2  512.75   21.00
  -4  -5   2  128.39    5.10
  -4  -5   2  121.29    5.20
  -4  -5   2  120.39    5.10
  -3  -5   2    0.50    2.20
  -3  -5   2   -1.40    2.10
   2   5  -2   11.40    0.60
  -2  -5   2   12.30    0.60
   1   5  -2    0.10    0.20
  -1  -5   2    0.30    0.10
   0   5  -2 3814.72  172.78
   0  -5   2 3889.51  170.38
  -1   5  -2  398.16   16.40
   1  -5   2  402.66   16.40
  -2   5  -2   76.09    3.30
   2  -5   2   76.39    3.30
   2  -5   2   73.79    3.20
  -3   5  -2   26.30    1.30
  -3   5  -2   29.00    1.40
   3  -5   2   27.30    1.30
   3  -5   2   28.20    1.30
  -4   5  -2    1.20    0.20
   4  -5   2    1.90    0.30
  -5   5  -2   13.80    0.70
  -5   5  -2   14.00    0.80
   5  -5   2   13.60    0.80
  -6   5  -2    7.70    0.50
  -6   5  -2    7.40    0.50
   6  -5   2    8.20    0.60
  -7   5  -2    0.60    0.20
  -7   5  -2    0.70    0.20
   7  -5   2    0.50    0.20
  -8   5  -2    0.50    0.20
  -8   5  -2    0.70    0.20
   8  -5   2    0.70    0.20
  -9   5  -2    0.70    0.20
  -9   5  -2    0.60    0.20
 -10   5  -2    5.50    0.40
  10  -5   2    4.90    0.60
  10  -5   2    5.40    0.80
 -11   5  -2   18.30    0.90
  11  -5   2   18.30    1.30
  11  -5   2   16.90    1.10
 -12   5  -2    0.50    0.10
 -12   5  -2    0.40    0.10
  12  -5   2    0.20    0.30
  12  -5   2    0.30    0.20
 -13   5  -2    0.00    0.10
  13  -5   2    0.00    0.10
  13  -5   2    0.10    0.20
 -14   5  -2    0.20    0.10
  14  -5   2    0.30    0.10
  14  -5   2    0.10    0.10
  15   4  -2    0.80    0.10
  15   4  -2    0.70    0.10
  14   4  -2    0.70    0.20
  14   4  -2    0.30    0.10
 -14  -4   2    0.60    0.10
  13   4  -2   -0.10    0.20
  13   4  -2    0.00    0.20
  13   4  -2    0.00    0.20
 -13  -4   2    0.00    0.10
  12   4  -2   -0.30    0.30
  12   4  -2    0.20    0.20
  12   4  -2    0.10    0.20
  11   4  -2   11.30    0.90
  11   4  -2   11.50    0.90
  11   4  -2   11.50    1.00
 -11  -4   2   11.40    0.60
 -10  -4   2   31.20    1.40
 -10  -4   2   32.80    1.40
   9   4  -2    8.90    0.60
  -9  -4   2    8.30    0.50
  -9  -4   2    8.30    0.50
   8   4  -2    0.00    0.10
  -8  -4   2    0.00    0.10
  -8  -4   2    0.00    0.10
   7   4  -2   20.60    1.10
  -7  -4   2   21.00    1.00
  -7  -4   2   20.50    1.00
   6   4  -2    4.80    0.50
  -6  -4   2    5.10    0.30
  -6  -4   2    5.00    0.40
   5   4  -2   29.20    1.40
  -5  -4   2   27.20    1.40
  -5  -4   2   29.00    1.30
   4   4  -2    7.70    0.50
  -4  -4   2    6.70    0.40
  -4  -4   2    6.80    0.40
  -3  -4   2   91.19    3.80
   2   4  -2  197.88    8.20
  -2  -4   2  199.28    8.20
   1   4  -2  276.87   11.30
  -1  -4   2  272.57   11.30
   0   4  -2    4.20    0.40
  -1   4  -2  814.82   46.30
   1  -4   2  828.32   44.70
  -2   4  -2  127.99    5.50
   2  -4   2  130.59    5.50
   2  -4   2  133.99    5.40
   2  -4   2  129.89    5.50
  -3   4  -2   18.80    1.10
   3  -4   2   19.20    0.90
   3  -4   2   21.00    1.00
   3  -4   2   20.70    1.00
  -4   4  -2   50.89    2.30
  -4   4  -2   51.89    2.30
   4  -4   2   51.79    2.30
   4  -4   2   54.09    2.40
  -5   4  -2    9.80    0.60
  -5   4  -2   10.30    0.60
   5  -4   2    9.90    0.70
  -6   4  -2    0.10    0.10
   6  -4   2    0.00    0.20
  -7   4  -2    2.50    0.30
  -7   4  -2    3.10    0.30
   7  -4   2    2.40    0.30
  -8   4  -2    1.70    0.20
   8  -4   2    1.40    0.30
  -9   4  -2    0.20    0.10
  -9   4  -2    0.30    0.10
   9  -4   2    0.10    0.20
 -10   4  -2    1.20    0.30
  10  -4   2    1.00    0.40
  10  -4   2    1.50    0.60
 -11   4  -2    1.10    0.20
  11  -4   2    1.70    0.40
  11  -4   2    1.60    0.40
 -12   4  -2    0.00    0.10
 -12   4  -2    0.10    0.10
  12  -4   2    0.10    0.20
  12  -4   2    0.00    0.20
 -13   4  -2    0.20    0.10
  13  -4   2    0.20    0.20
  13  -4   2    0.20    0.20
 -14   4  -2    0.30    0.10
  14  -4   2    0.40    0.10
  14  -4   2    0.20    0.20
 -15   4  -2    0.30    0.10
  15  -4   2    0.30    0.10
  15  -4   2    0.10    0.10
  15   3  -2    0.20    0.10
  15   3  -2    0.20    0.10
 -15  -3   2    0.30    0.10
  14   3  -2    0.00    0.10
  14   3  -2    0.10    0.10
  14   3  -2    0.00    0.10
 -14  -3   2   -0.10    0.10
  13   3  -2   -0.10    0.20
  13   3  -2    0.10    0.20
  13   3  -2    0.00    0.20
 -13  -3   2    0.00    0.10
  12   3  -2    1.10    0.30
  12   3  -2    1.00    0.30
  12   3  -2    1.10    0.30
 -12  -3   2    1.20    0.20
  11   3  -2   84.39    4.00
  11   3  -2   79.29    3.70
  11   3  -2   81.89    3.80
 -11  -3   2   78.79    3.40
  10   3  -2    0.10    0.20
 -10  -3   2    0.20    0.10
 -10  -3   2    0.30    0.10
   9   3  -2    1.10    0.20
  -9  -3   2    1.10    0.20
  -9  -3   2    1.30    0.20
   8   3  -2    0.80    0.20
  -8  -3   2    0.60    0.10
  -8  -3   2    0.60    0.10
   7   3  -2    0.00    0.10
  -7  -3   2    0.10    0.10
  -7  -3   2    0.20    0.10
   6   3  -2    0.50    0.20
  -6  -3   2    0.60    0.10
  -6  -3   2    0.80    0.10
   5   3  -2   68.89    2.90
  -5  -3   2   61.59    2.90
  -5  -3   2   63.09    2.80
  -5  -3   2   68.89    2.80
   4   3  -2    4.30    0.40
  -4  -3   2    4.50    0.30
  -4  -3   2    4.30    0.30
   3   3  -2   96.19    4.00
  -3  -3   2   92.19    3.90
   2   3  -2   27.40    1.20
   1   3  -2   17.70    0.90
  -1  -3   2   18.50    0.90
   0  -3   2  855.91   45.20
  -1   3  -2   30.50    1.40
   1  -3   2   31.40    1.40
   1  -3   2   30.70    1.40
  -2   3  -2   42.90    1.90
   2  -3   2   42.20    1.80
   2  -3   2   43.00    1.90
   2  -3   2   43.80    1.90
  -3   3  -2  218.48    9.10
   3  -3   2  219.88    9.10
   3  -3   2  222.58    9.10
  -4   3  -2   12.80    0.70
  -4   3  -2   13.00    0.70
   4  -3   2   14.00    0.80
   4  -3   2   14.00    0.80
  -5   3  -2 1008.30   52.09
   5  -3   2  965.60   51.99
  -6   3  -2    8.40    0.50
  -6   3  -2    7.80    0.50
  -7   3  -2    0.50    0.10
  -7   3  -2    0.50    0.20
   7  -3   2    0.80    0.20
  -8   3  -2    2.40    0.30
  -8   3  -2    2.40    0.20
   8  -3   2    2.80    0.40
  -9   3  -2    0.70    0.20
  -9   3  -2    0.70    0.10
   9  -3   2    0.20    0.20
 -10   3  -2    7.90    0.50
  10  -3   2    8.90    0.80
  10  -3   2    8.40    1.00
 -11   3  -2   35.40    1.60
  11  -3   2   37.20    2.10
  11  -3   2   36.10    1.90
 -12   3  -2   11.40    0.60
  12  -3   2   11.80    0.90
  12  -3   2   11.80    0.80
 -13   3  -2    0.10    0.10
 -13   3  -2   -0.10    0.10
  13  -3   2   -0.10    0.20
  13  -3   2    0.10    0.20
 -14   3  -2    0.30    0.10
  14  -3   2    0.00    0.20
  14  -3   2    0.30    0.20
 -15   3  -2    0.30    0.10
  15  -3   2    0.10    0.10
  15  -3   2    0.10    0.10
  15   2  -2    0.70    0.10
 -15  -2   2    0.80    0.10
  14   2  -2    0.10    0.10
  14   2  -2    0.10    0.20
  14   2  -2    0.10    0.10
 -14  -2   2    0.10    0.10
  13   2  -2    0.40    0.30
  13   2  -2    0.50    0.20
  13   2  -2    0.70    0.20
 -13  -2   2    0.60    0.10
  12   2  -2    0.30    0.20
  12   2  -2    0.40    0.30
  12   2  -2   -0.10    0.20
 -12  -2   2    0.30    0.10
  11   2  -2   98.79    4.50
  11   2  -2   97.49    4.70
  11   2  -2   95.09    4.30
 -11  -2   2   97.99    4.10
  10   2  -2   16.10    0.90
 -10  -2   2   16.80    0.80
 -10  -2   2   16.10    0.80
   9   2  -2    0.90    0.20
  -9  -2   2    0.80    0.20
  -9  -2   2    0.90    0.20
   8   2  -2    0.30    0.20
  -8  -2   2    0.30    0.10
  -8  -2   2    0.30    0.10
   7   2  -2    3.20    0.40
  -7  -2   2    3.00    0.30
   6   2  -2    1.30    0.20
  -6  -2   2    1.40    0.20
  -6  -2   2    1.20    0.20
   5   2  -2  136.09    5.60
  -5  -2   2  136.69    5.60
  -5  -2   2  129.19    5.50
  -5  -2   2  131.79    5.60
  -4  -2   2   34.60    1.60
  -4  -2   2   38.50    1.80
   3   2  -2   49.10    2.20
  -3  -2   2   51.69    2.20
  -3  -2   2   49.10    2.20
   2   2  -2    0.10    0.20
   2   2  -2   -0.10    0.10
  -2  -2   2   -0.20    0.10
   1   2  -2  226.38    9.20
  -1  -2   2  221.28    9.20
   0   2  -2   26.50    1.20
   0  -2   2   26.10    1.10
   0  -2   2   25.90    1.10
  -1   2  -2  159.68    6.50
   1  -2   2  160.38    6.60
   1  -2   2  157.18    6.50
  -2   2  -2  130.39    5.50
   2  -2   2  134.69    5.60
   2  -2   2  133.09    5.50
  -3   2  -2   57.89    2.50
  -3   2  -2   55.69    2.40
   3  -2   2   59.39    2.50
   3  -2   2   58.49    2.60
  -4   2  -2    0.60    0.10
  -4   2  -2    0.60    0.20
   4  -2   2    1.00    0.20
   4  -2   2    0.30    0.20
  -5   2  -2   23.90    1.10
  -5   2  -2   21.90    1.10
   5  -2   2   24.00    1.20
   5  -2   2   24.10    1.20
  -6   2  -2    0.80    0.20
  -6   2  -2    1.00    0.20
   6  -2   2    1.00    0.30
   6  -2   2    1.10    0.30
  -7   2  -2   13.60    0.70
  -7   2  -2   13.70    0.70
   7  -2   2   14.20    0.80
  -8   2  -2    1.60    0.20
  -8   2  -2    1.60    0.20
   8  -2   2    1.50    0.30
  -9   2  -2    4.80    0.30
  -9   2  -2    5.50    0.40
   9  -2   2    5.10    0.50
 -10   2  -2   54.39    2.40
 -10   2  -2   54.59    2.30
  10  -2   2   52.99    2.70
  10  -2   2   63.19    3.10
  10  -2   2   44.20    2.70
 -11   2  -2    5.00    0.30
  11  -2   2    3.90    0.50
  11  -2   2    4.50    0.60
  11  -2   2    4.30    0.70
 -12   2  -2    6.70    0.40
  12  -2   2    6.50    0.50
  12  -2   2    6.50    0.70
  12  -2   2    6.90    0.60
 -13   2  -2    0.20    0.10
  13  -2   2    0.50    0.30
  13  -2   2    0.10    0.20
 -14   2  -2    0.00    0.10
  14  -2   2    0.10    0.10
  14  -2   2    0.10    0.10
 -15   2  -2    0.00    0.10
  15  -2   2    0.10    0.10
  15  -2   2    0.00    0.10
  15   1  -2   -0.10    0.10
  15   1  -2    0.00    0.10
 -15  -1   2    0.00    0.10
  14   1  -2    0.00    0.10
  14   1  -2    0.00    0.10
  14   1  -2   -0.10    0.10
 -14  -1   2    0.10    0.10
  13   1  -2    0.00    0.20
  13   1  -2    0.10    0.20
  13   1  -2   -0.10    0.20
 -13  -1   2    0.00    0.10
 -13  -1   2    0.00    0.10
  12   1  -2    1.10    0.30
  12   1  -2    2.10    0.40
  12   1  -2    1.00    0.40
 -12  -1   2    1.80    0.20
  11   1  -2   31.80    1.80
  11   1  -2   31.50    1.70
  11   1  -2   32.10    2.00
 -11  -1   2   32.30    1.40
  10   1  -2   79.99    3.60
 -10  -1   2   81.19    3.50
 -10  -1   2   83.79    3.50
   9   1  -2    0.20    0.20
  -9  -1   2    0.10    0.10
  -9  -1   2    0.20    0.10
   8   1  -2    2.10    0.30
  -8  -1   2    1.70    0.20
  -8  -1   2    2.10    0.20
   7   1  -2    0.50    0.20
  -7  -1   2    0.60    0.10
  -7  -1   2    0.30    0.10
   6   1  -2    6.30    0.50
  -6  -1   2    6.60    0.40
  -6  -1   2    7.30    0.50
   5   1  -2   25.30    1.20
  -5  -1   2   23.50    1.20
  -5  -1   2   24.00    1.10
  -5  -1   2   25.60    1.20
   4   1  -2    0.30    0.20
  -4  -1   2    0.10    0.10
  -4  -1   2    0.00    0.10
   3   1  -2   28.80    1.30
   3   1  -2   26.60    1.30
  -3  -1   2   28.30    1.30
   2   1  -2    0.40    0.20
   2   1  -2    0.30    0.10
  -2  -1   2    0.70    0.20
   1   1  -2   25.00    1.10
  -1  -1   2   24.90    1.10
   0   1  -2    3.20    0.20
   0  -1   2    3.40    0.20
   0  -1   2    3.30    0.20
  -1   1  -2   15.70    0.70
   1  -1   2   14.70    0.70
  -2   1  -2   22.70    1.00
  -2   1  -2   23.50    1.00
   2  -1   2   24.60    1.10
   2  -1   2   23.90    1.10
  -3   1  -2   68.89    2.80
  -3   1  -2   63.49    2.80
   3  -1   2   66.79    2.90
   3  -1   2   66.89    2.90
  -4   1  -2    0.10    0.10
  -4   1  -2    0.10    0.10
  -5   1  -2    6.30    0.40
  -5   1  -2    6.00    0.30
  -5   1  -2    6.60    0.50
   5  -1   2    5.60    0.40
   5  -1   2    6.00    0.50
  -6   1  -2    3.30    0.20
  -6   1  -2    3.00    0.30
  -6   1  -2    2.90    0.20
   6  -1   2    2.40    0.30
   6  -1   2    2.90    0.40
  -7   1  -2    0.50    0.10
   7  -1   2    0.90    0.20
  -8   1  -2    0.00    0.10
  -8   1  -2    0.30    0.10
   8  -1   2    0.00    0.10
  -9   1  -2    1.70    0.20
  -9   1  -2    1.80    0.20
   9  -1   2    1.60    0.30
 -10   1  -2   12.30    0.60
 -10   1  -2   12.80    0.60
  10  -1   2   12.20    0.80
 -11   1  -2    6.00    0.40
  11  -1   2    7.90    0.80
  11  -1   2    5.70    0.60
  11  -1   2    5.70    0.70
  12  -1   2    5.60    0.50
  12  -1   2    6.80    0.70
  12  -1   2    6.10    0.70
  13  -1   2    0.10    0.20
  13  -1   2    0.10    0.20
  13  -1   2    0.20    0.20
 -14   1  -2    0.30    0.10
  14  -1   2    0.20    0.10
  14  -1   2    0.10    0.10
 -15   1  -2    0.00    0.10
  15  -1   2    0.00    0.10
  15  -1   2    0.10    0.10
  15   0  -2    0.00    0.10
 -15   0   2    0.00    0.10
  14   0  -2    0.30    0.20
  14   0  -2    0.20    0.10
  14   0  -2    0.30    0.20
 -14   0   2    0.30    0.10
  13   0  -2    0.10    0.30
  13   0  -2    0.20    0.20
  13   0  -2    0.00    0.20
 -13   0   2    0.00    0.10
 -13   0   2    0.10    0.10
  12   0  -2    0.00    0.20
  12   0  -2    0.20    0.20
  12   0  -2   -0.10    0.20
  11   0  -2    4.40    0.50
  11   0  -2    4.90    0.70
  11   0  -2    4.10    0.60
 -11   0   2    4.80    0.30
  10   0  -2   30.40    1.50
 -10   0   2   30.00    1.40
 -10   0   2   31.90    1.40
   9   0  -2    0.20    0.20
  -9   0   2    0.10    0.10
  -9   0   2   -0.10    0.10
   8   0  -2    1.60    0.30
  -8   0   2    1.50    0.20
  -8   0   2    1.40    0.20
   7   0  -2    1.20    0.30
  -7   0   2    1.90    0.20
  -7   0   2    1.40    0.20
   6   0  -2    2.20    0.30
  -6   0   2    2.00    0.30
  -6   0   2    2.20    0.20
   5   0  -2    0.40    0.20
  -5   0   2    0.20    0.20
  -5   0   2    0.30    0.10
   4   0  -2    2.80    0.30
  -4   0   2    2.60    0.30
   3   0  -2    0.20    0.20
  -3   0   2    0.10    0.20
   2   0  -2    1.00    0.20
   2   0  -2    1.00    0.20
  -2   0   2    1.00    0.20
   1   0  -2   52.39    2.20
   1   0  -2   53.09    2.20
  -1   0   2   52.69    2.20
   0   0  -2    2.70    0.20
   0   0   2    2.50    0.20
  -1   0  -2   63.39    2.60
   1   0   2   62.79    2.70
   1   0   2   64.89    2.70
  -2   0  -2    0.60    0.10
  -2   0  -2    0.40    0.10
   2   0   2    0.40    0.20
   2   0   2    0.20    0.20
  -3   0  -2   19.60    0.90
  -3   0  -2   19.30    0.90
   3   0   2   19.90    1.00
   3   0   2   21.40    1.00
  -4   0  -2    0.60    0.10
  -4   0  -2    0.50    0.10
   4   0   2    0.70    0.20
   4   0   2    0.50    0.20
  -5   0  -2    3.40    0.20
  -5   0  -2    3.50    0.30
   5   0   2    3.80    0.40
   5   0   2    3.50    0.40
  -6   0  -2    0.80    0.10
  -6   0  -2    0.40    0.10
  -6   0  -2    0.50    0.10
   6   0   2    0.90    0.20
   6   0   2    0.50    0.20
  -7   0  -2    0.30    0.10
  -7   0  -2    0.20    0.10
   7   0   2    0.20    0.20
   7   0   2    0.20    0.20
  -8   0  -2    2.20    0.20
  -8   0  -2    2.40    0.20
   8   0   2    2.50    0.30
  -9   0  -2    1.30    0.20
  -9   0  -2    1.50    0.20
   9   0   2    1.20    0.30
 -10   0  -2   11.90    0.60
 -10   0  -2   12.10    0.60
  10   0   2   11.50    0.70
 -11   0  -2   29.00    1.30
  11   0   2   26.30    1.50
  11   0   2   30.40    1.80
  11   0   2   29.30    1.60
  12   0   2    0.30    0.30
  12   0   2    0.50    0.30
  12   0   2    0.40    0.30
  13   0   2    0.00    0.20
  13   0   2    0.10    0.20
  13   0   2    0.10    0.20
  14   0   2    0.20    0.20
  14   0   2    0.20    0.10
  15   0   2    0.00    0.10
  15   0   2    0.10    0.10
  15  -1  -2    1.80    0.20
 -15   1   2    1.70    0.10
  14  -1  -2    0.50    0.20
  14  -1  -2    0.70    0.20
 -14   1   2    0.70    0.10
  13  -1  -2    0.60    0.40
  13  -1  -2    0.70    0.20
 -13   1   2    0.70    0.10
 -13   1   2    0.90    0.20
  12  -1  -2    0.40    0.20
  12  -1  -2    0.70    0.30
  12  -1  -2    0.70    0.30
 -12   1   2    0.70    0.20
 -12   1   2    0.30    0.20
  11  -1  -2    0.00    0.30
  11  -1  -2    0.00    0.30
  11  -1  -2   -0.20    0.30
 -11   1   2    0.00    0.10
  10  -1  -2   14.90    0.90
 -10   1   2   15.70    0.80
 -10   1   2   17.50    0.80
   9  -1  -2    0.60    0.20
   9  -1  -2    0.10    0.30
  -9   1   2    0.30    0.10
  -9   1   2    0.30    0.10
   8  -1  -2    0.60    0.20
  -8   1   2    0.50    0.10
  -8   1   2    0.70    0.20
   7  -1  -2    0.00    0.10
  -7   1   2    0.00    0.10
  -7   1   2    0.10    0.10
   6  -1  -2   13.50    0.80
  -6   1   2   13.70    0.70
  -6   1   2   13.80    0.70
   5  -1  -2   43.30    1.90
  -5   1   2   41.70    1.90
   4  -1  -2    0.00    0.10
   4  -1  -2    0.10    0.20
   3  -1  -2  149.59    6.20
   3  -1  -2  144.39    6.10
  -3   1   2  143.79    6.10
   2  -1  -2    0.30    0.20
   2  -1  -2    0.50    0.20
  -2   1   2    0.30    0.20
   1  -1  -2    6.00    0.40
   1  -1  -2    5.90    0.30
  -1   1   2    6.40    0.40
   0  -1  -2  247.98   15.60
   0   1   2  264.27   15.60
  -1  -1  -2    2.50    0.10
  -1  -1  -2    2.40    0.10
   1   1   2    2.50    0.20
   1   1   2    2.50    0.20
   2   1   2   -0.20    0.10
  -3  -1  -2    5.80    0.30
  -3  -1  -2    5.60    0.30
   3   1   2    5.60    0.40
   3   1   2    5.90    0.40
  -4  -1  -2    7.10    0.40
  -4  -1  -2    6.90    0.30
   4   1   2    7.30    0.50
   4   1   2    7.10    0.50
  -5  -1  -2    4.00    0.30
   5   1   2    3.40    0.40
   5   1   2    4.20    0.40
  -6  -1  -2   22.10    1.00
  -6  -1  -2   24.20    1.10
  -6  -1  -2   22.60    1.00
   6   1   2   24.50    1.20
   6   1   2   24.10    1.20
  -7  -1  -2    0.00    0.10
  -7  -1  -2    0.00    0.10
   7   1   2    0.00    0.10
   7   1   2   -0.20    0.10
  -8  -1  -2    2.50    0.20
  -8  -1  -2    2.50    0.20
   8   1   2    2.00    0.30
  -9  -1  -2    0.00    0.10
  -9  -1  -2    0.20    0.10
   9   1   2   -0.10    0.10
 -10  -1  -2   17.40    0.80
  10   1   2   17.40    1.00
 -11  -1  -2   14.90    0.70
  11   1   2   15.90    1.20
  11   1   2   14.20    1.00
  11   1   2   14.80    1.10
 -12  -1  -2    1.80    0.20
  12   1   2    1.70    0.30
  12   1   2    1.20    0.40
 -13  -1  -2    0.30    0.10
  13   1   2    0.20    0.20
  13   1   2    0.10    0.20
  13   1   2    0.30    0.20
  14   1   2    0.10    0.20
  14   1   2    0.30    0.10
  14   1   2    0.20    0.20
  15   1   2    0.10    0.10
  15   1   2    0.10    0.10
  15  -2  -2    0.00    0.10
  15  -2  -2    0.00    0.10
 -15   2   2    0.10    0.10
  14  -2  -2    0.00    0.20
  14  -2  -2    0.00    0.10
 -14   2   2    0.00    0.10
  13  -2  -2    0.10    0.10
  13  -2  -2   -0.10    0.20
  13  -2  -2    0.20    0.20
 -13   2   2    0.40    0.10
 -13   2   2    0.20    0.20
  12  -2  -2    2.30    0.40
  12  -2  -2    2.50    0.40
  12  -2  -2    2.30    0.30
 -12   2   2    2.50    0.20
 -12   2   2    2.50    0.20
  11  -2  -2    7.30    0.80
  11  -2  -2    6.80    0.60
  11  -2  -2    6.50    0.70
 -11   2   2    7.50    0.40
  10  -2  -2   29.30    1.50
 -10   2   2   28.60    1.60
 -10   2   2   34.90    1.40
   9  -2  -2    0.50    0.20
   9  -2  -2    0.50    0.30
  -9   2   2    0.60    0.20
  -9   2   2    0.40    0.10
   8  -2  -2    5.80    0.50
  -8   2   2    5.60    0.40
  -8   2   2    6.10    0.60
   7  -2  -2    5.50    0.50
  -7   2   2    4.30    0.40
  -7   2   2    5.20    0.40
   6  -2  -2   11.00    0.70
  -6   2   2   10.80    0.60
  -6   2   2   11.00    0.70
   5  -2  -2    4.40    0.40
  -5   2   2    3.40    0.40
   4  -2  -2   15.10    0.80
  -4   2   2   13.70    0.80
   3  -2  -2   32.70    1.50
   3  -2  -2   32.00    1.50
  -3   2   2   32.90    1.50
   2  -2  -2   85.29    3.50
   2  -2  -2   82.39    3.60
  -2   2   2   85.49    3.60
   1  -2  -2   40.00    1.70
   1  -2  -2   38.90    1.70
  -1   2   2   38.80    1.70
   0  -2  -2   24.90    1.10
   0   2   2   26.20    1.10
  -1  -2  -2   18.80    0.80
  -1  -2  -2   18.30    0.80
   1   2   2   19.20    0.80
   1   2   2   20.10    0.90
  -2  -2  -2   18.30    0.80
  -3  -2  -2  105.19    4.20
  -3  -2  -2  100.69    4.20
   3   2   2  104.79    4.40
   3   2   2  106.29    4.40
  -4  -2  -2    5.80    0.30
  -4  -2  -2    5.80    0.30
   4   2   2    5.60    0.40
   4   2   2    5.30    0.40
  -5  -2  -2   42.50    1.80
  -5  -2  -2   44.90    1.90
   5   2   2   45.50    2.00
   5   2   2   43.40    2.00
  -6  -2  -2    0.10    0.10
  -6  -2  -2   -0.10    0.10
   6   2   2   -0.30    0.10
   6   2   2    0.00    0.20
  -7  -2  -2    0.10    0.10
  -7  -2  -2    0.20    0.10
  -7  -2  -2    0.20    0.10
   7   2   2    0.10    0.20
   7   2   2    0.10    0.20
  -8  -2  -2    0.60    0.10
  -8  -2  -2    0.80    0.10
   8   2   2    0.70    0.20
  -9  -2  -2    0.20    0.10
  -9  -2  -2    0.00    0.10
   9   2   2   -0.10    0.10
 -10  -2  -2   89.29    3.70
 -10  -2  -2   87.69    3.70
 -11  -2  -2   99.89    4.10
  11   2   2   93.29    4.60
  11   2   2   98.29    4.40
  11   2   2  100.99    4.50
 -12  -2  -2    0.60    0.10
  12   2   2    0.30    0.30
  12   2   2    0.50    0.30
 -13  -2  -2    0.20    0.10
  13   2   2    0.20    0.20
  13   2   2    0.10    0.20
  13   2   2    0.00    0.20
  14   2   2   -0.10    0.10
  14   2   2    0.20    0.20
  14   2   2    0.00    0.10
  15   2   2    0.70    0.10
  15   2   2    1.50    0.20
  15  -3  -2    0.70    0.10
 -15   3   2    0.90    0.10
  14  -3  -2    0.10    0.10
  14  -3  -2    0.10    0.10
 -14   3   2    0.00    0.10
  13  -3  -2    1.30    0.30
  13  -3  -2    0.90    0.30
 -13   3   2    1.20    0.10
 -13   3   2    1.40    0.20
  12  -3  -2    0.30    0.20
  12  -3  -2    0.10    0.30
  12  -3  -2    0.30    0.20
 -12   3   2    0.40    0.10
 -12   3   2    0.30    0.10
 -12   3   2    0.10    0.10
  11  -3  -2    1.60    0.30
  11  -3  -2    0.90    0.30
  11  -3  -2    1.70    0.20
  11  -3  -2    1.40    0.40
 -11   3   2    1.40    0.20
 -11   3   2    2.00    0.20
 -11   3   2    1.30    0.20
  10  -3  -2    5.70    0.60
  10  -3  -2    6.40    0.70
 -10   3   2    5.70    0.40
   9  -3  -2    6.80    0.60
   9  -3  -2    6.10    0.50
  -9   3   2    6.60    0.40
  -9   3   2    7.00    0.50
   8  -3  -2   10.60    0.70
  -8   3   2   11.10    0.70
  -8   3   2   11.40    0.60
   7  -3  -2    0.30    0.20
  -7   3   2    0.20    0.10
  -7   3   2    0.40    0.20
   6  -3  -2   84.79    3.70
  -6   3   2   83.79    3.60
  -6   3   2   87.19    3.70
   5  -3  -2   11.10    0.70
  -5   3   2   10.00    0.70
   4  -3  -2    6.80    0.50
   4  -3  -2    8.20    0.50
  -4   3   2    7.00    0.40
  -4   3   2    7.50    0.50
   3  -3  -2  209.68    8.70
   3  -3  -2  211.78    8.70
  -3   3   2  209.38    8.70
   2  -3  -2  183.58    7.60
   2  -3  -2  183.18    7.60
  -2   3   2  185.18    7.70
   1  -3  -2   38.80    1.70
   1  -3  -2   40.20    1.80
  -1   3   2   41.40    1.80
   0  -3  -2  850.91   43.20
   0   3   2  871.71   42.70
  -1  -3  -2   34.40    1.60
  -1  -3  -2   36.50    1.50
   1   3   2   36.40    1.50
   1   3   2   37.30    1.60
  -2  -3  -2    0.40    0.10
  -2  -3  -2    0.90    0.10
  -3  -3  -2  131.59    5.40
  -3  -3  -2  132.29    5.40
   3   3   2  130.19    5.50
   3   3   2  131.99    5.50
  -4  -3  -2   15.10    0.60
  -4  -3  -2   14.10    0.60
   4   3   2   14.80    0.80
   4   3   2   14.70    0.80
  -5  -3  -2  153.58    6.50
  -5  -3  -2  160.08    6.50
   5   3   2  167.48    6.70
   5   3   2  158.88    6.70
  -6  -3  -2    0.10    0.10
  -6  -3  -2    0.20    0.10
   6   3   2    0.30    0.20
   6   3   2    0.00    0.20
  -7  -3  -2    0.40    0.10
  -7  -3  -2    0.50    0.10
  -7  -3  -2    0.30    0.10
   7   3   2    0.30    0.20
   7   3   2    0.20    0.20
  -8  -3  -2    0.40    0.10
  -8  -3  -2    0.50    0.10
   8   3   2    0.20    0.20
  -9  -3  -2    0.00    0.10
  -9  -3  -2    0.00    0.10
   9   3   2    0.00    0.10
 -10  -3  -2   39.60    1.70
 -10  -3  -2   40.80    1.70
  10   3   2   41.20    1.90
 -11  -3  -2   84.09    3.60
  11   3   2   90.89    4.20
  11   3   2   87.59    3.90
  11   3   2   83.49    4.00
 -12  -3  -2    1.40    0.20
  12   3   2    1.10    0.30
  12   3   2    0.80    0.40
  13   3   2    0.00    0.20
  13   3   2   -0.20    0.20
  13   3   2    0.00    0.20
  14   3   2    0.80    0.20
  14   3   2    0.30    0.20
  14   3   2    0.40    0.20
  15   3   2    0.00    0.10
  15   3   2    0.00    0.10
  15  -4  -2    0.00    0.10
 -15   4   2    0.10    0.10
  14  -4  -2    0.10    0.10
  14  -4  -2    0.00    0.10
 -14   4   2    0.00    0.10
  13  -4  -2   -0.10    0.10
  13  -4  -2   -0.10    0.10
 -13   4   2    0.10    0.10
 -13   4   2    0.00    0.10
  12  -4  -2    1.30    0.30
  12  -4  -2    1.30    0.40
 -12   4   2    1.30    0.20
 -12   4   2    1.30    0.20
 -12   4   2    1.20    0.20
  11  -4  -2   11.40    0.90
  11  -4  -2   12.30    0.80
  11  -4  -2   13.20    1.10
  11  -4  -2   12.00    0.60
 -11   4   2   11.50    0.60
 -11   4   2   13.10    0.60
 -11   4   2   11.10    0.70
  10  -4  -2    3.30    0.30
  10  -4  -2    3.10    0.50
  10  -4  -2    3.20    0.50
 -10   4   2    3.40    0.40
 -10   4   2    3.70    0.30
 -10   4   2    4.50    0.40
   9  -4  -2    0.50    0.20
   9  -4  -2    1.10    0.30
  -9   4   2    0.20    0.20
  -9   4   2    0.50    0.20
   8  -4  -2    6.50    0.70
  -8   4   2    6.70    0.50
   7  -4  -2    0.50    0.20
  -7   4   2    0.20    0.20
  -7   4   2    0.20    0.10
   6  -4  -2   10.00    0.60
  -6   4   2   10.30    0.60
   5  -4  -2  203.68    8.40
   5  -4  -2  199.68    8.40
  -5   4   2  203.98    8.50
   4  -4  -2   64.29    2.80
   4  -4  -2   62.09    2.70
  -4   4   2   59.29    2.70
  -4   4   2   66.49    2.80
   3  -4  -2    6.70    0.40
   3  -4  -2    6.40    0.40
  -3   4   2    6.50    0.50
   2  -4  -2   17.70    0.90
  -2   4   2   18.00    0.90
   1  -4  -2 2219.58  103.69
  -1   4   2 2266.57  102.59
   0  -4  -2   48.80    2.10
   0   4   2   49.00    2.20
  -1  -4  -2 2444.36  106.29
   1   4   2 2377.96  106.09
  -2  -4  -2    9.20    0.50
  -2  -4  -2   12.40    0.50
   2   4   2    9.60    0.50
   2   4   2    9.90    0.50
  -3  -4  -2   18.20    0.80
   3   4   2   18.00    0.90
   3   4   2   18.60    0.90
  -4  -4  -2    2.20    0.20
  -4  -4  -2    2.70    0.20
   4   4   2    2.80    0.40
   4   4   2    2.50    0.30
  -5  -4  -2   23.20    1.00
  -5  -4  -2   23.90    1.00
   5   4   2   23.50    1.10
   5   4   2   23.70    1.20
  -6  -4  -2  111.99    4.80
  -6  -4  -2  119.79    4.80
   6   4   2  119.29    5.00
   6   4   2  116.59    4.90
  -7  -4  -2    0.80    0.20
  -7  -4  -2    0.80    0.10
  -7  -4  -2    0.60    0.10
   7   4   2    0.80    0.20
   7   4   2    0.90    0.20
  -8  -4  -2    6.60    0.30
  -8  -4  -2    6.30    0.30
   8   4   2    6.10    0.50
  -9  -4  -2    3.40    0.20
  -9  -4  -2    3.40    0.20
   9   4   2    3.20    0.40
 -10  -4  -2    8.30    0.40
  10   4   2    8.20    0.60
 -11  -4  -2   14.20    0.70
  11   4   2   16.30    1.10
  11   4   2   14.40    1.00
  11   4   2   12.40    1.10
  12   4   2    0.10    0.30
  12   4   2    0.10    0.20
  12   4   2    0.00    0.30
  13   4   2    0.20    0.20
  13   4   2    0.10    0.30
  13   4   2    0.10    0.20
  14   4   2    0.10    0.10
  14   4   2   -0.10    0.10
  14   4   2    0.10    0.20
  15   4   2    0.40    0.10
  15   4   2    1.00    0.20
  14  -5  -2    0.00    0.10
  14  -5  -2    0.10    0.10
 -14   5   2    0.10    0.10
  13  -5  -2    0.10    0.20
  13  -5  -2    0.10    0.20
 -13   5   2    0.20    0.10
 -13   5   2    0.10    0.10
  12  -5  -2   -0.10    0.20
  12  -5  -2    0.00    0.20
 -12   5   2    0.10    0.10
 -12   5   2    0.10    0.10
 -12   5   2    0.10    0.10
  11  -5  -2   20.20    1.40
 -11   5   2   19.30    0.90
 -11   5   2   17.50    1.00
  10  -5  -2   10.00    0.60
 -10   5   2    9.20    0.50
   9  -5  -2    2.70    0.40
   9  -5  -2    2.30    0.30
  -9   5   2    2.50    0.30
  -9   5   2    2.20    0.30
   8  -5  -2    0.50    0.20
   8  -5  -2    0.30    0.30
  -8   5   2    0.20    0.10
  -8   5   2    0.40    0.20
   7  -5  -2    0.60    0.20
  -7   5   2    1.00    0.20
  -7   5   2    0.70    0.20
   6  -5  -2    8.00    0.50
  -6   5   2    7.20    0.50
  -6   5   2    7.40    0.50
   5  -5  -2   77.19    3.40
  -5   5   2   76.99    3.30
  -5   5   2   79.09    3.40
   4  -5  -2   33.60    1.60
  -4   5   2   33.30    1.60
  -4   5   2   34.80    1.60
   3  -5  -2    0.10    0.10
   3  -5  -2    0.10    0.20
  -3   5   2   -0.10    0.20
   2  -5  -2   79.29    3.40
   2  -5  -2   79.69    3.40
  -2   5   2   79.99    3.50
   1  -5  -2    0.00    0.10
   1  -5  -2    0.00    0.10
  -1   5   2    0.00    0.20
   0  -5  -2 5164.78  232.58
   0   5   2 5710.83  233.18
  -1  -5  -2  341.47   22.20
   1   5   2  341.57   22.50
  -2  -5  -2   33.00    1.60
  -2  -5  -2   38.00    1.60
   2   5   2   38.30    1.60
  -3  -5  -2    1.90    0.20
  -3  -5  -2    1.80    0.20
   3   5   2    1.90    0.20
   3   5   2    1.80    0.20
  -4  -5  -2   89.69    3.80
  -4  -5  -2   95.59    3.80
   4   5   2   93.39    3.90
   4   5   2   92.79    4.00
  -5  -5  -2  102.99    4.20
  -5  -5  -2   98.89    4.20
   5   5   2  102.49    4.30
   5   5   2  102.39    4.30
  -6  -5  -2   28.10    1.20
  -6  -5  -2   28.60    1.20
  -6  -5  -2   30.00    1.20
   6   5   2   28.50    1.40
   6   5   2   28.10    1.40
  -7  -5  -2    0.50    0.10
  -7  -5  -2    0.40    0.10
  -7  -5  -2    0.40    0.10
   7   5   2    0.40    0.20
   7   5   2    0.10    0.20
  -8  -5  -2    8.70    0.40
  -8  -5  -2    8.40    0.40
   8   5   2    8.80    0.60
  -9  -5  -2    1.40    0.20
   9   5   2    2.00    0.30
 -10  -5  -2   16.10    0.70
  10   5   2   15.30    0.90
 -11  -5  -2   39.30    1.70
  11   5   2   42.20    2.20
  11   5   2   39.50    2.10
  11   5   2   42.40    2.10
  12   5   2    0.80    0.30
  12   5   2    0.20    0.30
  12   5   2    1.20    0.30
 -13  -5  -2    0.30    0.10
  13   5   2    0.10    0.20
  13   5   2    0.30    0.20
  13   5   2    0.40    0.20
  14   5   2    0.20    0.10
  14   5   2   -0.10    0.10
  14   5   2    0.20    0.10
  15   5   2    0.10    0.10
  15   5   2    0.00    0.10
  14  -6  -2    0.10    0.10
 -14   6   2    0.40    0.10
 -14   6   2    0.40    0.10
  13  -6  -2   -0.10    0.10
  13  -6  -2    0.10    0.20
 -13   6   2    0.00    0.10
 -13   6   2    0.00    0.10
  12  -6  -2    0.10    0.20
  12  -6  -2    0.00    0.10
  12  -6  -2    0.10    0.30
 -12   6   2   -0.10    0.10
 -12   6   2    0.10    0.10
 -12   6   2   -0.10    0.10
  11  -6  -2    6.70    0.80
  11  -6  -2    8.10    0.50
  11  -6  -2    7.60    0.60
 -11   6   2    7.90    0.50
 -11   6   2    9.20    0.60
 -11   6   2    7.40    0.50
  10  -6  -2    2.70    0.30
  10  -6  -2    3.00    0.50
 -10   6   2    1.90    0.20
 -10   6   2    2.30    0.30
 -10   6   2    1.70    0.30
   9  -6  -2    2.40    0.40
  -9   6   2    2.20    0.30
  -9   6   2    1.40    0.20
   8  -6  -2   11.00    0.80
   8  -6  -2   10.80    0.70
  -8   6   2   10.60    0.60
  -8   6   2   10.40    0.70
   7  -6  -2    2.50    0.30
  -7   6   2    1.30    0.30
  -7   6   2    2.00    0.30
   6  -6  -2   96.09    4.20
  -6   6   2   97.09    4.10
  -6   6   2   93.99    4.10
   5  -6  -2    6.30    0.50
  -5   6   2    7.00    0.50
  -5   6   2    6.60    0.50
   4  -6  -2   26.20    1.30
   4  -6  -2   26.40    1.20
  -4   6   2   24.70    1.30
   3  -6  -2   90.39    3.80
   3  -6  -2   92.59    3.80
  -3   6   2   89.69    3.90
  -3   6   2   86.99    3.80
   2  -6  -2   28.40    1.30
   2  -6  -2   28.70    1.40
  -2   6   2   30.20    1.40
   1  -6  -2   12.00    0.60
   1  -6  -2   12.60    0.70
  -1   6   2   13.10    0.80
   0   6   2  450.85   18.50
  -1  -6  -2   49.99    2.10
  -2  -6  -2   41.20    1.70
  -2  -6  -2   40.50    1.80
   2   6   2   39.80    1.70
  -3  -6  -2   10.60    0.50
  -3  -6  -2    9.60    0.50
   3   6   2   10.30    0.50
  -4  -6  -2   40.90    1.80
  -4  -6  -2   42.70    1.80
   4   6   2   42.80    1.80
   4   6   2   41.60    1.90
  -5  -6  -2  181.88    7.70
   5   6   2  193.98    7.80
  -6  -6  -2   61.79    2.60
  -6  -6  -2   61.59    2.60
   6   6   2   63.69    2.70
  -7  -6  -2    2.00    0.20
  -7  -6  -2    2.30    0.20
   7   6   2    2.00    0.30
   7   6   2    1.60    0.20
  -8  -6  -2    9.60    0.50
   9   6   2    3.40    0.40
 -10  -6  -2    0.80    0.10
  10   6   2    0.70    0.50
  10   6   2    0.80    0.20
  10   6   2    0.70    0.40
 -11  -6  -2    5.40    0.30
  11   6   2    5.50    0.60
  11   6   2    5.40    0.60
 -12  -6  -2    0.00    0.10
  12   6   2    0.10    0.20
  12   6   2    0.20    0.30
  12   6   2    0.00    0.20
  13   6   2    0.30    0.20
  13   6   2    0.90    0.30
  14   6   2    0.20    0.10
  14   6   2    0.10    0.10
  15   6   2    0.50    0.10
  15   6   2    0.50    0.10
  14  -7  -2    0.10    0.10
 -14   7   2    0.00    0.10
  13  -7  -2   -0.20    0.10
  13  -7  -2   -0.10    0.10
 -13   7   2    0.10    0.10
 -13   7   2    0.10    0.10
  12  -7  -2    0.50    0.20
  12  -7  -2    0.20    0.30
  12  -7  -2    0.40    0.10
 -12   7   2    0.30    0.10
 -12   7   2    0.50    0.10
  11  -7  -2   12.50    1.00
  11  -7  -2   12.80    0.60
  11  -7  -2   12.00    0.80
 -11   7   2   12.20    0.60
 -11   7   2   11.80    0.70
 -11   7   2   12.10    0.60
  10  -7  -2    0.40    0.20
  10  -7  -2    0.30    0.30
 -10   7   2   -0.10    0.10
 -10   7   2    0.30    0.20
 -10   7   2    0.00    0.10
   9  -7  -2    0.10    0.30
   9  -7  -2    0.50    0.20
   9  -7  -2    0.30    0.20
  -9   7   2    0.30    0.20
  -9   7   2    0.20    0.20
  -9   7   2    0.30    0.10
   8  -7  -2   -0.40    0.20
   8  -7  -2   -0.40    0.20
  -8   7   2    0.10    0.20
  -8   7   2    0.20    0.10
   7  -7  -2    2.20    0.40
   7  -7  -2    1.40    0.30
  -7   7   2    1.80    0.30
  -7   7   2    1.70    0.30
   6  -7  -2    0.90    0.20
  -6   7   2    0.60    0.20
  -6   7   2    0.60    0.20
   5  -7  -2  225.68    9.30
  -5   7   2  226.78    9.40
  -5   7   2  221.18    9.30
   4  -7  -2    2.70    0.30
   4  -7  -2    3.50    0.40
  -4   7   2    3.80    0.40
  -4   7   2    3.50    0.30
   3  -7  -2   18.20    0.90
   3  -7  -2   18.00    0.90
  -3   7   2   17.70    1.00
  -3   7   2   16.80    0.90
   2  -7  -2   38.00    1.70
   2  -7  -2   38.70    1.80
  -2   7   2   39.60    1.80
   1  -7  -2    0.70    0.20
   1  -7  -2    0.90    0.20
  -1   7   2    0.60    0.20
   0  -7  -2  355.06   14.30
   0   7   2  344.57   14.40
  -1  -7  -2   29.00    1.30
   1   7   2   28.40    1.40
  -2  -7  -2   93.09    3.80
   2   7   2   89.59    3.80
  -3  -7  -2   79.99    3.30
  -3  -7  -2   78.59    3.40
   3   7   2   80.59    3.30
  -4  -7  -2    1.40    0.20
  -4  -7  -2    1.20    0.10
  -4  -7  -2    1.50    0.10
   4   7   2    1.10    0.20
  -5  -7  -2   26.50    1.20
  -5  -7  -2   30.70    1.20
  -5  -7  -2   26.10    1.20
   5   7   2   27.80    1.30
   5   7   2   27.30    1.30
  -6  -7  -2    2.00    0.20
  -6  -7  -2    2.50    0.20
  -6  -7  -2    2.50    0.20
   6   7   2    2.60    0.30
   6   7   2    2.50    0.30
  -7  -7  -2    1.00    0.10
  -7  -7  -2    1.00    0.20
   7   7   2    1.20    0.20
   7   7   2    0.70    0.20
  -8  -7  -2    1.30    0.10
  -8  -7  -2    1.60    0.20
   8   7   2    1.40    0.30
  -9  -7  -2    6.20    0.30
   9   7   2    5.70    0.50
 -10  -7  -2   25.20    1.10
  10   7   2   24.80    1.50
  10   7   2   24.30    1.50
 -11  -7  -2    0.20    0.10
  11   7   2    0.10    0.30
  11   7   2    0.50    0.30
 -12  -7  -2    2.30    0.20
  12   7   2    3.10    0.50
  12   7   2    2.10    0.40
  13   7   2    0.40    0.30
  13   7   2    0.90    0.40
  14   7   2    1.00    0.20
  14   7   2    0.80    0.20
  15   7   2    0.60    0.10
  15   7   2    0.30    0.10
  14  -8  -2    0.00    0.10
 -14   8   2    0.00    0.10
  13  -8  -2    0.00    0.10
 -13   8   2    0.10    0.10
  12  -8  -2    0.20    0.20
  12  -8  -2    0.50    0.10
  12  -8  -2    0.20    0.20
 -12   8   2    0.70    0.10
 -12   8   2    0.50    0.10
  11  -8  -2   20.10    1.30
  11  -8  -2   20.90    1.00
  11  -8  -2   18.70    1.10
 -11   8   2   21.20    1.00
 -11   8   2   21.20    1.00
 -11   8   2   20.30    1.00
  10  -8  -2    6.80    0.50
  10  -8  -2    6.80    0.60
 -10   8   2    7.20    0.40
 -10   8   2    6.60    0.40
 -10   8   2    7.30    0.50
   9  -8  -2    2.70    0.30
   9  -8  -2    3.40    0.50
   9  -8  -2    3.70    0.50
  -9   8   2    4.00    0.30
  -9   8   2    3.20    0.40
   8  -8  -2    0.20    0.20
   8  -8  -2    0.20    0.20
  -8   8   2    0.20    0.10
   7  -8  -2    0.00    0.20
   7  -8  -2   -0.10    0.20
  -7   8   2    0.00    0.10
  -7   8   2    0.00    0.20
   6  -8  -2   16.10    0.90
  -6   8   2   17.20    0.90
  -6   8   2   17.40    1.00
   5  -8  -2  210.68    8.80
  -5   8   2  212.28    8.80
  -5   8   2  211.68    8.90
   4  -8  -2    0.80    0.20
   4  -8  -2    0.60    0.20
  -4   8   2    1.10    0.30
  -4   8   2    0.60    0.20
   3  -8  -2   10.60    0.60
   3  -8  -2   10.70    0.60
  -3   8   2   11.60    0.70
   2  -8  -2    6.90    0.50
   2  -8  -2    7.70    0.50
  -2   8   2    7.50    0.60
   1  -8  -2  114.79    4.70
   1  -8  -2  109.39    4.60
   1  -8  -2  109.09    4.60
  -1   8   2  108.99    4.80
   0  -8  -2  109.09    4.60
   0  -8  -2  113.29    4.70
   0   8   2  112.09    4.80
  -1  -8  -2   13.10    0.70
  -1  -8  -2   13.00    0.70
   1   8   2   13.10    0.80
  -2  -8  -2   16.30    0.80
  -2  -8  -2   17.40    0.80
   2   8   2   17.60    0.80
  -3  -8  -2    3.90    0.30
  -3  -8  -2    4.10    0.40
  -3  -8  -2    4.10    0.30
   3   8   2    4.40    0.30
  -4  -8  -2   40.00    1.70
  -4  -8  -2   39.00    1.70
  -4  -8  -2   38.20    1.70
   4   8   2   39.60    1.70
  -5  -8  -2    1.50    0.10
   5   8   2    1.10    0.20
  -6  -8  -2    8.60    0.40
  -6  -8  -2    8.20    0.40
   6   8   2    8.40    0.50
  -7  -8  -2    1.20    0.10
  -7  -8  -2    1.10    0.10
   7   8   2    1.10    0.20
  -8  -8  -2    0.10    0.10
  -8  -8  -2    0.10    0.10
  -9  -8  -2    0.60    0.10
 -10  -8  -2    4.60    0.30
  10   8   2    2.80    0.70
  10   8   2    4.40    0.70
 -11  -8  -2   16.70    0.80
  11   8   2   16.00    1.10
  11   8   2   17.20    1.10
 -12  -8  -2    0.20    0.10
  12   8   2    0.50    0.20
  12   8   2    0.40    0.20
  13   8   2    0.70    0.20
  13   8   2    0.50    0.20
  14   8   2    0.10    0.10
  14   8   2    0.10    0.10
  15   8   2    0.60    0.10
  15   8   2    0.40    0.10
  14  -9  -2    0.00    0.10
 -14   9   2    0.00    0.10
  13  -9  -2    0.10    0.10
 -13   9   2    0.10    0.10
 -13   9   2    0.10    0.10
  12  -9  -2    1.30    0.30
 -12   9   2    2.20    0.20
 -12   9   2    1.50    0.20
  11  -9  -2    8.80    0.80
  11  -9  -2    9.40    0.50
  11  -9  -2    7.60    0.60
 -11   9   2    9.30    0.50
 -11   9   2    9.00    0.50
 -11   9   2    8.60    0.50
  10  -9  -2   -0.10    0.20
  10  -9  -2    0.30    0.20
  10  -9  -2   -0.20    0.20
 -10   9   2    0.50    0.20
 -10   9   2    0.40    0.20
 -10   9   2    0.40    0.10
   9  -9  -2    3.50    0.30
   9  -9  -2    3.60    0.50
  -9   9   2    3.40    0.30
  -9   9   2    3.40    0.30
  -9   9   2    3.20    0.30
   8  -9  -2   -0.10    0.20
   8  -9  -2    0.00    0.20
  -8   9   2    0.30    0.20
  -8   9   2    0.00    0.10
   7  -9  -2    0.50    0.30
  -7   9   2    0.30    0.10
  -7   9   2    0.00    0.20
   6  -9  -2    5.80    0.60
   6  -9  -2    5.70    0.40
  -6   9   2    5.90    0.40
   5  -9  -2    2.90    0.30
  -5   9   2    1.90    0.30
  -5   9   2    2.70    0.30
   4  -9  -2    1.20    0.20
   4  -9  -2    0.80    0.20
  -4   9   2    1.10    0.20
   3  -9  -2   33.00    1.60
   3  -9  -2   33.50    1.60
  -3   9   2   32.50    1.60
   2  -9  -2    3.90    0.30
   2  -9  -2    3.10    0.30
   2  -9  -2    3.90    0.30
  -2   9   2    3.70    0.40
  -2   9   2    3.80    0.40
   1  -9  -2   25.30    1.20
   1  -9  -2   26.00    1.20
   1  -9  -2   26.60    1.30
  -1   9   2   26.40    1.30
   0  -9  -2 1727.83   87.19
   0   9   2 1742.53   87.99
  -1  -9  -2   58.99    2.50
   1   9   2   56.69    2.60
  -2  -9  -2    1.20    0.20
   2   9   2    1.50    0.20
  -3  -9  -2   41.90    1.80
  -3  -9  -2   42.40    1.80
   3   9   2   41.30    1.80
  -4  -9  -2    5.10    0.30
   4   9   2    4.80    0.30
  -5  -9  -2   13.80    0.60
  -5  -9  -2   13.50    0.60
   5   9   2   12.90    0.70
  -6  -9  -2   15.90    0.70
  -6  -9  -2   16.70    0.70
  -7  -9  -2    1.20    0.10
  -7  -9  -2    1.10    0.10
  -8  -9  -2    2.60    0.20
  -9  -9  -2    3.20    0.20
 -10  -9  -2   28.50    1.30
  10   9   2   29.40    1.70
  10   9   2   30.20    1.70
 -11  -9  -2    2.20    0.20
  11   9   2    2.00    0.40
  11   9   2    2.30    0.40
 -12  -9  -2    0.30    0.10
  12   9   2    0.50    0.20
  12   9   2   -0.10    0.20
  13   9   2    0.30    0.20
  13   9   2    0.10    0.20
  14   9   2   -0.10    0.10
  14   9   2    0.10    0.20
  15   9   2    0.00    0.10
  15   9   2    0.10    0.10
  13 -10  -2    0.00    0.10
 -13  10   2    0.00    0.10
 -13  10   2    0.00    0.10
  12 -10  -2    0.70    0.10
  12 -10  -2    0.40    0.20
 -12  10   2    0.80    0.10
 -12  10   2    0.90    0.10
  11 -10  -2    1.90    0.20
  11 -10  -2    1.60    0.40
 -11  10   2    2.10    0.20
  10 -10  -2    0.10    0.20
  10 -10  -2    0.10    0.10
 -10  10   2    0.10    0.10
 -10  10   2    0.10    0.10
 -10  10   2    0.20    0.10
   9 -10  -2    2.00    0.30
   9 -10  -2    1.60    0.30
  -9  10   2    1.80    0.20
  -9  10   2    1.30    0.20
  -9  10   2    2.00    0.20
   8 -10  -2    0.10    0.20
  -8  10   2    0.10    0.20
   7 -10  -2    3.40    0.50
  -7  10   2    2.90    0.30
  -7  10   2    2.10    0.30
   6 -10  -2    0.30    0.30
  -6  10   2    0.30    0.20
  -6  10   2    0.30    0.20
   5 -10  -2   33.10    1.50
  -5  10   2   33.10    1.70
  -5  10   2   34.20    1.50
   4 -10  -2    0.30    0.20
   4 -10  -2    0.30    0.20
  -4  10   2    0.60    0.20
  -4  10   2    0.40    0.20
   3 -10  -2   21.70    1.10
   3 -10  -2   23.00    1.20
  -3  10   2   22.70    1.10
  -3  10   2   22.90    1.20
   2 -10  -2   10.30    0.60
   2 -10  -2   11.20    0.70
  -2  10   2   10.80    0.60
  -2  10   2   11.30    0.70
   1 -10  -2    4.70    0.30
   1 -10  -2    5.40    0.40
  -1  10   2    4.90    0.50
   0 -10  -2   99.69    4.20
   0 -10  -2  100.99    4.20
   0  10   2   97.99    4.30
  -1 -10  -2   49.00    2.10
  -1 -10  -2   48.40    2.10
   1  10   2   48.10    2.20
   1  10   2   46.30    2.00
  -2 -10  -2    1.00    0.20
  -2 -10  -2    1.20    0.20
   2  10   2    1.00    0.10
  -3 -10  -2    0.00    0.10
  -3 -10  -2   -0.10    0.10
   3  10   2   -0.10    0.10
  -4 -10  -2    0.20    0.10
   4  10   2    0.50    0.20
  -5 -10  -2   61.69    2.60
  -5 -10  -2   60.89    2.60
  -6 -10  -2    0.00    0.10
  -6 -10  -2    0.10    0.10
  -7 -10  -2    0.00    0.10
  -7 -10  -2    0.10    0.10
  -8 -10  -2    4.00    0.30
  -8 -10  -2    3.90    0.20
  -9 -10  -2    1.50    0.20
   9  10   2    0.60    0.60
   9  10   2    1.30    0.40
 -10 -10  -2    1.10    0.10
  10  10   2    1.10    0.40
  10  10   2    1.20    0.30
  11  10   2    0.20    0.40
  12  10   2    0.60    0.20
  12  10   2    1.20    0.30
  13  10   2    0.20    0.20
  13  10   2    0.10    0.20
  14  10   2    0.30    0.10
  14  10   2    0.30    0.10
  15  10   2    0.10    0.10
  15  10   2    0.10    0.10
  13 -11  -2    0.00    0.10
 -13  11   2    0.00    0.10
 -13  11   2    0.00    0.10
  12 -11  -2    0.40    0.10
  12 -11  -2    0.20    0.10
 -12  11   2    0.20    0.10
  11 -11  -2    0.00    0.20
  11 -11  -2    0.00    0.10
 -11  11   2    0.00    0.10
 -11  11   2    0.10    0.10
  10 -11  -2   10.30    0.60
  10 -11  -2    8.80    0.80
 -10  11   2   10.80    0.60
 -10  11   2   10.80    0.50
 -10  11   2   10.10    0.60
  -9  11   2    0.50    0.20
   8 -11  -2    1.40    0.30
   8 -11  -2    1.30    0.20
  -8  11   2    1.20    0.20
  -8  11   2    0.90    0.20
  -8  11   2    1.10    0.20
   7 -11  -2    4.30    0.60
   7 -11  -2    4.20    0.40
  -7  11   2    4.30    0.40
  -7  11   2    4.10    0.50
  -7  11   2    3.80    0.40
  -7  11   2    4.60    0.40
   6 -11  -2    9.80    0.80
  -6  11   2   10.60    0.60
  -6  11   2    9.70    0.70
   5 -11  -2   87.79    3.90
  -5  11   2   90.99    3.70
  -5  11   2   80.29    3.90
  -4  11   2    0.40    0.20
  -4  11   2    0.10    0.20
   3 -11  -2    9.00    0.50
   3 -11  -2    8.70    0.60
  -3  11   2    8.70    0.50
  -3  11   2    8.20    0.60
   2 -11  -2   56.39    2.50
   2 -11  -2   55.79    2.40
  -2  11   2   55.89    2.60
  -2  11   2   53.59    2.40
   1 -11  -2   13.00    0.70
   1 -11  -2   12.60    0.70
   1 -11  -2   12.20    0.70
  -1  11   2   13.10    0.80
   0 -11  -2    8.00    0.50
   0 -11  -2    8.40    0.50
   0  11   2    8.00    0.60
  -1 -11  -2    3.20    0.30
  -1 -11  -2    3.70    0.40
   1  11   2    3.30    0.20
  -2 -11  -2    9.00    0.60
  -2 -11  -2   10.00    0.50
   2  11   2    9.50    0.50
  -3 -11  -2    5.40    0.40
  -3 -11  -2    4.90    0.30
  -4 -11  -2    4.90    0.30
  -4 -11  -2    4.30    0.30
  -5 -11  -2   88.89    3.70
  -5 -11  -2   86.09    3.70
  -6 -11  -2    3.70    0.30
  -6 -11  -2    3.60    0.30
  -7 -11  -2    1.20    0.10
  -7 -11  -2    1.10    0.20
  -8 -11  -2    2.50    0.20
  -8 -11  -2    2.60    0.20
  -9 -11  -2    0.40    0.10
   9  11   2    0.60    0.40
   9  11   2    0.60    0.40
 -10 -11  -2    0.00    0.10
  10  11   2    0.50    0.30
  10  11   2    0.00    0.30
 -11 -11  -2    2.10    0.20
  11  11   2    2.40    0.40
  11  11   2    1.80    0.40
  12  11   2    0.10    0.20
  12  11   2   -0.10    0.20
  13  11   2    0.00    0.10
  13  11   2   -0.10    0.10
  14  11   2    0.00    0.10
  14  11   2    0.00    0.10
  12 -12  -2    3.10    0.30
 -12  12   2    3.70    0.20
 -12  12   2    3.70    0.20
  11 -12  -2    0.20    0.10
  11 -12  -2    0.00    0.20
 -11  12   2    0.20    0.10
 -11  12   2    0.20    0.10
  10 -12  -2    0.00    0.10
  10 -12  -2    0.30    0.30
 -10  12   2    0.00    0.10
 -10  12   2   -0.10    0.10
 -10  12   2   -0.10    0.10
   9 -12  -2    0.80    0.30
   9 -12  -2    0.40    0.20
  -9  12   2    0.80    0.20
  -9  12   2    0.80    0.20
  -9  12   2    0.60    0.10
   8 -12  -2    0.20    0.20
   8 -12  -2    0.10    0.20
  -8  12   2    0.10    0.10
  -8  12   2    0.10    0.10
  -8  12   2    0.00    0.10
   7 -12  -2    0.50    0.20
   7 -12  -2    0.30    0.20
  -7  12   2    0.50    0.20
  -7  12   2    0.60    0.20
  -7  12   2    0.70    0.30
   6 -12  -2    0.70    0.30
  -6  12   2    1.10    0.20
  -6  12   2    0.70    0.30
   5 -12  -2   16.00    1.00
  -5  12   2   16.80    1.00
  -5  12   2   15.80    0.90
   4 -12  -2    0.30    0.30
  -4  12   2    0.30    0.20
  -4  12   2    0.40    0.20
   3 -12  -2    1.40    0.30
  -3  12   2    1.50    0.30
   2 -12  -2    0.00    0.10
   2 -12  -2    0.40    0.20
  -2  12   2    0.00    0.20
   1 -12  -2   26.80    1.20
   1 -12  -2   27.70    1.30
  -1  12   2   25.80    1.40
   0 -12  -2    1.80    0.20
   0 -12  -2    1.40    0.20
  -1 -12  -2    6.70    0.40
  -1 -12  -2    6.00    0.40
   1  12   2    6.60    0.40
  -2 -12  -2   10.50    0.60
  -2 -12  -2   10.00    0.50
  -3 -12  -2    0.70    0.10
  -3 -12  -2    0.90    0.10
  -4 -12  -2    2.80    0.30
  -4 -12  -2    3.10    0.30
  -5 -12  -2   38.20    1.70
  -5 -12  -2   36.40    1.60
  -6 -12  -2    1.00    0.20
  -6 -12  -2    1.30    0.20
  -7 -12  -2   45.50    2.00
  -7 -12  -2   46.30    2.00
  -8 -12  -2    0.60    0.10
  -8 -12  -2    0.40    0.10
   8  12   2    0.20    0.50
  -9 -12  -2    3.00    0.20
   9  12   2    2.50    0.50
   9  12   2    2.80    0.50
 -10 -12  -2    6.50    0.40
  10  12   2    7.60    0.70
  10  12   2    7.10    0.70
 -11 -12  -2    0.20    0.10
  11  12   2    0.50    0.30
  11  12   2    0.20    0.20
  12  12   2   -0.20    0.20
  12  12   2    0.10    0.20
  13  12   2    0.10    0.10
  13  12   2    0.00    0.10
  14  12   2    0.10    0.10
  14  12   2    0.00    0.10
  12 -13  -2    0.00    0.10
 -12  13   2    0.10    0.10
 -12  13   2    0.00    0.10
  11 -13  -2    1.00    0.10
  11 -13  -2    0.60    0.20
 -11  13   2    1.00    0.10
 -11  13   2    0.70    0.10
  10 -13  -2    0.40    0.20
  10 -13  -2    0.70    0.10
 -10  13   2    0.90    0.10
 -10  13   2    0.60    0.10
   9 -13  -2    0.50    0.30
   9 -13  -2    0.80    0.20
  -9  13   2    0.70    0.10
  -9  13   2    0.80    0.20
  -9  13   2    0.80    0.20
   8 -13  -2    0.00    0.30
   8 -13  -2    0.10    0.20
   7 -13  -2    0.10    0.20
   7 -13  -2    0.00    0.20
  -7  13   2   -0.10    0.10
  -7  13   2    0.10    0.10
  -7  13   2    0.00    0.10
   6 -13  -2    3.50    0.40
   6 -13  -2    3.20    0.40
  -6  13   2    3.40    0.40
  -6  13   2    3.00    0.30
  -6  13   2    2.90    0.30
   5 -13  -2    0.00    0.20
  -5  13   2   -0.10    0.20
  -5  13   2    0.20    0.20
   4 -13  -2    6.00    0.60
  -4  13   2    6.50    0.90
  -4  13   2    6.00    0.40
   3 -13  -2    0.30    0.20
  -3  13   2    0.20    0.30
   2 -13  -2    0.10    0.10
   2 -13  -2   -0.20    0.10
   1 -13  -2    5.80    0.40
   1 -13  -2    7.40    0.50
   0 -13  -2  121.39    5.10
   0 -13  -2  118.79    5.00
  -1 -13  -2    1.70    0.20
  -1 -13  -2    1.80    0.20
  -2 -13  -2    0.00    0.10
  -2 -13  -2   -0.10    0.10
  -3 -13  -2    4.00    0.30
  -3 -13  -2    3.70    0.30
  -4 -13  -2    2.00    0.20
  -4 -13  -2    2.00    0.20
  -5 -13  -2    0.20    0.10
  -5 -13  -2    0.20    0.10
  -6 -13  -2    0.60    0.10
  -6 -13  -2    0.80    0.10
  -7 -13  -2    0.20    0.10
  -7 -13  -2    0.10    0.10
   8  13   2    0.20    0.30
   8  13   2    0.50    0.50
   8  13   2    0.40    0.30
  -9 -13  -2    0.80    0.10
   9  13   2    0.40    0.30
   9  13   2    0.90    0.30
   9  13   2    0.90    0.30
  10  13   2    0.80    0.30
  10  13   2    0.60    0.30
 -11 -13  -2    0.20    0.10
  11  13   2    0.30    0.20
  11  13   2    0.30    0.20
  12  13   2    0.80    0.20
  12  13   2    0.30    0.20
  13  13   2    0.20    0.20
  13  13   2    0.10    0.10
  14  13   2    0.10    0.10
  14  13   2    0.00    0.10
 -12  14   2    0.10    0.10
 -12  14   2   -0.10    0.10
  11 -14  -2    0.90    0.20
  11 -14  -2    1.20    0.10
 -11  14   2    0.90    0.10
 -11  14   2    1.20    0.10
 -11  14   2    1.10    0.10
  10 -14  -2    0.80    0.10
  10 -14  -2    0.30    0.20
 -10  14   2    0.90    0.10
 -10  14   2    1.10    0.20
 -10  14   2    0.80    0.10
   9 -14  -2    4.20    0.30
   9 -14  -2    3.20    0.40
  -9  14   2    4.40    0.30
  -9  14   2    4.20    0.30
   8 -14  -2    0.10    0.10
   8 -14  -2    0.00    0.30
  -8  14   2    0.10    0.10
  -8  14   2   -0.20    0.10
  -8  14   2    0.00    0.10
   7 -14  -2   11.30    0.70
   7 -14  -2   12.30    0.70
  -7  14   2   11.00    0.60
  -7  14   2   11.10    0.70
  -7  14   2   10.80    0.60
   6 -14  -2    2.70    0.40
   6 -14  -2    2.70    0.40
  -6  14   2    1.90    0.30
  -6  14   2    2.50    0.30
  -6  14   2    2.70    0.30
   5 -14  -2   59.09    2.60
   5 -14  -2   66.89    2.80
  -5  14   2   57.49    2.50
  -5  14   2   57.69    2.60
  -5  14   2   53.19    2.60
   4 -14  -2    9.70    0.70
  -4  14   2   10.30    0.70
  -3  14   2    0.50    0.30
   2 -14  -2    4.00    0.40
   2 -14  -2    4.50    0.40
   1 -14  -2   14.20    0.80
   1 -14  -2   16.20    0.80
   0 -14  -2    3.10    0.30
   0 -14  -2    3.10    0.30
  -1 -14  -2    9.60    0.50
  -1 -14  -2    9.60    0.60
  -2 -14  -2   19.60    1.00
  -2 -14  -2   19.60    0.90
  -3 -14  -2    0.20    0.10
  -3 -14  -2    0.10    0.10
  -4 -14  -2    0.60    0.10
  -4 -14  -2    0.80    0.20
  -5 -14  -2    0.90    0.20
  -5 -14  -2    1.00    0.20
  -6 -14  -2   13.10    0.60
  -6 -14  -2   11.70    0.60
  -7 -14  -2   11.30    0.60
   7  14   2   10.70    0.90
   7  14   2   10.30    0.90
  -8 -14  -2    1.20    0.20
   8  14   2    1.10    0.30
   8  14   2    0.80    0.40
   8  14   2    0.90    0.40
  -9 -14  -2    0.20    0.10
   9  14   2    0.20    0.30
   9  14   2    0.30    0.30
   9  14   2    0.50    0.30
 -10 -14  -2    2.30    0.20
  10  14   2    2.30    0.40
  10  14   2    2.50    0.40
 -11 -14  -2    1.70    0.20
  11  14   2    1.80    0.30
  11  14   2    1.20    0.30
  12  14   2    0.30    0.20
  12  14   2    0.10    0.10
  13  14   2    0.00    0.10
  13  14   2    0.00    0.10
  14  14   2    0.10    0.10
  11 -15  -2    5.90    0.30
 -11  15   2    5.60    0.30
 -11  15   2    5.80    0.30
  10 -15  -2    0.10    0.20
  10 -15  -2    0.40    0.20
 -10  15   2    0.50    0.10
 -10  15   2    0.40    0.10
 -10  15   2    0.40    0.10
   9 -15  -2    0.40    0.10
   9 -15  -2    0.10    0.20
  -9  15   2    0.30    0.10
  -9  15   2    0.50    0.10
  -9  15   2    0.30    0.10
   8 -15  -2    1.00    0.20
   8 -15  -2    0.20    0.30
  -8  15   2    1.00    0.20
  -8  15   2    0.90    0.20
  -8  15   2    0.90    0.10
   7 -15  -2    1.20    0.20
  -7  15   2    1.10    0.20
  -7  15   2    1.10    0.20
  -7  15   2    1.20    0.20
   6 -15  -2    2.20    0.30
   6 -15  -2    2.30    0.30
  -6  15   2    2.00    0.20
  -6  15   2    2.10    0.30
  -6  15   2    2.30    0.30
   5 -15  -2    9.00    0.60
   5 -15  -2    9.10    0.70
   5 -15  -2    8.30    0.60
  -5  15   2    8.70    0.50
  -5  15   2    8.10    0.70
  -5  15   2    8.60    0.60
  -5  15   2    8.80    0.60
   4 -15  -2   21.30    1.10
   4 -15  -2   24.50    1.30
   4 -15  -2   21.80    1.10
  -4  15   2   19.40    1.30
  -4  15   2   21.50    1.10
  -4  15   2   21.80    1.10
  -4  15   2   20.70    1.00
   3 -15  -2    1.20    0.30
  -3  15   2    1.50    0.30
   2 -15  -2    3.20    0.40
   2 -15  -2    3.30    0.40
   1 -15  -2    1.70    0.20
   1 -15  -2    1.50    0.30
   0 -15  -2  109.99    4.70
   0 -15  -2  112.29    4.70
  -1 -15  -2    0.80    0.20
  -1 -15  -2    1.00    0.20
  -2 -15  -2    0.00    0.10
  -2 -15  -2    0.10    0.10
  -3 -15  -2    0.60    0.10
  -3 -15  -2    0.40    0.10
  -4 -15  -2    3.80    0.30
  -4 -15  -2    4.50    0.30
  -5 -15  -2   10.30    0.50
  -5 -15  -2    9.50    0.50
  -6 -15  -2   27.10    1.20
   6  15   2   26.20    1.40
   6  15   2   25.30    1.60
  -7 -15  -2    2.90    0.30
   7  15   2    2.30    0.40
   7  15   2    2.40    0.50
  -8 -15  -2    0.10    0.10
   8  15   2    0.00    0.20
   8  15   2   -0.10    0.20
   8  15   2   -0.20    0.30
   9  15   2    3.60    0.50
   9  15   2    4.10    0.40
   9  15   2    3.90    0.50
 -10 -15  -2    1.80    0.20
  10  15   2    1.70    0.30
  10  15   2    1.50    0.30
  11  15   2    1.40    0.30
  11  15   2    1.30    0.20
  12  15   2    2.50    0.30
  12  15   2    3.70    0.30
  13  15   2   -0.10    0.10
  13  15   2    0.20    0.10
 -11  16   2    3.80    0.20
  10 -16  -2    3.20    0.20
 -10  16   2    3.40    0.20
 -10  16   2    3.10    0.20
   9 -16  -2    2.80    0.20
  -9  16   2    2.40    0.30
  -9  16   2    2.20    0.20
  -9  16   2    1.70    0.20
   8 -16  -2    0.30    0.10
  -8  16   2    0.30    0.10
  -8  16   2    0.40    0.10
  -8  16   2    0.30    0.10
   7 -16  -2    0.10    0.10
  -7  16   2    0.20    0.10
  -7  16   2    0.30    0.20
  -7  16   2    0.10    0.10
   6 -16  -2    2.50    0.30
  -6  16   2    2.40    0.30
  -6  16   2    2.70    0.40
  -6  16   2    2.40    0.30
  -6  16   2    2.50    0.20
   5 -16  -2    0.90    0.20
   5 -16  -2    1.00    0.20
  -5  16   2    0.70    0.20
  -5  16   2    0.80    0.20
  -5  16   2    0.80    0.20
  -5  16   2    0.90    0.20
   4 -16  -2    0.00    0.20
   4 -16  -2    0.30    0.20
   4 -16  -2    0.00    0.20
  -4  16   2    0.10    0.20
  -4  16   2   -0.10    0.20
  -4  16   2   -0.20    0.20
  -4  16   2    0.10    0.20
   3 -16  -2    0.20    0.20
   3 -16  -2   -0.10    0.20
   3 -16  -2   -0.10    0.20
   3 -16  -2   -0.20    0.30
  -3  16   2   -0.10    0.20
  -3  16   2    0.20    0.20
  -3  16   2   -0.20    0.20
   2 -16  -2    6.70    0.60
   1 -16  -2   12.70    0.80
   1 -16  -2   13.50    0.70
   0 -16  -2    6.50    0.50
   0 -16  -2    5.10    0.40
  -1 -16  -2   10.20    0.50
  -1 -16  -2    8.00    0.60
  -2 -16  -2    2.40    0.30
  -2 -16  -2    2.90    0.30
  -3 -16  -2   -0.10    0.10
  -3 -16  -2    0.40    0.10
  -4 -16  -2    8.50    0.50
  -4 -16  -2    9.00    0.50
  -5 -16  -2    0.20    0.10
   5  16   2   -0.20    0.40
   5  16   2    0.40    0.30
   5  16   2    0.50    0.40
  -6 -16  -2    1.00    0.20
   6  16   2    0.70    0.30
   6  16   2    1.30    0.30
  -7 -16  -2    0.10    0.10
   7  16   2    0.40    0.30
   7  16   2    0.00    0.30
   7  16   2    0.20    0.20
  -8 -16  -2    0.00    0.10
   8  16   2   -0.30    0.20
   8  16   2    0.00    0.30
  -9 -16  -2    4.40    0.30
   9  16   2    3.80    0.40
   9  16   2    3.30    0.50
   9  16   2    4.20    0.50
 -10 -16  -2    1.80    0.20
  10  16   2    2.40    0.30
  10  16   2    2.30    0.40
  11  16   2    2.80    0.40
  12  16   2    0.10    0.10
  12  16   2   -0.10    0.10
  13  16   2    0.00    0.10
  10 -17  -2    0.00    0.10
 -10  17   2    0.00    0.10
   9 -17  -2    0.00    0.10
  -9  17   2    0.30    0.20
  -9  17   2    0.10    0.10
   8 -17  -2    0.30    0.10
  -8  17   2    0.40    0.10
  -8  17   2    0.60    0.20
  -8  17   2    0.40    0.10
   7 -17  -2    0.00    0.20
  -7  17   2    0.10    0.10
  -7  17   2    0.10    0.10
  -7  17   2    0.00    0.10
   6 -17  -2    0.50    0.20
  -6  17   2    0.30    0.10
  -6  17   2    0.20    0.10
  -6  17   2    0.20    0.20
  -6  17   2    0.30    0.20
   5 -17  -2   16.80    0.80
   5 -17  -2   17.60    0.90
  -5  17   2   16.20    0.90
  -5  17   2   15.70    0.90
  -5  17   2   16.10    0.80
  -5  17   2   15.60    0.90
   4 -17  -2    3.10    0.30
   4 -17  -2    2.70    0.30
  -4  17   2    2.70    0.30
  -4  17   2    3.50    0.40
  -4  17   2    2.70    0.30
   3 -17  -2    0.00    0.20
   3 -17  -2    0.10    0.20
   3 -17  -2    0.10    0.20
  -3  17   2   -0.10    0.20
  -3  17   2    0.10    0.20
   2 -17  -2   16.50    0.90
   2 -17  -2   15.70    0.80
  -2  17   2   15.50    0.90
  -2  17   2   12.40    1.00
   1 -17  -2    0.00    0.20
   1 -17  -2    0.20    0.10
   1 -17  -2   -0.10    0.20
  -1  17   2    0.00    0.20
  -1  17   2    0.20    0.30
   0 -17  -2   26.60    1.20
   0 -17  -2   24.20    1.30
   0 -17  -2   26.00    1.30
   0 -17  -2   26.40    1.30
   0  17   2   25.70    1.30
  -1 -17  -2    3.30    0.30
  -1 -17  -2    4.00    0.30
  -1 -17  -2    2.50    0.30
  -1 -17  -2    3.10    0.40
   1  17   2    3.00    0.40
   1  17   2    3.10    0.40
  -2 -17  -2    0.20    0.20
  -2 -17  -2    0.00    0.10
  -2 -17  -2    0.00    0.20
   2  17   2    0.10    0.20
   2  17   2    0.20    0.20
  -3 -17  -2    0.20    0.20
  -3 -17  -2    0.10    0.20
[truncated: 2,632,260 more chars]
